# Supplementary material for: Subcellular proteomics combined with bioenergetic phenotyping reveals protein biomarkers of respiratory insufficiency in the setting of proofreading-deficient mitochondrial polymerase
Source: Sci Rep. 2020 Feb 27;10:3603. doi: 10.1038/s41598-020-60536-y (PMC7046634; doi:10.1038/s41598-020-60536-y)
Supplement: Supplementary file 1 — Supplementary Information. [file 41598_2020_60536_MOESM1_ESM.xlsx]

## Sheet: A. Sample Key
Experiment Date	Mouse ID	Genotype	Raw File Name	Sample Name (PD)
3.20.18	1219	PolG	PolG 1	F1
3.20.18	1235	PolG	PolG 2	F2
3.21.18	1227	WT	PolG 3	F3
3.21.18	1231	WT	PolG 4	F4
3.27.18	1241	PolG	PolG 5	F5
3.27.18	1242	PolG	PolG 6	F6
3.29.18	1244	WT	PolG 7	-
3.29.18	1249	WT	PolG 8	F7
3.30.18	1261	WT	PolG 9	F8

## Sheet: B. Correlation_Abundance vs JO2
Respiratory Conductance	1579.55	1591.66	903.265	868.236	1887.87	2014.7	1662.25	1947.03
Gene Name	D257A+/+	D257A+/+	D257A+/+	D257A+/+	WT	WT	WT	WT	r	R2	p Value
Ppm1k	22.5358	21.6792	21.237	20.8182	23.3175	23.2339	22.6026	23.3274	0.944	0.8911	0.0004
Ndufb11	29.2399	29.2255	28.8975	28.904	29.3699	29.5472	29.4999	29.3634	0.9307	0.8661	0.0008
2300009A05Rik	21.077	21.0424	21.4595	21.51	20.8365	20.7995	20.9155	21.0741	-0.9304	0.8657	0.0008
Timm22		23.2249	23.636	23.8543	22.6067	22.5818	23.3201	22.7354	-0.943	0.8893	0.0014
Gcsh	25.1698	25.2875	25.6954	25.8092	25.0848	25.1643	25.5116	25.0887	-0.911	0.8298	0.0016
Mrpl37	25.7149	25.519	25.9778	25.7471	25.3772	25.2716	25.4161	25.2294	-0.9096	0.8274	0.0017
Ak3	27.6905	27.8822	28.2243	28.0212	27.772	27.6418	27.8098	27.6729	-0.9028	0.8151	0.0021
Hsdl1	22.1487	22.1134	22.3266	22.4279	22.1207	21.9718	21.9342	21.8674	-0.8927	0.7969	0.0028
Csl	21.7251	21.8913	22.0941	22.3856	21.49	20.7518	21.6189	21.2983	-0.8908	0.7935	0.003
Tstd3	21.8345	22.7343	20.6617	20.7178	22.3234	22.2494	21.8693	22.3525	0.8892	0.7907	0.0031
Gcat	22.31	22.2869	22.0274	21.6214	23.5053	23.2399	23.2318	23.2766	0.8884	0.7893	0.0032
Echdc3	26.1047	25.9477	26.351	26.1062	25.7962	25.6051	25.8338	25.7885	-0.883	0.7796	0.0037
Pdhb	32.0193	32.013	32.0931	32.1054	31.7286	31.7254	31.9343	31.8361	-0.8795	0.7736	0.004
Atp5j2	29.4921	29.527	29.346	29.3552	29.5162	29.5559	29.544	29.7249	0.8738	0.7636	0.0046
Afg3l2	27.765	28.0492	28.0089	28.1753	27.7313	27.6741	27.7923	27.6613	-0.8694	0.7558	0.005
COX3	22.9348	22.8501	22.3278	22.762	23.9828	23.8743	23.6205	23.669	0.8701	0.7572	0.005
Mrpl3	24.5695	24.4498	25.1518	25.102	24.3716	24.3281	24.1358	24.5459	-0.8652	0.7486	0.0055
Tomm70a	26.3898	26.4982	26.8999	26.8192	26.5685	26.3566	26.3439	26.424	-0.8614	0.7421	0.006
Ndufb2	27.2917	27.237	26.9738	27.1866	27.6793	27.8458	27.6003	27.5152	0.8574	0.7351	0.0065
Cyb5r3	25.9279	25.8672	26.1256	26.2061	25.8053	25.379	25.4859	25.6181	-0.8565	0.7337	0.0066
Ephx2	27.5608	27.7392	27.8348	27.9341	27.3543	27.2533	27.576	27.6197	-0.8549	0.7308	0.0068
Sfxn3	23.0269	23.5597	23.4019	23.7666	22.2282	21.8596	22.3149	21.9998	-0.855	0.7311	0.0068
Ndufa8	30.5898	30.4779	30.137	30.3684	30.9597	31.0503	30.9975	30.7387	0.8541	0.7294	0.0069
Ecsit	25.4023	25.3628	25.6024	25.4078	25.1115	24.7764	25.1136	24.9747	-0.8484	0.7198	0.0077
Acyp2	23.0961	23.3271	22.8746	22.9827	23.7885	23.7085	23.3086	23.3379	0.848	0.719	0.0078
Hadhb	33.674	33.7122	33.7605	33.8359	33.658	33.6618	33.622	33.6791	-0.8472	0.7177	0.0079
Ndufb3	29.0448	28.9325	28.9101	28.843	29.3474	29.3245	29.3563	29.2896	0.8464	0.7164	0.008
Cox6c	29.9915	29.9625	29.8174	29.8982	30.4716	30.4267	30.4684	30.4996	0.8453	0.7145	0.0082
Pcca	29.6832	29.6036	29.5124	29.4707	29.7301	29.7554	29.7937	29.653	0.8436	0.7116	0.0085
Ndufv3	27.8367	27.7909	27.6423	27.7335	28.059	28.3479	28.2247	28.1873	0.8402	0.706	0.009
Ndufa2	29.3335	28.8786	28.8336	28.7354	29.2495	29.2241	29.2024	29.381	0.8392	0.7043	0.0092
Phb2	30.3162	30.1405	30.2578	30.3607	30.0113	29.9845	30.0111	30.0122	-0.8362	0.6992	0.0097
Dnajc11	26.0429	26.0889	26.2994	26.2386	25.6781	25.5137	25.4511	25.6858	-0.8364	0.6995	0.0097
Crls1	19.1457	18.344	18.3834	18.2888	19.6441	19.7253	19.3728	19.2407	0.836	0.699	0.0097
Ndufs8	28.3236	27.7593	27.4796	27.5555	28.2613	28.0537	28.06	28.2148	0.835	0.6972	0.0099
Trnt1	20.8918	21.4535	21.5286	22.1055	20.4121	20.2287	21.5156	20.857	-0.8286	0.6867	0.011
Ndufs6	29.9646	29.7927	29.8603	29.6615	30.2726	30.3132	30.2178	30.1338	0.8279	0.6854	0.0112
Ndufa6	30.5262	29.9344	29.8847	29.9696	30.5937	30.586	30.5148	30.5219	0.8244	0.6796	0.0118
Cox7c	27.1008	26.7862	26.62	26.7531	27.3995	27.1617	27.3155	27.2245	0.8246	0.68	0.0118
Gm561	23.0891	23.2815	23.0654	23.0691	23.3549	23.7124	23.3418	23.4145	0.8186	0.6702	0.013
Ftsj2	20.0679	19.7594	18.5894	19.2172	20.6064	20.2931	20.3703	19.6952	0.8186	0.6702	0.013
Ndufb5	28.6369	28.7867	28.5516	28.6146	28.9147	29.0832	29.1399	29.1242	0.8178	0.6688	0.0131
Etfb	32.5156	32.6135	32.6975	32.6233	32.3188	32.4782	32.4339	32.4105	-0.8174	0.6681	0.0132
Hint2	27.6157	27.518	27.8076	27.7253	27.4028	27.5955	27.4209	27.4315	-0.8134	0.6616	0.0141
Atp5j	31.7434	31.9271	32.1173	31.8002	31.5141	31.4597	31.7127	31.5604	-0.8092	0.6549	0.015
Krt5	22.7613	21.8776	20.6962	20.7059	21.5673	22.3686	21.6801	22.6108	0.8071	0.6514	0.0155
Mrps18c		21.5338	22.3532	22.5852	21.3285	21.416	22.1108	20.5538	-0.8482	0.7195	0.0159
Ndufv1	31.4319	31.4006	31.4247	31.3714	31.8758	31.8845	31.8277	31.8849	0.8027	0.6443	0.0165
ND3	24.5222	24.6766	24.3871	23.9918	24.8746	25.2349	24.796	24.5052	0.7998	0.6397	0.0172
Cbr2	26.6139	26.7043	26.7668	27.1424	25.8499	25.5045	25.2734	25.7247	-0.7964	0.6342	0.018
Synj2bp		22.4405	22.5186	22.9556	20.8894	20.7628	21.9571	21.8088	-0.8328	0.6935	0.02
Pdp2		23.6357	19.2423	19.6711	23.6478	23.7231	23.8769	21.7347	0.8321	0.6923	0.0202
Tomm40	25.8609	26.2085	26.253	26.4181	25.9965	25.9887	26.045	26.0377	-0.7814	0.6106	0.022
Ndufa11	28.2386	28.0868	27.948	28.2411	28.7211	28.6658	28.5864	28.5622	0.7782	0.6056	0.0229
Cpt2	30.8971	30.7405	30.7791	30.7303	30.8911	30.8913	30.8333	30.9007	0.7775	0.6045	0.0232
Coa5	21.6456	21.8505	21.8563	21.7178	20.8063	20.7519	20.7197	20.729	-0.7769	0.6036	0.0233
Rpl10a	25.5378	25.7589	25.7951	25.7734	25.5765	25.5522	25.5481	25.6222	-0.774	0.599	0.0242
Comtd1	22.6599	22.4581	22.628	22.5539	21.9655	22.0878	22.1371	22.1507	-0.7722	0.5963	0.0247
Ndufa1	27.4004	27.2285	27.3116	27.1738	27.9355	27.9549	27.5505	28.4468	0.7712	0.5947	0.0251
Ndufa9	30.4523	30.3423	30.3816	30.0453	30.5835	30.675	30.6062	30.4323	0.7706	0.5939	0.0252
Wbscr16	18.7352	18.4696	18.6278	18.2173	20.3162	20.8288	20.6658	19.9245	0.7686	0.5907	0.0258
Ndufa13	29.874	29.4711	29.4332	29.6114	29.9046	29.9639	30.0094	30.0516	0.7685	0.5907	0.0259
Ccdc90b	26.3685	26.6013	26.6101	26.5861	26.3276	26.1832	26.1543	26.3083	-0.7673	0.5888	0.0263
Glrx2	20.3294	21.2659	20.7366	20.4188	21.4942	21.4768	21.2608	21.9166	0.7672	0.5885	0.0263
Letm1	28.3625	28.7572	28.7711	28.9379	28.6132	28.1742	28.6267	28.4485	-0.7666	0.5876	0.0265
Mff	21.1438	21.5845	23.2889	21.8649	21.2756	21.281	20.8486	21.0807	-0.7638	0.5834	0.0274
Oma1	23.8612	24.2207	24.6971	24.3761	23.9691	23.8565	23.7482	24.1389	-0.7623	0.5811	0.0279
Phb	29.8839	30.1225	30.1304	30.3063	29.8887	29.7899	29.6605	29.9123	-0.7603	0.5781	0.0285
Mrpl46	24.5861	25.0179	25.0103	25.0672	24.5713	24.7326	24.7077	24.7001	-0.7542	0.5687	0.0306
Ndufs1	32.1556	32.2997	32.2293	32.2448	32.5657	32.6369	32.6148	32.6146	0.7508	0.5637	0.0318
Mrps14		22.6446	22.6254	22.5596	21.9629	21.5063	21.8911	21.9968	-0.7966	0.6346	0.032
Ndufs5	29.45	29.1705	29.0689	29.3601	29.6542	29.7515	29.8214	29.7484	0.7478	0.5592	0.0329
ATP8	30.4555	30.325	30.4492	30.4162	30.2051	30.1558	30.115	30.2403	-0.743	0.552	0.0347
BC003965	21.9323	22.4362	23.2676	23.1424	22.2347	22.2528	22.7354	22.6602	-0.7426	0.5514	0.0348
2410018M08Rik	25.0363	25.1058	25.0739	25.0101	25.8061	25.4182	25.5532	25.6487	0.7374	0.5438	0.0368
Pdha1	31.9937	32.0661	32.0483	32.1003	31.9648	31.8874	31.8494	31.9327	-0.7372	0.5434	0.0369
Stoml2	24.208	24.9359	24.8241	24.5866	23.8738	24.0573	24.0431	23.7691	-0.737	0.5432	0.037
Ivd	30.4453	30.4715	30.5028	30.3959	30.8164	30.7448	30.6272	30.6188	0.7364	0.5424	0.0372
Nudt13	22.8527	22.9192	23.0789	23.9641	22.8992	22.8995	22.9632	22.8794	-0.7322	0.5361	0.0389
Slc25a13	29.7713	29.4097	29.8533	29.6714	29.4163	29.4243	29.6292	29.5085	-0.7299	0.5327	0.0398
Mrpl14	23.7047	23.6254	23.4351	23.4999	23.7323	23.6985	23.6565	23.535	0.7297	0.5325	0.0399
Fh1	31.3157	31.5266	31.3629	31.38	31.6273	31.5258	31.4935	31.5659	0.7283	0.5304	0.0405
Cyct	21.6339	21.774	21.508	21.6327	21.7943	21.8969	21.5269	21.8082	0.7222	0.5216	0.0431
Ndufab1	30.6996	30.1531	30.4052	30.2865	30.93	30.954	30.8362	30.7617	0.7218	0.521	0.0432
Ndufb9	29.8997	29.7375	29.8452	29.7742	30.2939	30.1434	30.2911	30.2565	0.7218	0.521	0.0432
March5	19.79	21.2483	20.6377	19.4237	21.6725	21.4763	21.0852	21.1752	0.7218	0.521	0.0432
Mrpl42	19.4878	19.2504	19.3106	19.2581	22.9803	22.6484	19.0371	23.1406	0.7218	0.5209	0.0432
Mrpl55	23.0626	23.1976	23.4598	23.2039	23.0702	23.1213	23.1777	22.7795	-0.72	0.5184	0.044
Acad12	29.3125	29.2972	29.3023	29.3542	29.2654	29.1809	29.1461	29.1366	-0.7166	0.5135	0.0455
Fth1		18.7365	18.3556	18.1916	19.8164	18.7405	19.164	19.2477	0.7631	0.5824	0.046
Ndufb4	30.1245	30.0331	30.1614	30.0839	30.4911	30.5232	30.536	30.501	0.7119	0.5068	0.0476
Mlycd	27.6337	27.6405	27.7074	27.6438	27.4595	27.3758	27.4617	27.6013	-0.7119	0.5068	0.0476
Atp5s	25.0098	25.1164	25.1796	25.2675	24.9123	25.0607	24.7424	24.7277	-0.7117	0.5065	0.0477
Vdac2	30.621	30.6872	30.7101	31.0075	30.4922	30.4861	30.4409	30.7192	-0.7093	0.5031	0.0488
Cox5a	32.552	32.1275	32.2499	32.1291	32.5981	32.5268	32.7089	32.554	0.7004	0.4905	0.053
Hspe1	29.8366	29.7374	29.9319	29.8892	29.7657	29.8167	29.9047	29.7144	-0.6994	0.4892	0.0535
Slc25a12	29.9018	29.9748	30.1632	30.148	29.8859	30.0108	29.7695	29.9482	-0.6982	0.4875	0.0541
Hagh	23.4404	23.7496	23.4556	23.7669	23.067	23.0961	22.8905	22.6204	-0.6971	0.486	0.0546
Ndufa12	29.5628	29.7092	29.4029	29.941	30.3786	30.4041	30.2836	30.2703	0.6956	0.4838	0.0554
Ict1	23.9581	23.9289	24.4691	23.82	23.7951	23.7035	23.8556	23.6117	-0.6932	0.4805	0.0566
Mtif2	23.3936	23.4964	23.4452	22.9738	23.587	23.6284	23.1631	23.8252	0.6919	0.4787	0.0573
Sco1	25.7436	26.0352	25.3083	25.6108	25.6935	25.8785	25.6713	25.8482	0.691	0.4775	0.0577
Sirt5	26.548	27.1651	27.0419	27.0009	27.9104	28.0577	28.0118	28.1707	0.6878	0.4731	0.0594
Dbt	27.8456	27.8072	27.8446	27.7811	28.2508	28.349	28.3174	28.0115	0.6866	0.4715	0.06
Pck2	21.1841	20.7115	21.0063	21.8083	19.6843	19.616	18.9293	20.5205	-0.6835	0.4672	0.0616
Ucp3	24.219	25.0603	25.1762	24.8569	24.458	24.1844	24.4385	24.614	-0.6826	0.466	0.0621
Ech1	31.0627	30.9078	31.0454	31.0042	31.3494	31.2932	31.3908	31.4849	0.6805	0.4631	0.0632
Mcu	21.1649	23.1195	23.1177	24.8877	22.0285	21.2334	21.0395	22.8059	-0.6807	0.4633	0.0632
Mrpl49	24.552	24.4886	24.7986	24.7643	24.5697	24.6396	24.5264	24.628	-0.6801	0.4625	0.0635
Smim20	24.7371	24.7285	25.4953	24.8755	24.7294	24.6656	24.8625	24.8649	-0.6798	0.4622	0.0636
Nipsnap3b	19.6318	18.9313		20.1148	18.3758	18.5034	17.9602		-0.7863	0.6182	0.0636
Mrpl21	21.8772	22.6851	21.5606	22.3906	23.9786	23.7491	23.6829	22.6247	0.679	0.4611	0.064
Aldh7a1	21.1872	22.8951	20.5347	21.685	22.5305	22.1862	22.1871	22.4663	0.6791	0.4612	0.064
Pptc7	24.2241	24.6163	24.6116	24.2969	24.214	23.76	24.2682	23.8159	-0.6778	0.4593	0.0647
Cox4i1	32.0035	32.1338	32.1071	32.1063	32.4986	32.5385	32.6293	32.4363	0.6733	0.4533	0.0672
Carkd	25.4351	25.8745	26.0592	25.9087	25.4605	25.6583	25.5774	25.7512	-0.6718	0.4514	0.068
Ndufs3	29.6999	29.4972	29.6275	29.6586	29.9073	29.898	29.8813	29.9556	0.6716	0.451	0.0682
Etfdh	32.7045	32.6933	32.8371	32.6785	32.7088	32.6054	32.6484	32.6327	-0.6713	0.4506	0.0683
Ndufc2	29.758	29.3637	29.5571	29.4995	30.0053	30.0342	30.06	29.8142	0.6712	0.4505	0.0684
Acadl	32.603	32.3541	32.4357	32.3613	31.9925	32.0311	32.1091	32.0136	-0.6701	0.4491	0.069
Adhfe1	26.7403	26.8141	27.0126	26.4867	26.2853	26.2401	26.5615	26.1319	-0.669	0.4476	0.0696
Iscu	24.628	24.9094	25.0075	24.9204	24.7265	24.7997	24.784	24.3606	-0.666	0.4436	0.0714
Isca2	25.4013	25.4002	25.4632	25.4703	25.1622	24.7445	25.3429	25.329	-0.6657	0.4432	0.0715
Etfa	32.8861	32.7569	32.6413	32.4937	32.7109	32.8583	32.6748	32.6968	0.6655	0.4428	0.0717
Atp5a1	34.9896	35.1591	35.0595	35.2093	34.9274	34.9619	34.821	34.9264	-0.6635	0.4402	0.0729
Mrps6	22.2595	22.4563	23.2071	22.9035	22.6367	21.2939	22.9903	22.4452	-0.6635	0.4402	0.0729
Slc25a51	23.0018	23.2115	21.7768	21.9332	23.0706	23.2276	22.4896	22.0918	0.663	0.4396	0.0731
Pklr	22.5019	23.4678	23.702	23.5357	22.8643	23.0575	22.633	22.9322	-0.6619	0.4381	0.0738
Sdhaf2	22.9507	24.7592	23.2603	23.1689	24.7185	24.9905	22.8702	24.832	0.6609	0.4368	0.0744
Mrps23	24.7845	24.777	25.3272	24.6508	24.6	24.5099	24.912	24.4182	-0.6602	0.4358	0.0748
Mtg1	19.5961	19.997	21.3089	19.9121	19.5914			18.456	-0.7666	0.5877	0.0754
Suclg2	28.4096	28.4884	28.8197	28.6297	28.542	28.4091	28.4952	28.6197	-0.6578	0.4327	0.0762
Ogdh	32.6567	32.6496	32.7129	32.6404	32.7734	32.7755	32.7662	32.8699	0.6573	0.432	0.0765
Tmem143	25.9671	25.9401	26.6589	26.3742	26.0311	26.0444	26.2372	26.316	-0.657	0.4316	0.0767
Sirt3	23.6752	24.3443	24.5814	24.3335	23.8095	24.2168	23.875	23.7059	-0.6556	0.4299	0.0775
Acsf2	28.0553	27.8124	27.75	27.7439	27.091	27.0067	26.9511	27.0007	-0.6535	0.4271	0.0788
Cox6b1	31.3045	31.3209	31.1436	31.5275	31.8527	31.8458	31.9815	31.7556	0.6518	0.4248	0.0799
Echdc2	25.0817	25.7038	25.4071	25.5667	26.0598	26.1713	25.9542	26.0405	0.6503	0.4229	0.0808
Nfs1	26.5316	26.3033	26.6986	26.4037	26.3682	26.3512	26.3559	26.0468	-0.6502	0.4228	0.0809
Ndufa3	28.9855	29.0015	29.1893	29.0446	29.5744	29.4805	29.2259	29.6025	0.6493	0.4216	0.0815
D10Jhu81e	32.024	31.833	31.9109	31.8995	31.478	31.4099	31.6352	31.7835	-0.6472	0.4188	0.0828
Slc25a46	24.3006	24.2761	23.7995	24.0963	24.1969	24.1462	24.1217	24.2357	0.6466	0.4181	0.0831
Gng5		22.7465	22.3257	22.239	21.36	20.7302	22.0538	20.1604	-0.6936	0.4811	0.0839
Nudt8	25.7905	25.9291	25.8549	25.8645	25.7047	25.3047	25.6045	25.6927	-0.6407	0.4105	0.0869
C1qbp	28.2942	28.4077	28.9093	28.6001	28.3819	28.3702	28.1986	28.5695	-0.6399	0.4094	0.0875
Tamm41	20.1497	22.47	22.6154	22.8594	20.5262	20.033	22.1072	22.1157	-0.6385	0.4077	0.0884
Acads	30.7632	31.0065	31.168	31.1735	30.9699	30.9528	30.8021	30.9807	-0.6355	0.4038	0.0904
Timm8b	23.4079	23.3619	23.3175	23.096	23.7014	23.2611	23.5842	23.5975	0.6338	0.4017	0.0915
Nudt6	22.2467	23.0171	23.3465	22.9869	22.878	22.6407	22.8534	22.2148	-0.6335	0.4013	0.0917
Coa3	26.0572	25.9936	26.3026	26.2609	24.3496	25.2036	24.0788	25.4441	-0.6326	0.4002	0.0923
Pdha2	21.0208	20.7253	21.667	20.6839	20.4299	20.3879	19.9619	20.5173	-0.6311	0.3983	0.0933
Acox1	26.3626	26.6223	26.6332	26.4736	27.0607	26.8362	27.1086	27.3689	0.6303	0.3972	0.0939
Nsun4		22.5924	22.6894	22.7084	22.5186	22.0558	22.0133	22.3747	-0.6775	0.459	0.0945
Tomm6	22.5532	23.0775	22.5714	22.8893	23.2766	23.3113	23.1661	22.9399	0.6286	0.3951	0.0951
Fundc2	26.0414	25.4119	25.3123	25.4009	25.7792	25.7522	25.5399	25.667	0.6278	0.3942	0.0956
Shmt2	26.4132	26.8901	27.152	26.5116	26.4324	26.3764	26.5337	26.339	-0.6275	0.3938	0.0958
Ppa2	27.9278	28.3367	28.3815	28.264	27.9394	28.109	28.2359	28.0711	-0.627	0.3932	0.0961
Uqcc2	25.4388	25.5721	25.2883	25.6462	24.9393	24.8813	25.1324	25.3027	-0.626	0.3919	0.0968
Ndufs4	30.0911	30.1621	30.1675	30.0611	30.331	30.2473	30.4108	30.2905	0.6241	0.3896	0.0981
Eci2	28.3047	28.5474	28.7086	28.8095	28.6628	28.4069	28.5829	28.5421	-0.6239	0.3892	0.0983
Acsm5		20.3517	22.2644	22.1062	21.769	20.9395	21.6363	20.8325	-0.6674	0.4454	0.1014
Acadm	32.3258	32.5116	32.3444	32.4396	32.5362	32.5108	32.4115	32.5483	0.6177	0.3815	0.1027
Mrpl44	23.7636	22.4741	23.9176	23.2083	22.7024	21.0858	23.0171	23.0343	-0.6176	0.3814	0.1028
Pxmp2	21.4834	22.4688	23.7096	23.0786	22.4911	21.4267	21.5749	22.9376	-0.6171	0.3808	0.1031
Gpd2	25.9601	26.6287	26.3944	26.5887	26.0936	26.1946	25.8121	25.7191	-0.6166	0.3802	0.1035
Ndufa10	30.3833	30.8097	30.5878	30.8702	31.1978	31.2636	31.0218	31.1911	0.6159	0.3794	0.104
Mrpl17	23.4811	23.9066	23.9876	23.63	23.6606	23.4428	23.4984	23.2532	-0.6151	0.3784	0.1045
Hsd17b10	29.971	30.1355	30.0974	30.0652	29.9833	29.8336	29.8307	29.967	-0.6147	0.3778	0.1049
ND4	26.4329	25.748	25.6593	25.647	25.9034	26.36	26.4532	26.0347	0.6131	0.3759	0.106
Chchd4	25.2555	25.8068	25.7442	25.9749	25.2853	25.5909	25.3708	25.5773	-0.6092	0.3711	0.1089
Slc25a29		19.2591	18.9617	19.2757	19.3922		19.1862	19.4535	0.7144	0.5103	0.1107
Acad9	27.3318	27.74	27.9785	27.7435	27.6482	27.6256	27.5018	27.4969	-0.6059	0.3671	0.1113
Cpt1a	22.9951	23.4486	23.5183	23.5838	23.302	23.2328	23.0283	23.2793	-0.606	0.3673	0.1113
Echs1	31.6393	31.4106	31.4298	31.2246	31.4433	31.5149	31.6032	31.525	0.6045	0.3654	0.1124
Timm44	27.0597	27.2707	27.3885	27.1545	27.1513	27.0819	27.1552	26.7491	-0.6031	0.3638	0.1135
Vdac3	23.2604	23.0896	22.9311	23.0911	22.411	22.3815	21.8507	21.9366	-0.6027	0.3632	0.1138
Ttc19	20.5057			20.6527	21.7743	21.6601		21.676	0.7875	0.6201	0.1138
Rdh14	24.1898	23.4582	24.1968	23.3121	22.6625	22.5681	22.8971	23.2521	-0.6026	0.3631	0.1139
Slc25a5	30.645	30.3296	30.2817	30.4319	29.9663	29.9435	29.878	29.9323	-0.6024	0.3629	0.114
Mtch2	28.0273	28.1836	28.3377	28.6076	28.2317	28.0646	27.9663	28.3408	-0.6019	0.3622	0.1144
Uqcrq	30.2778	30.3913	30.3943	30.4289	30.3089	30.2426	30.1525	30.3365	-0.6014	0.3617	0.1148
COX1	26.6446	26.637	26.8592	26.6662	27.1174	27.0041	27.0422	27.4096	0.6011	0.3614	0.115
Nudt19	23.719	23.6994	22.5329	23.7148	23.6551	23.6846	23.5712	23.8866	0.6007	0.3609	0.1153
Aco2	34.6873	34.6636	34.597	34.7139	34.5206	34.5596	34.4827	34.5164	-0.6005	0.3606	0.1155
Guf1	22.8159	23.8233	24.2602	24.0075	23.5435	23.5637	23.6256	23.4912	-0.5998	0.3598	0.116
Metap1d			20.339	20.1414				21.0374	0.9832	0.9668	0.1167
Fdx1l	22.7212	22.2506	23.3799	22.3195	22.3735	22.2128	22.1292	22.2206	-0.5987	0.3584	0.1168
Atad3a	26.5508	27.1859	27.0811	26.9861	26.5085	26.598	26.4391	26.7878	-0.5981	0.3577	0.1173
Pet100	22.9222	23.8213	23.8236	23.5648	23.1787	23.0967	22.986	23.3294	-0.5963	0.3556	0.1187
Scp2	27.8409	27.9655	27.9811	27.9963	28.4191	28.2912	28.3656	28.1969	0.5959	0.3551	0.119
Cpox	24.7244	24.4523	24.4214	24.3451	23.6862	23.9968	23.7368	23.5355	-0.5954	0.3544	0.1194
Ogdhl	29.6351	29.5642	29.9281	29.696	29.6689	29.7085	29.5725	29.5803	-0.5941	0.353	0.1204
Ppox	23.4204	23.6789	24.0348	24.3787	23.8789	23.9005	23.6137	23.7234	-0.5941	0.3529	0.1205
Abhd11	26.8305	26.9572	26.8939	26.5888	27.1297	26.8401	26.7773	27.0233	0.5933	0.3521	0.121
Mrps35	24.5574	24.1818	24.3022	24.3998	24.1576	23.708	24.3398	24.0766	-0.5914	0.3498	0.1225
Cyb5b	26.2074	26.1538	26.2145	26.5015	26.6407	26.8674	26.5901	26.8021	0.5913	0.3497	0.1226
Hibadh	29.5042	29.1881	29.2533	28.9427	28.2516	28.5666	28.2713	28.215	-0.5898	0.3479	0.1238
Ak2	26.969	27.0241	27.3821	27.2629	26.9454	27.173	27.2456	27.1508	-0.589	0.347	0.1244
Bcat2	29.5425	29.4167	29.5207	29.3214	29.7684	29.9865	29.7703	29.4283	0.589	0.3469	0.1245
Tst	26.1642	26.017	25.7919	25.9024	26.1848	26.2133	25.7285	25.9953	0.5873	0.3449	0.1259
Chchd7	23.9103	24.3135	24.7057	24.2423	24.0251	23.9499	23.8573	24.3194	-0.5837	0.3407	0.1287
Slc25a3	32.2024	32.1553	32.082	31.8967	32.1695	32.1294	32.1982	32.0557	0.5831	0.34	0.1293
Oxct1	30.682	30.7572	30.7528	30.7176	30.7568	30.8681	30.7648	30.8154	0.5806	0.3371	0.1313
Mecr	25.5989	25.3941	26.181	25.7847	25.7018	25.7155	25.5686	25.6464	-0.5805	0.337	0.1314
Ndufa4	30.8232	30.523	30.8128	30.7458	31.1036	31.085	31.116	31.077	0.5794	0.3357	0.1323
Pisd	19.8561	20.3785	21.0479	20.7309	20.6199	20.3926	20.5862	20.2446	-0.5772	0.3332	0.1341
Ndufb8	29.4526	28.4981	28.3115	28.7882	28.9663	29.0053	29.0359	29.1923	0.5769	0.3328	0.1344
Cycs	31.1646	30.9219	31.0924	31.0022	31.3904	31.197	31.0377	31.2949	0.5763	0.3321	0.1349
Mrpl50	24.5143	24.3986	24.676	24.1948	24.162	24.1819	24.2509	23.9823	-0.5757	0.3314	0.1354
Mrpl13	24.9398	23.9497	24.3222	24.9128	24.1151	23.4136	23.8388	24.329	-0.5743	0.3298	0.1366
Nlrx1	25.6934	26.553	26.5549	26.4979	26.1512	26.0866	26.0438	26.1501	-0.5738	0.3293	0.1369
Slc16a1	23.8415	24.698	23.7495	24.2735	24.6928	24.3552	24.5706	24.5332	0.5737	0.3291	0.1371
Ociad1	26.3216	26.3856	26.5105	26.5956	26.4098	26.0745	26.3098	26.5611	-0.5685	0.3232	0.1414
Decr1	31.4742	31.698	31.8139	31.6537	31.627	31.5525	31.6198	31.6268	-0.5673	0.3218	0.1425
Atp5b	34.9887	34.9364	34.9042	34.9597	34.7269	34.8473	34.8644	34.8511	-0.5656	0.3199	0.144
Amacr	25.2734	25.3778	25.4851	25.4265	25.3984	25.2738	25.4146	25.4092	-0.5629	0.3168	0.1463
Vwa8	30.103	30.2055	30.2757	30.3403	30.2775	30.1339	30.097	30.2152	-0.5628	0.3168	0.1464
Coq3	26.7831	27.1512	27.0501	26.9873	27.3935	27.2594	27.3791	27.2556	0.5612	0.3149	0.1478
Pdhx	29.0302	29.204	29.1861	29.1919	29.1142	29.1111	29.0404	29.0894	-0.5609	0.3146	0.1481
Vdac3	27.2537	27.3172	27.1782	27.4947	27.6134	27.5058	27.4494	27.6097	0.5584	0.3118	0.1503
Trmt10c	24.0598	22.8886	23.5667	23.1136	21.9665	22.5385	22.1914	22.6279	-0.5571	0.3104	0.1514
Qrsl1	23.7829	23.5241	23.6589	22.848	23.7041	23.5307	23.9596	23.7411	0.5568	0.3101	0.1517
Clpp	25.8192	25.7344	25.9892	25.6201	26.3505	26.0646	26.0969	25.9713	0.5565	0.3097	0.1519
Ghitm	23.2189	22.701	22.9541	23.1536	22.9623	22.772	22.8935	22.6157	-0.5545	0.3075	0.1538
Mrps31	24.456	25.026	25.0001	25.2024	24.8576	24.9001	24.9809	24.4326	-0.5533	0.3061	0.1548
Coq7	26.9873	27.2192	27.2003	27.3078	27.5434	27.4956	27.3756	27.6725	0.5528	0.3056	0.1553
Sco2	22.4815	24.096	24.3287	24.593	23.522	23.6817	23.5415	23.7383	-0.5526	0.3054	0.1554
Bcs1l	25.2302	25.4378	25.2616	25.4417	25.1088	25.0517	25.0052	25.2811	-0.5521	0.3048	0.156
Sdhc	29.1878	29.0124	28.9446	28.9671	28.9803	29.0733	29.0063	29.1655	0.5502	0.3028	0.1576
Mrpl54	22.1007	23.3641	24.1097	23.1128	22.2606	22.8027	23.8229	22.559	-0.549	0.3014	0.1588
Apoo	27.3136	28.4105	29.1904	29.2168	28.396	28.4137	28.5838	28.5647	-0.5489	0.3013	0.1589
Cox7a1	30.1352	30.1185	29.9255	30.5758	30.9836	30.69	30.5148	30.6462	0.5487	0.301	0.1591
Acaa2	33.6241	33.6169	33.5823	33.4524	33.593	33.5604	33.6974	33.6465	0.5478	0.3001	0.1599
Opa1	29.1866	29.4498	29.4438	29.4667	29.3063	29.2665	29.3951	29.3962	-0.5465	0.2986	0.1611
Cox6a2	30.6822	30.6961	31.0509	31.185	31.6589	31.8188	31.2951	31.9185	0.5448	0.2968	0.1626
Supv3l1	24.0483	24.6559	24.6812	24.4606	24.4503	23.8507	24.247	24.3668	-0.5432	0.2951	0.1641
Hmgcs2	22.9152	22.3274	21.3997	21.9636					0.8345	0.6965	0.1655
Coq6	28.3251	27.9213	27.7288	27.8383	28.0773	27.9729	28.3432	28.0646	0.5413	0.293	0.1659
Ndufb7	29.9835	29.2244	29.2477	29.4287	29.753	29.7341	29.7595	29.5607	0.5408	0.2925	0.1664
Idh2	34.4308	34.3917	34.1514	34.155	34.3296	34.364	34.3966	34.1744	0.5404	0.2921	0.1667
Qdpr	23.15	24.1125	24.5808	24.8644	24.0356	24.1054	23.8331	24.2204	-0.5404	0.2921	0.1667
Mavs	24.2091	24.5708	25.2599	24.6164	24.5278	24.4708	24.9168	24.524	-0.5367	0.2881	0.1702
Fahd1	25.7901	25.5111	25.813	26.0965	25.6511	25.6343	25.6092	25.9251	-0.5279	0.2786	0.1787
Coa6	22.6744	22.5581	22.5073	22.478	18.6684	22.4013	22.1367	17.9967	-0.5238	0.2743	0.1827
Hsd17b4	27.4853	27.6261	27.4102	27.8353	28.0277	27.7477	27.9389	28.139	0.5228	0.2734	0.1837
Arf5		19.9575	21.8274	20.6228	20.5368	20.6156	20.5534	20.4124	-0.5667	0.3212	0.1846
Them4	23.0965	24.0549	23.5847	23.2856	21.6686	22.5697	24.0628	22.0866	-0.5214	0.2718	0.1851
Atp5k	30.0071	30.8139	30.6732	30.747	30.4488	30.4911	30.4677	30.0917	-0.5195	0.2699	0.187
Aldh4a1	29.043	29.2897	29.2276	29.2357	29.4687	29.4612	29.5068	29.3411	0.5172	0.2674	0.1894
Apoa1bp	26.3907	26.7726	26.8088	26.871	26.6785	26.6685	26.6214	26.6683	-0.5166	0.2668	0.1899
Acot2	30.2512	29.6297	30.0618	29.6181	29.3912	29.2278	29.6497	29.5908	-0.5163	0.2666	0.1902
Fdx1	24.3473	24.1898	24.273	24.0576	24.5453	24.3544	24.3626	24.1691	0.5148	0.2651	0.1917
Prosc	24.6817	24.7856	25.2312	24.837	25.119	24.5775	24.9965	24.4291	-0.5133	0.2634	0.1933
Bnip3	23.3728	23.0746	23.5695	23.2203	23.3106	23.1431	22.8939	23.0491	-0.5116	0.2617	0.195
Mtx1	24.1883	25.5722	25.3324	25.3578	25.0151	24.8478	24.9664	24.4968	-0.5081	0.2582	0.1986
Serac1	18.4012	18.9792		18.9925	19.5671	20.5871	19.5464	19.3648	0.5521	0.3048	0.1988
Pam16	24.0785	24.7884	24.3927	24.6013	24.8181	25.0141	24.8846	24.7464	0.5078	0.2578	0.1989
Gpx1	24.5813	22.1718	23.0669	23.0084	21.9215	22.0553	22.268	21.3628	-0.5061	0.2561	0.2006
Ndufa7	29.0821	29.3114	29.3816	29.4436	29.8477	29.8332	29.6615	29.5835	0.505	0.255	0.2018
Mrpl1	23.9228	24.9306	25.2482	25.2423	24.6631	24.7878	24.7075	24.8382	-0.5049	0.255	0.2019
Minos1	26.2717	26.1568	26.022	25.6862	26.231	26.0224	25.8359	26.0713	0.5041	0.2541	0.2027
Mrpl12	26.0978	26.4018	26.4501	26.0074	25.906	26.0709	26.0078	25.8548	-0.5037	0.2537	0.2031
Msrb2	26.6949	26.727	26.5984	26.8122	26.9964	26.8851	26.7321	26.7443	0.5031	0.2531	0.2038
Uqcrc1	33.205	33.0922	33.1736	33.2598	33.1302	33.0595	33.2397	33.1992	-0.5023	0.2523	0.2046
Cox5b	31.0319	30.5088	31.0097	30.7429	31.3143	31.2032	31.4679	31.2255	0.501	0.251	0.2059
Atpif1	26.108	25.7675	25.7928	25.8317	25.5927	25.6668	25.6312	25.3085	-0.4998	0.2498	0.2072
Ndufv3	25.9633	26.3125	25.7803	26.0876	26.2006	26.0297	26.2371	26.1718	0.4977	0.2477	0.2095
H2-Ke6	28.4878	28.4813	28.3866	28.2704	28.083	28.1833	28.0556	27.9775	-0.4975	0.2475	0.2097
Coq4	21.9327	23.3875	23.3557	22.8305	22.4067	22.6014	22.6615	22.455	-0.4965	0.2466	0.2107
Gatc		21.364	20.8094	21.1172	21.2976	21.0231	21.0927	21.918	0.5394	0.291	0.2114
Xpnpep3		20.0304	20.8284	21.2131	20.8591	19.8786	20.1015	20.8017	-0.5394	0.291	0.2114
Triap1		20.2469	21.9883	22.1287	21.2777	20.0954	21.4291	22.0076	-0.5391	0.2907	0.2117
Mrpl30		22.1368		22.2361	22.0166	21.7414	21.6699		-0.6741	0.4545	0.212
Dnajc30	20.9282	20.0083	20.4313	21.5359	21.8876	22.0049	21.1406	22.1305	0.4941	0.2441	0.2133
Mrpl11	24.6784	24.4067	24.5431	24.2253	24.0904	24.2111	24.1474	23.6447	-0.4937	0.2437	0.2137
1110008L16Rik		21.4218	17.458	17.4797	20.7596	20.4284		17.7295	0.5924	0.351	0.2153
Isoc2a	25.637	26.6247	27.2195	26.8415	24.1872	26.4643	26.291	26.6546	-0.4915	0.2416	0.2161
Lyrm1	23.1804	23.0459	22.5968	22.1661	22.2415	22.9226	23.5062	23.3998	0.4915	0.2416	0.2161
Ndufaf6	20.9507	21.4292	21.3605	21.5417	21.4692	20.8938	21.4156	21.1801	-0.4906	0.2407	0.2171
Dcakd	23.1518	23.7477	23.9337	24.0745	23.9233	23.63	23.8632	23.4574	-0.4903	0.2404	0.2174
Mrpl18	23.1969	23.8186	23.2358	23.519	24.1071	24.1311	23.9727	23.2729	0.4878	0.2379	0.2202
Slc25a4	33.3526	33.1331	33.0845	33.2148	32.8655	33.0314	33.0314	32.9843	-0.4851	0.2354	0.223
Mcat	25.0619	25.7153	25.813	25.7297	25.6154	25.3388	25.396	25.5798	-0.4849	0.2351	0.2233
Fundc1		20.6229		20.1269	20.569	20.3763	20.3421		0.6611	0.437	0.2244
Aars2	22.3924	22.9829	23.0433	22.8127	22.5303	22.6362	22.6124	22.8305	-0.483	0.2333	0.2253
Ehhadh	18.7561	20.1599	19.9699	19.9974	21.0903	21.3006	21.3281	20.5442	0.4821	0.2324	0.2264
Slc30a9	23.5979	23.3829	24.3259	24.574	23.8619	23.8596	23.7143	24.3764	-0.476	0.2266	0.2331
Nadk2	25.416	25.7741	25.5984	25.7042	25.6948	25.3095	25.6559	25.3603	-0.4732	0.2239	0.2363
Ccbl2	27.2	27.2565	27.3842	27.242	27.3644	27.4568	27.6081	27.624	0.4691	0.2201	0.2409
Gapdh	27.7364	28.4743	28.445	28.01	29.0626	28.8901	28.7854	28.2754	0.468	0.219	0.2423
Gcdh	27.5935	27.674	27.8629	27.7364	27.781	27.4734	27.9434	27.6089	-0.4653	0.2165	0.2453
Timm17b		22.9651	22.8148	22.741	22.4554	22.7181	22.654	22.455	-0.5059	0.2559	0.2467
Glod4	26.0132	26.3779	26.374	26.3609	26.0722	26.1634	26.1335	26.3652	-0.4632	0.2145	0.2478
Dlst	30.5878	30.4201	30.7335	30.4875	30.5564	30.3504	30.5729	30.548	-0.4624	0.2138	0.2487
Gyk	26.0672	25.8988	26.4416	26.2378	25.9637	26.177	26.6279	25.7944	-0.4613	0.2128	0.2499
Macrod1	28.1107	28.3464	27.9613	28.4083	28.5563	28.4822	28.4728	28.2166	0.4598	0.2114	0.2516
Mrpl10	23.1499	23.487	21.9245	22.5335	23.1571	23.1715	23.2668	22.1006	0.4586	0.2103	0.2531
Fahd2a	27.2453	27.2564	27.3505	27.0992	27.0495	27.0071	27.2509	27.1723	-0.4585	0.2102	0.2532
Mrps30	25.3775	25.7573	25.6682	25.6345	26.2857	25.8577	25.2907	26.3549	0.4583	0.2101	0.2534
Acadsb	28.1778	28.1679	28.3385	27.959	28.3298	28.4058	28.2705	28.1605	0.4579	0.2097	0.2539
Coq10a	26.2997	26.7414	26.6045	26.6771	27.1108	26.8271	27.0119	26.8563	0.4573	0.2091	0.2546
Surf1	23.7825	24.7098	23.1778	23.8313	24.1658	23.975	23.9279	23.7627	0.4566	0.2085	0.2554
Mrps36	24.3455	24.321	24.4141	25.1346	24.6319	24.467	24.6339	24.4307	-0.4556	0.2075	0.2566
Nme3	21.8985	21.3605	22.4589	22.8852	22.0488	21.9382	22.2351	22.6037	-0.4551	0.2071	0.2572
Txn2	25.8584	25.8423	26.256	25.77	26.8064	26.9102	25.5578	26.205	0.4543	0.2064	0.2582
Maob	27.3105	27.8903	27.858	27.9887	28.2935	28.3015	28.0412	28.4618	0.4538	0.2059	0.2587
Elac2	19.4988	20.0742	19.9416	19.9982	18.6193	19.6467	17.893	19.3293	-0.4501	0.2026	0.2631
Atp5o	32.1506	32.3559	32.249	32.2341	32.1301	32.1754	32.1072	32.1525	-0.4496	0.2021	0.2637
Fis1	24.9444	25.2375	25.3374	25.1463	24.5117	25.0801	25.1566	25.1662	-0.4488	0.2014	0.2647
Gpi1	23.4501	22.6887	24.0954	22.6421	22.9996	22.5865	22.9608	22.886	-0.4477	0.2004	0.266
Micu1		18.9976	19.2745	19.31	18.7807		17.7512	18.8498	-0.5394	0.291	0.2694
Bckdk	25.0218	25.3995	25.9419	25.7628	25.7025	25.499	25.7082	25.5168	-0.4445	0.1976	0.2698
Cox7a2l	24.4818	23.9867	25.2648	23.9998	23.8068	23.7868	25.3925	23.7734	-0.4439	0.1971	0.2705
Pcx	26.7025	27.1671	27.177	27.1931	27.4075	27.4748	27.4222	27.5888	0.4437	0.1969	0.2708
1700021F05Rik	25.0176	24.1135	25.2539	24.7373	24.6197	24.5085	24.976	24.7016	-0.4433	0.1965	0.2713
Adck3	28.3298	28.6392	28.7842	28.6339	28.9895	28.9139	29.0035	29.0293	0.4432	0.1964	0.2714
Eci1	31.3596	31.2507	31.5819	31.3145	31.2922	31.2616	31.1949	31.4376	-0.4412	0.1947	0.2738
Tomm22	24.889	25.049	25.0155	24.9846	25.0452	24.723	24.5219	24.7474	-0.4407	0.1942	0.2745
Uqcr10	28.2634	28.5979	28.3515	28.8021	28.3522	28.4107	28.3539	28.4477	-0.4379	0.1917	0.2779
Aldh2	29.8557	29.9643	30.0254	29.9575	30.271	30.1609	30.3234	30.0427	0.4369	0.1909	0.2791
Hmgcl	25.8116	26.4168	26.197	26.272	26.5225	26.5117	26.4171	26.4431	0.4351	0.1894	0.2812
Acox3	18.6786	16.0856		15.7454	16.3299	17.0994	16.8973	20.8583	0.4749	0.2256	0.2815
Mrps21	22.832	23.8543	23.7486	23.4891	23.2748	23.2258	23.3376	23.353	-0.4343	0.1886	0.2823
Atpaf1	25.3533	25.0354	24.7766	24.8773	24.6887	25.1528	25.1218	25.2281	0.433	0.1875	0.2839
Trmu	23.9915	25.0009	24.6803	24.882	25.2258	25.4553	25.6125	25.1746	0.4327	0.1872	0.2842
Ndufb10	29.6793	28.8669	28.7696	28.6032	29.0045	29.0018	29.0706	28.9558	0.4321	0.1867	0.285
Pex11b	21.364	19.1233	19.0432	21.5386	21.5838	22.1132	19.6487	21.7308	0.4313	0.186	0.286
Mettl15		18.2392	18.6295	17.7709	17.8254	17.7734	17.3596	17.809	-0.471	0.2218	0.2861
Bckdha	27.6064	28.2593	28.1807	28.0354	28.3674	28.4118	28.3598	28.4094	0.4302	0.1851	0.2873
Sod2	31.5622	31.5681	31.1412	31.296	31.3119	31.4414	31.2652	31.3317	0.4269	0.1823	0.2914
Ndufa5	29.5317	29.2672	29.4848	29.8527	29.9622	29.9898	29.8959	29.98	0.4262	0.1817	0.2923
Tha1	24.4928	25.7153	25.6563	25.4867	25.0316	25.3352	25.0911	25.1269	-0.4256	0.1812	0.2931
Lyrm4	25.0605	25.5319	25.7856	25.4031	25.3354	25.4469	25.4903	25.3378	-0.4254	0.181	0.2934
C330018D20Rik	20.2509	20.5326	20.5105	19.813	20.3748	20.2301	20.5696	20.6046	0.4241	0.1799	0.295
Mmab	25.2872	25.5119	25.3747	25.2794	25.3765	25.6634	25.3063	25.3298	0.4216	0.1777	0.2982
Atp5e	29.3756	29.2401	29.6218	29.2461	29.3112	29.3742	29.1669	29.2024	-0.4206	0.1769	0.2994
Spr	24.4361	25.5504	25.4879	25.4775	26.1795	25.9693	26.2821	26.1801	0.4192	0.1757	0.3012
Cat	28.0034	28.0819	28.0084	28.2626	28.3745	28.2733	28.3094	28.2233	0.4178	0.1745	0.3031
Abcb7	26.0216	25.6958	25.4525	25.3812	25.5301	25.6239	25.5259	25.6389	0.4171	0.1739	0.304
P4hb	25.3342	26.399	26.2901	26.2127	26.2014	25.8313	26.1502	25.6306	-0.4167	0.1737	0.3044
Dbi	24.5039	24.1729	24.0721	23.8851	24.2288	23.8681	24.2897	24.6649	0.4167	0.1736	0.3045
Slc25a1	20.7838	21.6639	21.5204	21.584	20.6026	21.5763	18.9923	19.8393	-0.4158	0.1729	0.3056
Atp5f1	31.9931	31.9056	32.0637	31.9313	32.0189	31.8697	31.8125	31.9065	-0.4153	0.1725	0.3062
Nif3l1	21.4377	22.3296	22.1525	22.5201	21.6593	22.0822	22.138	22.1628	-0.4143	0.1717	0.3074
Taco1	27.0208	27.2147	27.1631	26.9923	27.0087	26.968	26.8491	26.9119	-0.4134	0.1709	0.3086
Tomm40l	22.3177	22.9028	22.7439	23.0514	22.7841	22.5923	22.6414	22.7449	-0.413	0.1706	0.3092
Coq9	29.1018	29.3676	29.5528	29.3253	29.8826	29.5613	29.6625	29.6719	0.4127	0.1703	0.3096
Hspd1	31.4077	31.6296	31.9993	31.7143	31.6651	31.6771	31.6532	31.7729	-0.4112	0.1691	0.3114
Lrpprc	29.576	29.799	29.8988	29.8029	29.8185	29.7245	29.8019	29.7479	-0.4083	0.1667	0.3152
Mrpl51	22.1354		22.5585	22.4284	22.5289	18.6127		22.1559	-0.4933	0.2433	0.3201
Timmdc1	23.763	24.8595	24.4922	24.797	24.422	24.382	24.4952	24.0853	-0.4046	0.1637	0.3202
Cars2	25.4556	25.4267	24.9164	25.1423	25.3838	25.0948	24.8794	25.3856	0.4012	0.161	0.3245
Dap3	24.8156	26.2538	26.1887	26.2004	25.8033	25.7711	25.902	25.7014	-0.3991	0.1593	0.3274
Dhodh	24.1183	25.5014	25.9365	25.5876	25.1599	25.5368	25.1075	25.0854	-0.399	0.1592	0.3275
Mrps26	24.1436	24.4787	24.9716	24.2679	24.5551	24.2832	24.372	24.3347	-0.3989	0.1591	0.3276
Prodh	23.9338	25.1435	25.5359	25.4528	25.1175	25.0731	24.9172	25.0206	-0.3985	0.1588	0.3282
Lace1	26.694	27.1734	27.3995	27.3199	27.1194	27.2808	27.014	27.1035	-0.3979	0.1583	0.3289
Ccdc51	24.4904	23.4986	23.8452	23.698	23.5743	23.4987	23.4729	22.9919	-0.3979	0.1583	0.329
Thnsl1	20.7635	20.722	20.4584	20.2653	20.8128	20.4657	20.6823	20.3659	0.3977	0.1582	0.3292
Abcb10	23.1719	24.8274	25.0189	24.8297	24.3067	24.2028	25.1386	24.3255	-0.3976	0.158	0.3294
Aldh9a1		23.9238	23.1359	23.7639	23.7704	23.6091	23.3987	23.8849	0.4336	0.188	0.3311
Tmem177	23.9803	23.5404	23.5602	23.4987	23.6703	23.789	23.5879	23.5735	0.3949	0.156	0.3329
Mrpl38	23.8501	23.5344	23.7922	23.8796	23.4127	23.252	23.137	24.0431	-0.3947	0.1558	0.3331
Fam213a	23.0068	22.4114	23.4584	23.217	23.0502	23.3833	22.6532	22.6286	-0.3918	0.1535	0.3372
Hk2	27.7664	28.4303	28.3257	28.2553	28.4754	28.5923	28.5343	28.5626	0.3901	0.1521	0.3394
Suox	24.9305	25.3183	25.3711	25.4033	25.8238	25.7805	25.0685	25.6768	0.3897	0.1519	0.3399
Timm21	24.7561	25.3517	25.5811	25.7596	25.3652	25.236	25.4241	25.6264	-0.3891	0.1514	0.3407
Dnaja3	22.5156	23.3787	22.6309	23.3253	23.4405	23.243	23.2889	23.3205	0.3887	0.1511	0.3413
Ak4	26.4795	26.5552	26.7695	26.7286	26.7386	26.9969	26.6977	27.2379	0.3857	0.1488	0.3453
Ucp1	18.1639	20.6621	17.2166		18.3421	21.8792	17.3994	17.5426	0.4207	0.177	0.3473
Uqcrb	31.7503	31.8764	31.7812	31.6402	31.7902	31.7761	31.7317	31.7413	0.3822	0.1461	0.3501
Prdx2	23.4545	24.0701	24.372	24.3536	25.1003	24.543	24.7546	25.1666	0.3798	0.1442	0.3534
Rtn4ip1	26.2485	26.9739	27.6104	27.2131	27.0497	26.9451	26.8288	27.2971	-0.3775	0.1425	0.3565
Mtpap		21.802	20.5033	21.3231	21.5428	21.2858	21.0473	21.1113	0.4134	0.1709	0.3567
Atp5d	30.2995	30.2701	30.3273	30.1949	30.256	30.1982	30.1354	30.1623	-0.3759	0.1413	0.3587
Nudt2	21.9825	22.9722	21.9651	22.9393	23.123	22.8685	22.967	22.6582	0.3751	0.1407	0.3598
Mrps22	24.5224	24.499	24.6435	24.6205	24.4378	24.5721	24.5215	24.6697	-0.3744	0.1402	0.3608
Rars2	20.8149	21.5545	21.9761	21.5251	21.4687	21.3184	21.4344	21.6434	-0.3741	0.1399	0.3613
Sdha	33.1252	33.3631	33.2029	33.4027	33.2032	33.1808	33.1454	33.2821	-0.3733	0.1393	0.3624
Sfxn1	25.9915	22.6581	22.5153	23.2194	21.9604	21.1671	19.8507	20.8167	-0.3729	0.1391	0.3629
Immt	22.4576	23.2006	22.8241	23.6103	22.6864	22.3724	22.1454	23.4283	-0.3723	0.1386	0.3637
Abcd3	24.9479	24.6982	24.6688	25.1951	25.2404	24.9491	25.1353	25.3899	0.3711	0.1377	0.3654
Acadvl	32.7753	32.8102	32.8604	32.5412	32.874	32.6752	32.8292	32.8545	0.3676	0.1351	0.3704
Gfer	22.3092	22.8165	22.9425	22.9973	23.4495	23.343	23.1781	23.1587	0.3649	0.1331	0.3742
Akap1	24.2935	24.3912	24.2772	24.6254	24.2829	25.3664	24.5946	24.5637	0.3636	0.1322	0.3759
Acad8	27.7947	27.9839	27.9105	28.0461	28.0274	28.2872	27.8036	28.1077	0.3636	0.1322	0.376
Ndufv2	30.1313	30.0167	30.2206	30.1529	30.1191	30.347	30.3124	30.4277	0.3633	0.132	0.3764
Lars2	25.7267	24.858	25.0372	25.5512	25.0828	24.7852	24.8058	25.2228	-0.362	0.131	0.3782
Dhrs4	29.4514	29.3282	29.2665	29.1432	29.37	29.2561	29.304	29.2229	0.3612	0.1305	0.3793
Cox7b	17.7726	19.7041	19.1677	18.3989	18.7365	19.7786	20.1583	19.5153	0.3592	0.129	0.3822
Mpc1	27.3528	27.2274	27.1354	27.2178	27.1423	27.0383	27.1347	27.0937	-0.3583	0.1284	0.3834
Mpc2	29.0233	28.9339	28.808	29.2325	29.3777	29.0531	29.0687	29.199	0.3569	0.1274	0.3855
Ndufaf1	25.22	25.9171	25.6129	25.8283	25.3504	25.3939	25.4827	25.7769	-0.3558	0.1266	0.387
Maoa	23.9781	22.7952	21.3237	21.0399	21.8305	21.9253	21.4862	22.0442	0.3557	0.1265	0.3872
9030617O03Rik	27.6096	27.1797	27.39	27.2072	27.5358	27.3732	27.4917	27.3714	0.3551	0.1261	0.3881
Mrps18b	23.8237	24.8539	24.1886	24.4226	24.8892	24.7266	24.6702	24.2708	0.3532	0.1247	0.3908
Abat		22.1828	24.1339	22.4831	24.5322	23.8319	23.6727	24.065	0.3844	0.1477	0.3946
Hadha	33.7523	33.8426	33.7245	33.8603	33.7165	33.7574	33.7832	33.76	-0.3491	0.1219	0.3967
Htra2	23.3624	23.9008	24.3824	23.7484	23.9209	23.5145	23.7115	24.0571	-0.3482	0.1212	0.398
Ndufs2	30.7764	30.6954	30.9896	31.0193	31.1416	31.1414	31.2337	31.2756	0.3459	0.1196	0.4013
Ndufaf4	26.2089	26.0978	25.9855	26.3079	25.9598	26.1615	25.8738	25.9728	-0.3454	0.1193	0.402
Mrpl39	24.9653	24.8594	25.2072	25.1779	25.0872	25.1399	25.2757	24.9776	-0.3445	0.1187	0.4033
Pmpcb	26.062	26.791	26.7886	26.9314	26.7227	26.5466	26.7545	26.7003	-0.3429	0.1176	0.4057
Mrpl23	24.097	24.578	24.325	24.1894	24.012	24.3552	23.7424	23.5936	-0.3423	0.1172	0.4066
Dnlz	21.4711	22.0101	22.7281	22.596	21.7222	22.3952	22.6019	22.6114	-0.3381	0.1143	0.4127
C030006K11Rik	27.0365	27.2155	27.0029	27.1442	27.1541	27.1188	26.9118	27.3395	0.3376	0.114	0.4135
2810006K23Rik		20.661	21.1928	20.4365	20.7247		20.4903	20.4295	-0.4121	0.1698	0.4168
Dnajc4	19.8208	19.6442	19.3111	20.0371	20.2563	20.146	20.0989	19.4716	0.332	0.1102	0.4218
Tmem186		21.0306	22.2639	22.0838	22.1038	21.3408	21.8996	22.1355	-0.3606	0.1301	0.4268
Chchd6	25.5165	24.7497	25.2972	25.1304	25.1143	25.0143	24.9376	25.0157	-0.3285	0.1079	0.427
Romo1	25.5121	25.1987	25.0725	24.9426	25.1492	25.2611	25.0974	24.9904	0.3276	0.1073	0.4283
Sirt4	17.3506	18.8446	16.4284	19.2887	18.5857	19.0104	18.8566	18.2378	0.3271	0.107	0.429
Atp5l	30.8937	30.6065	30.6104	30.365	30.1567	30.2858	30.7765	30.1822	-0.3212	0.1032	0.4378
Ptrh2	21.8288	22.9766	22.0079	22.8164	22.8617	23.1825	22.7729	22.3132	0.3206	0.1028	0.4387
Acp6	22.767	23.8395	24.0482	23.3226	22.6575	23.4756	22.8843	23.677	-0.3204	0.1026	0.4392
Grhpr	25.3807	26.201	26.3282	26.0735	25.9709	26.0437	25.5975	25.9804	-0.319	0.1017	0.4413
9430016H08Rik	24.9375	24.4906	24.4153	24.786	24.3027	24.5058	24.0482	24.4214	-0.3186	0.1015	0.4418
Nubpl	21.3467	21.9241	22.4615	21.0158	22.7457	21.6208	21.9805	22.3719	0.3169	0.1004	0.4444
1110058L19Rik	21.8863	22.7815	22.3417	23.0175	23.5023	23.1719	21.6439	23.5068	0.3149	0.09919	0.4474
Cbr4	27.677	27.5323	27.555	27.6412	27.6369	27.5047	27.3502	27.4815	-0.3138	0.09846	0.4491
Sqrdl	26.3324	27.3693	27.7951	27.2297	27.2628	27.2817	27.1131	27.1412	-0.3126	0.09771	0.451
Mrp63	21.9531	23.0361	22.903	22.6944	22.0095	22.6987	22.3517	22.7194	-0.3107	0.09651	0.4539
Samm50	28.8005	29.6092	29.5344	29.5965	29.3749	29.3352	29.2235	29.4686	-0.3091	0.09554	0.4563
Opa3	23.3184	24.8374	25.511	25.2009	24.7443	24.9782	24.727	25.0194	-0.3088	0.09536	0.4567
Lypla1	25.9291	25.5677	26.2115	25.8838	26.0534	25.7713	26.177	25.8402	-0.3086	0.09526	0.457
Sdhd	26.6075	26.3239	26.111	26.3216	26.2798	26.3425	26.3373	26.2961	0.3086	0.09521	0.4571
Ethe1	26.8712	27.5052	27.2118	27.5756	27.131	26.8649	27.1057	27.6013	-0.3072	0.09437	0.4592
Iba57	26.1207	26.8126	26.6182	26.6554	26.8804	26.8978	26.6593	26.7371	0.3065	0.09395	0.4603
Mccc2	30.0137	29.0401	28.8383	28.7681	29.1031	29.0256	29.06	29.0653	0.3062	0.09376	0.4607
BC026585	20.7217	20.7429	19.8066	20.8126			20.1824	20.8021	0.3771	0.1422	0.4612
Pdk2	27.7077	27.5009	27.548	27.6289	27.2951	27.3752	27.5177	27.7309	-0.3043	0.0926	0.4637
Abhd10	21.9274	22.918	22.8854	22.8062	22.825	22.5875	22.3527	22.525	-0.304	0.09239	0.4642
Nln	24.4347	21.0136	21.7651	21.2932	19.7816	19.568	18.9067	21.6668	-0.3023	0.09136	0.4668
Slc25a11	30.8887	31.2481	30.9793	30.9821	30.9199	30.9264	30.8974	30.7826	-0.3013	0.09079	0.4683
Dnaja3		22.4303	23.0344	22.2522	22.6032	22.2536	21.9541	22.4826	-0.331	0.1096	0.4683
Gsr	20.3747	21.2874	21.4472	22.3253	22.1142	20.4214	20.9747	22.0013	-0.3008	0.09048	0.4691
Pccb	28.0394	28.5761	28.8643	28.5412	28.9341	28.9799	28.8798	28.931	0.3003	0.0902	0.4698
Cox15	23.6811	23.5056	23.4673	23.0877	23.0861	22.5931	22.9246	23.407	-0.2984	0.08905	0.4728
Rhot2	24.4005	25.0522	24.8497	25.7127	25.0596	24.9993	25.0244	25.1157	-0.298	0.08883	0.4734
Clic4	21.1161	19.2762	19.8611	19.4091	19.4267		18.3963	18.3046	-0.3272	0.107	0.4738
Timm50	26.3403	26.2058	25.8073	26.4589	26.0956	26.0861	26.0768	25.6242	-0.2976	0.08856	0.4741
Rmdn1	25.4396	24.4325	25.1654	24.6168	24.6129	24.6769	24.5276	24.6388	-0.296	0.08762	0.4765
Mut	27.8066	28.2692	28.1765	28.1274	28.3727	28.2788	28.4421	28.2004	0.2958	0.08752	0.4768
Hk1	27.7147	27.8282	27.9782	27.9515	28.0192	27.9473	27.8421	27.7367	-0.2949	0.08698	0.4783
Tmlhe	23.2367	24.5957	24.5866	24.5094	24.1918	24.3921	23.8832	24.2011	-0.294	0.08644	0.4797
Pnpt1	25.3126	26.3004	26.1323	25.6974	26.143	26.0938	25.6373	26.4386	0.2921	0.08534	0.4826
Pdk4	25.4822	27.0072	25.9055	27.8959	27.3336	27.4899	26.825	28.1257	0.2912	0.08478	0.4841
Ppif	28.5717	29.0286	28.9811	29.1901	28.9089	29.0634	28.9622	28.9293	-0.2876	0.08272	0.4897
Chchd1	20.9228	23.4718	24.0144	24.0532	23.297	23.2389	23.1378	23.7522	-0.2862	0.08189	0.492
Bckdhb	25.8258	27.713	26.9433	26.5284	27.2263	27.3055	26.7526	26.8892	0.2849	0.08114	0.4941
Idh3a	31.4783	31.5265	31.4774	31.5137	31.5747	31.564	31.3834	31.5153	0.2844	0.08091	0.4947
Clpb	23.4087	23.6053	23.8036	24.0653	24.2516	24.1282	23.8841	24.1913	0.2845	0.08092	0.4947
Dnajc19	22.0237	22.9311	22.9232	23.1211	23.5094	23.5617	23.8575	23.0963	0.2845	0.08091	0.4947
Abcb8	26.8229	27.237	27.3946	27.311	27.2586	26.9492	26.9284	27.4899	-0.2842	0.08077	0.4951
Mcur1	25.4566	26.2757	26.2492	26.0086	25.981	25.8982	26.0066	26.001	-0.2834	0.0803	0.4964
Nnt	22.6878	22.8309	23.8208	22.4001	23.4147	23.5949	23.7543	23.281	0.2816	0.07931	0.4992
L2hgdh	26.0111	26.5902	26.5901	26.3363	26.3872	26.3586	26.3145	26.2856	-0.2793	0.07802	0.5029
Exog	18.7829	18.961		19.235	19.5121	19.2832	19.1463	19.3849	0.3068	0.09414	0.5033
Mfn1	24.0949	25.3891	25.0349	25.5789	25.6842	25.7588	25.2578	25.7842	0.2778	0.07715	0.5054
Nmnat3	25.3854	26.3937	26.6017	26.3519	26.3737	26.122	26.247	26.2903	-0.2767	0.07658	0.507
Vdac1	32.1731	32.4664	32.3273	32.5494	32.5126	32.5231	32.3867	32.6209	0.2762	0.07631	0.5078
Fkbp8	22.0737	21.089	21.3619	21.4447	21.5236	20.8408	21.5283	21.1047	-0.2761	0.07623	0.508
Mtfp1	27.272	28.5914	28.299	28.9828	28.17	28.3434	28.2132	28.5274	-0.275	0.07561	0.5098
Abcd1	22.6522	19.714	18.4782	19.5563	20.3601	20.1111	20.2806	18.8645	0.2749	0.07555	0.51
Prdx5	30.3655	30.3782	30.5152	30.5999	30.4426	30.4903	30.3876	30.5967	-0.2747	0.07543	0.5103
Ndufs7	29.2031	28.8436	29.5758	28.8901	29.4251	29.392	29.5803	29.4222	0.2743	0.07525	0.5109
Mrpl4	25.6787	26.1106	25.5832	25.9036	25.8065	25.719	25.5827	25.1695	-0.2728	0.07444	0.5133
Oxsm	25.5212	26.2608	25.8472	26.0103	26.0873	26.1853	26.0488	25.9597	0.2705	0.07318	0.517
Armc10		20.6712	20.4221	21.5064	21.3732	20.4694	20.4014	20.3932	-0.2956	0.08738	0.5198
Cox6a1	28.2545	28.3295	28.3306	28.3664	28.4398	28.1348	28.444	28.288	-0.2687	0.07222	0.5199
Pmpca	26.6085	27.4886	27.8344	27.5906	27.4628	27.4293	27.4049	27.6301	-0.2674	0.07149	0.5221
Acsl6		21.1377	21.1509	21.953	21.7585	21.5793	19.5246	20.0688	-0.2939	0.08639	0.5223
Mtx2	27.1247	27.6324	27.4256	27.1377	27.1634	27.3195	27.2886	26.8	-0.2657	0.07059	0.5248
Uqcc1	22.1397	24.5249	24.319	24.9457	24.0133	24.0702	24.1887	24.3339	-0.2655	0.07048	0.5251
Suclg1	31.4388	31.094	31.3032	31.0162	31.2508	31.2974	31.186	31.1743	0.2654	0.07043	0.5253
Fam136a	26.5141	24.9317	24.7865	24.7904	25.3688	25.1538	24.8657	24.9681	0.2647	0.07008	0.5263
Yars2	22.496	24.2582	24.3301	24.2057	23.9746	23.9967	24.1158	23.7246	-0.2638	0.06961	0.5278
Ptpmt1	20.6573	22.6114	23.2515	22.6806	22.6357	22.5645	22.5865	22.3659	-0.2632	0.06929	0.5288
Mrps11	21.8539	23.746	23.6063	23.7577	23.3241	23.582	23.2732	23.0163	-0.2619	0.0686	0.5309
Mrps16		20.737		18.0546	20.6141	20.6384	20.4812	17.332	0.324	0.105	0.531
Timm10	25.1934	25.6214	25.6198	25.6309	25.5843	25.5257	25.5486	25.5241	-0.2614	0.06832	0.5318
Bcl2l13	25.4889	26.0271	25.8948	26.0428	26.253	26.1577	25.9395	26.019	0.2611	0.06817	0.5322
Aldh1b1	24.3974	25.8921	24.6664	25.4493	24.8602	24.9345	24.5196	24.4349	-0.2597	0.06745	0.5345
Cyb5r1	22.6661	23.4001	23.9368	24.3657	23.4429	23.7998	22.987	24.347	-0.2593	0.06726	0.5351
Wars2	20.8744			21.3146	21.2371	21.7736		21.4756	0.3661	0.134	0.5446
Dars2		22.6763	22.683	22.3101	22.6721	21.9093	22.3699	22.4617	-0.2776	0.07704	0.5467
Rdh13	24.4058	24.8273	24.7646	24.4481	24.7767	24.6985	24.5751	24.653	0.2518	0.06342	0.5474
Isca1	23.7043	24.4811	24.6495	24.2524	24.1771	24.2691	24.3514	24.3855	-0.2505	0.06274	0.5496
Slirp	26.5987	26.6471	27.1754	26.9241	27.2039	26.5915	26.878	27.0445	-0.2501	0.06253	0.5503
Dhrs7b		20.5529	19.6173	20.5364	20.0301	19.6116	19.8438	19.9355	-0.274	0.07507	0.5521
Nt5dc3	21.743	24.2848	23.059	24.1683	24.2521	24.1121	23.7576	24.3096	0.2485	0.06176	0.5528
Lyrm5	22.9163	23.9375	23.5935	24.012	23.548	23.7954	23.8011	23.3947	-0.2484	0.0617	0.5531
Mgst3	27.9883	28.359	28.6841	28.7891	28.6072	28.3797	28.2013	28.8694	-0.2472	0.06111	0.555
Dnajc28	19.0891	22.5508	23.2171	21.9737	21.7313	22.0032	22.3355	21.8598	-0.2454	0.06021	0.5581
Lonp1	29.721	29.055	29.3019	28.9767	29.0635	28.9059	29.0259	28.9506	-0.2438	0.05944	0.5607
Hint3	23.5178	24.3322	24.6073	24.466	24.4206	24.209	24.5408	24.4144	-0.243	0.05907	0.5619
Slc25a16		18.685	18.0513	19.0739	18.5652	18.2369	18.5245	18.3413	-0.2662	0.07085	0.564
Idh1	18.0403	18.6101	17.9286	18.6302	18.6036	18.4228	18.2433	18.3769	0.2404	0.05779	0.5663
Slc25a35	24.1011	21.452	21.6883	21.6912	22.1722	22.5249	22.0895	21.7269	0.2398	0.05749	0.5674
Cox8b			14.4307		16.1263	16.2677		13.9749	0.4303	0.1852	0.5697
Idh3b	30.823	31.0988	31.2784	31.1283	31.1342	31.1321	30.9696	31.1674	-0.2375	0.05639	0.5712
Hspa9	31.2411	30.9161	30.883	30.7852	30.9362	30.9436	30.8953	30.8315	0.2374	0.05638	0.5713
Park7	26.0268	25.9896	26.2682	25.8164	26.0168	25.9299	26.3129	25.7469	-0.2364	0.05587	0.5731
Acat1	32.2062	32.1918	31.9565	32.0223	32.1182	31.9111	32.0274	32.1367	0.236	0.05572	0.5736
Aldh18a1	23.8881	19.2737	18.8821	18.598	17.4862	17.5444	17.3817	17.0975	-0.236	0.05571	0.5736
Timm10b	22.691	23.9491	23.9034	23.8006	23.5382	23.7154	23.6964	23.6222	-0.2359	0.05563	0.5739
Hars2	23.7488	24.1407	23.974	24.3349	24.3301	24.8218	24.3593	23.8691	0.2358	0.05559	0.574
Mul1	22.177	21.3403	21.9573	21.8309	21.8895	22.0109	20.7696	21.1889	-0.2356	0.05553	0.5743
Bnip3l		20.0429	19.2259	20.1992	19.9302	20.0554	19.5347	19.8361	0.2594	0.06727	0.5744
Cox10		21.7637	20.7089	21.9738	21.2886	21.628	21.6811	21.7666	0.2587	0.06695	0.5753
Sdr39u1	26.213	26.624	26.9281	26.998	26.9575	26.512	26.5604	27.0924	-0.2347	0.05508	0.5758
Mrps10	21.8755	23.6552	23.9864	23.9087	23.7549	23.5448	23.7616	23.505	-0.2343	0.05489	0.5765
Poldip2	23.031	24.0819	24.3277	24.0952	24.2836	23.6758	24.1766	24.053	-0.2341	0.05481	0.5768
Atpaf2	24.2729	24.7542	24.4659	24.8754	24.4462	24.5932	24.4298	24.6751	-0.2341	0.05479	0.5769
Hadh	31.4897	31.2311	31.5729	31.1892	31.3054	31.323	31.2794	31.2896	-0.2323	0.05398	0.5798
Sdhb	31.9877	32.1925	32.142	32.2044	32.202	32.1536	32.2052	32.0232	-0.2265	0.0513	0.5896
Phyh	23.0308	22.9906	23.0233	23.3453	22.8258	23.5192	22.7431	22.7667	-0.2263	0.0512	0.59
Prdx3	30.9229	30.836	30.7954	31.0209	30.8789	30.9355	30.7248	30.7984	-0.2256	0.05091	0.5911
Clybl	28.4271	28.6301	28.6867	28.3683	28.379	28.4462	28.3514	28.5461	-0.2255	0.05086	0.5913
Mtif3		20.3841	20.5106	20.9202				20.6249	-0.4072	0.1658	0.5928
Bphl	27.5625	28.5007	27.7042	27.4922	27.4066	28.2565	27.3872	27.6975	0.2246	0.05044	0.5929
Sod1	27.1597	25.5828	26.0511	26.6515	26.0852	25.7777	25.961	26.4679	-0.224	0.05018	0.5938
2410015M20Rik	27.7422	27.8296	27.5492	27.9051	27.7459	27.8012	27.5982	27.8893	0.2236	0.05001	0.5944
Gfm2	24.3408	24.798	24.8667	25.0302	24.8868	24.6978	24.8093	24.9946	-0.2228	0.04963	0.5959
Mars2	23.1795	23.1472	23.1249	22.3047	23.2023	22.665	23.0426	22.7518	0.2222	0.04938	0.5969
Hccs	24.7873	25.3646	25.1533	25.337	25.5507	25.4231	25.4137	25.1802	0.2215	0.04906	0.5981
Foxred1	22.4523	21.5183	21.1265	22.5523	21.9395	20.0626	21.8926	22.3719	-0.2211	0.04891	0.5987
ND5	23.2792	25.8405	25.5119	25.3526	25.6577	26.2134	26.1696	25.8491	0.2203	0.04854	0.6001
Fam162a	27.7403	27.4306	27.7859	27.7943	27.8094	27.7602	27.7437	27.6395	-0.2201	0.04845	0.6004
Rpl34	23.2031	22.1948	22.7036	22.8599	23.1301	22.6265	22.6654	22.0638	-0.2175	0.04732	0.6048
Acsl1	31.192	31.4705	31.6286	31.6943	31.5559	31.5883	31.5127	31.6463	-0.2174	0.04726	0.6051
D2hgdh	18.3557	21.735	20.9201	21.437	20.6921	20.3549	20.4395	21.0778	-0.217	0.04709	0.6057
Lap3	26.4757	26.9015	26.6582	26.9205	26.7413	26.7368	26.8328	26.6477	-0.2169	0.04704	0.6059
Coq5	26.7973	27.2359	27.5094	27.3666	27.3972	27.2283	27.1889	27.441	-0.2168	0.047	0.6061
Rab35	25.3524	25.5598	25.4321	25.249	25.4478	25.2248	25.5664	25.5215	0.2157	0.04652	0.6079
Mrpl22	23.2548	24.2407	24.3515	24.3776	24.2149	24.3092	24.2559	24.035	-0.2135	0.04559	0.6117
Sccpdh	25.3069	25.9687	25.7777	25.9332	26.04	25.9037	26.0932	26.0302	0.2131	0.04543	0.6123
Mrm1		19.8242		20.2499	20.1238	19.8265	19.7492	20.2844	-0.2638	0.06959	0.6135
Mrpl47	23.2757	23.103	23.3688	22.9883	22.9199	23.2074	23.4697	22.9306	-0.2112	0.0446	0.6156
Aifm1	30.3414	29.84	29.8735	29.9267	29.7848	29.6341	29.6133	29.9834	-0.2073	0.04298	0.6223
1110001A16Rik	22.8995	23.6542	23.251	23.7343	23.7185	23.5998	23.5326	23.6766	0.2052	0.04213	0.6258
Mrpl27	22.5848	22.4607	21.6174	22.998	22.8699	22.6501	22.7873	22.0946	0.2041	0.04167	0.6277
Uqcrfs1	31.8859	31.7108	31.8004	31.7621	31.7084	31.5285	31.6384	31.9478	-0.2035	0.0414	0.6289
Ptcd3	22.7314	24.4958	24.8347	24.7349	24.429	24.7503	24.1145	24.3495	-0.2013	0.04053	0.6326
Glud1	29.3396	29.4235	29.3559	29.4567	29.4506	29.4266	29.2733	29.5041	0.201	0.04042	0.6331
Endog	23.3442	24.1777	24.0619	24.168	24.5766	24.1302	24.269	24.2652	0.2003	0.04013	0.6343
Mrpl33	22.2492	22.356	23.4143	23.5336	24.064	24.21	23.9667	23.342	0.1993	0.03973	0.6361
Timm9	26.5225	26.4439	26.5209	26.3113	26.4882	26.5066	26.437	25.9287	-0.198	0.03919	0.6384
Alkbh7	18.0248	21.4207	19.9554	21.3074	21.462	21.4315	21.4695	20.8182	0.1971	0.03883	0.64
Tefm	21.8283	23.0438	22.8794	22.7592	22.8656	22.9013	22.3962	22.1759	-0.1969	0.03875	0.6403
Chchd3	30.1227	29.9908	29.9848	30.0819	30.0031	30.0712	29.9619	30.1402	0.1961	0.03845	0.6416
Pcbd2	24.0495	24.8012	24.6354	24.7528	24.7934	24.5752	24.3302	24.4763	-0.1951	0.03808	0.6433
Ckmt2	33.1893	32.7991	33.4418	32.8812	33.0451	32.9153	33.3981	33.1218	-0.1944	0.0378	0.6446
Mrrf	25.9584	26.3502	25.8333	25.9338	26.0622	26.0076	25.7023	25.8928	0.194	0.03764	0.6453
Mrpl2	23.8097	24.8069	24.7468	24.6154	24.7422	24.5941	24.6075	24.2819	-0.1938	0.03758	0.6455
Uqcrh	28.6274	28.5661	28.6263	28.5834	28.5966	28.6951	28.6672	28.564	0.1934	0.03742	0.6463
Auh	29.0393	28.2697	28.1763	28.274	28.2006	27.9708	28.1082	28.0234	-0.1927	0.03714	0.6475
Mrps36	27.3325	27.2988	27.3814	28.2321	27.7059	27.4691	27.3895	27.9666	-0.1922	0.03695	0.6484
Dlat	31.2219	30.7728	30.9532	30.7798	30.7858	30.8214	30.7315	30.7567	-0.1921	0.03688	0.6487
Acaa1a	26.4693	26.4533	26.6919	27.1519	27.165	27.0428	26.9612	27.0967	0.1903	0.03623	0.6516
Rps15a	23.9156	24.6526	24.2282	24.5441	24.3833	24.2248	24.2192	24.2999	-0.1887	0.03562	0.6544
Clpx	24.2779	24.1465	24.7352	24.6775	24.6606	24.7102	24.6095	24.5155	-0.1867	0.03486	0.658
Diablo			19.5445	20.3277	19.9911		21.2146	20.106	0.272	0.07397	0.658
Nit1	23.2902	23.5973	23.3878	23.2717	23.1144	23.1133	23.771	23.285	-0.1848	0.03415	0.6613
Immt	20.8099	23.8856	23.2808	23.6622	24.0195	24.1181	23.8774	23.8717	0.1846	0.03409	0.6616
Mrpl9	23.7905	29.1372	28.4869	28.9584	23.7452	28.9935	29.537	29.0037	-0.1839	0.03383	0.6628
Mrpl24	24.4053	24.6663	24.5151	24.4307	24.4623	24.5231	24.3442	24.2722	-0.1831	0.03353	0.6643
Mrpl53	22.9412	23.8188	22.4846	23.3666	23.4683	23.3251	23.1954	22.5766	0.1831	0.03351	0.6644
1810043H04Rik	20.349	21.5807		21.546	21.7434	21.7896	21.5267	21.5868	0.2018	0.04071	0.6644
Mrpl16	24.1797	23.4739	24.0226	24.0127	23.9974	23.9759	24.1151	23.7766	-0.1829	0.03346	0.6646
Mrps9	24.4515	25.8999	25.9173	26.0892	25.7803	25.6997	26.2783	25.7824	-0.1799	0.03235	0.6699
2310061I04Rik	23.0256	24.1987	23.9969	23.6983	23.8422	24.079	23.7396	22.9913	-0.1789	0.03199	0.6717
Grpel1	27.7522	27.4374	27.6603	27.8102	27.524	27.7807	27.4891	27.7449	-0.1785	0.03187	0.6723
Ptcd2	21.5576	21.9658	21.8852	21.3424	21.4307	21.773	21.6498	21.1374	-0.1785	0.03187	0.6723
Mrps34	22.7192	24.5399	24.8642	24.3975	24.4596	24.4875	24.6597	24.09	-0.1782	0.03176	0.6729
Mrps28	23.4345	23.2589	23.5606	22.9642	23.3663	23.311	23.3486	22.681	-0.1774	0.03146	0.6744
Spg7	25.7243	26.7386	26.9868	27.0645	26.5498	26.7553	26.5998	27.2772	-0.1762	0.03103	0.6765
Pdk1	26.1252	27.2975	27.1926	27.0678	27.0082	26.9482	26.996	27.0302	-0.171	0.02923	0.6856
Hsdl2	29.2548	29.4609	29.7136	29.7166	29.6168	29.4661	29.4938	29.9098	-0.1695	0.02874	0.6882
Glrx5	26.305	26.4409	26.3785	26.5143	26.472	26.4408	26.4076	26.3698	-0.1692	0.02864	0.6887
Eral1	18.998	18.9361	18.9085	18.9265	19.1864	18.9743	18.751	18.8387	0.1689	0.02852	0.6893
Oat	27.9729	28.2296	28.2053	28.2407	28.3814	28.1158	28.1845	28.4196	0.167	0.02789	0.6926
Ide	21.0028	20.3122	21.0414	21.4561	21.9447	21.3555	21.0196	19.9027	-0.1667	0.02778	0.6932
Mrps5	24.404	25.9626	25.4953	25.6721	25.8493	25.8911	25.8277	25.6427	0.1658	0.02749	0.6948
Ptges2	26.5548	26.4255	26.4591	26.6005	26.7745	26.3239	26.6821	26.7403	0.165	0.02723	0.6962
Tpi1	25.0877	27.3054	26.9827	26.2621	26.3732	26.5346	26.508	26.1086	-0.165	0.02721	0.6963
Mrps15	23.2613	24.16	24.0746	23.8547	24.057	23.9015	23.7934	23.6522	-0.1632	0.02664	0.6994
Cisd3	25.2785	25.9757	26.3905	26.1064	26.8364	26.0372	25.8881	26.7915	0.1613	0.02602	0.7027
Cox17	20.6756	20.9239	20.8004	20.663	20.4915	20.7115	20.6744	20.7888	-0.1598	0.02553	0.7055
Dhrs1	22.7499	24.212	24.3072	24.2652	24.1413	24.0732	24.1439	24.133	-0.1587	0.02519	0.7074
Fxn	26.8246	25.9089	26.4061	26.4762	26.4007	25.9303	26.0306	26.7496	-0.1562	0.02439	0.7119
Idh3g	30.4111	30.7193	30.895	30.6649	30.6963	30.7186	30.6051	30.8055	-0.1538	0.02365	0.7161
Mrpl20		22.5187	22.9862	22.4983					-0.4292	0.1842	0.7176
Ndufaf3	24.5926	25.5298	25.3947	25.1569	25.3817	25.402	25.2772	25.3958	0.1524	0.02322	0.7187
Malsu1	20.0303	19.9591	19.1468	19.7523	19.4551	19.5134	18.8161	18.9644	-0.1516	0.02299	0.72
Aldh5a1	27.5211	28.3502	28.1879	28.1089	28.008	28.3645	28.2048	28.3397	0.1506	0.02268	0.7219
Mrps17	23.3632	24.7743	24.5112	24.9648	24.514	24.5336	23.6477	24.8431	-0.1498	0.02245	0.7233
Pdp1	24.6365	24.812	25.016	24.9607	25.0387	24.9864	24.852	24.8611	-0.1486	0.02207	0.7255
Acot9	26.0932	26.361	26.3894	26.4525	26.5125	26.3069	25.9157	26.4009	-0.1465	0.02147	0.7292
Slc25a31	25.0492	25.854	26.7153	24.4247	25.9028	25.8826	25.4969	25.6301	0.1458	0.02127	0.7304
Mtch1	24.3351	24.3584	25.0155	24.6721	24.6903	24.0489	25.4648	25.2116	-0.1457	0.02123	0.7307
Fars2	23.2084	23.5939	23.9184	23.7723	24.0387	23.419	24.0045	23.8419	-0.1455	0.02117	0.731
Akr7a5	27.5004	26.5227	26.5627	26.4358	26.7317	26.4819	26.5958	26.6323	0.1451	0.02105	0.7318
Snd1	23.1159	23.5728	23.1821	23.6408	23.4888	23.2943	22.7354	23.3475	-0.1451	0.02104	0.7318
Ndufaf2	24.964	25.7156	25.283	25.667	25.6421	25.6089	25.5881	25.466	0.1445	0.02087	0.7329
Mtfr1l	23.0508	24.084	23.6731	24.0014	24.0481	23.7952	23.8052	24.1488	0.1442	0.0208	0.7333
Mrpl41	24.2244	24.2808	23.9506	24.3279	23.9962	24.1904	23.8358	24.0838	-0.1432	0.02052	0.7351
Obscn	22.283	24.1379	23.5534	24.2284	23.9897	23.6287	24.0293	23.4701	-0.1431	0.02047	0.7354
Pgam5	20.5778	21.2113	21.0064	22.1501	22.2152	21.7164	21.9594	21.5787	0.1429	0.02042	0.7357
Tomm5	24.6946	24.6053	24.4446	24.4318	24.4462	24.4249	24.2869	24.308	-0.1424	0.02029	0.7365
Acad11	25.2189	26.1792	26.3401	26.3905	26.6712	26.5171	26.5089	26.4788	0.1405	0.01974	0.74
Txnrd2	27.5127	27.0915	27.221	27.0635	27.9541	27.1136	26.7597	26.9895	0.1403	0.01967	0.7405
Afg3l1	22.8417	24.384	24.4219	24.3071	24.0719	24.1807	24.4448	24.2849	-0.1399	0.01958	0.741
Mrps2	20.9449	23.3544	23.6789	23.203	23.6603	23.7756	23.8755	23.949	0.1394	0.01944	0.7419
Nfu1	25.7444	26.0332	25.7013	25.9547	25.9727	25.8329	25.8326	25.8256	0.1382	0.0191	0.7441
Tmem11	25.0371	24.6692	24.787	24.5034	24.6155	24.4957	24.622	24.6232	-0.1378	0.01899	0.7449
Mrpl48	23.1416	23.6942	23.2983	23.9135	23.7342	23.5877	23.7875	23.2153	-0.1363	0.01858	0.7476
Hdhd3	20.4319	22.4062	22.0983	23.1386	23.1662	23.0164	22.3372	22.9205	0.136	0.01849	0.7482
Mrps7	23.8409	24.8334	24.6394	24.6572	24.3396	24.591	24.4904	24.7066	-0.1356	0.01839	0.7488
Alas1		21.0369	21.5468		22.0242	20.6758			-0.2506	0.06278	0.7494
Slc25a20	29.0682	29.4467	29.3365	29.7795	29.5439	29.4085	29.3767	29.6192	-0.1333	0.01777	0.753
Uqcrc2	33.2558	33.3338	33.2447	33.3982	33.431	33.3611	33.3576	33.2601	0.1332	0.01774	0.7532
Fech	27.1485	27.6513	27.4262	27.4858	27.4488	27.4969	27.4939	27.5516	0.1291	0.01666	0.7607
Cryz	22.7219	23.8019	21.6826	24.4745	23.0984	23.2867	23.8596	23.5494	0.1288	0.01659	0.7612
Rmnd1	22.6019	23.4789	23.9712	24.0788	23.7384	24.1543	23.6536	23.8381	-0.1285	0.0165	0.7618
Pet117	21.6803	21.184	20.7046		20.4452		20.5856	20.6036	-0.1594	0.0254	0.763
Crat	30.0368	29.9657	30.3196	30.1437	30.2074	30.1706	30.2171	30.2371	-0.1269	0.0161	0.7647
Mterfd3	24.9703	25.5837	25.192	25.5926	25.5276	25.0043	24.5258	25.5805	-0.1255	0.01575	0.7672
Gpam	26.0828	20.4157	21.1488	21.4275	22.3899	21.7932	21.7018	21.2439	0.1254	0.01571	0.7674
Mrpl19	17.0604	23.1834	23.5543	23.5574	23.1651	23.0962	23.3659	22.6763	-0.1248	0.01558	0.7684
Ccdc127	21.4514	23.7077	23.7332	23.6897	23.9962	23.9955	23.6601	24.1112	0.124	0.01538	0.7698
Me3	27.7015	27.462	27.6369	27.7414	27.866	27.5881	27.6964	27.5636	-0.1216	0.01478	0.7743
Cecr5	24.7885	24.6788	24.0899	24.2099	24.0215	23.9524	24.1467	24.1197	-0.1205	0.01453	0.7762
Agk	25.1664	26.2381	25.9549	25.7919	25.9759	25.9595	25.8954	25.9739	0.1198	0.01435	0.7775
Tmem65	25.992	27.3722	26.9055	27.383	27.4834	27.4618	27.2785	26.9999	0.1198	0.01434	0.7776
Mrps25	23.1516	24.2194	24.4031	24.1629	24.1426	24.0921	24.1561	24.3346	-0.1195	0.01427	0.7781
Tcaim	20.6617	22.3323	22.092	22.0142	22.499	22.2	21.4257	22.2899	0.1194	0.01426	0.7782
Timm17a	20.4053	20.5618	20.8828	20.3883	21.2774	20.9539	21.0895	20.021	0.1169	0.01367	0.7828
Dut	23.2269	22.8197	23.1768	23.2274	23.1427	23.5359	23.5515	23.0351	0.1156	0.01337	0.7852
Pitrm1	27.1539	27.4659	26.8026	27.1143	27.1727	26.9342	26.9783	26.9515	0.1153	0.0133	0.7856
Prdx6	20.9986	19.0678	19.7447	19.2673		19.1334		19.1467	-0.1437	0.02065	0.7859
Apool	28.9832	29.2106	29.1087	29.1986	28.8306	29.2134	28.8017	29.2845	-0.1137	0.01293	0.7887
Gadd45gip1	23.6294	23.3808	23.4627	23.3665	23.5531	23.5699	23.4169	23.2298	0.1137	0.01292	0.7887
Slc25a42	26.3871	27.0373	26.7606	26.6761	26.5334	26.7029	26.5476	26.7464	-0.1134	0.01286	0.7892
Stom	22.0964	25.575	24.5996	25.5118	25.6845	25.523	25.5162	25.1046	0.1132	0.01282	0.7895
Mrpl40	23.3709	23.7827	23.2261	23.5599	23.4375	23.5011	23.3396	23.0394	-0.1131	0.0128	0.7896
Cox7a2	26.625	27.3396	27.9375	27.477	27.6863	27.3811	27.6795	27.8077	-0.1126	0.01268	0.7906
Timm23	23.6788	24.3764	24.4035	24.1235	23.8503	24.0619	24.0878	25.3042	0.1123	0.01262	0.7911
Mrpl15	24.5774	24.369	24.8056	24.4517	24.8136	24.8674	24.9222	24.3463	0.1109	0.0123	0.7938
Ndufaf7	22.5825	23.9437	23.9968	23.7308	24.0395	23.8272	23.8888	24.2342	0.1106	0.01223	0.7943
Atp5c1	32.4387	32.3383	32.1714	32.5368	32.3958	32.3927	32.3511	32.1852	-0.1105	0.01222	0.7944
Tsfm	27.5185	27.4698	27.7225	26.9584	27.1891	27.2629	27.364	27.2946	-0.1099	0.01207	0.7956
Mipep	23.5701	24.7942	24.8926	24.5462	24.8484	24.5717	24.7482	24.4508	-0.1092	0.01193	0.7969
Zadh2	26.719	27.596	27.4458	27.4962	27.4513	27.3572	27.3652	27.446	-0.1087	0.01182	0.7978
Cs	31.9723	31.6766	31.792	31.5869	31.7318	31.725	31.658	31.4811	-0.1078	0.01163	0.7994
Atxn2	19.7049	19.969	19.3049	19.4767	19.6821	19.7296	19.771	18.8999	0.1069	0.01142	0.8011
Aldh1l2	26.0657	26.3244	26.613	26.1506	26.4964	26.3555	26.0492	26.5869	0.1058	0.01119	0.8032
Nit2	25.7291	25.9729	25.9728	26.2023	26.1588	26.086	25.8869	26.2625	0.1046	0.01093	0.8054
Ccdc58	23.3288	24.3208	24.5098	24.1441	24.298	24.6062	24.5079	24.3491	0.104	0.01081	0.8064
Mdh2	34.0127	33.996	34.0425	34.0299	34.0592	34.0651	34.0328	33.9634	-0.102	0.01041	0.81
Mrpl43	21.5429	23.9647	23.3242	23.8184	23.8479	23.8112	23.4724	23.8134	0.1004	0.01007	0.8131
Fam210a	24.1214	24.9766	24.9635	24.9009	25.1322	25.0196	24.8967	24.9555	0.0998	0.009959	0.8141
Aldh3a2		18.5124	20.7398	20.0738			19.2064	22.3121	0.1429	0.02041	0.8187
Nars2		22.1158	22.8755	21.7827	22.4468	21.8375	20.9289	22.6242	-0.1074	0.01153	0.8187
Tars2	21.7106	23.8484	24.1476	23.9736	23.7622	24.0049	23.8089	23.9629	-0.09685	0.009381	0.8195
Rnmtl1	21.5902	21.6409	20.5974	21.8646	21.7091	21.2268	21.2727	20.4536	-0.09681	0.009373	0.8196
Fastkd2	24.3826	19.7315	19.3735		18.4966	20.1423	19.7112	18.952	-0.1063	0.0113	0.8206
Bdh1	30.5684	29.9263	30.0491	30.0686	30.1994	30.2067	30.0869	29.9133	0.09612	0.00924	0.8209
Ears2	22.1122	23.8496	23.9182	23.9819	23.7758	23.8376	23.9242	23.8656	-0.09531	0.009085	0.8224
Angel2	22.4084	20.8085		20.0806	20.8965	20.6958		20.1077	0.1187	0.01409	0.8228
Marc2	23.7311	24.7869	24.6991	25.1196	25.2529	24.8843	25.1159	25.0463	0.09501	0.009027	0.8229
Cisd2	22.2248	22.675	22.6179	23.7636	23.0698	23.3113	22.6524	23.0816	-0.09381	0.008799	0.8251
ATP6	23.0051	23.1146	22.8353	23.5279	23.498	23.477	23.199	22.8412	0.09339	0.008721	0.8259
Coq10b		21.0025	20.0272	20.2026	18.7855	20.9259		20.7832	0.1141	0.01302	0.8296
Tmem126a	25.1689	25.697	25.3063	25.1784	25.3273	25.1497	25.2758	25.101	-0.08938	0.007988	0.8333
Dld	31.6556	31.2327	31.3374	31.2394	31.3418	31.4317	31.5083	31.1253	0.0888	0.007885	0.8344
Lias	27.738	24.0079	23.3152	22.9621	23.4802	23.2195	23.435	23.4376	0.08795	0.007735	0.8359
Acot13	29.7527	29.9232	29.8026	29.6235	29.8168	29.7993	29.5335	29.6366	0.08726	0.007614	0.8372
Cyp27a1	19.9578	21.777	22.2796	21.0259	21.8807	21.4826	21.4779	21.2562	-0.08722	0.007607	0.8373
Cyc1	31.0928	31.5754	31.3882	31.6796	31.4267	31.492	31.2908	31.6323	-0.08654	0.00749	0.8385
Chchd5		21.1702	20.4509	21.3608	20.3376	21.3683	21.2499	21.062	0.09451	0.008933	0.8403
Lyrm7	24.4123	27.0433	26.743	26.999	26.6349	26.5946	26.7621	26.9522	-0.08499	0.007224	0.8414
Fdxr	23.8872	24.4715	24.7801	24.293	24.5377	24.6408	24.6051	24.5984	0.08458	0.007154	0.8422
Vars2	22.8033	24.1081	23.884	24.0094	24.0124	23.6886	23.8597	23.9824	-0.08416	0.007082	0.8429
Tmem70	19.4874	22.3104	21.7757	21.7997	21.9338	22.102	21.8274	21.9548	0.0835	0.006972	0.8442
Oxa1l	23.0668	24.047	24.0678	23.9599	24.1003	23.9129	23.8323	23.9322	-0.08192	0.006711	0.8471
Timm13	25.9549	26.156	25.7615	25.8108	25.9097	25.5435	25.7619	25.8183	-0.08064	0.006503	0.8495
Gpx4	24.845	25.1523	25.1119	25.4229	25.2739	25.1301	25.0349	25.3998	-0.08055	0.006488	0.8496
Lipt1	25.2131	21.1272	20.6232	21.2658	21.508	20.6874	21.4517	21.3093	0.07574	0.005736	0.8585
Atic	20.1326	19.0972	19.1632	19.4287	19.4404	19.2887	19.2168	19.3792	0.07479	0.005594	0.8603
Micu2	19.6777	18.3813	18.455	18.1307				17.502	-0.1079	0.01164	0.8629
Cox11	22.5121	22.5301	22.3604	22.9515	22.8291	22.4687	22.4504	22.9526	0.07151	0.005114	0.8664
Pars2	19.2942	22.475	21.9958	21.775	21.7701	21.9384	21.7235	22.5971	0.07147	0.005108	0.8665
Tufm	30.9882	30.7555	30.8667	30.7748	30.8137	30.8277	30.737	30.7896	-0.07007	0.00491	0.869
Slc25a22	25.6254	25.8771	25.547	26.3221	26.0612	25.981	25.8577	25.7182	-0.06987	0.004881	0.8694
1110001J03Rik	23.0804	24.1262	24.0395	23.9468	24.1798	23.8865	23.7979	23.8598	-0.069	0.004761	0.871
Mccc1	29.1309	29.3851	29.729	29.5336	29.6907	29.5642	29.5716	29.8252	0.06836	0.004673	0.8722
Coa7	24.4458	25.1825	25.3971	25.0132	25.1478	24.9161	25.2293	25.4275	-0.06821	0.004652	0.8725
Iars2	28.5737	28.9597	28.9389	28.8106	28.8818	28.8523	28.754	28.8649	-0.06741	0.004544	0.874
Tbrg4	22.1037	24.8971	25.1367	24.6329	24.8947	24.4134	24.7947	25.0306	-0.06743	0.004546	0.874
Gstk1	28.2453	28.9484	28.9075	28.5158	28.8124	28.761	28.9983	28.6213	0.06716	0.004511	0.8745
Emc2	17.6941	20.4804	19.9536	20.1524	19.9452	19.868	20.2794	19.9354	-0.06659	0.004435	0.8755
Bola1	24.0896	23.9411	23.5141	23.2078	23.9187	23.0606	23.9823	23.206	0.06656	0.00443	0.8756
Mrpl32	24.2342	24.7225	24.934	24.7673	24.8414	24.8663	24.9382	24.9744	0.06636	0.004404	0.8759
Dhx30	19.5427			17.6818	18.1004		17.3548	17.0385	-0.0964	0.009294	0.8774
Plgrkt	18.5192	21.4963	21.0539	21.4944	21.2363	21.4114	21.2005	20.8179	-0.06433	0.004138	0.8797
Lamc1	22.0256	24.2421	24.002	24.4102	24.1178	24.0877	24.304	24.1282	-0.0639	0.004083	0.8805
Mgst1	23.0872	24.0604	24.3482	24.1813	24.1992	24.4211	24.3065	23.9971	-0.06218	0.003866	0.8837
Mpst	24.5216	24.3931	24.6043	24.6506	24.4814	24.7668	24.4966	24.594	-0.06128	0.003755	0.8854
Cmc2	23.9619	25.2744	24.9609	25.0013	25.0095	25.2084	24.6111	25.025	0.06126	0.003752	0.8854
2010107E04Rik	29.3182	29.3486	29.1853	29.153	29.1167	29.1883	29.1771	29.2025	0.06067	0.003681	0.8865
Ldhd	24.5714	29.6761	29.5985	29.8127	29.5684	29.5798	29.4823	29.4846	-0.05817	0.003384	0.8912
Cisd1	29.3284	29.4599	29.291	29.6768	29.4457	29.4338	29.3788	29.6872	0.05575	0.003108	0.8957
Akr1b10	26.8889	27.3937	27.75	27.4127	27.7598	27.2596	27.6273	27.6944	-0.05507	0.003033	0.8969
Mrpl45	26.2294	26.0062	25.9232	25.6654	25.7368	26.1022	25.6994	25.5684	0.05453	0.002974	0.898
Gls	21.1324	20.2796	20.1988	19.8751	20.2243	20.0673	19.8762	19.9675	0.05219	0.002724	0.9023
Dguok	23.2387	25.2383	25.2449	24.9674	25.3345	25.1081	24.7412	25.3649	0.05203	0.002707	0.9026
Atp5h	32.8861	32.8343	32.6677	32.6908	32.6072	32.7277	32.7307	32.6854	0.0515	0.002652	0.9036
Timm8a1	24.5511	23.4517	23.6183	23.6466	23.8672	23.4549	23.59	23.4783	-0.05086	0.002587	0.9048
Agpat5	20.5791	22.8749	22.2487	22.8928	22.679	22.7094	22.4895	22.7428	0.04937	0.002437	0.9076
Hibch	29.4425	29.1695	29.4244	29.2341	29.2704	29.3576	29.1964	29.3389	-0.04801	0.002305	0.9101
Mrps18a	26.1582	24.912	24.6155	24.6058	24.7143	24.6032	24.376	24.6966	0.04767	0.002273	0.9107
Acss1	30.2649	30.1102	30.2017	30.0726	30.124	30.2093	30.19	30.0711	0.04714	0.002223	0.9117
Mrps24	18.2161	22.8564	22.7142	22.8233	22.4149	22.7769	22.5056	22.7763	-0.04583	0.002101	0.9142
Rps14	27.3654	25.5648	25.7418	25.5762	25.6685	25.4128	25.5886	25.6388	-0.04546	0.002066	0.9149
Gars	22.3177	19.7159	19.5371	19.4186	19.236	19.1561	18.9449	19.6283	-0.0454	0.002061	0.915
Gstz1	26.0298	25.0305	25.4394	25.1617	25.3778	25.0842	25.103	25.3923	-0.04458	0.001987	0.9165
Spryd4	26.6454	25.3845	25.0426	24.9367	24.9439	25.0399	24.9785	24.6467	-0.04385	0.001923	0.9179
Slc25a24	23.2024	23.575	23.1701	22.916	23.0911	23.1207	22.9772	22.7936	-0.04367	0.001907	0.9182
Lactb	24.5699	25.0569	25.0443	25.0181	24.9132	24.9102	25.1243	25.3314	0.04359	0.001901	0.9184
Lipt2	21.2615	21.6961	22.0323	20.3578	20.8134	20.8228	21.7178	21.8729	0.04311	0.001858	0.9193
Sdhaf1	22.2312	21.4785	21.5828	21.4671	21.8269	21.3136	21.573	21.5617	0.04263	0.001817	0.9202
Got2	33.1859	33.1777	33.1793	33.0645	33.2132	33.0298	32.951	33.1517	-0.04227	0.001786	0.9208
Hscb	23.5364	25.0587	25.0294	24.8117	25.1762	25.2011	25.1754	24.563	0.04142	0.001715	0.9224
Cox19	19.0776	21.8296	22.0129	22.0182	22.531	22.2648	22.2433	21.759	0.03972	0.001578	0.9256
Mtrf1l	18.7274	23.3807	22.8128	23.0876	22.9051	23.1136	23.3795	22.4246	-0.03849	0.001481	0.9279
Mcee	25.6935	24.6264	25.7693	25.6835	25.8122	25.7213	25.5923	25.9011	0.03801	0.001444	0.9288
Cyb5	24.4203	25.4236	25.5899	25.3942	25.4856	25.5571	25.4423	25.6	0.03746	0.001403	0.9298
Ndufaf5	24.031	24.0851	23.2189	24.2055	23.8221	23.7116	23.9694	23.46	-0.03698	0.001368	0.9307
Cox20	25.3888	26.1812	26.3722	26.3697	26.3264	26.3099	26.5106	26.4082	-0.03524	0.001242	0.934
Acsf3	25.282	26.1462	26.169	25.9353	25.9696	26.022	26.1002	26.0864	-0.03391	0.00115	0.9365
Mfn2	22.2266	22.4671	22.5305	22.9176	23.0986	22.3701	22.7022	22.8103	-0.0332	0.001102	0.9378
Trap1	27.5966	27.8939	28.3181	27.8321	28.0325	27.9606	28.4983	28.0759	-0.0331	0.001096	0.938
Cpt1b	30.7418	30.5779	30.6457	30.6889	30.668	30.5056	30.5507	30.9136	0.03156	0.0009961	0.9409
Gfm1	27.9623	27.7943	27.7082	27.4509	27.6665	27.5547	27.5639	27.4528	-0.02996	0.0008976	0.9439
Selo		18.4046	19.6139	18.9186	19.3381		19.5869		-0.04396	0.001933	0.944
Gbas	31.0083	31.2514	31.5194	31.0908	31.3854	31.1953	31.1973	31.4286	0.02785	0.0007756	0.9478
Rpl35a	22.7145	23.528	22.9876	23.4787	23.3107	23.2201	23.317	23.1364	-0.02486	0.0006181	0.9534
Grsf1	22.4147	23.045	23.7336	23.2129	23.1338	23.8284	23.0871	23.5995	0.02468	0.000609	0.9537
Mrps27	24.1204	25.0854	24.9273	24.8801	24.9027	25.0608	24.8558	24.8194	0.02409	0.0005802	0.9549
Ssbp1	25.748	25.7541	26.0114	25.708	25.9627	25.8179	25.7529	25.8318	-0.02337	0.0005462	0.9562
ND1		21.9691	23.4142	23.8615	24.2809	22.7745	22.5624	24.7043	0.0256	0.0006553	0.9566
Prdx4	22.1926	21.9563	21.7595	22.2168	22.228	21.7573	21.7526	22.1622	0.02201	0.0004847	0.9587
Sucla2	32.0141	31.8658	32.0538	31.9814	31.999	31.9916	31.9569	32.0748	-0.02144	0.0004596	0.9598
Pet112	23.9681	23.4104	22.7621	23.9051	23.4396	23.1352	23.2477	23.4388	-0.02134	0.0004555	0.96
Oxld1	20.7083	23.3581	22.2947	23.1903	22.5434	23.2944	21.2617	22.5956	-0.02093	0.0004383	0.9608
Aldh6a1	30.7228	30.7001	30.7097	30.4563	30.5476	30.5029	30.7605	30.6105	-0.02029	0.0004116	0.962
Mrpl28	22.9955	25.0202	24.9426	24.441	24.6858	24.7153	24.7241	24.7914	0.01852	0.0003429	0.9653
Flad1	22.0409	23.5678	22.6507	22.4795	22.0645	22.603	21.6644	23.178	0.01742	0.0003035	0.9673
Atad1	25.8237	26.8246	26.5213	26.7399	26.7806	26.6209	26.6261	26.597	0.0169	0.0002855	0.9683
Slc25a15	22.0035	20.7512		20.4116	20.283	20.0146	20.2147	21.3192	-0.01761	0.00031	0.9701
Kars	24.323	21.9952	21.5653	21.6014	21.7925	21.6889	21.4854	21.2706	0.01572	0.0002471	0.9705
Pdf	23.6722	24.2569	24.1146	24.0103	23.9307	24.387	24.025	23.8382	0.0137	0.0001877	0.9743
Mdh1	25.7661	26.7774	27.2763	26.6569	26.9784	26.6574	26.8483	27.3312	-0.0136	0.0001849	0.9745
COX2	30.5773	26.763	28.8938	27.4889	28.0621	27.6179	31.0456	28.2975	0.01279	0.0001636	0.976
Mrps12	19.5118	21.5761	22.452	21.8082	22.2869	22.074	22.1091	22.1268	-0.01275	0.0001627	0.9761
Pdpr	24.1334	25.0619	25.2257	25.1652	25.0957	25.2209	25.1086	25.2962	-0.01202	0.0001446	0.9775
Htatip2	24.0651	23.1317	23.1952	23.9626	23.3036	23.6715	23.5887	23.77	0.01131	0.000128	0.9788
Tfam	26.732	26.5654	26.8731	26.6867	26.8774	26.6551	26.6269	26.8816	-0.01039	0.000108	0.9805
Slc25a34	21.3475	21.974	21.9625	23.5043	23.6623	22.5421	23.5822	22.1165	-0.008988	8.078e-05	0.9831
Oxnad1	25.5838	25.9371	26.2038	26.2044	26.2906	26.2871	26.0918	26.1381	0.008794	7.734e-05	0.9835
Gls		20.5031		19.7095	19.4895	20.4373	19.2723	19.1717	-0.01077	0.0001161	0.9838
Ndufb6	27.9856	27.163	28.4292	27.3673	28.0456	27.8466	27.9835	27.7996	-0.007276	5.294e-05	0.9864
Msra	27.4426	26.1958	26.0909	26.2619	26.1817	26.1175	26.1103	26.2173	0.005744	3.3e-05	0.9892
Cmc1	21.4193	22.5501	21.7728	22.1923	21.8689	21.8931	21.459	22.2926	-0.005142	2.644e-05	0.9904
Rps18	25.5133	25.6427	25.3999	25.4228	25.4691	25.5029	25.3871	25.2494	0.004108	1.687e-05	0.9923
Pnpla8	23.1246	23.6	23.6505	23.3364	23.8067	23.1591	23.5421	23.5938	-0.002648	7.015e-06	0.995
Adck1	22.8139	24.2043	24.1438	24.1524	24.2394	24.1423	24.0309	24.1813	0.002176	4.737e-06	0.9959
Rhot1	18.2649	24.5639	24.174	24.2534	24.469	24.2994	24.2809	24.1346	-0.001982	3.926e-06	0.9963
Usmg5	26.9635	27.0233	27.0395	26.7362	26.8329	26.8441	26.8125	26.9745	0.001882	3.542e-06	0.9965
Tubb3	24.1389	24.8596	25.0743	24.7551	25.2891	24.727	24.9576	24.8443	0.001312	1.721e-06	0.9975
Sars2	23.1795	24.209	23.8587	23.9677	24.0975	23.79	23.6584	23.9814	-0.001246	1.552e-06	0.9977
Yme1l1	27.1727	23.5698	23.5219	23.5321	23.4318	23.4249	23.4129	23.5555	-0.0005517	3.044e-07	0.999
Rexo2	21.296
Hrsp12	20.0856
Fam185a	17.5491	19.2765
CYTB			23.3482				23.7756
Immp2l			21.747
Me2			21.0064
Higd1a			20.8195	20.0944
Gpt2					21.0461
