# Supplementary material for: Subcellular proteomics combined with bioenergetic phenotyping reveals protein biomarkers of respiratory insufficiency in the setting of proofreading-deficient mitochondrial polymerase
Source: Sci Rep. 2020 Feb 27;10:3603. doi: 10.1038/s41598-020-60536-y (PMC7046634; doi:10.1038/s41598-020-60536-y)
Supplement: Supplementary file 3 — Supplementary Table 2. [file 41598_2020_60536_MOESM3_ESM.xlsx]

## Sheet: A. Exported Data_Peptides
Checked	Confidence	PSM Ambiguity	Sequence	Modifications	Qvality PEP	Qvality q-value	SVM_Score	# Protein Groups	# Proteins	# PSMs	Master Protein Accessions	Master Protein Descriptions	Protein Accessions	# Missed Cleavages	Theo. MH+ [Da]	Sequence Length	Abundance Ratio: (PolG) / (WT)	Abundance Ratio (log2): (PolG) / (WT)	Abundance Ratio P-Value: (PolG) / (WT)	Abundance Ratio Adj. P-Value: (PolG) / (WT)	Abundance Ratio Variability [%]: (PolG) / (WT)	Abundance Ratio Weight: (PolG) / (WT)	Abundances (Grouped): PolG	Abundances (Grouped): WT	Abundances (Grouped) CV [%]: PolG	Abundances (Grouped) CV [%]: WT	Abundances (Grouped) Count: PolG	Abundances (Grouped) Count: WT	Abundances (Scaled): F1: Sample, PolG	Abundances (Scaled): F2: Sample, PolG	Abundances (Scaled): F5: Sample, PolG	Abundances (Scaled): F6: Sample, PolG	Abundances (Scaled): F3: Sample, WT	Abundances (Scaled): F4: Sample, WT	Abundances (Scaled): F7: Sample, WT	Abundances (Scaled): F8: Sample, WT	Abundances (Normalized): F1: Sample, PolG	Abundances (Normalized): F2: Sample, PolG	Abundances (Normalized): F5: Sample, PolG	Abundances (Normalized): F6: Sample, PolG	Abundances (Normalized): F3: Sample, WT	Abundances (Normalized): F4: Sample, WT	Abundances (Normalized): F7: Sample, WT	Abundances (Normalized): F8: Sample, WT	Abundances Origin: F1: Sample, PolG	Abundances Origin: F2: Sample, PolG	Abundances Origin: F5: Sample, PolG	Abundances Origin: F6: Sample, PolG	Abundances Origin: F3: Sample, WT
FALSE	High	Unambiguous	AAAATETSSVFADPVISK		3.69747e-06	0	2.556	1	1	4	Q80X85	28S ribosomal protein S7, mitochondrial OS=Mus musculus OX=10090 GN=Mrps7 PE=1 SV=1	Q80X85	0	1764.9	18	0.064	-3.97	1e-17	8.97793e-16	0.51	23.3866	5.7	194.3	184.45	65.87	4	4	10.4	234	2.2	2	8.1	178.3	148.7	216.3	312010	7.02398e+06	66644.3	59482	244366	5.35256e+06	4.46221e+06	6.49261e+06	Imp	Det	Imp	Imp	Imp
FALSE	High	Unambiguous	LVNCPETFTPDMK	1xCarbamidomethyl [C4]	7.43879e-05	0	1.761	1	1	6	Q7TSQ8	Pyruvate dehydrogenase phosphatase regulatory subunit, mitochondrial OS=Mus musculus OX=10090 GN=Pdpr PE=1 SV=1	Q7TSQ8	0	1551.72	13	0.972	-0.04	0.715906	0.999988	11.26	22.9228	99.8	100.2	9.97	15.59	4	4	93.5	98.1	86.5	109.5	96	93	127.1	96.3	4.16113e+06	4.36531e+06	3848720	4.87203e+06	4.27402e+06	4.14092e+06	5.65932e+06	4.28636e+06	Det	Det	Det	Det	Det
FALSE	High	Unambiguous	IVNDNPYGNGTAIFTTNGATAR		3.55253e-11	0	5.568	1	1	36	Q9EQ20	Methylmalonate-semialdehyde dehydrogenase [acylating], mitochondrial OS=Mus musculus OX=10090 GN=Aldh6a1 PE=1 SV=1	Q9EQ20	0	2267.11	22	0.955	-0.07	0.985069	0.999988	21.12	27.3952	99.2	100.8	23.52	22.33	4	4	66.9	104	101.1	122.6	92.9	116.7	73.4	122.4	6.1247e+07	9.52088e+07	92567170	1.12198e+08	8.50093e+07	1.0688e+08	6.71764e+07	1.12087e+08	Det	Det	Det	Det	Det
FALSE	High	Unambiguous	IVNDNPYGNGTAIFTTNGATARK		1.65829e-05	0	2.163	1	1	1	Q9EQ20	Methylmalonate-semialdehyde dehydrogenase [acylating], mitochondrial OS=Mus musculus OX=10090 GN=Aldh6a1 PE=1 SV=1	Q9EQ20	1	2395.2	23
FALSE	High	Unambiguous	LVNGCALNFFR	1xCarbamidomethyl [C5]	4.03783e-05	0	1.927	1	1	11	Q9DCJ5	NADH dehydrogenase [ubiquinone] 1 alpha subcomplex subunit 8 OS=Mus musculus OX=10090 GN=Ndufa8 PE=1 SV=3	Q9DCJ5	0	1310.67	11	0.743	-0.43	0.0847874	0.449598	8.86	28.7146	85.2	114.8	28	6.94	4	4	85.1	127.9	72.4	77.1	101.9	114.4	103.9	117.3	2.14349e+08	3.22217e+08	182468832	1.94354e+08	2.56912e+08	2.88349e+08	2.61922e+08	2.95615e+08	Det	Det	Det	Det	Det
FALSE	High	Unambiguous	LVNGCALNFFRQIK	1xCarbamidomethyl [C5]	4.88104e-05	0	1.876	1	1	1	Q9DCJ5	NADH dehydrogenase [ubiquinone] 1 alpha subcomplex subunit 8 OS=Mus musculus OX=10090 GN=Ndufa8 PE=1 SV=3	Q9DCJ5	1	1679.91	14
FALSE	High	Unambiguous	LVNLQHLDLLNNR		5.91286e-05	0	1.824	1	1	1	Q922Q8	Leucine-rich repeat-containing protein 59 OS=Mus musculus OX=10090 GN=Lrrc59 PE=1 SV=1	Q922Q8	0	1561.88	13	1.988	0.99	0.130566	0.57892	69.65	21.4928	127.1	72.9	44.64	57.24	4	4	214.5	144.3	79.3	99.2	108.3	65.1	16.9	72.4	3.7377e+06	2.51457e+06	1.38256e+06	1.72797e+06	1.8864e+06	1.13514e+06	294362	1.2612e+06	Det	Det	Det	Det	Det
FALSE	High	Unambiguous	LVNADGEAVYCK	1xCarbamidomethyl [C11]	1.24663e-05	0	2.238	1	1	7	P24270	Catalase OS=Mus musculus OX=10090 GN=Cat PE=1 SV=4	P24270	0	1338.64	12	0.859	-0.22	0.570413	0.999988	10.28	25.2221	92.4	107.6	13.32	7.98	4	4	75.3	104	91	97.1	111.5	107.4	96.7	117.1	1.60134e+07	2.21115e+07	19354206	2.064e+07	2.37081e+07	2.28415e+07	2.05569e+07	2.49006e+07	Det	Det	Det	Det	Det
FALSE	High	Unambiguous	IVNLTENAGYYFR		2.45006e-05	0	2.06	1	2	1	A2ASS6	Titin OS=Mus musculus OX=10090 GN=Ttn PE=1 SV=1	A2ASS6; A2ASS6-2	0	1559.79	13	1.354	0.44	0.429295	0.954097	43.04	22.6006	114.3	85.7	19.51	70	4	4	96.4	154.3	123.6	116.9	3.5	119.3	115.9	70	2.96758e+06	4.74844e+06	3804670	3.59911e+06	107879	3.67091e+06	3.56818e+06	2.15363e+06	Det	Det	Det	Det	Imp
FALSE	High	Unambiguous	LVNTVPSATAEPGDSDKR		2.17078e-06	0	2.695	1	1	10	Q8BYM8	Probable cysteine--tRNA ligase, mitochondrial OS=Mus musculus OX=10090 GN=Cars2 PE=1 SV=2	Q8BYM8	1	1856.93	18	0.927	-0.11	0.660561	0.999988	10.11	23.4265	97	103	8.11	11.63	4	4	103.8	100.2	91.9	86.7	103.4	121.1	100.5	92.3	6.37989e+06	6.16189e+06	5648827	5.33233e+06	6.35844e+06	7.44768e+06	6.17898e+06	5.67615e+06	Det	Det	Det	Det	Det
FALSE	High	Unambiguous	LVPELDTVVPLESSK		6.69125e-06	0	2.401	1	1	14	Q99MN9	Propionyl-CoA carboxylase beta chain, mitochondrial OS=Mus musculus OX=10090 GN=Pccb PE=1 SV=2	Q99MN9	0	1625.9	15	0.617	-0.7	0.0405996	0.28143	9.81	26.0483	70.8	129.2	24.73	20.09	4	4	62.6	62	79.5	102.2	119.2	139.2	90.2	145.2	2.33502e+07	2.31092e+07	2.96477e+07	3.81292e+07	4.44574e+07	5.19213e+07	3.36407e+07	5.41485e+07	Det	Det	Det	Det	Det
FALSE	High	Unambiguous	LVPGWTKPITIGR		5.69834e-06	0	2.443	1	1	104	P54071	Isocitrate dehydrogenase [NADP], mitochondrial OS=Mus musculus OX=10090 GN=Idh2 PE=1 SV=3	P54071	0	1437.86	13	1.075	0.1	0.621828	0.999988	14.34	31.4946	103.6	96.4	10.12	13.68	4	4	108.4	113.8	98	90.6	82.7	114.4	92.7	99.3	1.77513e+09	1.86329e+09	1.60453e+09	1.48355e+09	1.35391e+09	1.87324e+09	1.51802e+09	1.6249e+09	Det	Det	Det	Det	Det
FALSE	High	Unambiguous	LVPLVQATFPENAVTKK		2.97223e-06	0	2.613	1	6	4	Q02357-6	Isoform 6 of Ankyrin-1 OS=Mus musculus OX=10090 GN=Ank1	Q02357-5; Q02357-4; Q02357-2; Q02357-6; Q02357; Q02357-3	1	1855.07	17	0.481	-1.06	0.00427876	0.0511956	9.22	22.8587	64.9	135.1	12.83	67.08	4	4	59.9	80.2	65.3	73.5	163.2	127.3	218.6	11.9	2.0476e+06	2.74193e+06	2.23272e+06	2.51152e+06	5.57738e+06	4.35115e+06	7.46845e+06	406402	Det	Det	Det	Det	Det
FALSE	High	Unambiguous	LVPQVYFPEQIHDVIR		5.37603e-07	0	3.059	1	1	2	Q8BLF1	Neutral cholesterol ester hydrolase 1 OS=Mus musculus OX=10090 GN=Nceh1 PE=1 SV=1	Q8BLF1	0	1953.06	16	0.815	-0.29	0.383195	0.925842	20.05	22.3529	89.8	110.2	34.8	26.59	4	4	133.8	83.6	80	60.7	87.6	103.2	97.5	153.4	4.34781e+06	2.71873e+06	2600164	1.97368e+06	2.84855e+06	3.35579e+06	3.1701e+06	4.98731e+06	Det	Det	Det	Det	Det
FALSE	High	Unambiguous	IVPVDIYVPGCPPTAEALLYGILQLQR	1xCarbamidomethyl [C11]	2.39823e-06	0	2.669	1	1	6	Q9DC70	NADH dehydrogenase [ubiquinone] iron-sulfur protein 7, mitochondrial OS=Mus musculus OX=10090 GN=Ndufs7 PE=1 SV=1	Q9DC70	0	2995.63	27	0.942	-0.09	0.900995	0.999988	94.9	17.9526	92.3	107.7	67.32	75.02	4	4	36.6	49.4	134.1	173.8	185	142	63.4	15.8	62685.5	84611.6	229825	297749	317027	243310	108637	27051.8	Det	Imp	Det	Imp	Det
FALSE	High	Unambiguous	LVNTPYVDNSYK		8.43749e-05	0	1.726	1	1	3	Q9EP89	Serine beta-lactamase-like protein LACTB, mitochondrial OS=Mus musculus OX=10090 GN=Lactb PE=1 SV=1	Q9EP89	0	1412.71	12	0.944	-0.08	0.63481	0.999988	25.46	22.3959	89.7	110.3	27.58	18.62	4	4	113.2	65.9	76.3	116.4	110.3	121.5	118.4	78	3.33263e+06	1.93999e+06	2.24664e+06	3.42885e+06	3.24835e+06	3.57867e+06	3.48532e+06	2.29704e+06	Det	Det	Det	Det	Det
FALSE	High	Unambiguous	LVLYLEHNLEK		3.08333e-05	0	1.999	1	1	25	Q61207	Prosaposin OS=Mus musculus OX=10090 GN=Psap PE=1 SV=2	Q61207	0	1370.77	11	0.738	-0.44	0.210947	0.744606	37.36	25.2565	92.8	107.2	56.81	49.97	4	4	55.6	111.2	37.5	145	107.9	72.6	76.5	193.7	1.44054e+07	2.87813e+07	9.71146e+06	3.75503e+07	2.79239e+07	1.87864e+07	1.9807e+07	5.01499e+07	Det	Det	Det	Det	Det
FALSE	High	Unambiguous	LVINTQSFPNNYWDK		2.7955e-06	0	2.629	1	1	5	E9Q401	Ryanodine receptor 2 OS=Mus musculus OX=10090 GN=Ryr2 PE=1 SV=1	E9Q401	0	1838.91	15	1.366	0.45	0.418811	0.947858	31.19	22.8206	112.1	87.9	20.23	67.5	4	4	101.2	141.3	102.8	148.6	0.6	116.3	92.5	96.7	3.75532e+06	5.24419e+06	3814284	5.51213e+06	23411.5	4.31634e+06	3.43101e+06	3.58736e+06	Det	Det	Det	Det	Imp
FALSE	High	Unambiguous	LVINGKPITIFQERDPTNIK		2.05277e-07	0	3.31	1	1	17	P16858	Glyceraldehyde-3-phosphate dehydrogenase OS=Mus musculus OX=10090 GN=Gapdh PE=1 SV=2	P16858	1	2296.3	20	1.014	0.02	0.835571	0.999988	27.56	26.4165	100.7	99.3	22.18	17.3	4	4	96.8	124.6	105.8	71.4	121.6	104.2	80	95.5	4.67418e+07	6.01618e+07	51064109	3.44829e+07	5.87065e+07	5.03279e+07	3.86304e+07	4.61087e+07	Det	Det	Det	Det	Det
FALSE	High	Unambiguous	IVHELNTTVPTASFAGK		2.04689e-08	0	3.911	1	1	12	Q8R3Q6	Coiled-coil domain-containing protein 58 OS=Mus musculus OX=10090 GN=Ccdc58 PE=1 SV=1	Q8R3Q6	0	1784.95	17	0.997	0	0.942945	0.999988	20.24	24.1069	100.1	99.9	28.49	3.29	4	4	99.8	61.2	129	101.9	100.3	99.7	107	101.1	1.00361e+07	6.15489e+06	1.2982e+07	1.02558e+07	1.0092e+07	1.00316e+07	1.07639e+07	1.01719e+07	Det	Det	Det	Det	Det
FALSE	High	Unambiguous	LVHINTTALLEHPEYK		3.50444e-06	0	2.57	1	2	5	Q91YM4	FAST kinase domain-containing protein 4 OS=Mus musculus OX=10090 GN=Tbrg4 PE=1 SV=1	Q91YM4-2; Q91YM4	0	1878.01	16	0.965	-0.05	0.750927	0.999988	50.77	23.2685	103.1	96.9	39.06	37.81	4	4	93.7	49.5	141	99.3	100	73.5	82.2	160.8	5.64702e+06	2.98169e+06	8.49904e+06	5.98324e+06	6.02659e+06	4.4331e+06	4.95412e+06	9.69508e+06	Det	Det	Det	Det	Det
FALSE	High	Unambiguous	LVKPGNQNTQVTEAWNK		0.000132811	0	1.596	1	2	5	P50580	Proliferation-associated protein 2G4 OS=Mus musculus OX=10090 GN=Pa2g4 PE=1 SV=3	P50580; P50580-2	0	1927	17	1.065	0.09	0.979812	0.999988	43.98	22.7584	103.1	96.9	30.93	24.88	4	4	146	98.4	67.7	104.1	126	94.6	95.6	67.6	6.1392e+06	4.13856e+06	2.84858e+06	4.38002e+06	5.29806e+06	3.97695e+06	4.02222e+06	2.84179e+06	Det	Det	Det	Det	Det
FALSE	High	Unambiguous	IVLAAAGGVCHNELLELAK	1xCarbamidomethyl [C10]	1.05604e-10	0	5.284	1	1	4	Q9CXT8	Mitochondrial-processing peptidase subunit beta OS=Mus musculus OX=10090 GN=Pmpcb PE=1 SV=1	Q9CXT8	0	1978.08	19	1.204	0.27	0.70269	0.999988	47.9	23.1461	119	81	33.25	38.98	4	4	148	74.2	138.5	85.6	138.8	82.7	66.5	65.8	8.36466e+06	4.19198e+06	7828635	4.83694e+06	7.84882e+06	4.67399e+06	3.75664e+06	3.72251e+06	Det	Det	Det	Det	Det
FALSE	High	Unambiguous	LVLAGGPLGIMQAVLDHTIPYLHVR		1.24411e-13	0	7.042	1	1	8	Q9JHI5	Isovaleryl-CoA dehydrogenase, mitochondrial OS=Mus musculus OX=10090 GN=Ivd PE=1 SV=1	Q9JHI5	0	2683.51	25	1.091	0.13	0.807548	0.999988	40.11	19.5167	103.4	96.6	70.39	8.15	4	4	90.2	139.7	151.1	2.7	100.4	109.3	112.6	93.9	310382	480833	520153	9444.34	345671	376222	387485	323304	Det	Det	Det	Imp	Det
FALSE	High	Unambiguous	LVLELSGEMVR		3.74715e-05	0	1.947	1	1	13	Q91WD5	NADH dehydrogenase [ubiquinone] iron-sulfur protein 2, mitochondrial OS=Mus musculus OX=10090 GN=Ndufs2 PE=1 SV=1	Q91WD5	0	1245.69	11	0.832	-0.27	0.480923	0.977312	21.63	26.2292	95.5	104.5	23.29	14.36	4	4	102.8	124.6	78.1	78.3	100	93.9	96.3	126.2	4.60658e+07	5.58393e+07	34997760	3.50889e+07	4.48107e+07	4.21101e+07	4.31538e+07	5.65713e+07	Det	Det	Det	Det	Det
FALSE	High	Unambiguous	LVLELSGEMVR	1xOxidation [M9]	0.00013147	0	1.599	1	1	3	Q91WD5	NADH dehydrogenase [ubiquinone] iron-sulfur protein 2, mitochondrial OS=Mus musculus OX=10090 GN=Ndufs2 PE=1 SV=1	Q91WD5	0	1261.68	11	0.51	-0.97	0.00944252	0.0958088	15.15	23.3281	64	136	66.87	9.27	4	4	53.4	8	84.5	103.6	118.6	142.4	146.2	143.2	2.73105e+06	411468	4319758	5.29767e+06	6.06497e+06	7.28008e+06	7.47522e+06	7.32202e+06	Det	Imp	Det	Det	Det
FALSE	High	Unambiguous	LVLELSGEMVRK		3.7259e-06	0	2.554	1	1	23	Q91WD5	NADH dehydrogenase [ubiquinone] iron-sulfur protein 2, mitochondrial OS=Mus musculus OX=10090 GN=Ndufs2 PE=1 SV=1	Q91WD5	1	1373.78	12	0.702	-0.51	0.146991	0.614857	22.06	25.1976	88	112	14.97	35.47	4	4	90.6	65.4	93	84.2	148.7	156.2	78.9	83.1	1.96515e+07	1.41976e+07	20174642	1.82675e+07	3.22698e+07	3.38972e+07	1.71209e+07	1.80361e+07	Det	Det	Det	Det	Det
FALSE	High	Unambiguous	LVLEVAQHLGESTVR		2.50837e-08	0	3.858	1	1	207	P56480	ATP synthase subunit beta, mitochondrial OS=Mus musculus OX=10090 GN=Atp5f1b PE=1 SV=2	P56480	0	1650.92	15	0.803	-0.32	0.17737	0.686385	8.11	32.6205	89.4	110.6	12.74	10.05	4	4	83.9	104.1	77.6	89.3	102.9	127.7	106.2	108.2	3.13104e+09	3.88544e+09	2.89716e+09	3.33146e+09	3.84066e+09	4.76511e+09	3.96221e+09	4.037e+09	Det	Det	Det	Det	Det
FALSE	High	Unambiguous	LVILANNCPALR	1xCarbamidomethyl [C8]	0.000118262	0	1.63	1	1	3	P62889	60S ribosomal protein L30 OS=Mus musculus OX=10090 GN=Rpl30 PE=1 SV=2	P62889	0	1353.77	12	1.194	0.26	0.460883	0.967222	41.06	24.4229	110.7	89.3	30.33	18.11	4	4	64.6	132.8	131.7	98.3	102.8	111.7	76.2	81.9	7.91933e+06	1.62836e+07	16144498	1.20445e+07	1.26072e+07	1.36969e+07	9.33907e+06	1.00365e+07	Det	Det	Det	Det	Det
FALSE	High	Unambiguous	LVLLDGIHR		9.59094e-05	0	1.69	1	2	27	Q8CC88	von Willebrand factor A domain-containing protein 8 OS=Mus musculus OX=10090 GN=Vwa8 PE=1 SV=2	Q8CC88-2; Q8CC88	0	1035.63	9	1.03	0.04	0.813685	0.999988	17.05	25.6232	102	98	13.76	9.03	4	4	97.4	116.9	84.1	106.3	96.9	89.1	98.7	110.7	2.81422e+07	3.37983e+07	2.43018e+07	3.07344e+07	2.80057e+07	2.57432e+07	2.85256e+07	3.19839e+07	Det	Det	Det	Det	Det
FALSE	High	Unambiguous	LVIIESDLERAEER		7.11331e-06	0	2.385	1	2	18	P58771	Tropomyosin alpha-1 chain OS=Mus musculus OX=10090 GN=Tpm1 PE=1 SV=1	P58771-2; P58771	1	1671.89	14	0.968	-0.05	0.981337	0.999988	49.85	25.3237	98.4	101.6	65.47	23.04	4	4	45	209	92.7	84.6	116	102.8	81.4	68.6	1.19474e+07	5.54728e+07	2.45956e+07	2.24582e+07	3.07912e+07	2.72917e+07	2.1602e+07	1.82058e+07	Det	Det	Det	Det	Det
FALSE	High	Unambiguous	LVIIESDLERAEERAELSEGK		5.61181e-06	0	2.447	1	2	2	P58771	Tropomyosin alpha-1 chain OS=Mus musculus OX=10090 GN=Tpm1 PE=1 SV=1	P58771-2; P58771	2	2386.25	21	1.013	0.02	0.906122	0.999988	93.03	23.2943	101.7	98.3	76.44	50.36	4	4	10.5	192.6	111.1	80.5	155	134.6	53.6	62.1	650010	1.18969e+07	6864913	4.97603e+06	9.57522e+06	8.31702e+06	3.30992e+06	3.8338e+06	Det	Det	Det	Det	Det
FALSE	High	Unambiguous	LVLLGESAVGK		0.000127513	0	1.608	3	3	3	P35278; Q9CQD1; P61021	Ras-related protein Rab-5C OS=Mus musculus OX=10090 GN=Rab5c PE=1 SV=2;Ras-related protein Rab-5A OS=Mus musculus OX=10090 GN=Rab5a PE=1 SV=1;Ras-related protein Rab-5B OS=Mus musculus OX=10090 GN=Rab5b PE=1 SV=1	P35278; Q9CQD1; P61021	0	1085.66	11	1.098	0.14	0.869001	0.999988	21.86	23.3267	104.7	95.3	25.21	17.67	4	4	115.1	103.9	68.1	129.7	111	72.7	105.3	94.1	6.4633e+06	5.8325e+06	3.82439e+06	7.27927e+06	6.23394e+06	4.08205e+06	5.91465e+06	5.28522e+06	Det	Det	Det	Det	Det
FALSE	High	Unambiguous	LVINGKPITIFQER		4.0379e-06	0	2.533	1	1	11	P16858	Glyceraldehyde-3-phosphate dehydrogenase OS=Mus musculus OX=10090 GN=Gapdh PE=1 SV=2	P16858	0	1627.95	14	1.42	0.51	0.236391	0.784529	31.37	23.6962	117.3	82.7	8.71	44.28	4	4	129.1	107.9	110.1	123.4	84.3	38	79.9	127.3	9.70182e+06	8.11034e+06	8.27917e+06	9.27565e+06	6.34037e+06	2.85895e+06	6.00817e+06	9.56808e+06	Det	Det	Det	Det	Det
FALSE	High	Unambiguous	IVQAEGEAEAAK		2.02004e-05	0	2.111	1	1	48	O35129	Prohibitin-2 OS=Mus musculus OX=10090 GN=Phb2 PE=1 SV=1	O35129	0	1215.62	12	1.127	0.17	0.446212	0.95998	18.29	27.866	106	94	8.91	12.69	4	4	114.6	115.3	97.8	99.2	104.5	101.4	88.3	78.9	1.54903e+08	1.55742e+08	1.3216e+08	1.34056e+08	1.41162e+08	1.36951e+08	1.19382e+08	1.06654e+08	Det	Det	Det	Det	Det
FALSE	High	Unambiguous	LVQAFQYTDEHGEVCPAGWKPGSDTIKPNVDDSK	1xCarbamidomethyl [C15]	1.07349e-07	0	3.479	1	1	3	Q61171	Peroxiredoxin-2 OS=Mus musculus OX=10090 GN=Prdx2 PE=1 SV=3	Q61171	0	3788.79	34	0.133	-2.91	1e-17	8.97793e-16	1.76	23.8416	23.6	176.4	75.79	41.87	4	4	29.3	3.1	15.8	43.4	196.1	107.6	131.6	273.1	2.55939e+06	270625	1.37599e+06	3.78435e+06	1.71072e+07	9.38106e+06	1.1474e+07	2.38229e+07	Det	Imp	Det	Det	Det
FALSE	High	Unambiguous	LVQAQYWHDPIK		1.08679e-05	0	2.274	1	1	8	O88531	Palmitoyl-protein thioesterase 1 OS=Mus musculus OX=10090 GN=Ppt1 PE=1 SV=2	O88531	0	1497.78	12	0.955	-0.07	0.775778	0.999988	12.09	24.1464	97.7	102.3	14.43	7.79	4	4	97.5	85.3	92.2	118.2	95.3	113.1	97.5	101	9.85048e+06	8.61528e+06	9.31664e+06	1.19415e+07	9.63463e+06	1.14293e+07	9.85578e+06	1.02034e+07	Det	Det	Det	Det	Det
FALSE	High	Unambiguous	LVQDVANNTNEEAGDGTTTATVLAR		1.33059e-11	0	5.824	1	1	44	P63038	60 kDa heat shock protein, mitochondrial OS=Mus musculus OX=10090 GN=Hspd1 PE=1 SV=1	P63038	0	2560.25	25	1.508	0.59	0.00906359	0.0924686	64.98	29.02	120.2	79.8	57.84	27.97	4	4	60.4	101.3	233.5	117.9	46.5	95.3	70.3	74.8	2.07864e+08	3.48765e+08	803753036	4.05783e+08	1.59914e+08	3.28126e+08	2.41867e+08	2.5743e+08	Det	Det	Det	Det	Det
FALSE	High	Unambiguous	LVTDPTFKPCQMK	1xCarbamidomethyl [C10]	3.90111e-06	0	2.542	1	3	10	Q8K411	Presequence protease, mitochondrial OS=Mus musculus OX=10090 GN=Pitrm1 PE=1 SV=1	Q8K411-2; Q8K411-3; Q8K411	0	1564.79	13	1.066	0.09	0.910906	0.999988	20.64	23.6997	104.3	95.7	18.57	10.64	4	4	128.3	85.7	112.9	92.4	108.6	84.5	96	91.5	1.00126e+07	6.68659e+06	8805199	7.20901e+06	8.4731e+06	6.59521e+06	7.48925e+06	7.13848e+06	Det	Det	Det	Det	Det
FALSE	High	Unambiguous	LVTHLFGDGLEVR		4.38278e-05	0	1.905	1	1	4	Q99M01	Phenylalanine--tRNA ligase, mitochondrial OS=Mus musculus OX=10090 GN=Fars2 PE=1 SV=1	Q99M01	0	1455.8	13	1.273	0.35	0.668715	0.999988	52.47	21.6499	112	88	27.25	46.46	4	4	106.6	74.2	118.1	147.8	100.6	38.9	136.6	77.2	1.83213e+06	1.27553e+06	2.03096e+06	2.54093e+06	1.72953e+06	668086	2.34887e+06	1.32814e+06	Det	Det	Det	Det	Det
FALSE	High	Unambiguous	LVTMQIWDTAGQER		3.97652e-06	0	2.537	1	1	7	P51150	Ras-related protein Rab-7a OS=Mus musculus OX=10090 GN=Rab7a PE=1 SV=2	P51150	0	1647.82	14	0.706	-0.5	0.144597	0.609375	32.81	23.6929	82.3	117.7	67.64	27.79	4	4	77.5	101.2	6.9	135	151.4	118	74.3	135.7	5.18693e+06	6.77145e+06	464241	9.03576e+06	1.01289e+07	7.89851e+06	4.96892e+06	9.07956e+06	Det	Det	Imp	Det	Det
FALSE	High	Unambiguous	LVTQDNFGYDLAAVEAAK		1.04504e-07	0	3.486	1	1	6	P15508	Spectrin beta chain, erythrocytic OS=Mus musculus OX=10090 GN=Sptb PE=1 SV=4	P15508	0	1924.97	18
FALSE	High	Unambiguous	LVTQDNFGYDLAAVEAAKK		4.41551e-05	0	1.903	1	1	2	P15508	Spectrin beta chain, erythrocytic OS=Mus musculus OX=10090 GN=Sptb PE=1 SV=4	P15508	1	2053.06	19	6.506	2.7	7.77378e-09	3.09477e-07	89.18	22.4092	170.9	29.1	45.19	166.99	4	4	73.3	76.6	183.6	122.9	7.5	23.7	300.8	11.5	1.21891e+06	1.2742e+06	3.05307e+06	2.04277e+06	125245	394432	5.00104e+06	191568	Det	Det	Det	Det	Imp
FALSE	High	Unambiguous	LVTYGSDRAEALK		6.41565e-06	0	2.412	1	1	11	Q91ZA3	Propionyl-CoA carboxylase alpha chain, mitochondrial OS=Mus musculus OX=10090 GN=Pcca PE=1 SV=2	Q91ZA3	1	1422.76	13	0.789	-0.34	0.293513	0.850038	12.6	24.9001	90.5	109.5	14.46	17.92	4	4	100	98.9	86.6	72.3	126.1	128.3	99.4	88.3	1.70603e+07	1.68846e+07	1.47798e+07	1.23423e+07	2.15228e+07	2.18996e+07	1.6967e+07	1.50672e+07	Det	Det	Det	Det	Det
FALSE	High	Unambiguous	LVVELPHPVSSK		4.9907e-05	0	1.87	1	1	9	Q8BGC4	Prostaglandin reductase-3 OS=Mus musculus OX=10090 GN=Zadh2 PE=1 SV=1	Q8BGC4	0	1304.76	12	1.136	0.18	0.776354	0.999988	43.01	23.4424	108.4	91.6	44.72	19.67	4	4	70.9	81.1	183.2	120	80.8	68.9	85.9	109.3	5.00555e+06	5.72712e+06	12940305	8.47425e+06	5.71064e+06	4.86685e+06	6.07e+06	7.72289e+06	Det	Det	Det	Det	Det
FALSE	High	Unambiguous	LVVELPHPVSSKL		9.52332e-05	0	1.692	1	1	11	Q8BGC4	Prostaglandin reductase-3 OS=Mus musculus OX=10090 GN=Zadh2 PE=1 SV=1	Q8BGC4	1	1417.84	13	0.802	-0.32	0.331	0.884977	19.11	24.8527	87.1	112.9	26.7	20.48	4	4	62.7	87.1	87	120.8	133.3	102.5	82.7	124	1.04672e+07	1.45456e+07	14518512	2.01647e+07	2.22509e+07	1.71137e+07	1.38031e+07	2.07058e+07	Det	Det	Det	Det	Det
FALSE	High	Unambiguous	IVVHMAHALKPGEFGLASICNGGGGASALLIEK	1xCarbamidomethyl [C20]	2.29805e-17	0	9.283	1	1	39	Q8QZT1	Acetyl-CoA acetyltransferase, mitochondrial OS=Mus musculus OX=10090 GN=Acat1 PE=1 SV=1	Q8QZT1	0	3317.75	33	1.219	0.29	0.232005	0.778412	30.95	28.6361	109.9	90.1	33.85	14.68	4	4	168.8	99.9	109.5	78.5	83.5	70.5	101	88.2	3.91282e+08	2.31639e+08	2.53951e+08	1.81949e+08	1.93582e+08	1.63573e+08	2.34288e+08	2.04583e+08	Det	Det	Det	Det	Det
FALSE	High	Unambiguous	IVVHMAHALKPGEFGLASICNGGGGASALLIEK	1xCarbamidomethyl [C20]; 1xOxidation [M5]	2.7821e-08	0	3.831	1	1	5	Q8QZT1	Acetyl-CoA acetyltransferase, mitochondrial OS=Mus musculus OX=10090 GN=Acat1 PE=1 SV=1	Q8QZT1	0	3333.74	33	0.82	-0.29	0.36493	0.913284	57.57	24.0331	103.2	96.8	45.45	65.14	4	4	80.3	110.5	135.4	39	47.2	47.9	162.6	177	8.28043e+06	1.14026e+07	1.39644e+07	4.02691e+06	4.87471e+06	4.94525e+06	1.67774e+07	1.82635e+07	Det	Det	Det	Det	Det
FALSE	High	Unambiguous	IVVHMAHALKPGEFGLASICNGGGGASALLIEKL	1xCarbamidomethyl [C20]	2.51734e-16	0	8.659	1	1	84	Q8QZT1	Acetyl-CoA acetyltransferase, mitochondrial OS=Mus musculus OX=10090 GN=Acat1 PE=1 SV=1	Q8QZT1	1	3430.83	34	1.547	0.63	0.0143009	0.131613	31.46	28.4001	123.5	76.5	33.37	13.85	4	4	152.3	61.9	122.1	135.7	79.5	80	70.8	97.8	2.82873e+08	1.14988e+08	2.26819e+08	2.52058e+08	1.47606e+08	1.48518e+08	1.31453e+08	1.81708e+08	Det	Det	Det	Det	Det
FALSE	High	Unambiguous	IVVHMAHALKPGEFGLASICNGGGGASALLIEKL	1xCarbamidomethyl [C20]; 1xOxidation [M5]	1.23836e-08	0	4.042	1	1	4	Q8QZT1	Acetyl-CoA acetyltransferase, mitochondrial OS=Mus musculus OX=10090 GN=Acat1 PE=1 SV=1	Q8QZT1	1	3446.83	34	0.761	-0.39	0.222454	0.760398	11.39	24.5141	86.4	113.6	20.77	9.91	4	4	94	101.3	60.9	82.8	126.8	122.4	109.9	101.9	1.27704e+07	1.37522e+07	8.27477e+06	1.12478e+07	1.72147e+07	1.6626e+07	1.49293e+07	1.38336e+07	Det	Det	Det	Det	Det
FALSE	High	Unambiguous	IVVTGNNEDISFSRPADLDLIQSTPFKPLALK		3.21344e-05	0	1.988	1	4	1	Q6PCP5	Mitochondrial fission factor OS=Mus musculus OX=10090 GN=Mff PE=1 SV=1	Q6PCP5; Q6PCP5-2; Q6PCP5-3; Q6PCP5-4	0	3498.88	32	2.188	1.13	0.0139853	0.129304	77.44	23.055	123.4	76.6	171.12	49.65	4	4	27.7	30.6	645.8	20.3	9.1	25.3	28.5	12.9	373249	412280	8714407	273501	122764	341145	384412	173664	Imp	Imp	Det	Imp	Imp
FALSE	High	Unambiguous	IVYGHLDDPANQEIER		2.75282e-09	0	4.434	1	1	93	Q99KI0	Aconitate hydratase, mitochondrial OS=Mus musculus OX=10090 GN=Aco2 PE=1 SV=1	Q99KI0	0	1868.91	16	0.969	-0.04	0.874955	0.999988	6.42	31.6671	99.8	100.2	5.09	4.76	4	4	100.2	101.5	91.5	102.4	98.2	105.8	104.5	95.9	1.89308e+09	1.91755e+09	1.72736e+09	1.93356e+09	1.85383e+09	1.99902e+09	1.97391e+09	1.81171e+09	Det	Det	Det	Det	Det
FALSE	High	Unambiguous	IVYGHLDDPANQEIERGK		3.22468e-10	0	4.993	1	1	5	Q99KI0	Aconitate hydratase, mitochondrial OS=Mus musculus OX=10090 GN=Aco2 PE=1 SV=1	Q99KI0	1	2054.03	18	0.428	-1.22	0.0032757	0.0413208	26.19	22.4787	91.6	108.4	102.01	191.81	4	4	1.5	21.2	2.1	27.7	14.9	724.5	4.1	4	74358.5	1.06777e+06	103920	1.39988e+06	750586	3.65534e+07	207397	203024	Imp	Det	Imp	Det	Det
FALSE	High	Unambiguous	LVSSPCCIVTSTYGWTANMER	2xCarbamidomethyl [C6; C7]	9.69677e-10	0	4.706	1	1	6	P11499	Heat shock protein HSP 90-beta OS=Mus musculus OX=10090 GN=Hsp90ab1 PE=1 SV=3	P11499	0	2432.1	21	0.963	-0.05	0.724318	0.999988	17.24	22.7885	98.8	101.2	25.85	16.35	4	4	58.5	104.9	104.2	112	124.1	105.4	108.5	82.5	2.29058e+06	4.10775e+06	4.08033e+06	4.38723e+06	4.86234e+06	4.12911e+06	4.25235e+06	3.23047e+06	Det	Det	Det	Det	Det
FALSE	High	Unambiguous	LVHEALSEELAGPVHALAIQAK		1.2979e-09	0	4.63	1	1	2	Q9D8S9	BolA-like protein 1 OS=Mus musculus OX=10090 GN=Bola1 PE=1 SV=1	Q9D8S9	0	2296.27	22	1.464	0.55	0.290519	0.84833	144.79	22.8255	129.3	70.7	113.82	114.79	4	4	250.6	196.8	0.7	5.8	156.2	0.3	187.5	2.2	5.1695e+06	4.05942e+06	14280.6	120652	3.22221e+06	5207.82	3.86754e+06	45368.4	Det	Det	Imp	Imp	Det
FALSE	High	Unambiguous	IVSSNDVGHDEYSTQSLVK		1.40415e-07	0	3.409	1	2	7	Q62261	Spectrin beta chain, non-erythrocytic 1 OS=Mus musculus OX=10090 GN=Sptbn1 PE=1 SV=2	Q62261; Q62261-2	0	2078	19	1.055	0.08	0.994959	0.999988	7.43	23.3232	103.5	96.5	13.02	6.47	4	4	82.2	109.4	110.5	104.6	99.9	99.7	89.3	104.3	4.72417e+06	6.28945e+06	6.35229e+06	6.0081e+06	5.74297e+06	5.73096e+06	5.13144e+06	5.99224e+06	Det	Det	Det	Det	Det
FALSE	High	Unambiguous	LVSSENFDDYMK		3.45087e-05	0	1.969	1	1	5	P04117	Fatty acid-binding protein, adipocyte OS=Mus musculus OX=10090 GN=Fabp4 PE=1 SV=3	P04117	0	1447.64	12	0.863	-0.21	0.611192	0.999988	19.61	26.0174	93.9	106.1	29.04	6.72	4	4	98.7	83.2	133.9	68.9	100.6	113.4	97.2	104	3.74624e+07	3.15844e+07	50824836	2.61557e+07	3.81969e+07	4.30479e+07	3.68987e+07	3.94741e+07	Det	Det	Det	Det	Det
FALSE	High	Unambiguous	LVQDYGLESEVAQHLAK		4.66961e-08	0	3.696	1	1	11	Q64521	Glycerol-3-phosphate dehydrogenase, mitochondrial OS=Mus musculus OX=10090 GN=Gpd2 PE=1 SV=2	Q64521	0	1899.98	17	1.392	0.48	0.0974473	0.489228	54.82	25.1818	116.4	83.6	35.33	19.94	4	4	118.2	172.6	69	119.5	88	82.9	92.8	57	2.50066e+07	3.65238e+07	14594613	2.52908e+07	1.86185e+07	1.75378e+07	1.96227e+07	1.20486e+07	Det	Det	Det	Det	Det
FALSE	High	Unambiguous	IVQLLAGVADQTK		4.76041e-06	0	2.49	1	1	25	Q8BH59	Calcium-binding mitochondrial carrier protein Aralar1 OS=Mus musculus OX=10090 GN=Slc25a12 PE=1 SV=1	Q8BH59	0	1355.79	13	1.3	0.38	0.163484	0.653976	20.63	27.1137	114.4	85.6	20.6	4.36	4	4	125.3	136.2	105.7	83.4	87.6	84.7	92.7	84.5	9.66852e+07	1.05074e+08	81541961	6.43856e+07	6.75957e+07	6.53341e+07	7.14995e+07	6.52163e+07	Det	Det	Det	Det	Det
FALSE	High	Unambiguous	LVQQPQNASTFINRPALGILPPENFVDK		1.05585e-06	0	2.883	1	2	5	P61922	4-aminobutyrate aminotransferase, mitochondrial OS=Mus musculus OX=10090 GN=Abat PE=1 SV=1	P61922; P61922-2	0	3106.67	28	0.097	-3.37	8.21565e-15	6.18216e-13	0.73	22.6466	18.7	181.3	135.09	35.73	4	4	15.9	12.8	104.7	5.4	253.6	143.4	131.9	132.4	463657	373385	3.05676e+06	158357	7.40357e+06	4.18635e+06	3.85255e+06	3.86492e+06	Imp	Imp	Det	Imp	Det
FALSE	High	Unambiguous	LVQSPNSYFMDVK		4.75602e-05	0	1.883	2	2	4	Q6ZWY3; Q6ZWU9	40S ribosomal protein S27-like OS=Mus musculus OX=10090 GN=Rps27l PE=1 SV=3;40S ribosomal protein S27 OS=Mus musculus OX=10090 GN=Rps27 PE=1 SV=3	Q6ZWY3; Q6ZWU9	0	1527.75	13	1.055	0.08	0.961736	0.999988	44.88	23.3747	104.3	95.7	71.72	9.22	4	4	121.8	1.7	98.8	167.1	104.7	93.9	115.1	96.9	6.42149e+06	87974.5	5207721	8.80983e+06	5.51836e+06	4.94872e+06	6.06657e+06	5.1088e+06	Det	Imp	Det	Det	Det
FALSE	High	Unambiguous	LVRPPVQVYGIEGR		5.74438e-08	0	3.642	1	1	64	Q9DB20	ATP synthase subunit O, mitochondrial OS=Mus musculus OX=10090 GN=Atp5po PE=1 SV=1	Q9DB20	0	1582.91	14	1.166	0.22	0.313673	0.86704	14.23	31.5435	109	91	13.5	8.44	4	4	84.8	116.3	109.8	112.7	90.2	86.2	95.4	104.6	1.44525e+09	1.98182e+09	1869742006	1.91919e+09	1.53717e+09	1.46862e+09	1.62494e+09	1.78189e+09	Det	Det	Det	Det	Det
FALSE	High	Unambiguous	LVRPPVQVYGIEGRYATALYSAASK		5.9234e-08	0	3.634	1	1	1	Q9DB20	ATP synthase subunit O, mitochondrial OS=Mus musculus OX=10090 GN=Atp5po PE=1 SV=1	Q9DB20	1	2709.47	25	0.399	-1.32	0.0015956	0.021773	22.41	22.3791	45.4	154.6	165.68	163.05	4	4	10.3	7.8	193.2	10.4	25.2	497.2	6.4	49.5	91415.5	68665.5	1.70757e+06	92237.7	222652	4.39493e+06	56588.2	437910	Imp	Imp	Det	Imp	Imp
FALSE	High	Unambiguous	IVSGEAQTVQVTPENLQDFVGKPVFTVER		5.26349e-13	0	6.666	1	1	21	Q8CGK3	Lon protease homolog, mitochondrial OS=Mus musculus OX=10090 GN=Lonp1 PE=1 SV=2	Q8CGK3	0	3187.66	29	0.94	-0.09	0.871514	0.999988	21.84	26.6883	98.5	101.5	6.19	19.71	4	4	99.2	103	88.9	98.6	116.1	81.6	89.4	123.3	5.89882e+07	6.12891e+07	5.28684e+07	5.86756e+07	6.90588e+07	4.85557e+07	5.31576e+07	7.33528e+07	Det	Det	Det	Det	Det
FALSE	High	Unambiguous	LVSGIQHPGSAGVYETTQHFMDIK		8.64371e-06	0	2.334	1	1	1	Q9D0F3	Protein ERGIC-53 OS=Mus musculus OX=10090 GN=Lman1 PE=1 SV=1	Q9D0F3	0	2615.29	24	0.473	-1.08	0.00716424	0.0774619	22.35	22.7535	64.2	135.8	76.81	53.21	4	4	46.2	81.4	131.5	10.2	189.3	88.9	56.5	196.1	1.72511e+06	3.04045e+06	4.91048e+06	381545	7.06676e+06	3.31759e+06	2.10812e+06	7.32081e+06	Det	Det	Det	Imp	Det
FALSE	High	Unambiguous	LVSIGAEEIVDGNVK		1.76889e-05	0	2.146	2	2	2	Q9JI91; Q7TPR4	Alpha-actinin-2 OS=Mus musculus OX=10090 GN=Actn2 PE=1 SV=2;Alpha-actinin-1 OS=Mus musculus OX=10090 GN=Actn1 PE=1 SV=1	Q9JI91; Q7TPR4	0	1542.84	15	1.966	0.98	0.070808	0.40386	26.37	22.2304	133.7	66.3	19.38	39.34	4	4	101.2	160.3	125.5	120.8	62.6	59.5	115.8	54.2	2.95344e+06	4.67958e+06	3.66429e+06	3.52701e+06	1.82819e+06	1.73575e+06	3.38073e+06	1.58293e+06	Det	Det	Det	Det	Det
FALSE	High	Unambiguous	IVSNASCTTNCLAPLAK	2xCarbamidomethyl [C7; C11]	9.61375e-09	0	4.108	1	1	13	P16858	Glyceraldehyde-3-phosphate dehydrogenase OS=Mus musculus OX=10090 GN=Gapdh PE=1 SV=2	P16858	0	1819.9	17	1.206	0.27	0.306265	0.861467	18.66	25.4712	110.2	89.8	67.1	10.51	4	4	139.9	129.5	0.1	120.6	95.2	109.1	91.7	114.1	3.08506e+07	2.85589e+07	17279.4	2.65977e+07	2.09935e+07	2.40571e+07	2.02241e+07	2.51697e+07	Det	Det	Imp	Det	Det
FALSE	High	Unambiguous	LVSNHSLHETSSVFVDSLTK		5.78621e-06	0	2.439	1	1	2	Q8BTM8	Filamin-A OS=Mus musculus OX=10090 GN=Flna PE=1 SV=5	Q8BTM8	0	2200.12	20	4.161	2.06	4.1187e-06	0.000107665	136.81	22.6756	166.3	33.7	111.88	66.29	4	4	22.5	7.6	425.2	265.6	38.8	16.9	8.9	14.5	436298	146725	8.23314e+06	5.14276e+06	751055	327920	172579	280299	Imp	Imp	Det	Det	Det
FALSE	High	Unambiguous	IVSPDVDVILRK		8.55914e-05	0	1.722	1	2	3	Q6PE15	Mycophenolic acid acyl-glucuronide esterase, mitochondrial OS=Mus musculus OX=10090 GN=Abhd10 PE=1 SV=1	Q6PE15-2; Q6PE15	1	1353.81	12	1.271	0.35	0.624855	0.999988	39.62	21.4715	115.3	84.7	35.19	37.09	4	4	55.2	136	116.6	141.4	119.6	104.2	44.7	82.2	808848	1.99249e+06	1.7082e+06	2.07166e+06	1.7518e+06	1.52559e+06	654080	1.20436e+06	Det	Det	Det	Det	Det
FALSE	High	Unambiguous	IVSPSGAAVPCK	1xCarbamidomethyl [C11]	4.33412e-05	0	1.908	1	1	6	Q8BTM8	Filamin-A OS=Mus musculus OX=10090 GN=Flna PE=1 SV=5	Q8BTM8	0	1185.63	12	2.266	1.18	0.010947	0.107472	32.15	22.9697	144.9	55.1	27.43	35.99	4	4	169.9	91	166.8	123.1	94.2	48.1	61.7	45.3	7.97783e+06	4.27228e+06	7.83191e+06	5.77913e+06	4.42499e+06	2.26058e+06	2.89784e+06	2.12616e+06	Det	Det	Det	Det	Det
FALSE	High	Unambiguous	LVSQAGTGFSFNHK		2.75409e-05	0	2.029	1	1	7	Q9CQP0	39S ribosomal protein L33, mitochondrial OS=Mus musculus OX=10090 GN=Mrpl33 PE=1 SV=1	Q9CQP0	0	1492.75	14	1.156	0.21	0.611903	0.999988	44.34	23.942	101.1	98.9	37.33	24.62	4	4	119.7	158.1	76.5	74	101.9	118.7	86	65.1	1.08751e+07	1.43649e+07	6.9504e+06	6.72333e+06	9.25861e+06	1.07874e+07	7.81648e+06	5.91105e+06	Det	Det	Det	Det	Det
FALSE	High	Unambiguous	LVSRPQDALEGVILSPSLEAR		1.32689e-08	0	4.024	1	2	9	Q925I1	ATPase family AAA domain-containing protein 3 OS=Mus musculus OX=10090 GN=Atad3 PE=1 SV=1	Q925I1-2; Q925I1	0	2250.25	21	1.466	0.55	0.110974	0.528404	17.81	24.5695	118.4	81.6	13.03	16.43	4	4	117.3	142.2	110.4	108.4	66.6	78.8	77.8	98.4	1.65198e+07	2.00363e+07	1.55485e+07	1.52721e+07	9.38187e+06	1.11046e+07	1.09645e+07	1.38616e+07	Det	Det	Det	Det	Det
FALSE	High	Unambiguous	LVSSETQRPQLVEK		0.00010219	0	1.672	1	1	5	Q9CXJ1	Probable glutamate--tRNA ligase, mitochondrial OS=Mus musculus OX=10090 GN=Ears2 PE=1 SV=1	Q9CXJ1	0	1613.89	14	0.841	-0.25	0.3842	0.926131	14.74	22.2495	90.9	109.1	22.48	10.67	4	4	124.4	93.2	75.1	85.6	117	109.5	105	90.3	3.64757e+06	2.73194e+06	2.20064e+06	2.50773e+06	3.42875e+06	3.20892e+06	3.07636e+06	2.64592e+06	Det	Det	Det	Det	Det
FALSE	High	Unambiguous	LVGYSTFSHR		5.78401e-05	0	1.83	1	1	6	A6H611	Mitochondrial intermediate peptidase OS=Mus musculus OX=10090 GN=Mipep PE=1 SV=1	A6H611	0	1166.6	10	1.171	0.23	0.867034	0.999988	25.25	22.009	107.9	92.1	19.62	11.41	4	4	118.1	99.4	129.1	81.4	102.6	83.6	84.1	101.8	2.75182e+06	2.31652e+06	3.00773e+06	1.8975e+06	2.39072e+06	1.94716e+06	1.9594e+06	2.37161e+06	Det	Det	Det	Det	Det
FALSE	High	Unambiguous	IVGQNTGASLR		0.000131025	0	1.6	1	1	3	Q8BH55	Threonine synthase-like 1 OS=Mus musculus OX=10090 GN=Thnsl1 PE=1 SV=1	Q8BH55	0	1115.62	11	1.028	0.04	0.972861	0.999988	22.12	21.4554	100.1	99.9	16.96	16.4	4	4	123.2	93.1	103.5	83.3	112.5	114.2	85.3	85.1	1.97162e+06	1.4896e+06	1.65585e+06	1.33267e+06	1.80125e+06	1.82712e+06	1.36522e+06	1.36153e+06	Det	Det	Det	Det	Det
FALSE	High	Unambiguous	LVGLTGTKEEIDGVAR		2.45831e-07	0	3.263	1	1	15	Q5SUC9	Protein SCO1 homolog, mitochondrial OS=Mus musculus OX=10090 GN=Sco1 PE=1 SV=1	Q5SUC9	1	1657.91	16	1.081	0.11	0.655403	0.999988	145.67	25.2392	25.3	174.7	113.03	67.64	4	4	188.2	154.5	2.7	2.6	135.9	167.6	148.4	0	2.56298e+07	2.10431e+07	371290	358367	1.85055e+07	2.2821e+07	2.02059e+07	4103.32	Det	Det	Imp	Imp	Det
FALSE	High	Unambiguous	LTQESIMDLENDK		3.87135e-06	0	2.544	2	2	24	Q02566; Q91Z83	Myosin-6 OS=Mus musculus OX=10090 GN=Myh6 PE=1 SV=2;Myosin-7 OS=Mus musculus OX=10090 GN=Myh7 PE=2 SV=1	Q02566; Q91Z83	0	1535.73	13	1.131	0.18	0.448453	0.961666	40.62	27.4402	105.8	94.2	34.45	8.93	4	4	68.2	146.5	84.2	129.4	102.6	95.8	83	90.3	7.02178e+07	1.50782e+08	86719176	1.33222e+08	1.0561e+08	9.8626e+07	8.54683e+07	9.29292e+07	Det	Det	Det	Det	Det
FALSE	High	Unambiguous	LTQESIMDLENDK	1xOxidation [M7]	9.2234e-06	0	2.317	2	2	14	Q02566; Q91Z83	Myosin-6 OS=Mus musculus OX=10090 GN=Myh6 PE=1 SV=2;Myosin-7 OS=Mus musculus OX=10090 GN=Myh7 PE=2 SV=1	Q02566; Q91Z83	0	1551.72	13	1.16	0.21	0.578006	0.999988	58.32	24.0862	107.5	92.5	48.9	16.79	4	4	54.2	74.5	165.3	144.5	78.3	76.3	105	101.9	5.59452e+06	7.69568e+06	1.70666e+07	1.4923e+07	8.08753e+06	7.87592e+06	1.08422e+07	1.05213e+07	Det	Det	Det	Det	Det
FALSE	High	Unambiguous	LTQESIMDLENDKLQLEEK		2.25709e-10	0	5.086	1	1	22	Q02566	Myosin-6 OS=Mus musculus OX=10090 GN=Myh6 PE=1 SV=2	Q02566	1	2276.13	19	1.744	0.8	0.00484236	0.0568027	34.85	27.8345	127.1	72.9	29.03	24.97	4	4	140.7	173.3	106.4	90.1	54.5	60.3	93.1	81.6	1.85814e+08	2.28843e+08	140528552	1.18927e+08	7.19577e+07	7.96832e+07	1.22986e+08	1.077e+08	Det	Det	Det	Det	Det
FALSE	High	Unambiguous	LTQESIMDLENDKLQLEEK	1xOxidation [M7]	1.10375e-08	0	4.072	1	1	13	Q02566	Myosin-6 OS=Mus musculus OX=10090 GN=Myh6 PE=1 SV=2	Q02566	1	2292.13	19	0.882	-0.18	0.569693	0.999988	86.46	24.5438	96.8	103.2	77.8	37.06	4	4	16.4	179.1	52.5	146.6	100.2	153.2	64.6	87.5	2.39053e+06	2.61088e+07	7.65114e+06	2.13761e+07	1.46051e+07	2.23331e+07	9.41555e+06	1.27525e+07	Det	Det	Det	Det	Det
FALSE	High	Unambiguous	LTQPSSFYSQR		0.00011425	0	1.64	1	1	7	Q3ULF4	Paraplegin OS=Mus musculus OX=10090 GN=Spg7 PE=1 SV=1	Q3ULF4	0	1313.65	11	1.12	0.16	0.922215	0.999988	17.9	23.1257	105.3	94.7	10.73	63.84	4	4	125.5	108.7	103.5	129	108.7	4.2	118.8	101.6	5.61261e+06	4.85854e+06	4624796	5.76779e+06	4.85889e+06	189677	5.31182e+06	4.54037e+06	Det	Det	Det	Det	Det
FALSE	High	Unambiguous	ITQSSLTICFPEYTGANKYDEAASYIQSK	1xCarbamidomethyl [C9]	1.14252e-08	0	4.063	1	1	3	P08752	Guanine nucleotide-binding protein G(i) subunit alpha-2 OS=Mus musculus OX=10090 GN=Gnai2 PE=1 SV=5	P08752	1	3285.56	29	2.047	1.03	0.0483085	0.317182	142.93	22.382	163.9	36.1	69.78	95.27	4	4	160.8	228.3	159.1	1.9	15.8	140.1	78.1	15.9	3.55527e+06	5.04724e+06	3517627	42899.5	349080	3.09902e+06	1.72776e+06	350883	Det	Det	Det	Imp	Imp
FALSE	High	Unambiguous	LTRDETNYGIPQR		1.11194e-05	0	2.268	1	1	10	P68040	Receptor of activated protein C kinase 1 OS=Mus musculus OX=10090 GN=Rack1 PE=1 SV=3	P68040	1	1562.79	13	1.161	0.22	0.540527	0.993747	90.55	24.4833	110.8	89.2	67.71	73.04	4	4	156.7	157.6	3.1	111.9	150.8	135.3	84	0.6	1.41903e+07	1.42672e+07	282053	1.01317e+07	1.36531e+07	1.22555e+07	7.6086e+06	54802.5	Det	Det	Imp	Det	Det
FALSE	High	Unambiguous	ITSEELHYFVQNHFTSAR		2.11459e-10	0	5.103	1	1	133	Q9DB77	Cytochrome b-c1 complex subunit 2, mitochondrial OS=Mus musculus OX=10090 GN=Uqcrc2 PE=1 SV=1	Q9DB77	0	2179.06	18	0.877	-0.19	0.429994	0.954097	18.44	31.3058	92.6	107.4	33.56	14.87	4	4	89	85.6	71.7	146.3	118.8	109.6	93.5	85.4	1.42086e+09	1.36612e+09	1.1446e+09	2.33457e+09	1.89535e+09	1.7489e+09	1.49266e+09	1.36191e+09	Det	Det	Det	Det	Det
FALSE	High	Unambiguous	ITSLAQLNAANHDAAIFPGGFGAAK		5.12877e-14	0	7.273	1	1	34	Q9D172	Glutamine amidotransferase-like class 1 domain-containing protein 3A, mitochondrial OS=Mus musculus OX=10090 GN=Gatd3a PE=1 SV=1	Q9D172	0	2455.27	25	1.143	0.19	0.377347	0.921288	20.48	30.6205	106	94	21.15	4.78	4	4	113.5	138.1	95.4	86.1	86.6	89.6	94.9	95.8	1.0244e+09	1.24709e+09	861724924	7.77598e+08	7.81527e+08	8.09467e+08	8.57113e+08	8.6463e+08	Det	Det	Det	Det	Det
FALSE	High	Unambiguous	ITSLEVENQNLR		3.18939e-05	0	1.99	1	3	5	P57776-3	Isoform 3 of Elongation factor 1-delta OS=Mus musculus OX=10090 GN=Eef1d	P57776-2; P57776-3; P57776	0	1415.75	12	1.292	0.37	0.59737	0.999988	56.74	22.4674	110.5	89.5	37.99	53.75	4	4	167.5	101.2	63.8	128.2	128.9	107.9	78.7	23.8	5.47754e+06	3.308e+06	2.08656e+06	4.19291e+06	4.21471e+06	3.52985e+06	2.57504e+06	777676	Det	Det	Det	Det	Det
FALSE	High	Unambiguous	LTSSVTAYDYSGK		7.33418e-06	0	2.377	1	1	16	Q61387	Cytochrome c oxidase subunit 7A-related protein, mitochondrial OS=Mus musculus OX=10090 GN=Cox7a2l PE=1 SV=1	Q61387	0	1391.67	13	1.099	0.14	0.64396	0.999988	4.63	24.7735	104.7	95.3	11.01	4.02	4	4	100.8	102.2	123.7	98.4	93.3	91	99.2	91.4	1.63892e+07	1.6627e+07	20115834	1.60107e+07	1.51848e+07	1.48058e+07	1.61345e+07	1.48681e+07	Det	Det	Det	Det	Det
FALSE	High	Unambiguous	ITTGAQDDLRK		1.03422e-05	0	2.287	1	1	25	Q8JZQ2	AFG3-like protein 2 OS=Mus musculus OX=10090 GN=Afg3l2 PE=1 SV=1	Q8JZQ2	1	1217.65	11	0.942	-0.09	0.699042	0.999988	36.86	23.6382	97	103	39.07	23.53	4	4	110	127.5	42.9	92.9	98.4	135	116.9	76.4	7.68809e+06	8.9158e+06	3.00038e+06	6.49485e+06	6.88244e+06	9.43546e+06	8.17292e+06	5.34073e+06	Det	Det	Det	Det	Det
FALSE	High	Unambiguous	LTTVLTTHHHWDHAGGNEK		3.26206e-05	0	1.984	1	2	1	Q99KB8	Hydroxyacylglutathione hydrolase, mitochondrial OS=Mus musculus OX=10090 GN=Hagh PE=1 SV=2	Q99KB8; Q99KB8-2	0	2154.05	19	0.445	-1.17	0.0363505	0.257881	21.71	20.8287	53.1	146.9	132.97	56.92	4	4	294.7	51.6	15.1	34	152.8	124.3	108.2	19.3	1.42567e+06	249494	72934	164510	739114	601154	523438	93529.1	Det	Imp	Imp	Imp	Det
FALSE	High	Unambiguous	LTTYAMTVPFVR		3.46383e-05	0	1.968	1	1	37	Q8BMS1	Trifunctional enzyme subunit alpha, mitochondrial OS=Mus musculus OX=10090 GN=Hadha PE=1 SV=1	Q8BMS1	0	1398.74	12	1.13	0.18	0.416204	0.946616	10.45	30.6626	106.1	93.9	6.41	10.41	4	4	101.7	109	112.4	97.6	84.9	108.2	91.2	95.1	9.51706e+08	1.02006e+09	1052473534	9.13889e+08	7.94366e+08	1.01318e+09	8.53484e+08	8.9016e+08	Det	Det	Det	Det	Det
FALSE	High	Unambiguous	LTTYAMTVPFVR	1xOxidation [M6]	4.03783e-05	0	1.927	1	1	37	Q8BMS1	Trifunctional enzyme subunit alpha, mitochondrial OS=Mus musculus OX=10090 GN=Hadha PE=1 SV=1	Q8BMS1	0	1414.74	12	0.971	-0.04	0.955912	0.999988	38.1	27.405	97	103	33.31	20.98	4	4	74.2	67.5	133	121.5	79.9	85.5	119.5	118.9	7.63684e+07	6.94691e+07	1.36846e+08	1.24994e+08	8.22696e+07	8.80122e+07	1.22996e+08	1.22381e+08	Det	Det	Det	Det	Det
FALSE	High	Unambiguous	LTQDDLEMVRPAR		5.9564e-05	0	1.822	1	2	3	A2ASS6	Titin OS=Mus musculus OX=10090 GN=Ttn PE=1 SV=1	A2ASS6; A2ASS6-2	0	1543.79	13	1.555	0.64	0.206695	0.739781	49.48	22.9644	118.3	81.7	32.05	66.65	4	4	78.9	119.4	177.8	133.4	3.1	78.2	112.2	97	3.27552e+06	4.95662e+06	7.38421e+06	5.53776e+06	127880	3.24717e+06	4.66031e+06	4.02892e+06	Det	Det	Det	Det	Imp
FALSE	High	Unambiguous	LTVELADPDAEVK		1.80278e-05	0	2.141	1	1	8	O70468	Myosin-binding protein C, cardiac-type OS=Mus musculus OX=10090 GN=Mybpc3 PE=1 SV=1	O70468	0	1399.73	13	1.182	0.24	0.514596	0.987441	25.64	24.2645	110.6	89.4	38.58	29.49	4	4	45.8	134.2	129	119.3	106	94.9	54.1	116.8	4.56432e+06	1.33766e+07	12852532	1.18926e+07	1.05629e+07	9.45523e+06	5.38977e+06	1.16402e+07	Det	Det	Det	Det	Det
FALSE	High	Unambiguous	ITQACMEGHDFHEGVR	1xCarbamidomethyl [C5]; 1xOxidation [M6]	1.38622e-06	0	2.812	1	1	17	Q8QZS1	3-hydroxyisobutyryl-CoA hydrolase, mitochondrial OS=Mus musculus OX=10090 GN=Hibch PE=1 SV=1	Q8QZS1	0	1902.82	16	0.862	-0.21	0.473932	0.972544	15.11	22.7618	93.9	106.1	10.7	19.46	4	4	104.2	90.5	90.9	80.3	137.8	109.8	90.8	95.6	4.21075e+06	3.65681e+06	3.67438e+06	3.24565e+06	5.56609e+06	4.43801e+06	3.66906e+06	3.86267e+06	Det	Det	Det	Det	Det
FALSE	High	Unambiguous	ITPSYVAFTPEGER		0.000109209	0	1.653	1	1	12	P20029	Endoplasmic reticulum chaperone BiP OS=Mus musculus OX=10090 GN=Hspa5 PE=1 SV=3	P20029	0	1566.78	14	1.006	0.01	0.884854	0.999988	28.67	25.3248	98.3	101.7	25.06	8.9	4	4	78.4	135.6	86.4	107.4	96.8	106.3	86.3	102.6	1.83474e+07	3.17429e+07	2.02343e+07	2.51478e+07	2.26639e+07	2.48929e+07	2.0211e+07	2.40276e+07	Det	Det	Det	Det	Det
FALSE	High	Unambiguous	ITGYVVDFLTEENK		9.62491e-05	0	1.689	1	2	1	A2ASS6	Titin OS=Mus musculus OX=10090 GN=Ttn PE=1 SV=1	A2ASS6; A2ASS6-2	0	1627.82	14
FALSE	High	Unambiguous	LTHSGIFTLYSYRDPNSIETLQSFGK		3.51559e-08	0	3.77	1	3	5	Q8K411	Presequence protease, mitochondrial OS=Mus musculus OX=10090 GN=Pitrm1 PE=1 SV=1	Q8K411-2; Q8K411-3; Q8K411	1	2974.49	26	0.895	-0.16	0.566956	0.999988	49.12	23.3982	100.3	99.7	61.11	13.67	4	4	128.4	133	14.5	83.8	132.5	104.7	101.6	101.4	7.78588e+06	8.06646e+06	881305	5.07867e+06	8.03559e+06	6.3499e+06	6.16192e+06	6.14755e+06	Det	Det	Det	Det	Det
FALSE	High	Unambiguous	ITHTGQVYDEK		6.57466e-05	0	1.795	1	1	21	P52503	NADH dehydrogenase [ubiquinone] iron-sulfur protein 6, mitochondrial OS=Mus musculus OX=10090 GN=Ndufs6 PE=1 SV=2	P52503	0	1290.63	11	0.669	-0.58	0.103552	0.507928	17.61	23.4675	87.3	112.7	25.64	23.89	4	4	58.7	98.3	103.3	72	105.4	157.3	111.8	93.3	3.97115e+06	6.65605e+06	6.9904e+06	4.87078e+06	7.13747e+06	1.06449e+07	7.5665e+06	6.3171e+06	Det	Det	Det	Det	Det
FALSE	High	Unambiguous	ITKFENAFLSHVISQHQSLLGNIR		5.47945e-15	0	7.856	1	1	49	Q03265	ATP synthase subunit alpha, mitochondrial OS=Mus musculus OX=10090 GN=Atp5f1a PE=1 SV=1	Q03265	1	2752.49	24	1.189	0.25	0.257466	0.810194	41.81	29.3746	113.1	86.9	35.5	36.18	4	4	119.6	144.1	54.1	112.1	81.2	97.4	55.8	135.7	4.51334e+08	5.44115e+08	204049158	4.23238e+08	3.06693e+08	3.6757e+08	2.10644e+08	5.12185e+08	Det	Det	Det	Det	Det
FALSE	High	Unambiguous	LTLDTIFVPNTGK		4.29298e-06	0	2.517	1	1	15	Q60931	Voltage-dependent anion-selective channel protein 3 OS=Mus musculus OX=10090 GN=Vdac3 PE=1 SV=1	Q60931	0	1418.79	13	0.939	-0.09	0.909677	0.999988	15.24	27.2264	95.7	104.3	20.94	4.84	4	4	77.9	98.7	90.4	126.4	94.8	106.2	101.7	104	6.73567e+07	8.53089e+07	7.81403e+07	1.09343e+08	8.19828e+07	9.18047e+07	8.79465e+07	8.98987e+07	Det	Det	Det	Det	Det
FALSE	High	Unambiguous	LTLDTIFVPNTGKK		2.97223e-06	0	2.613	1	1	25	Q60931	Voltage-dependent anion-selective channel protein 3 OS=Mus musculus OX=10090 GN=Vdac3 PE=1 SV=1	Q60931	1	1546.88	14	0.972	-0.04	0.895243	0.999988	25.8	28.7535	101	99	11.81	22.56	4	4	111.5	83.3	100.5	102	86.8	76.8	125.7	113.3	2.72131e+08	2.03363e+08	2.45291e+08	2.49109e+08	2.11901e+08	1.87564e+08	3.06851e+08	2.76696e+08	Det	Det	Det	Det	Det
FALSE	High	Unambiguous	ITIENTEHYTHLVMK		3.17743e-05	0	1.991	1	2	7	A2ASS6	Titin OS=Mus musculus OX=10090 GN=Ttn PE=1 SV=1	A2ASS6; A2ASS6-2	0	1828.93	15	0.92	-0.12	0.614009	0.999988	63.48	23.569	96.7	103.3	56.17	21.87	4	4	54	150.9	50	150.1	75.9	104	88.9	126.2	4.16789e+06	1.16363e+07	3.85686e+06	1.15761e+07	5.85607e+06	8.0189e+06	6.8598e+06	9.73533e+06	Det	Det	Det	Det	Det
FALSE	High	Unambiguous	ITLPAPNPDHVGGYK		3.1303e-07	0	3.2	1	1	41	Q9QXX4	Calcium-binding mitochondrial carrier protein Aralar2 OS=Mus musculus OX=10090 GN=Slc25a13 PE=1 SV=1	Q9QXX4	0	1578.83	15	1.201	0.26	0.313856	0.86704	13.46	27.0696	110.9	89.1	8.36	11.91	4	4	98.5	117.9	117.4	107.7	77.8	98	99.3	83.4	7.73916e+07	9.2663e+07	92314085	8.46708e+07	6.11459e+07	7.70024e+07	7.80669e+07	6.55932e+07	Det	Det	Det	Det	Det
FALSE	High	Unambiguous	ITLPVDFVTADKFDENAK		1.51031e-07	0	3.39	1	1	7	P09411	Phosphoglycerate kinase 1 OS=Mus musculus OX=10090 GN=Pgk1 PE=1 SV=4	P09411	1	2023.04	18	1.087	0.12	0.97537	0.999988	33.23	22.7968	97.2	102.8	25.91	32.81	4	4	80.5	90.8	136.7	87.3	115	77.1	71.1	141.5	3.54949e+06	4.00509e+06	6028830	3.85108e+06	5.07073e+06	3.39899e+06	3.1356e+06	6.24272e+06	Det	Det	Det	Det	Det
FALSE	High	Unambiguous	LTLYDIAHTPGVAADLSHIETR		1.8066e-14	0	7.545	1	1	122	P08249	Malate dehydrogenase, mitochondrial OS=Mus musculus OX=10090 GN=Mdh2 PE=1 SV=3	P08249	0	2393.25	22	0.993	-0.01	0.998289	0.999988	12.81	32.6563	99.2	100.8	7.73	12.57	4	4	104.9	90.8	98.2	108.5	109.9	104.9	81.4	101.3	3.8481e+09	3.33128e+09	3602412241	3.97712e+09	4.03149e+09	3.84621e+09	2.98534e+09	3.71442e+09	Det	Det	Det	Det	Det
FALSE	High	Unambiguous	LTNHMINLQPSHTR		4.04758e-07	0	3.133	1	1	34	P03911	NADH-ubiquinone oxidoreductase chain 4 OS=Mus musculus OX=10090 GN=Mtnd4 PE=1 SV=1	P03911	0	1661.85	14	0.778	-0.36	0.297471	0.853579	14.7	26.7852	83.6	116.4	20.06	17.63	4	4	113.4	84.6	81.5	72.6	86.3	125.2	129.5	106.7	7.28233e+07	5.43098e+07	5.23386e+07	4.66351e+07	5.54193e+07	8.03858e+07	8.31558e+07	6.85152e+07	Det	Det	Det	Det	Det
FALSE	High	Unambiguous	LTNHMINLQPSHTR	1xOxidation [M5]	1.1729e-05	0	2.254	1	1	23	P03911	NADH-ubiquinone oxidoreductase chain 4 OS=Mus musculus OX=10090 GN=Mtnd4 PE=1 SV=1	P03911	0	1677.85	14	0.389	-1.36	0.000466376	0.00747695	5.32	23.0945	56	144	17.61	35.13	4	4	66.5	47.2	50	65.4	135.9	159	198	78.1	3.19387e+06	2.26543e+06	2.40369e+06	3.14052e+06	6.52878e+06	7.6383e+06	9.51342e+06	3.7525e+06	Det	Det	Det	Det	Det
FALSE	High	Unambiguous	LTNSAGEATETLNVIVLDKPGPPTGPVK		1.93601e-10	0	5.126	1	2	1	A2ASS6	Titin OS=Mus musculus OX=10090 GN=Ttn PE=1 SV=1	A2ASS6; A2ASS6-2	0	2818.52	28	1.028	0.04	0.856808	0.999988	131.96	22.4097	117.9	82.1	140.3	153.42	4	4	14.1	31.9	306.5	43.4	14.8	17.2	332.9	39.2	134988	304641	2928255	414701	141389	164004	3.17993e+06	374292	Imp	Imp	Det	Imp	Imp
FALSE	High	Unambiguous	LTNSMMMHGR		1.76218e-05	0	2.147	1	1	6	P97461	40S ribosomal protein S5 OS=Mus musculus OX=10090 GN=Rps5 PE=1 SV=3	P97461	0	1177.53	10	0.95	-0.07	0.714556	0.999988	39.25	23.4773	89.4	110.6	34.45	19.49	4	4	138.6	108.4	65	75.6	113	115.2	111.2	73.1	9.22962e+06	7.21642e+06	4.32682e+06	5.03657e+06	7.52351e+06	7.66956e+06	7.40124e+06	4.86423e+06	Det	Det	Det	Det	Det
FALSE	High	Unambiguous	LTPEEEEILNKK		9.02964e-05	0	1.707	1	1	4	P62242	40S ribosomal protein S8 OS=Mus musculus OX=10090 GN=Rps8 PE=1 SV=2	P62242	1	1442.77	12	1.021	0.03	0.87987	0.999988	16.04	21.6258	102.4	97.6	10.32	13.6	4	4	98.4	103.8	86.4	110.7	119.7	97.9	88.3	94.9	1.79641e+06	1.89571e+06	1.57714e+06	2.02213e+06	2.18693e+06	1.78744e+06	1.61294e+06	1.73238e+06	Det	Det	Det	Det	Det
FALSE	High	Unambiguous	ITQACMEGHDFHEGVR	1xCarbamidomethyl [C5]	4.41261e-09	0	4.311	1	1	45	Q8QZS1	3-hydroxyisobutyryl-CoA hydrolase, mitochondrial OS=Mus musculus OX=10090 GN=Hibch PE=1 SV=1	Q8QZS1	0	1886.83	16	1.016	0.02	0.795312	0.999988	20.71	27.3877	99.8	100.2	16.86	6.85	4	4	124.4	93.3	104.3	84.7	105.6	99.9	98.5	89.3	1.22944e+08	9.22439e+07	1.0308e+08	8.36808e+07	1.04385e+08	9.86907e+07	9.73019e+07	8.82988e+07	Det	Det	Det	Det	Det
FALSE	High	Unambiguous	LWADHGVQACFGR	1xCarbamidomethyl [C10]	5.50549e-06	0	2.452	1	1	3	P08752	Guanine nucleotide-binding protein G(i) subunit alpha-2 OS=Mus musculus OX=10090 GN=Gnai2 PE=1 SV=5	P08752	0	1516.71	13	1.495	0.58	0.26879	0.823444	33.77	22.5634	119.9	80.1	31.28	50.94	4	4	103.5	94.6	171.2	97.6	68.7	65.7	146	52.6	4.18753e+06	3.82848e+06	6.92726e+06	3.94774e+06	2.78167e+06	2.65784e+06	5.90915e+06	2.12989e+06	Det	Det	Det	Det	Det
FALSE	High	Unambiguous	LTVLEGDPYFTGK		2.24601e-05	0	2.083	1	2	1	A2ASS6	Titin OS=Mus musculus OX=10090 GN=Ttn PE=1 SV=1	A2ASS6; A2ASS6-2	0	1439.74	13	1.397	0.48	0.46019	0.967222	95.31	22.2685	118.6	81.4	59.65	74.73	4	4	155.7	172	113.7	18.9	2.5	148.7	117.1	71.4	3.21369e+06	3.54945e+06	2347824	390165	51763.1	3.06999e+06	2.4171e+06	1.47312e+06	Det	Det	Det	Imp	Imp
FALSE	High	Unambiguous	ITVTFNINNSIPPTFDGEEEPSQGQK		1.37605e-10	0	5.215	1	1	24	O35658	Complement component 1 Q subcomponent-binding protein, mitochondrial OS=Mus musculus OX=10090 GN=C1qbp PE=1 SV=1	O35658	0	2862.38	26	1.376	0.46	0.165186	0.658016	16.41	24.3872	117.3	82.7	31.94	4.66	4	4	60.4	116	130.6	140.3	87.5	94.1	85	86.1	6.96291e+06	1.3378e+07	1.50568e+07	1.61823e+07	1.00961e+07	1.08582e+07	9.79879e+06	9.93027e+06	Det	Det	Det	Det	Det
FALSE	High	Unambiguous	IVEAFGTEVLLENGDIDRK		2.61648e-08	0	3.847	1	1	1	Q8BHC4	Dephospho-CoA kinase domain-containing protein OS=Mus musculus OX=10090 GN=Dcakd PE=1 SV=1	Q8BHC4	1	2118.11	19	0.972	-0.04	0.75532	0.999988	16.1	22.6999	98.4	101.6	5.35	15.21	4	4	103.6	98.1	95.4	91.2	123.7	94.7	105.5	87.8	3.99752e+06	3.78533e+06	3683295	3.51846e+06	4.77321e+06	3.65602e+06	4.07148e+06	3.3867e+06	Det	Det	Det	Det	Det
FALSE	High	Unambiguous	LVEDHLAVQSLIR		5.76029e-07	0	3.041	1	4	41	Q60597	2-oxoglutarate dehydrogenase, mitochondrial OS=Mus musculus OX=10090 GN=Ogdh PE=1 SV=3	Q60597-4; Q60597-3; Q60597-2; Q60597	0	1492.85	13	0.799	-0.32	0.167285	0.662524	21.55	29.4621	89.4	110.6	27.05	5.61	4	4	61.5	106.1	75.4	111.1	108.9	119.6	112.6	104.9	2.50389e+08	4.31822e+08	306995656	4.52355e+08	4.43265e+08	4.86895e+08	4.58303e+08	4.26955e+08	Det	Det	Det	Det	Det
FALSE	High	Unambiguous	LVEEAIQCAEK	1xCarbamidomethyl [C8]	2.95837e-05	0	2.01	1	1	17	Q8BH95	Enoyl-CoA hydratase, mitochondrial OS=Mus musculus OX=10090 GN=Echs1 PE=1 SV=1	Q8BH95	0	1289.64	11	0.905	-0.14	0.553945	0.996833	6.86	29.581	94.2	105.8	23.6	4.19	4	4	85.8	135.3	87.8	91.2	101.4	99.8	94.4	104.3	3.97402e+08	6.26337e+08	406410403	4.22255e+08	4.69188e+08	4.61802e+08	4.3679e+08	4.83035e+08	Det	Det	Det	Det	Det
FALSE	High	Unambiguous	LVEGLAQVPQGHCEEHLDPLSIYCEQDR	2xCarbamidomethyl [C13; C24]	1.08478e-10	0	5.277	1	1	13	Q1XH17	Tripartite motif-containing protein 72 OS=Mus musculus OX=10090 GN=Trim72 PE=1 SV=1	Q1XH17	0	3292.54	28	1.068	0.09	0.657414	0.999988	37.87	25.5056	103.3	96.7	25.03	13.01	4	4	141.8	102.8	76.9	105.4	102.3	75.7	94.7	100.4	3.85763e+07	2.79591e+07	20909979	2.86773e+07	2.78246e+07	2.05985e+07	2.57585e+07	2.72988e+07	Det	Det	Det	Det	Det
FALSE	High	Unambiguous	LVEGLAQVPQGHCEEHLDPLSIYCEQDRTLVCGVCASLGSHR	4xCarbamidomethyl [C13; C24; C32; C35]	8.05855e-09	0	4.154	1	1	1	Q1XH17	Tripartite motif-containing protein 72 OS=Mus musculus OX=10090 GN=Trim72 PE=1 SV=1	Q1XH17	1	4790.25	42
FALSE	High	Unambiguous	LVEHVPGQPVRNPQCR	1xCarbamidomethyl [C15]	4.46051e-06	0	2.507	1	1	6	Q60675	Laminin subunit alpha-2 OS=Mus musculus OX=10090 GN=Lama2 PE=1 SV=2	Q60675	1	1885.98	16	0.821	-0.28	0.590305	0.999988	24.03	20.2118	90.2	109.8	59.13	13.54	4	4	52	185.6	83.9	77	116.5	106.7	88.6	89.7	373401	1.33132e+06	601929	552337	836149	765263	635329	643848	Imp	Det	Det	Det	Det
FALSE	High	Unambiguous	IVEIPFNSTNK		3.26206e-05	0	1.984	1	1	8	Q8VDN2	Sodium/potassium-transporting ATPase subunit alpha-1 OS=Mus musculus OX=10090 GN=Atp1a1 PE=1 SV=1	Q8VDN2	0	1261.68	11	0.893	-0.16	0.703197	0.999988	14.42	26.0707	94.3	105.7	16.62	8.53	4	4	77.5	115.8	97.1	91.6	109.9	101.5	93.4	113.3	3.03309e+07	4.53454e+07	38009964	3.58586e+07	4.30105e+07	3.97377e+07	3.65509e+07	4.43356e+07	Det	Det	Det	Det	Det
FALSE	High	Unambiguous	IVEIVDAITTTAQSHQR		4.65173e-08	0	3.697	1	3	8	P47857-3	Isoform 3 of ATP-dependent 6-phosphofructokinase, muscle type OS=Mus musculus OX=10090 GN=Pfkm	P47857-3; P47857; P47857-2	0	1882	17	1.068	0.09	0.927635	0.999988	48.55	22.4252	100.4	99.6	38.24	34.21	4	4	154.1	80	65.3	118.1	127.6	58.1	78.9	118	5.15795e+06	2.67696e+06	2187248	3.95548e+06	4.27194e+06	1.94379e+06	2.64209e+06	3.9491e+06	Det	Det	Det	Det	Det
FALSE	High	Unambiguous	LVESGFTTDPVTIENK		1.45706e-06	0	2.799	1	2	2	P01872-2	Isoform 2 of Immunoglobulin heavy constant mu OS=Mus musculus OX=10090 GN=Ighm	P01872; P01872-2	0	1749.89	16	0.463	-1.11	0.00630007	0.0699695	16.31	22.8019	53.9	146.1	83.18	49.15	4	4	42.5	30.4	47.1	152.4	206.5	164.4	89.7	67	2.13029e+06	1.52292e+06	2364977	7.64334e+06	1.03588e+07	8.24425e+06	4.50064e+06	3.36176e+06	Det	Det	Det	Det	Det
FALSE	High	Unambiguous	LVEVNGVNVEGETHHQVVQR		2.54466e-07	0	3.254	1	1	11	Q9JHL1	Na(+)/H(+) exchange regulatory cofactor NHE-RF2 OS=Mus musculus OX=10090 GN=Slc9a3r2 PE=1 SV=2	Q9JHL1	0	2243.15	20	0.871	-0.2	0.482606	0.978508	102.5	21.957	81.7	118.3	126.49	37.43	4	4	18.8	363.5	6.6	134.4	70.5	75.1	34.4	96.8	294391	5.69633e+06	103347	2.10552e+06	1.10472e+06	1.176e+06	538308	1.51642e+06	Imp	Det	Imp	Det	Det
FALSE	High	Unambiguous	IVFADGNFWGR		0.000119901	0	1.626	1	1	1	P29758	Ornithine aminotransferase, mitochondrial OS=Mus musculus OX=10090 GN=Oat PE=1 SV=1	P29758	0	1281.64	11
FALSE	High	Unambiguous	IVFMTTNYIDRLDPALIRPGR		5.23642e-05	0	1.857	1	1	3	Q9CZP5	Mitochondrial chaperone BCS1 OS=Mus musculus OX=10090 GN=Bcs1l PE=1 SV=1	Q9CZP5	1	2461.34	21	1.102	0.14	0.935609	0.999988	45.3	22.9922	103.3	96.7	27.99	32.01	4	4	98.8	75.2	145.7	101.3	98	59	89.3	132.7	4.75026e+06	3.61451e+06	7.00927e+06	4.87298e+06	4.71309e+06	2.83578e+06	4.29692e+06	6.38193e+06	Det	Det	Det	Det	Det
FALSE	High	Unambiguous	LVGAIVYYDGQHNDAR		1.28065e-07	0	3.433	1	1	10	Q64521	Glycerol-3-phosphate dehydrogenase, mitochondrial OS=Mus musculus OX=10090 GN=Gpd2 PE=1 SV=2	Q64521	0	1790.88	16	1.163	0.22	0.609789	0.999988	15.68	23.8346	107.8	92.2	16.85	24.34	4	4	104.5	93.1	94.2	131.4	87.5	128.2	78.9	82.2	8.89765e+06	7.92744e+06	8.02472e+06	1.1191e+07	7.45501e+06	1.09159e+07	6.72063e+06	6.99926e+06	Det	Det	Det	Det	Det
FALSE	High	Unambiguous	IVGEYLTGMHHQQPIAVGGYK		3.58591e-06	0	2.564	1	1	1	Q3UV70	[Pyruvate dehydrogenase [acetyl-transferring]]-phosphatase 1, mitochondrial OS=Mus musculus OX=10090 GN=Pdp1 PE=1 SV=1	Q3UV70	0	2298.17	21	0.85	-0.23	0.444969	0.959397	91.32	22.755	52.5	147.5	100.05	63.56	4	4	140.4	173.5	17.3	7.4	120.8	159	171.4	10.2	3.54204e+06	4.37702e+06	436444	185635	3.04691e+06	4.01173e+06	4.32488e+06	258418	Det	Det	Imp	Imp	Det
FALSE	High	Unambiguous	LVGLAMAHGSPGR		2.98072e-05	0	2.008	1	1	4	Q8CEE7	Retinol dehydrogenase 13 OS=Mus musculus OX=10090 GN=Rdh13 PE=1 SV=1	Q8CEE7	0	1265.68	13	0.672	-0.57	0.0813825	0.440698	7.48	23.0571	78.7	121.3	31.02	19.66	4	4	131.6	75	73.1	80.3	121.5	123.4	117.4	77.8	6.67656e+06	3.80388e+06	3.70815e+06	4.07192e+06	6.16481e+06	6.26194e+06	5.95651e+06	3.94752e+06	Det	Det	Det	Det	Det
FALSE	High	Unambiguous	LVDVEEMNYLASKGEGEVCVK	1xCarbamidomethyl [C19]	6.35869e-10	0	4.816	1	1	13	P41216	Long-chain-fatty-acid--CoA ligase 1 OS=Mus musculus OX=10090 GN=Acsl1 PE=1 SV=2	P41216	1	2369.14	21	1.429	0.52	0.0788161	0.432012	22.43	25.4609	117.7	82.3	22.9	10.44	4	4	121.2	157.7	106.8	94.2	70.8	83.3	76	89.9	3.09802e+07	4.02981e+07	2.72831e+07	2.40675e+07	1.80997e+07	2.12971e+07	1.9424e+07	2.29785e+07	Det	Det	Det	Det	Det
FALSE	High	Unambiguous	ITVIIGGSYGAGNYGMCGR	1xCarbamidomethyl [C17]	1.4717e-08	0	3.997	1	1	6	Q3ULD5	Methylcrotonoyl-CoA carboxylase beta chain, mitochondrial OS=Mus musculus OX=10090 GN=Mccc2 PE=1 SV=1	Q3ULD5	0	1945.93	19	0.893	-0.16	0.515278	0.987442	23.06	22.5015	93.1	106.9	37.77	9.19	4	4	95.3	151.8	64.6	84.4	110	102.4	88	103.5	3.33062e+06	5.30817e+06	2259812	2.95185e+06	3.8443e+06	3.58068e+06	3.07535e+06	3.61652e+06	Det	Det	Det	Det	Det
FALSE	High	Unambiguous	LVDVEEMNYLASK	1xOxidation [M7]	1.90837e-05	0	2.126	1	1	11	P41216	Long-chain-fatty-acid--CoA ligase 1 OS=Mus musculus OX=10090 GN=Acsl1 PE=1 SV=2	P41216	0	1526.74	13	0.854	-0.23	0.438292	0.957076	28.17	23.7205	93.5	106.5	32.71	40.26	4	4	71.7	67.1	90.1	131.8	80.5	81.9	102.4	174.4	6.1939e+06	5.79872e+06	7789178	1.13927e+07	6.95823e+06	7.07996e+06	8.85198e+06	1.50745e+07	Det	Det	Det	Det	Det
FALSE	High	Unambiguous	LVDSQITCVWHGTLVK	1xCarbamidomethyl [C8]	1.69009e-05	0	2.158	1	2	2	Q91YM4	FAST kinase domain-containing protein 4 OS=Mus musculus OX=10090 GN=Tbrg4 PE=1 SV=1	Q91YM4-2; Q91YM4	0	1855.97	16
FALSE	High	Unambiguous	ITVVDDADTVELCGALK	1xCarbamidomethyl [C13]	8.48022e-06	0	2.339	1	2	1	Q3ULJ0	Glycerol-3-phosphate dehydrogenase 1-like protein OS=Mus musculus OX=10090 GN=Gpd1l PE=1 SV=2	Q3ULJ0-2; Q3ULJ0	0	1818.92	17	0.547	-0.87	0.0209967	0.175103	23.73	23.3251	68	132	192.51	36.78	4	4	9.6	7.1	4.1	719.9	7.3	19.6	14.4	17.9	167410	123472	70485.1	1.24948e+07	126873	340374	250583	311214	Imp	Imp	Imp	Det	Imp
FALSE	High	Unambiguous	ITYGQCGDVLR	1xCarbamidomethyl [C6]	8.71345e-05	0	1.717	2	2	13	P09542; P09541	Myosin light chain 3 OS=Mus musculus OX=10090 GN=Myl3 PE=1 SV=4;Myosin light chain 4 OS=Mus musculus OX=10090 GN=Myl4 PE=1 SV=3	P09542; P09541	0	1281.63	11	1.197	0.26	0.281646	0.835215	26.91	28.5414	106.6	93.4	33.83	17	4	4	80.2	167.8	100	102.5	79.9	100.7	98.7	70	1.81396e+08	3.79415e+08	226104400	2.31806e+08	1.80693e+08	2.27537e+08	2.23119e+08	1.58294e+08	Det	Det	Det	Det	Det
FALSE	High	Unambiguous	LTYHAHLQGHPDLPR		6.1014e-07	0	3.026	1	1	3	P82350	Alpha-sarcoglycan OS=Mus musculus OX=10090 GN=Sgca PE=1 SV=1	P82350	0	1754.91	15	0.717	-0.48	0.3352	0.888361	50.86	20.7077	83.4	116.6	74.93	32.36	4	4	148	11.1	53.4	120.7	157.9	90.6	79.3	139.1	1.16679e+06	87651	420968	951927	1.24518e+06	714072	625453	1.09664e+06	Det	Imp	Imp	Det	Det
FALSE	High	Unambiguous	IVAATLSDPELFK		2.66221e-05	0	2.038	1	1	1	P05201	Aspartate aminotransferase, cytoplasmic OS=Mus musculus OX=10090 GN=Got1 PE=1 SV=3	P05201	0	1403.78	13
FALSE	High	Unambiguous	IVADAANVDGR		5.59571e-05	0	1.839	1	2	9	Q8CC88	von Willebrand factor A domain-containing protein 8 OS=Mus musculus OX=10090 GN=Vwa8 PE=1 SV=2	Q8CC88-2; Q8CC88	0	1100.57	11	1.172	0.23	0.397629	0.935368	18.09	25.0931	108.4	91.6	15.99	11.37	4	4	115.6	102.5	124.3	85	97	87.4	82.1	106.1	2.23597e+07	1.98238e+07	24039854	1.64477e+07	1.87521e+07	1.69119e+07	1.58755e+07	2.05125e+07	Det	Det	Det	Det	Det
FALSE	High	Unambiguous	IVADAANVDGRENLVAIHPDFR		1.54246e-09	0	4.585	1	2	20	Q8CC88	von Willebrand factor A domain-containing protein 8 OS=Mus musculus OX=10090 GN=Vwa8 PE=1 SV=2	Q8CC88-2; Q8CC88	1	2392.24	22	1.082	0.11	0.643042	0.999988	30	25.3229	102.5	97.5	37.33	44.31	4	4	114.6	114	47.9	137.3	123.6	95.7	36.5	130.4	2.3628e+07	2.3503e+07	9.86278e+06	2.83012e+07	2.548e+07	1.97151e+07	7.51459e+06	2.68668e+07	Det	Det	Det	Det	Det
FALSE	High	Unambiguous	LVAGEMGQNEPDQGGQR		1.02616e-08	0	4.091	1	1	40	O08756	3-hydroxyacyl-CoA dehydrogenase type-2 OS=Mus musculus OX=10090 GN=Hsd17b10 PE=1 SV=4	O08756	0	1785.82	17	1.027	0.04	0.766603	0.999988	10.75	27.7313	103.4	96.6	8.11	10.28	4	4	108.2	107.2	104.1	90.3	106.7	104.9	85.7	92.9	1.29512e+08	1.28275e+08	124575416	1.08026e+08	1.277e+08	1.25558e+08	1.02505e+08	1.11164e+08	Det	Det	Det	Det	Det
FALSE	High	Unambiguous	LVAGEMGQNEPDQGGQR	1xOxidation [M6]	2.65694e-08	0	3.843	1	1	46	O08756	3-hydroxyacyl-CoA dehydrogenase type-2 OS=Mus musculus OX=10090 GN=Hsd17b10 PE=1 SV=4	O08756	0	1801.81	17	1.005	0.01	0.904811	0.999988	22.47	23.7391	99.6	100.4	15.82	18.46	4	4	94.6	102.4	119.9	82.2	110.1	120.9	80.7	89.2	7.275e+06	7.87387e+06	9.22442e+06	6.3247e+06	8.46657e+06	9.30064e+06	6.20721e+06	6.86288e+06	Det	Det	Det	Det	Det
FALSE	High	Unambiguous	LVAIVDVIDQNR		1.91562e-05	0	2.125	1	1	2	Q9CR57	60S ribosomal protein L14 OS=Mus musculus OX=10090 GN=Rpl14 PE=1 SV=3	Q9CR57	0	1354.77	12	1.193	0.25	0.728063	0.999988	25.08	22.7913	108.5	91.5	21.78	14.57	4	4	147.6	93	102.6	103.9	87.4	73.7	105	86.9	6.08763e+06	3.83711e+06	4.23385e+06	4.28647e+06	3.60402e+06	3.0391e+06	4.33158e+06	3.58379e+06	Det	Det	Det	Det	Det
FALSE	High	Unambiguous	IVALVGQSGGGK		3.88986e-05	0	1.937	1	1	4	Q9CXJ4	ATP-binding cassette sub-family B member 8, mitochondrial OS=Mus musculus OX=10090 GN=Abcb8 PE=1 SV=1	Q9CXJ4	0	1085.63	12	0.877	-0.19	0.530455	0.991618	12.56	24.4497	93.5	106.5	11.58	16.9	4	4	100.7	94.2	103.9	79.2	117.7	104.4	119.2	80.7	1.25153e+07	1.17046e+07	12904516	9.84554e+06	1.4625e+07	1.29731e+07	1.48089e+07	1.00233e+07	Det	Det	Det	Det	Det
FALSE	High	Unambiguous	IVAPELYIAVGISGAIQHLAGMK		1.87924e-11	0	5.734	1	1	7	Q99LC5	Electron transfer flavoprotein subunit alpha, mitochondrial OS=Mus musculus OX=10090 GN=Etfa PE=1 SV=2	Q99LC5	0	2351.32	23	4.731	2.24	0.000224231	0.00395533	122.23	20.4969	171.5	28.5	94.5	83.76	4	4	35	328.6	305.3	28.9	54.8	28.2	8.7	10.4	166111	1.55999e+06	1.44913e+06	137112	260012	134082	41366.8	49550.9	Imp	Det	Det	Imp	Imp
FALSE	High	Unambiguous	IVAPISDSPKPPPQR		1.10771e-05	0	2.269	1	1	3	Q9CQ60	6-phosphogluconolactonase OS=Mus musculus OX=10090 GN=Pgls PE=1 SV=1	Q9CQ60	0	1601.9	15	0.9	-0.15	0.731886	0.999988	19.33	20.537	97.2	102.8	16.21	12.2	4	4	102.1	71.2	103.9	93.4	125.4	108.5	98.3	97.1	878864	613049	894706	804021	1.07989e+06	934288	846253	836372	Det	Det	Det	Det	Det
FALSE	High	Unambiguous	LVASAYSIAQK		0.00013326	0	1.595	1	1	1	Q9Z0S1	3'(2'),5'-bisphosphate nucleotidase 1 OS=Mus musculus OX=10090 GN=Bpnt1 PE=1 SV=2	Q9Z0S1	0	1150.65	11	0.877	-0.19	0.508022	0.984405	9.58	22.587	93.4	106.6	15.17	12.22	4	4	107.3	94.6	99.2	73.9	112	109	116.6	87.3	3.60858e+06	3.17896e+06	3336423	2.48613e+06	3.7648e+06	3.66542e+06	3.91931e+06	2.93598e+06	Det	Det	Det	Det	Det
FALSE	High	Unambiguous	IVAVIGAVVDVQFDEGLPPILNALEVQGR		4.29115e-12	0	6.119	1	1	98	P56480	ATP synthase subunit beta, mitochondrial OS=Mus musculus OX=10090 GN=Atp5f1b PE=1 SV=2	P56480	0	3031.68	29	2.498	1.32	0.0159609	0.143395	68.02	22.3148	128.5	71.5	65.63	36.54	4	4	47.8	224.2	207.1	72.8	67.3	82	69.3	29.5	1.4386e+06	6.7486e+06	6.23228e+06	2.19073e+06	2.02599e+06	2.46747e+06	2.08623e+06	886416	Det	Det	Det	Det	Det
FALSE	High	Unambiguous	LVDEAFQDLMTEVCKK	1xCarbamidomethyl [C14]	6.15614e-05	0	1.813	1	2	1	Q62234	Myomesin-1 OS=Mus musculus OX=10090 GN=Myom1 PE=1 SV=2	Q62234; Q62234-2	1	1925.93	16	1.651	0.72	0.283213	0.837463	68.97	21.1774	127.7	72.3	53.22	66.23	4	4	109.6	196.6	148	40.6	115.1	123.2	45.2	21.7	1.0132e+06	1.81808e+06	1.36805e+06	375821	1.06458e+06	1.13869e+06	417606	200328	Det	Det	Det	Imp	Det
FALSE	High	Unambiguous	LVDVEEMNYLASK		9.72969e-06	0	2.303	1	1	5	P41216	Long-chain-fatty-acid--CoA ligase 1 OS=Mus musculus OX=10090 GN=Acsl1 PE=1 SV=2	P41216	0	1510.75	13	0.651	-0.62	0.106854	0.518448	14.95	22.7969	73.5	126.5	22.29	30.83	4	4	77.3	65.3	63.3	100.4	159.4	98.4	83.6	152.3	3.22278e+06	2.72171e+06	2.63692e+06	4.18579e+06	6.64266e+06	4.09945e+06	3.48356e+06	6.34719e+06	Det	Det	Det	Det	Det
FALSE	High	Unambiguous	LWDDGIIDPVDTR		1.01468e-05	0	2.292	1	1	10	Q3ULD5	Methylcrotonoyl-CoA carboxylase beta chain, mitochondrial OS=Mus musculus OX=10090 GN=Mccc2 PE=1 SV=1	Q3ULD5	0	1514.75	13	0.825	-0.28	0.476368	0.973495	17.39	25.7836	91.1	108.9	20.79	2.47	4	4	77.1	104.6	73.9	111.7	107	105.9	107.8	112	2.49714e+07	3.38796e+07	23945720	3.61609e+07	3.46392e+07	3.42991e+07	3.49219e+07	3.62716e+07	Det	Det	Det	Det	Det
FALSE	High	Unambiguous	LWEAVLSSPMDSNDLK		1.21846e-05	0	2.244	1	3	1	Q9CZ42	ATP-dependent (S)-NAD(P)H-hydrate dehydratase OS=Mus musculus OX=10090 GN=Naxd PE=1 SV=1	Q9CZ42; Q9CZ42-2; Q9CZ42-3	0	1804.88	16
FALSE	High	Unambiguous	IWEQIQPDLHTNAECVATYK	1xCarbamidomethyl [C15]	6.24344e-07	0	3.02	1	1	1	P31230	Aminoacyl tRNA synthase complex-interacting multifunctional protein 1 OS=Mus musculus OX=10090 GN=Aimp1 PE=1 SV=2	P31230	0	2416.16	20	1.013	0.02	0.857653	0.999988	77.79	21.7857	98.1	101.9	49.16	76.51	4	4	79.4	170.1	51.5	115.9	130.6	173	76.2	3.3	1.34906e+06	2.88942e+06	874293	1.96892e+06	2.21777e+06	2.93789e+06	1.29379e+06	56320.9	Det	Det	Det	Det	Det
FALSE	High	Unambiguous	MFDPSGQGVVNKEEFK		1.11619e-05	0	2.267	1	1	3	Q9QVP4	Myosin regulatory light chain 2, atrial isoform OS=Mus musculus OX=10090 GN=Myl7 PE=1 SV=1	Q9QVP4	1	1811.86	16	6.643	2.73	1.6126e-10	7.68966e-09	146.16	23.0551	187.9	12.1	106.01	186.02	4	4	2.8	330.2	37.4	204.6	213.3	0.6	5.2	6.1	64203.5	7.5746e+06	856892	4.69323e+06	4.89303e+06	13017.5	119599	139140	Imp	Det	Det	Det	Det
FALSE	High	Unambiguous	MFDRIFGQANTSLKR		0.000101118	0	1.675	1	1	1	P41216	Long-chain-fatty-acid--CoA ligase 1 OS=Mus musculus OX=10090 GN=Acsl1 PE=1 SV=2	P41216	2	1783.93	15	0.996	-0.01	0.872272	0.999988	58.98	21.1102	106	94	25.69	56.89	4	4	116.3	68.2	101.2	130.5	154.8	30.6	74.9	123.7	1.21954e+06	715161	1.06142e+06	1.3686e+06	1.62357e+06	320505	786115	1.29728e+06	Det	Det	Det	Det	Det
FALSE	High	Unambiguous	MFGGSGTSSRPSSNR		0.000124932	0	1.614	1	1	12	P20152	Vimentin OS=Mus musculus OX=10090 GN=Vim PE=1 SV=3	P20152	0	1527.7	15	0.99	-0.01	0.740394	0.999988	32.81	23.1074	99.5	100.5	39.26	18.05	4	4	88.9	165	70	97.7	115.8	96.8	91.5	74.3	4.94466e+06	9.18117e+06	3896568	5.43629e+06	6.44434e+06	5.38793e+06	5.09257e+06	4.13635e+06	Det	Det	Det	Det	Det
FALSE	High	Unambiguous	MFLAALESSLDREAER		2.29757e-05	0	2.077	1	1	10	Q1XH17	Tripartite motif-containing protein 72 OS=Mus musculus OX=10090 GN=Trim72 PE=1 SV=1	Q1XH17	1	1837.91	16	1.068	0.1	0.835986	0.999988	21.64	24.1015	102.1	97.9	21.37	12.02	4	4	75	94.1	124.1	113.9	111.1	83	96.5	102.3	7.66513e+06	9.61131e+06	12677285	1.16311e+07	1.13489e+07	8.47426e+06	9.85853e+06	1.04462e+07	Det	Det	Det	Det	Det
FALSE	High	Unambiguous	MFIEDLHNLNK		3.60953e-05	0	1.957	1	1	9	Q9CPY1	39S ribosomal protein L51, mitochondrial OS=Mus musculus OX=10090 GN=Mrpl51 PE=1 SV=1	Q9CPY1	0	1373.69	11	1.102	0.14	0.833769	0.999988	146.18	23.3585	156.2	43.8	76.16	108.26	4	4	92.9	0.3	189.7	172.8	185.4	4.6	8.6	145.7	3.3441e+06	9109.48	6832825	6.22462e+06	6.67629e+06	165426	311396	5.24612e+06	Det	Imp	Det	Det	Det
FALSE	High	Unambiguous	MFILDKVEGDTCSLNEFSITGSTYAPIGEVQKDDKPVK	1xCarbamidomethyl [C12]	3.66275e-15	0	7.961	1	2	33	O55143	Sarcoplasmic/endoplasmic reticulum calcium ATPase 2 OS=Mus musculus OX=10090 GN=Atp2a2 PE=1 SV=2	O55143-2; O55143	2	4232.08	38	0.606	-0.72	0.0257574	0.203146	13.79	26.652	72.5	127.5	33.89	18.25	4	4	58.2	111.4	55.4	85.8	93.6	129.2	147.1	119.4	3.5762e+07	6.84729e+07	3.40411e+07	5.27343e+07	5.75307e+07	7.93976e+07	9.04311e+07	7.33821e+07	Det	Det	Det	Det	Det
FALSE	High	Unambiguous	MFLITNSPSSFVDK		3.12401e-06	0	2.6	1	1	5	Q3UHB1	5'-nucleotidase domain-containing protein 3 OS=Mus musculus OX=10090 GN=Nt5dc3 PE=1 SV=1	Q3UHB1	0	1585.79	14	1.002	0	0.92198	0.999988	58.2	23.8815	89.1	110.9	70.49	28.74	4	4	76.2	137	4.8	132.7	134.5	123.1	64.4	127.3	5.33382e+06	9.59079e+06	336943	9.28705e+06	9.4148e+06	8.61643e+06	4.50862e+06	8.90748e+06	Det	Det	Imp	Det	Det
FALSE	High	Unambiguous	MFMSELSGNVIDICPVGALTSKPYAFTARPWETRK	1xCarbamidomethyl [C14]	5.04169e-06	0	2.475	1	1	1	Q91VD9	NADH-ubiquinone oxidoreductase 75 kDa subunit, mitochondrial OS=Mus musculus OX=10090 GN=Ndufs1 PE=1 SV=2	Q91VD9	1	3972.98	35	0.89	-0.17	0.546298	0.993944	47.86	23.455	90.9	109.1	180.85	48.1	4	4	18.2	20.8	671	12.9	24.1	5.4	22.7	24.8	312497	356721	11498824	220746	413026	92998.8	389228	425162	Imp	Imp	Det	Imp	Imp
FALSE	High	Unambiguous	MFSEADACELWIDEK	1xCarbamidomethyl [C8]	3.17743e-05	0	1.991	1	2	1	Q62261	Spectrin beta chain, non-erythrocytic 1 OS=Mus musculus OX=10090 GN=Sptbn1 PE=1 SV=2	Q62261; Q62261-2	0	1843.79	15
FALSE	High	Unambiguous	MFTTAPDQVDKEDEDFQESNK		6.14838e-07	0	3.024	1	1	3	Q61147	Ceruloplasmin OS=Mus musculus OX=10090 GN=Cp PE=1 SV=2	Q61147	1	2474.07	21	0.603	-0.73	0.150796	0.62322	45.18	21.5159	74.6	125.4	115.89	67.97	4	4	20.3	10.1	111.5	264.5	160.2	42.1	39	152.2	201173	100391	1.10276e+06	2.61699e+06	1.58518e+06	416747	385445	1.50517e+06	Imp	Imp	Det	Det	Det
FALSE	High	Unambiguous	MGAQSVYHLHIHVLGGR		1.92503e-08	0	3.927	1	1	67	Q9D0S9	Histidine triad nucleotide-binding protein 2, mitochondrial OS=Mus musculus OX=10090 GN=Hint2 PE=1 SV=1	Q9D0S9	0	1874.98	17	1.512	0.6	0.0332238	0.242573	27.89	25.8543	116.2	83.8	48.64	17.68	4	4	93.7	91.4	111.4	224.1	51.9	80.2	73.4	74	3.48911e+07	3.40417e+07	4.14831e+07	8.34902e+07	1.93371e+07	2.98669e+07	2.73372e+07	2.75502e+07	Det	Det	Det	Det	Det
FALSE	High	Unambiguous	MGASDPSDSSDPQVAK		2.23837e-06	0	2.687	1	2	1	A2ASS6	Titin OS=Mus musculus OX=10090 GN=Ttn PE=1 SV=1	A2ASS6; A2ASS6-2	0	1591.69	16	1.155	0.21	0.805354	0.999988	22.75	22.9771	105.4	94.6	18.58	23.42	4	4	82	130.3	106.4	114.2	99.9	97.9	109	60.4	3.60096e+06	5.72079e+06	4.67209e+06	5.01353e+06	4.38489e+06	4.29816e+06	4.78416e+06	2.65004e+06	Det	Det	Det	Det	Det
FALSE	High	Unambiguous	MGAVFMDAPVSGGVGAAR		1.09848e-07	0	3.473	1	1	18	Q99L13	3-hydroxyisobutyrate dehydrogenase, mitochondrial OS=Mus musculus OX=10090 GN=Hibadh PE=1 SV=1	Q99L13	0	1692.82	18	1.971	0.98	0.00100136	0.014565	23.28	26.831	130.9	69.1	18.43	16.62	4	4	157.2	107.6	147.8	115	54.1	80.6	72.8	65	1.04475e+08	7.15075e+07	98230139	7.63884e+07	3.59192e+07	5.35382e+07	4.83521e+07	4.3172e+07	Det	Det	Det	Det	Det
FALSE	High	Unambiguous	MGAVFMDAPVSGGVGAAR	1xOxidation [M]	2.11332e-06	0	2.702	1	1	9	Q99L13	3-hydroxyisobutyrate dehydrogenase, mitochondrial OS=Mus musculus OX=10090 GN=Hibadh PE=1 SV=1	Q99L13	0	1708.81	18	1.547	0.63	0.0880519	0.459791	23.1	23.8104	120	80	8.4	20.02	4	4	112	134.7	114.6	120.9	83.9	99	61.6	73.3	8.9894e+06	1.08052e+07	9191733	9.70123e+06	6.72911e+06	7.94561e+06	4.9451e+06	5.87744e+06	Det	Det	Det	Det	Det
FALSE	High	Unambiguous	MGFHVPPFCSISHLHLHVIAPVK	1xCarbamidomethyl [C9]	0.000105095	0	1.664	1	1	1	Q9CPS6	Histidine triad nucleotide-binding protein 3 OS=Mus musculus OX=10090 GN=Hint3 PE=1 SV=1	Q9CPS6	0	2623.38	23
FALSE	High	Unambiguous	METDVTSDTVEVLPQHK	1xAcetyl [N-Term]	1.4001e-08	0	4.01	1	1	5	Q80XL6	Acyl-CoA dehydrogenase family member 11 OS=Mus musculus OX=10090 GN=Acad11 PE=1 SV=2	Q80XL6	0	1970.94	17	0.85	-0.23	0.460243	0.967222	26.55	22.7893	91	109	63.44	10.12	4	4	105.5	90.3	134.7	9	112.2	100	121.9	126.3	3.72769e+06	3.19167e+06	4761155	317748	3.96502e+06	3.53414e+06	4.30763e+06	4.46183e+06	Det	Det	Det	Imp	Det
FALSE	High	Unambiguous	MGFMPVTYKDPAYLK		1.73562e-05	0	2.151	1	1	2	Q8R2L5	28S ribosomal protein S18c, mitochondrial OS=Mus musculus OX=10090 GN=Mrps18c PE=1 SV=1	Q8R2L5	1	1760.88	15	1.977	0.98	0.0380269	0.267297	45.72	23.0394	135.5	64.5	29.14	42.48	4	4	151	74.3	133	155.7	65.2	69.8	112.2	38.8	6.72726e+06	3.31044e+06	5926382	6.93929e+06	2.90523e+06	3.10988e+06	4.99775e+06	1.72805e+06	Det	Det	Det	Det	Det
FALSE	High	Unambiguous	MESHKPSTSKDDLILNIISR	1xAcetyl [N-Term]	9.37638e-11	0	5.315	1	1	10	Q9D8Y1	Transmembrane protein 126A OS=Mus musculus OX=10090 GN=Tmem126a PE=1 SV=1	Q9D8Y1	1	2326.21	20	1.573	0.65	0.045637	0.3042	40.81	24.7185	120.1	79.9	36.41	19.06	4	4	136.6	180.1	98.8	78	76	78.5	93.8	58.1	2.05545e+07	2.70922e+07	14869728	1.17312e+07	1.14383e+07	1.18143e+07	1.4111e+07	8.74837e+06	Det	Det	Det	Det	Det
FALSE	High	Unambiguous	MELESALHDSSR		9.22429e-05	0	1.701	1	1	2	Q9QZF2	Glypican-1 OS=Mus musculus OX=10090 GN=Gpc1 PE=1 SV=1	Q9QZF2	0	1374.63	12	1.039	0.06	0.897685	0.999988	45.82	21.8224	101.9	98.1	42.4	16.47	4	4	55.7	164.1	98.7	102.4	97	73.9	96.6	111.8	1.15132e+06	3.39369e+06	2.04162e+06	2.11801e+06	2.00559e+06	1.52932e+06	1.9976e+06	2.31202e+06	Det	Det	Det	Det	Det
FALSE	High	Unambiguous	MDSTEPAYSEK		0.000112288	0	1.645	1	1	13	P62631	Elongation factor 1-alpha 2 OS=Mus musculus OX=10090 GN=Eef1a2 PE=1 SV=1	P62631	0	1257.53	11	0.834	-0.26	0.404634	0.939703	30.18	24.5746	92.3	107.7	14.02	33.54	4	4	86.3	73.9	103.6	93.7	153	84.6	74.9	130.1	1.25546e+07	1.07463e+07	15072046	1.36264e+07	2.22659e+07	1.23046e+07	1.08968e+07	1.89238e+07	Det	Det	Det	Det	Det
FALSE	High	Unambiguous	MDSTEPPYSQK		6.52687e-05	0	1.797	1	1	12	P10126	Elongation factor 1-alpha 1 OS=Mus musculus OX=10090 GN=Eef1a1 PE=1 SV=3	P10126	0	1282.56	11	1.591	0.67	0.183921	0.699555	30.31	23.0534	125.3	74.7	17.01	27.48	4	4	142.5	94.5	130.1	116.3	110.3	73.8	59.6	72.8	7.01981e+06	4.65547e+06	6405010	5.72848e+06	5.43084e+06	3.63362e+06	2.9366e+06	3.58644e+06	Det	Det	Det	Det	Det
FALSE	High	Unambiguous	MEANVTIPIWQNKPHGAAR	1xAcetyl [N-Term]	2.7821e-08	0	3.831	1	2	4	Q9CWE0	Mitochondrial fission regulator 1-like OS=Mus musculus OX=10090 GN=Mtfr1l PE=1 SV=1	Q9CWE0; Q9CWE0-2	0	2175.11	19	1.318	0.4	0.493663	0.982263	29.78	22.8087	112.7	87.3	23.55	21.7	4	4	136.2	136.3	86	94.9	90.1	62.4	108.1	86	5.39681e+06	5.39965e+06	3406615	3.76036e+06	3.56777e+06	2.47144e+06	4.28201e+06	3.40804e+06	Det	Det	Det	Det	Det
FALSE	High	Unambiguous	MEASGSSSQSQDSGGVHR	1xAcetyl [N-Term]	1.47392e-06	0	2.796	1	1	4	Q4FJU9	Transmembrane protein 40 OS=Mus musculus OX=10090 GN=Tmem40 PE=1 SV=1	Q4FJU9	0	1848.78	18	0.78	-0.36	0.530292	0.991618	10.83	18.2013	86.6	113.4	9.28	15.38	4	4	81.6	90.9	83.7	99.9	126.9	108.4	88.1	120.4	295292	328976	302953	361482	458908	392027	318617	435661	Det	Det	Det	Det	Imp
FALSE	High	Unambiguous	MEATLEQHLEDTMK	1xAcetyl [N-Term]	6.7931e-07	0	2.998	1	1	1	Q9D1L9	Ragulator complex protein LAMTOR5 OS=Mus musculus OX=10090 GN=Lamtor5 PE=1 SV=1	Q9D1L9	0	1717.78	14	1.186	0.25	0.758416	0.999988	145.74	20.1706	99.4	100.6	144.66	31.99	4	4	488.8	123.8	1.1	15.7	51.3	38.9	25.1	55.3	2.52415e+06	639416	5544.81	81255.2	264817	200881	129399	285577	Det	Det	Imp	Imp	Imp
FALSE	High	Unambiguous	MEDVTLHIVERPYSGFPDASSEGPEPTQGEAR	1xAcetyl [N-Term]	1.06911e-15	0	8.282	1	1	7	O54724	Caveolae-associated protein 1 OS=Mus musculus OX=10090 GN=Cavin1 PE=1 SV=1	O54724	0	3543.63	32	0.975	-0.04	0.830134	0.999988	18.71	24.2406	96.3	103.7	16.45	12.68	4	4	96.3	93.4	122.4	84.5	107.3	84.8	97.2	114.2	1.0669e+07	1.03505e+07	13569754	9.36517e+06	1.18873e+07	9.39426e+06	1.07748e+07	1.26551e+07	Det	Det	Det	Det	Det
FALSE	High	Unambiguous	MEEFKDQLPADECNK	1xCarbamidomethyl [C13]	9.03291e-08	0	3.524	1	1	33	P38647	Stress-70 protein, mitochondrial OS=Mus musculus OX=10090 GN=Hspa9 PE=1 SV=3	P38647	1	1853.8	15	1.026	0.04	0.764158	0.999988	12.59	27.2494	103.1	96.9	13.09	8.93	4	4	104.5	93.5	122.1	93.4	94.3	91.6	109.4	91.1	9.37923e+07	8.38447e+07	109555654	8.38292e+07	8.459e+07	8.22224e+07	9.81247e+07	8.17497e+07	Det	Det	Det	Det	Det
FALSE	High	Unambiguous	MEEFKDQLPADECNK	1xCarbamidomethyl [C13]; 1xOxidation [M1]	5.39669e-07	0	3.058	1	1	14	P38647	Stress-70 protein, mitochondrial OS=Mus musculus OX=10090 GN=Hspa9 PE=1 SV=3	P38647	1	1869.8	15	1.017	0.02	0.923469	0.999988	11.97	23.2873	102.5	97.5	12.41	6.36	4	4	107.4	105	105.4	81.2	96.8	107.5	103.4	93.4	5.86724e+06	5.73429e+06	5.75581e+06	4.43869e+06	5.28712e+06	5.8726e+06	5.6485e+06	5.10055e+06	Det	Det	Det	Det	Det
FALSE	High	Unambiguous	MEEIVEGCTGALHILAR	1xCarbamidomethyl [C8]	2.80647e-05	0	2.024	2	2	1	Q02257; Q02248	Junction plakoglobin OS=Mus musculus OX=10090 GN=Jup PE=1 SV=3;Catenin beta-1 OS=Mus musculus OX=10090 GN=Ctnnb1 PE=1 SV=1	Q02257; Q02248	0	1898.95	17	2.414	1.27	0.0235894	0.190795	118.59	21.8603	141.4	58.6	77.14	138.17	4	4	144.8	41.9	227.1	45.9	43.5	26.2	260.3	10.4	1.40325e+06	405780	2.20094e+06	444948	421176	254324	2.52271e+06	100698	Det	Imp	Det	Imp	Imp
FALSE	High	Unambiguous	MEGANIQPNR		6.96893e-05	0	1.779	1	1	15	Q6PB66	Leucine-rich PPR motif-containing protein, mitochondrial OS=Mus musculus OX=10090 GN=Lrpprc PE=1 SV=2	Q6PB66	0	1129.54	10	0.965	-0.05	0.980254	0.999988	16.75	25.1877	99	101	12.8	10.02	4	4	109.6	100	96.9	80	118.3	101.4	99.4	94.4	2.3366e+07	2.13021e+07	20647360	1.70393e+07	2.52081e+07	2.16137e+07	2.11923e+07	2.01208e+07	Det	Det	Det	Det	Det
FALSE	High	Unambiguous	MEGDLNEMEIQLSQANR		2.79539e-09	0	4.43	1	1	14	Q02566	Myosin-6 OS=Mus musculus OX=10090 GN=Myh6 PE=1 SV=2	Q02566	0	1977.9	17	1.492	0.58	0.0615683	0.369195	31.52	24.8762	116.9	83.1	13.3	39.04	4	4	100.4	130.5	98.7	114.2	63.8	86.8	138.8	66.7	1.87241e+07	2.433e+07	1.84048e+07	2.12869e+07	1.18859e+07	1.61889e+07	2.58807e+07	1.24296e+07	Det	Det	Det	Det	Det
FALSE	High	Unambiguous	MEGDLNEMEIQLSQANR	1xOxidation [M]	3.5291e-08	0	3.769	1	1	2	Q02566	Myosin-6 OS=Mus musculus OX=10090 GN=Myh6 PE=1 SV=2	Q02566	0	1993.9	17	2.982	1.58	0.0171038	0.150065	136.74	21.1145	170.7	29.3	65.02	135.8	4	4	148.4	181.3	5.3	179.9	14.3	3.4	212.7	54.8	1.02668e+06	1.25458e+06	36369.2	1.24451e+06	98934.8	23698.7	1.47193e+06	379024	Det	Det	Imp	Det	Imp
FALSE	High	Unambiguous	MEIATEEPLNPIK		3.01813e-06	0	2.609	1	1	16	Q91VM9	Inorganic pyrophosphatase 2, mitochondrial OS=Mus musculus OX=10090 GN=Ppa2 PE=1 SV=1	Q91VM9	0	1484.77	13	1.158	0.21	0.415831	0.946616	23.56	25.7382	108.8	91.2	22.79	12.88	4	4	82.1	98	140.1	112.4	109.1	87	82.3	89.1	2.72462e+07	3.25117e+07	46504196	3.72987e+07	3.61975e+07	2.88559e+07	2.7305e+07	2.956e+07	Det	Det	Det	Det	Det
FALSE	High	Unambiguous	MEIATEEPLNPIKQDIK		3.7631e-07	0	3.152	1	1	9	Q91VM9	Inorganic pyrophosphatase 2, mitochondrial OS=Mus musculus OX=10090 GN=Ppa2 PE=1 SV=1	Q91VM9	1	1969.03	17	0.702	-0.51	0.15879	0.641366	34.85	23.2729	77.8	122.2	54.85	25.96	4	4	106.7	50.8	44.9	144.7	99.4	134.9	78.5	140.2	6.21719e+06	2.96196e+06	2.61527e+06	8.42896e+06	5.79212e+06	7.85799e+06	4.57235e+06	8.1663e+06	Det	Det	Det	Det	Det
FALSE	High	Unambiguous	MEIDDLASNMETVSK	1xOxidation [M1]	7.30621e-06	0	2.378	1	1	1	Q5SX39	Myosin-4 OS=Mus musculus OX=10090 GN=Myh4 PE=2 SV=1	Q5SX39	0	1698.76	15	1.652	0.72	0.310246	0.865025	117.1	21.0699	144.8	55.2	57.69	89.92	4	4	147	17.9	171.1	163.2	34.5	7.5	101.2	157.7	1.30502e+06	158506	1.51876e+06	1.44802e+06	306133	66451.5	897890	1.39946e+06	Det	Imp	Det	Det	Imp
FALSE	High	Unambiguous	MEMINVSGYVAQEK		1.81988e-06	0	2.741	1	1	8	Q8CGK3	Lon protease homolog, mitochondrial OS=Mus musculus OX=10090 GN=Lonp1 PE=1 SV=2	Q8CGK3	0	1598.76	14	1.068	0.1	0.753124	0.999988	26.13	24.6774	105.9	94.1	18.66	14.68	4	4	98.9	76.5	109.9	120.9	92.5	92.6	120	88.7	1.45735e+07	1.12765e+07	16198721	1.78133e+07	1.36364e+07	1.36498e+07	1.76802e+07	1.30735e+07	Det	Det	Det	Det	Det
FALSE	High	Unambiguous	MDSTANEVEAVK		3.06024e-05	0	2.001	1	1	5	P09103	Protein disulfide-isomerase OS=Mus musculus OX=10090 GN=P4hb PE=1 SV=2	P09103	0	1293.6	12	1.266	0.34	0.371401	0.917679	8.02	23.8225	111.8	88.2	3.07	6.7	4	4	111.8	109.4	116.9	109.7	95.8	86.9	88.1	81.5	9.40142e+06	9.20297e+06	9830074	9.23134e+06	8.05801e+06	7.30646e+06	7.40705e+06	6.85447e+06	Det	Det	Det	Det	Det
FALSE	High	Unambiguous	MGFPSNIVDSAAENMIK	1xOxidation [M]	5.27949e-08	0	3.664	1	1	43	Q9Z2I9	Succinate--CoA ligase [ADP-forming] subunit beta, mitochondrial OS=Mus musculus OX=10090 GN=Sucla2 PE=1 SV=2	Q9Z2I9	0	1839.86	17	0.998	0	0.88057	0.999988	21.26	25.4728	100.1	99.9	17.82	13.92	4	4	81.2	118.7	89.2	111.7	95.1	116.1	83.4	104.4	2.04948e+07	2.99588e+07	2.25173e+07	2.81949e+07	2.40038e+07	2.93022e+07	2.10446e+07	2.63512e+07	Det	Det	Det	Det	Det
FALSE	High	Unambiguous	MGHAGAIIAGGK		2.54988e-06	0	2.653	1	1	41	Q9WUM5	Succinate--CoA ligase [ADP/GDP-forming] subunit alpha, mitochondrial OS=Mus musculus OX=10090 GN=Suclg1 PE=1 SV=4	Q9WUM5	0	1082.58	12	0.704	-0.51	0.061263	0.368604	20.28	28.5003	77.6	122.4	32.4	19.9	4	4	120.6	89.5	62.4	64.1	109.3	130.7	137.1	86.2	2.53953e+08	1.88498e+08	131375392	1.35066e+08	2.3021e+08	2.75319e+08	2.88829e+08	1.81614e+08	Det	Det	Det	Det	Det
FALSE	High	Unambiguous	MHPDLSPHLHTEECNVLINLLK	1xAcetyl [N-Term]; 1xCarbamidomethyl [C14]	3.35986e-06	0	2.581	1	1	1	Q8K199	COX assembly mitochondrial protein 2 homolog OS=Mus musculus OX=10090 GN=Cmc2 PE=3 SV=1	Q8K199	0	2652.33	22	0.835	-0.26	0.473935	0.972544	16.7	21.6292	91	109	10.68	29.76	4	4	85.6	98.7	103.3	82.9	103.7	116.7	66.2	142.9	1.49553e+06	1.7241e+06	1.80486e+06	1.44937e+06	1.81175e+06	2.03939e+06	1.15598e+06	2.49729e+06	Det	Det	Det	Det	Det
FALSE	High	Unambiguous	MHSSEVGPFVSK		2.3771e-05	0	2.068	1	2	27	Q9JLZ3	Methylglutaconyl-CoA hydratase, mitochondrial OS=Mus musculus OX=10090 GN=Auh PE=1 SV=1	Q9JLZ3; Q9JLZ3-3	0	1304.63	12	0.887	-0.17	0.703278	0.999988	16.23	25.823	94	106	19.06	15.55	4	4	117.8	77.2	98	83.9	128.8	100.8	89.8	103.9	4.05596e+07	2.65743e+07	33730615	2.88803e+07	4.43349e+07	3.47076e+07	3.09235e+07	3.57615e+07	Det	Det	Det	Det	Det
FALSE	High	Unambiguous	MKETAEAYLGK		5.21711e-05	0	1.858	1	1	17	P20029	Endoplasmic reticulum chaperone BiP OS=Mus musculus OX=10090 GN=Hspa5 PE=1 SV=3	P20029	1	1240.62	11	0.83	-0.27	0.404651	0.939703	10.64	24.4556	92.5	107.5	11.78	8.71	4	4	100.6	98.3	87.4	77.4	110.6	121.5	105.1	99.2	1.25547e+07	1.22765e+07	1.09117e+07	9.65727e+06	1.38052e+07	1.51691e+07	1.31146e+07	1.23816e+07	Det	Det	Det	Det	Det
FALSE	High	Unambiguous	MKETAENYLGHTAK		1.24672e-07	0	3.44	1	1	47	P38647	Stress-70 protein, mitochondrial OS=Mus musculus OX=10090 GN=Hspa9 PE=1 SV=3	P38647	1	1592.77	14	0.91	-0.14	0.823214	0.999988	22.67	27.5198	91.6	108.4	20.49	18.01	4	4	126.4	87.6	91.4	82.8	114.1	120.5	98.3	78.9	1.37355e+08	9.51971e+07	9.9337e+07	8.99565e+07	1.23969e+08	1.31002e+08	1.06811e+08	8.57899e+07	Det	Det	Det	Det	Det
FALSE	High	Unambiguous	MKETAENYLGHTAK	1xOxidation [M1]	8.48538e-07	0	2.94	1	1	37	P38647	Stress-70 protein, mitochondrial OS=Mus musculus OX=10090 GN=Hspa9 PE=1 SV=3	P38647	1	1608.77	14	0.745	-0.42	0.190507	0.712034	16.45	23.7089	85	115	22.91	15.91	4	4	106.7	99.5	68.3	70.3	104.8	134.5	122.2	93.7	8.10296e+06	7.55663e+06	5186144	5.34036e+06	7.95834e+06	1.02105e+07	9.2816e+06	7.11345e+06	Det	Det	Det	Det	Det
FALSE	High	Unambiguous	MKPIEEGVEDDDEVFVSPDALK		1.24989e-06	0	2.839	1	1	4	Q9ES83	Blood vessel epicardial substance OS=Mus musculus OX=10090 GN=Bves PE=1 SV=1	Q9ES83	0	2462.16	22	0.823	-0.28	0.357107	0.908164	78.77	21.97	62.4	137.6	100.72	63.6	4	4	5.9	205	28.8	124.4	163.7	139.7	7.8	124.7	93730	3.2532e+06	457605	1.97341e+06	2.59709e+06	2.21609e+06	124394	1.97945e+06	Imp	Det	Imp	Det	Det
FALSE	High	Unambiguous	MKPLMGVIYVPLTDK		7.56189e-06	0	2.369	1	2	7	P23506-2	Isoform 2 of Protein-L-isoaspartate(D-aspartate) O-methyltransferase OS=Mus musculus OX=10090 GN=Pcmt1	P23506-2; P23506	0	1704.94	15	0.824	-0.28	0.373357	0.919091	41.64	23.2092	83.1	116.9	44.17	50.11	4	4	73.4	51.9	88.9	144.6	138.7	93.1	41.5	168	3.90571e+06	2.76556e+06	4.73325e+06	7.70072e+06	7.38403e+06	4.95555e+06	2.20911e+06	8.94401e+06	Det	Det	Det	Det	Det
FALSE	High	Unambiguous	MKPRPIAILQGLSDQK		0.000127948	0	1.607	1	3	1	A2ASS6	Titin OS=Mus musculus OX=10090 GN=Ttn PE=1 SV=1	A2ASS6; A2ASS6-3; A2ASS6-2	0	1795.03	16	1.009	0.01	0.923735	0.999988	68.93	20.4267	100.5	99.5	56.93	34.27	4	4	97.9	91.9	47	192.3	106.2	83.2	53.7	127.9	773549	726500	371499	1.52012e+06	839288	657380	424657	1.01098e+06	Det	Det	Imp	Det	Det
FALSE	High	Unambiguous	MKQEPVKPEEGRDMANR		1.07854e-05	0	2.276	1	1	32	Q9QUI0	Transforming protein RhoA OS=Mus musculus OX=10090 GN=Rhoa PE=1 SV=1	Q9QUI0	2	2014.98	17	0.871	-0.2	0.555762	0.9979	18.71	21.5854	90.1	109.9	16.02	21.92	4	4	100.3	110.6	78.7	83.1	110.2	130.3	112.3	74.4	1.69116e+06	1.86597e+06	1.327e+06	1.40063e+06	1.85913e+06	2.19812e+06	1.89432e+06	1.25502e+06	Det	Det	Det	Det	Det
FALSE	High	Unambiguous	MKVEMEQGLSK		2.81707e-05	0	2.023	1	1	12	O08528	Hexokinase-2 OS=Mus musculus OX=10090 GN=Hk2 PE=1 SV=1	O08528	1	1279.64	11	0.75	-0.42	0.22315	0.761259	7.37	24.6771	86.5	113.5	49.18	6.45	4	4	98.7	96.1	20.3	90.4	133.7	126.2	118.7	115.9	1.41535e+07	1.37697e+07	2.90516e+06	1.2965e+07	1.91612e+07	1.80898e+07	1.70174e+07	1.66169e+07	Det	Det	Det	Det	Det
FALSE	High	Unambiguous	MKVPVSGDVKEETEEENVEQEENQEAK		8.11299e-08	0	3.552	1	1	6	Q0II04	Nebulette OS=Mus musculus OX=10090 GN=Nebl PE=1 SV=1	Q0II04	2	3104.42	27	1.744	0.8	0.167453	0.662989	39.79	21.7551	125.2	74.8	49.88	16.89	4	4	82.2	232.5	100.4	124.6	67.3	66.4	50.1	76.5	1.78008e+06	5.03221e+06	2.17319e+06	2.69831e+06	1.45734e+06	1.43642e+06	1.08419e+06	1.6563e+06	Det	Det	Det	Det	Det
FALSE	High	Unambiguous	MKYDESDNVLIR		1.05012e-05	0	2.283	1	1	11	O35857	Mitochondrial import inner membrane translocase subunit TIM44 OS=Mus musculus OX=10090 GN=Timm44 PE=1 SV=2	O35857	1	1482.73	12	1.237	0.31	0.380503	0.92414	13.14	24.5829	110.9	89.1	5.06	14.16	4	4	111.3	101.9	115.1	109.9	107.3	91.5	76.6	86.3	1.5846e+07	1.45123e+07	16387367	1.56508e+07	1.52716e+07	1.30296e+07	1.09072e+07	1.22939e+07	Det	Det	Det	Det	Det
FALSE	High	Unambiguous	MIAEAIPELK	1xOxidation [M1]	7.09659e-05	0	1.774	1	1	48	P08249	Malate dehydrogenase, mitochondrial OS=Mus musculus OX=10090 GN=Mdh2 PE=1 SV=3	P08249	0	1130.61	10	0.964	-0.05	0.997461	0.999988	29.44	27.7228	98.9	101.1	25.6	8.99	4	4	83.3	110.1	77.6	133.7	102.8	93	90.1	109.4	1.04266e+08	1.37805e+08	9.72184e+07	1.67427e+08	1.28738e+08	1.16416e+08	1.12859e+08	1.36937e+08	Det	Det	Det	Det	Det
FALSE	High	Unambiguous	MLCDQYYLTSPELNLTQVNGK	1xCarbamidomethyl [C3]	1.97742e-08	0	3.92	1	1	1	O70571	[Pyruvate dehydrogenase (acetyl-transferring)] kinase isozyme 4, mitochondrial OS=Mus musculus OX=10090 GN=Pdk4 PE=1 SV=1	O70571	0	2487.19	21	15.856	3.99	3.13402e-10	1.4571e-08	80.77	20.3539	183.9	16.1	110.23	39.5	4	4	57.6	135.9	70.1	507	8.5	8.7	9.2	3	329326	777299	401001	2.89982e+06	48444.5	49610	52508.6	17223.4	Imp	Det	Imp	Det	Imp
FALSE	High	Unambiguous	MLCDSWCIEAATR	2xCarbamidomethyl [C3; C7]	1.90555e-06	0	2.729	1	1	38	P50544	Very long-chain specific acyl-CoA dehydrogenase, mitochondrial OS=Mus musculus OX=10090 GN=Acadvl PE=1 SV=3	P50544	0	1612.69	13	0.881	-0.18	0.686369	0.999988	8.89	27.6824	92.9	107.1	15.23	10.47	4	4	90.8	85.4	86.6	116.1	95.9	105.3	99.2	120.8	1.09987e+08	1.03349e+08	1.0483e+08	1.4052e+08	1.16169e+08	1.27475e+08	1.20087e+08	1.46237e+08	Det	Det	Det	Det	Det
FALSE	High	Unambiguous	MHPDLSPHLHTEECNVLINLLK	1xCarbamidomethyl [C14]	8.80187e-09	0	4.131	1	1	13	Q8K199	COX assembly mitochondrial protein 2 homolog OS=Mus musculus OX=10090 GN=Cmc2 PE=3 SV=1	Q8K199	0	2610.32	22	1.164	0.22	0.401386	0.937823	55.77	25.049	107.6	92.4	38.67	34.94	4	4	131	148.9	55.6	93.3	80.9	125.7	53	111.5	2.42789e+07	2.76136e+07	1.03175e+07	1.73016e+07	1.50055e+07	2.33057e+07	9.83323e+06	2.06675e+07	Det	Det	Det	Det	Det
FALSE	High	Unambiguous	MGGSFLICSK	1xCarbamidomethyl [C8]	0.000122814	0	1.619	1	2	9	Q60936	Atypical kinase COQ8A, mitochondrial OS=Mus musculus OX=10090 GN=Coq8a PE=1 SV=2	Q60936-2; Q60936	0	1099.53	10	0.91	-0.14	0.733164	0.999988	11.96	25.6309	93.5	106.5	14.27	11.61	4	4	79.8	95.7	113	93.5	113.9	102	88.3	113.7	2.3456e+07	2.81231e+07	33221386	2.74933e+07	3.34869e+07	2.99704e+07	2.59627e+07	3.34239e+07	Det	Det	Det	Det	Det
FALSE	High	Unambiguous	MHNSLEAPMQNCIISIFGR	1xCarbamidomethyl [C12]	5.76411e-06	0	2.44	1	1	1	P49222	Erythrocyte membrane protein band 4.2 OS=Mus musculus OX=10090 GN=Epb42 PE=1 SV=3	P49222	0	2218.06	19	2.025	1.02	0.124508	0.563968	140.45	20.8446	125.3	74.7	88.75	168.12	4	4	181.2	38.3	44	47.7	2	20.3	429.7	36.9	1.72096e+06	363531	417475	453531	19448.4	192406	4.08112e+06	350321	Det	Imp	Imp	Imp	Det
FALSE	High	Unambiguous	MHGLCGICDENGANDFTLR	2xCarbamidomethyl [C5; C8]	6.71688e-06	0	2.4	1	1	2	Q8CIZ8	von Willebrand factor OS=Mus musculus OX=10090 GN=Vwf PE=1 SV=2	Q8CIZ8	0	2179.93	19	7.811	2.97	3.89511e-07	1.21598e-05	67.58	21.5292	177.3	22.7	32.71	94.52	4	4	172.7	117.6	137	241.9	78.8	19.1	20.3	12.6	2.30837e+06	1.5711e+06	1.83054e+06	3.23224e+06	1.05326e+06	254897	271732	168760	Det	Det	Det	Det	Det
FALSE	High	Unambiguous	MGHAGAIIAGGK	1xOxidation [M1]	1.51371e-05	0	2.187	1	1	65	Q9WUM5	Succinate--CoA ligase [ADP/GDP-forming] subunit alpha, mitochondrial OS=Mus musculus OX=10090 GN=Suclg1 PE=1 SV=4	Q9WUM5	0	1098.57	12	0.869	-0.2	0.462551	0.967463	17.24	23.1022	96.4	103.6	17.96	13.3	4	4	105.7	104.3	69.8	91	105.4	127	92.9	104	5.20151e+06	5.13358e+06	3.43435e+06	4.47754e+06	5.18641e+06	6.25435e+06	4.57396e+06	5.12123e+06	Det	Det	Det	Det	Det
FALSE	High	Unambiguous	MGLVDQLVEPLGPGIK		7.53304e-06	0	2.37	1	1	1	Q8BMS1	Trifunctional enzyme subunit alpha, mitochondrial OS=Mus musculus OX=10090 GN=Hadha PE=1 SV=1	Q8BMS1	0	1665.92	16
FALSE	High	Unambiguous	MGLVDQLVEPLGPGIK	1xOxidation [M1]	6.05478e-07	0	3.028	1	1	2	Q8BMS1	Trifunctional enzyme subunit alpha, mitochondrial OS=Mus musculus OX=10090 GN=Hadha PE=1 SV=1	Q8BMS1	0	1681.92	16	2.884	1.53	9.11843e-07	2.6675e-05	97.72	25.015	148.5	51.5	193.95	34.83	4	4	769.3	9.2	7.9	0.9	3.6	4.6	2.2	2.4	3.581e+07	425974	367071	39970.8	168057	212425	101526	111841	Det	Imp	Imp	Imp	Imp
FALSE	High	Unambiguous	MGPGAASGGERPNLK		9.91712e-06	0	2.298	1	1	22	Q9D1G1	Ras-related protein Rab-1B OS=Mus musculus OX=10090 GN=Rab1b PE=1 SV=1	Q9D1G1	0	1441.72	15	0.715	-0.48	0.128758	0.575017	6.21	23.9177	82.7	117.3	14.25	9.7	4	4	101.7	81.1	74.7	79.1	130.9	117.4	105.2	109.8	9.29386e+06	7.41177e+06	6.82822e+06	7.22994e+06	1.19674e+07	1.07289e+07	9.61877e+06	1.00392e+07	Det	Det	Det	Det	Det
FALSE	High	Unambiguous	MGQAGSTISNSHAQPFDFPDDSQNAK		3.75946e-10	0	4.953	1	1	12	P23242	Gap junction alpha-1 protein OS=Mus musculus OX=10090 GN=Gja1 PE=1 SV=2	P23242	0	2750.21	26	0.664	-0.59	0.074874	0.41905	8.09	23.7092	81.1	118.9	25.47	13.61	4	4	71.1	67.2	113.6	79.9	113.5	107.6	106.6	140.5	5.80263e+06	5.48913e+06	9277741	6.52183e+06	9.26602e+06	8.78825e+06	8.70058e+06	1.14708e+07	Det	Det	Det	Det	Det
FALSE	High	Unambiguous	MGQAGSTISNSHAQPFDFPDDSQNAKK		1.50224e-05	0	2.189	1	1	4	P23242	Gap junction alpha-1 protein OS=Mus musculus OX=10090 GN=Gja1 PE=1 SV=2	P23242	1	2878.31	27	0.672	-0.57	0.108946	0.524504	19.71	22.1918	80.4	119.6	66.12	13.04	4	4	79.6	7.5	127.7	88.2	136.3	106.9	114.1	139.7	2.07035e+06	195371	3.32339e+06	2.29611e+06	3.54615e+06	2.7818e+06	2.96929e+06	3.63537e+06	Det	Imp	Det	Det	Det
FALSE	High	Unambiguous	MGSQVIIPYR		6.62278e-05	0	1.793	1	1	15	Q9DC69	NADH dehydrogenase [ubiquinone] 1 alpha subcomplex subunit 9, mitochondrial OS=Mus musculus OX=10090 GN=Ndufa9 PE=1 SV=2	Q9DC69	0	1163.62	10	0.713	-0.49	0.146524	0.613525	5.02	27.8357	83.2	116.8	13.41	6.25	4	4	81	74.5	83.8	101.2	121.6	111.5	106.4	120	1.07177e+08	9.85135e+07	110809888	1.3388e+08	1.60896e+08	1.47443e+08	1.40811e+08	1.58779e+08	Det	Det	Det	Det	Det
FALSE	High	Unambiguous	MGSQVIIPYR	1xOxidation [M1]	0.000106948	0	1.659	1	1	8	Q9DC69	NADH dehydrogenase [ubiquinone] 1 alpha subcomplex subunit 9, mitochondrial OS=Mus musculus OX=10090 GN=Ndufa9 PE=1 SV=2	Q9DC69	0	1179.62	10	0.582	-0.78	0.0101793	0.101543	6.74	24.4245	75.6	124.4	65.77	11.18	4	4	81.5	81.4	91.7	1.3	153.8	143.5	121.8	125	9.45686e+06	9.45024e+06	10640983	148526	1.78482e+07	1.66532e+07	1.41393e+07	1.45109e+07	Det	Det	Det	Imp	Det
FALSE	High	Unambiguous	MGSQVIIPYRCDVYDIMHLR	1xCarbamidomethyl [C11]	3.51789e-06	0	2.569	1	1	2	Q9DC69	NADH dehydrogenase [ubiquinone] 1 alpha subcomplex subunit 9, mitochondrial OS=Mus musculus OX=10090 GN=Ndufa9 PE=1 SV=2	Q9DC69	1	2466.21	20	0.202	-2.31	6.28953e-05	0.00126745	1.24	20.6717	31.9	168.1	23.93	24.67	4	4	25.9	26.3	38.9	40.4	116.4	157.4	214.7	180.1	293918	298724	442484	458762	1.32297e+06	1.79005e+06	2.44096e+06	2.04737e+06	Imp	Imp	Imp	Imp	Det
FALSE	High	Unambiguous	MGVQSVAVYSEADR		5.27859e-06	0	2.463	1	1	5	Q99MR8	Methylcrotonoyl-CoA carboxylase subunit alpha, mitochondrial OS=Mus musculus OX=10090 GN=Mccc1 PE=1 SV=2	Q99MR8	0	1511.72	14	0.979	-0.03	0.831154	0.999988	11.43	23.3781	98.9	101.1	6.16	16.64	4	4	97.9	90	104	94.4	98.8	97.7	88.9	128.4	6.04044e+06	5.54877e+06	6.41663e+06	5.82117e+06	6.09537e+06	6.02472e+06	5.48201e+06	7.91934e+06	Det	Det	Det	Det	Det
FALSE	High	Unambiguous	MGYTPLHVASHYGNIK		2.855e-07	0	3.224	1	6	4	Q02357-6	Isoform 6 of Ankyrin-1 OS=Mus musculus OX=10090 GN=Ank1	Q02357-5; Q02357-4; Q02357-2; Q02357-6; Q02357; Q02357-3	0	1787.89	16	0.038	-4.72	1e-17	8.97793e-16	0.19	22.3512	3.2	196.8	155.09	64.77	4	4	52.9	8.6	1.6	1	272.8	208.2	245.3	9.7	1.11375e+06	180643	33804.9	20248.1	5.74776e+06	4.38602e+06	5.16776e+06	204734	Det	Imp	Imp	Imp	Det
FALSE	High	Unambiguous	MHAAYIRPGGVHQDLPLGLLDDIYEFSK		9.69317e-05	0	1.687	1	1	1	Q91WD5	NADH dehydrogenase [ubiquinone] iron-sulfur protein 2, mitochondrial OS=Mus musculus OX=10090 GN=Ndufs2 PE=1 SV=1	Q91WD5	0	3155.6	28	0.313	-1.68	0.00213027	0.028443	12.94	16.7605	70.8	129.2	106.93	81.21	4	4	182.6	4.7	13.3	123.9	71.3	263.5	63.9	76.8	278323	7118.64	20271.4	188872	108733	401539	97339.9	117081	Imp	Det	Imp	Imp	Det
FALSE	High	Unambiguous	MHDCDINDDEFLHLPAHLR	1xCarbamidomethyl [C4]	1.59646e-05	0	2.173	1	1	2	Q8BGX2	Mitochondrial import inner membrane translocase subunit Tim29 OS=Mus musculus OX=10090 GN=Timm29 PE=1 SV=1	Q8BGX2	0	2348.05	19	0.674	-0.57	0.101111	0.500673	22.4	22.0982	76.2	123.8	33.81	60.94	4	4	55.6	86.9	76.3	124.9	146.2	174.9	15.4	119.8	1.13435e+06	1.77143e+06	1.55478e+06	2.54677e+06	2.98166e+06	3.56513e+06	314016	2.44275e+06	Det	Det	Det	Det	Det
FALSE	High	Unambiguous	MHEDINEEWISDK		2.85782e-08	0	3.824	1	1	40	Q91VD9	NADH-ubiquinone oxidoreductase 75 kDa subunit, mitochondrial OS=Mus musculus OX=10090 GN=Ndufs1 PE=1 SV=2	Q91VD9	0	1645.72	13	0.747	-0.42	0.0900587	0.466157	5.88	28.8118	85.5	114.5	8.8	4.28	4	4	93.5	85.9	75.4	84.1	111.4	122.4	112.7	114.7	2.44477e+08	2.24608e+08	197036052	2.19803e+08	2.91202e+08	3.20092e+08	2.94761e+08	2.9997e+08	Det	Det	Det	Det	Det
FALSE	High	Unambiguous	MHEDINEEWISDK	1xOxidation [M1]	1.89389e-07	0	3.331	1	1	35	Q91VD9	NADH-ubiquinone oxidoreductase 75 kDa subunit, mitochondrial OS=Mus musculus OX=10090 GN=Ndufs1 PE=1 SV=2	Q91VD9	0	1661.71	13	0.688	-0.54	0.102717	0.505545	10.63	25.238	81.5	118.5	17.11	9.52	4	4	78.5	63.1	96.5	81.3	117.3	111.4	115	136.9	1.76628e+07	1.42132e+07	2.17199e+07	1.83028e+07	2.64003e+07	2.50704e+07	2.58861e+07	3.08174e+07	Det	Det	Det	Det	Det
FALSE	High	Unambiguous	MHLASAFAGIGFGNAGVHLCHGMSYPISGLVK	1xCarbamidomethyl [C20]	2.08432e-11	0	5.707	1	2	2	Q8R0N6	Hydroxyacid-oxoacid transhydrogenase, mitochondrial OS=Mus musculus OX=10090 GN=Adhfe1 PE=1 SV=2	Q8R0N6-2; Q8R0N6	0	3299.63	32	1.228	0.3	0.728174	0.999988	140.19	21.9031	110.2	89.8	129.81	81.17	4	4	386.2	3.5	98.5	44.9	42.6	14.5	68.9	140.7	9.72103e+06	88578.1	2.47969e+06	1.1311e+06	1.07155e+06	365493	1.73471e+06	3.54204e+06	Det	Imp	Det	Det	Det
FALSE	High	Unambiguous	ITGYVIEAQRK		5.21711e-05	0	1.858	1	2	5	A2ASS6	Titin OS=Mus musculus OX=10090 GN=Ttn PE=1 SV=1	A2ASS6; A2ASS6-2	1	1277.72	11	0.983	-0.03	0.664698	0.999988	39.11	22.1021	94.7	105.3	26.97	26.81	4	4	102.4	140	78.7	85.7	101.4	123.3	107.2	61.3	2.54544e+06	3.48006e+06	1955151	2.12882e+06	2.5191e+06	3.0652e+06	2.66307e+06	1.52377e+06	Det	Det	Det	Det	Det
FALSE	High	Unambiguous	MDSGFGSDFGGTGGGK	1xAcetyl [N-Term]	4.97906e-07	0	3.079	1	1	2	P62075	Mitochondrial import inner membrane translocase subunit Tim13 OS=Mus musculus OX=10090 GN=Timm13 PE=1 SV=1	P62075	0	1518.62	16	0.91	-0.14	0.480152	0.976598	18.84	22.1599	98.8	101.2	16.53	17.9	4	4	104.9	91	105	72.4	92.3	134.2	95.4	104.9	2.69181e+06	2.33597e+06	2.69426e+06	1.85747e+06	2.36991e+06	3.44517e+06	2.44851e+06	2.69324e+06	Det	Det	Det	Det	Det
FALSE	High	Unambiguous	MDDVINISGHR	1xOxidation [M1]	2.12203e-05	0	2.098	1	1	9	Q99NB1	Acetyl-coenzyme A synthetase 2-like, mitochondrial OS=Mus musculus OX=10090 GN=Acss1 PE=1 SV=1	Q99NB1	0	1272.6	11	0.82	-0.29	0.361014	0.910438	15.56	23.2385	90.8	109.2	18.17	10.05	4	4	94.6	87.1	105.5	67.3	107.8	126.9	110.5	100.3	5.12739e+06	4.72323e+06	5.72066e+06	3.64829e+06	5.84368e+06	6.87746e+06	5.99106e+06	5.43874e+06	Det	Det	Det	Det	Det
FALSE	High	Unambiguous	IYEGMMHSSCQQEMMDVK	1xCarbamidomethyl [C10]	1.84549e-08	0	3.938	1	1	18	P97823	Acyl-protein thioesterase 1 OS=Mus musculus OX=10090 GN=Lypla1 PE=1 SV=1	P97823	0	2203.89	18	0.848	-0.24	0.485299	0.979857	7.35	24.7299	91.3	108.7	11.36	5.17	4	4	108.7	91.4	84.2	89.5	107	108.1	99	112.1	1.68244e+07	1.41379e+07	13034500	1.38506e+07	1.65546e+07	1.6734e+07	1.53163e+07	1.73486e+07	Det	Det	Det	Det	Det
FALSE	High	Unambiguous	IYELAAGGTAVGTGLNTR		1.71736e-09	0	4.557	1	2	81	P97807	Fumarate hydratase, mitochondrial OS=Mus musculus OX=10090 GN=Fh PE=1 SV=3	P97807; P97807-2	0	1763.93	18	0.827	-0.27	0.246097	0.796797	22.38	29.6611	88	112	21.96	17.07	4	4	71.6	120	85.3	94.5	120	115.8	112.8	80.1	3.40406e+08	5.7043e+08	4.05637e+08	4.49325e+08	5.70539e+08	5.50382e+08	5.36315e+08	3.80771e+08	Det	Det	Det	Det	Det
FALSE	High	Unambiguous	LYEIGAGTSEVR		3.1066e-05	0	1.997	1	1	16	Q9JHI5	Isovaleryl-CoA dehydrogenase, mitochondrial OS=Mus musculus OX=10090 GN=Ivd PE=1 SV=1	Q9JHI5	0	1294.66	12	0.86	-0.22	0.578227	0.999988	18.65	26.9852	92.8	107.2	19.15	8.12	4	4	80.6	74.9	110.6	105.5	118.2	108.2	104.8	97.2	6.22517e+07	5.7859e+07	85456120	8.15387e+07	9.12894e+07	8.36018e+07	8.09842e+07	7.5092e+07	Det	Det	Det	Det	Det
FALSE	High	Unambiguous	LYEIGAGTSEVRR		2.20391e-05	0	2.088	1	1	31	Q9JHI5	Isovaleryl-CoA dehydrogenase, mitochondrial OS=Mus musculus OX=10090 GN=Ivd PE=1 SV=1	Q9JHI5	1	1450.76	13	0.724	-0.47	0.175859	0.682567	7.64	27.8365	82.5	117.5	8.61	14.1	4	4	92.1	75.3	80.7	80.8	137.4	125.5	105.3	102.8	1.27245e+08	1.04013e+08	111445421	1.11605e+08	1.89833e+08	1.73373e+08	1.45435e+08	1.41986e+08	Det	Det	Det	Det	Det
FALSE	High	Unambiguous	IYGESAEAVKK		4.23836e-05	0	1.914	1	7	4	Q61584	Fragile X mental retardation syndrome-related protein 1 OS=Mus musculus OX=10090 GN=Fxr1 PE=1 SV=2	Q61584; Q61584-5; Q61584-3; Q61584-6; Q61584-4; Q61584-2; Q61584-7	1	1194.64	11	0.969	-0.05	0.94755	0.999988	26.88	19.683	102.1	97.9	27.87	10.51	4	4	108.9	140.8	75.9	86.5	111.6	96.2	89.9	90.1	540201	698202	376321	428692	553486	477234	445871	447020	Det	Det	Det	Det	Det
FALSE	High	Unambiguous	LYGPSSVSFADDFVR		9.23235e-07	0	2.918	1	1	12	P19324	Serpin H1 OS=Mus musculus OX=10090 GN=Serpinh1 PE=1 SV=3	P19324	0	1659.8	15	1.104	0.14	0.780179	0.999988	28.85	23.9068	106.2	93.8	24.24	19.15	4	4	71.2	103	131.8	113.3	109.6	83	76.2	111.9	6.26446e+06	9.0647e+06	11602511	9.97459e+06	9.64939e+06	7.30791e+06	6.70559e+06	9.84806e+06	Det	Det	Det	Det	Det
FALSE	High	Unambiguous	IYGQACATYESASLR	1xCarbamidomethyl [C6]	6.43797e-07	0	3.012	1	1	18	P47934	Carnitine O-acetyltransferase OS=Mus musculus OX=10090 GN=Crat PE=1 SV=3	P47934	0	1689.79	15	0.839	-0.25	0.542278	0.993747	13.93	25.8771	90.8	109.2	23.84	12.07	4	4	130.8	85.5	82.4	87.1	118.6	88	103.7	103.7	4.7561e+07	3.10887e+07	2.99591e+07	3.166e+07	4.31203e+07	3.1997e+07	3.77138e+07	3.77131e+07	Det	Det	Det	Det	Det
FALSE	High	Unambiguous	LYGSGGPPPTGEEDTSEKDEL		1.14582e-07	0	3.462	1	1	22	P20029	Endoplasmic reticulum chaperone BiP OS=Mus musculus OX=10090 GN=Hspa5 PE=1 SV=3	P20029	1	2177.97	21	0.87	-0.2	0.491656	0.982156	22.51	23.5556	90.5	109.5	24.18	21.19	4	4	68.6	118.9	80	100.5	105.6	135.4	111.3	79.6	4.70535e+06	8.15033e+06	5.48611e+06	6.89001e+06	7.24098e+06	9.28159e+06	7.6334e+06	5.46038e+06	Det	Det	Det	Det	Det
FALSE	High	Unambiguous	LYHQLEQETGIQTGYLR		8.12062e-09	0	4.152	1	1	7	Q7TSQ8	Pyruvate dehydrogenase phosphatase regulatory subunit, mitochondrial OS=Mus musculus OX=10090 GN=Pdpr PE=1 SV=1	Q7TSQ8	0	2049.04	17	0.872	-0.2	0.500601	0.982295	44.6	23.3331	94	106	37.08	54.91	4	4	52.3	91.3	82.1	132.7	78	122.1	51.4	190.1	3.21856e+06	5.6201e+06	5.05783e+06	8.17283e+06	4.80282e+06	7.51829e+06	3.16471e+06	1.17068e+07	Det	Det	Det	Det	Det
FALSE	High	Unambiguous	IYHTSIKPLEQSYK		3.0125e-07	0	3.21	1	2	25	Q7TQ48	Sarcalumenin OS=Mus musculus OX=10090 GN=Srl PE=1 SV=1	Q7TQ48-2; Q7TQ48	0	1706.91	14	0.779	-0.36	0.32805	0.8815	14.14	26.2662	92.1	107.9	16.18	19.99	4	4	73.4	100.4	78.2	100.1	109	98.6	95.8	144.5	3.37164e+07	4.61271e+07	3.59412e+07	4.59792e+07	5.0099e+07	4.53054e+07	4.403e+07	6.63695e+07	Det	Det	Det	Det	Det
FALSE	High	Unambiguous	LYKVPDGKPENK		2.49677e-05	0	2.055	1	2	12	Q91VM9	Inorganic pyrophosphatase 2, mitochondrial OS=Mus musculus OX=10090 GN=Ppa2 PE=1 SV=1	Q91VM9; Q91VM9-2	1	1387.76	12	0.794	-0.33	0.296648	0.852778	30.51	23.0078	91.5	108.5	43.26	21.61	4	4	115.9	98.2	31.6	98.4	101.7	133.7	135.2	85.2	5.10147e+06	4.32404e+06	1391531	4.33097e+06	4.47713e+06	5.88467e+06	5.94977e+06	3.7489e+06	Det	Det	Det	Det	Det
FALSE	High	Unambiguous	LYIDETVNDNIPLNLR		1.22303e-07	0	3.445	1	1	10	Q8K0E8	Fibrinogen beta chain OS=Mus musculus OX=10090 GN=Fgb PE=1 SV=1	Q8K0E8	0	1902	16	3.298	1.72	2.64392e-07	8.54059e-06	87.04	23.9337	154.5	45.5	38.08	83.02	4	4	139.1	89.4	157.3	231	84.1	1.9	70.2	27	1.10188e+07	7.07879e+06	12457743	1.83005e+07	6.66313e+06	151942	5.56212e+06	2.14179e+06	Det	Det	Det	Det	Det
FALSE	High	Unambiguous	IYIDSNNNPER		6.59868e-05	0	1.794	1	1	6	Q68FD5	Clathrin heavy chain 1 OS=Mus musculus OX=10090 GN=Cltc PE=1 SV=3	Q68FD5	0	1334.63	11	1.018	0.03	0.865529	0.999988	59.42	21.7645	100.9	99.1	73.66	8.6	4	4	96.5	110.5	5.3	182.1	109.7	95.1	108.2	92.8	1.83813e+06	2.1047e+06	101102	3.46952e+06	2.08964e+06	1.81238e+06	2.06087e+06	1.76737e+06	Det	Det	Imp	Det	Det
FALSE	High	Unambiguous	LYLEGTGINPTPVDLHEQQLSLNQHSR		4.45953e-08	0	3.708	1	4	3	Q8C5H8	NAD kinase 2, mitochondrial OS=Mus musculus OX=10090 GN=Nadk2 PE=1 SV=2	Q8C5H8-4; Q8C5H8; Q8C5H8-3; Q8C5H8-2	0	3059.55	27	0.946	-0.08	0.732806	0.999988	45.81	24.2175	99.3	100.7	48.69	47.19	4	4	35.8	111.1	97.1	152.2	146.4	41.5	84.4	131.5	3.67265e+06	1.14096e+07	9972486	1.56258e+07	1.50379e+07	4.26257e+06	8.66823e+06	1.35091e+07	Det	Det	Det	Det	Det
FALSE	High	Unambiguous	LYLGHNYVTAIR		2.39514e-05	0	2.066	1	1	3	Q921I1	Serotransferrin OS=Mus musculus OX=10090 GN=Tf PE=1 SV=1	Q921I1	0	1419.77	12	0.984	-0.02	0.838368	0.999988	23.66	23.3785	99.7	100.3	26.18	10.93	4	4	119	94.1	61.5	109.2	93.2	97.3	118.8	106.8	7.13903e+06	5.64532e+06	3.69157e+06	6.54755e+06	5.58975e+06	5.83711e+06	7.12484e+06	6.40761e+06	Det	Det	Det	Det	Det
FALSE	High	Unambiguous	LYDRDVASATPEK		3.32385e-05	0	1.979	1	1	8	Q91VA6	Polymerase delta-interacting protein 2 OS=Mus musculus OX=10090 GN=Poldip2 PE=1 SV=1	Q91VA6	1	1464.73	13	0.933	-0.1	0.6996	0.999988	17.01	22.663	96.8	103.2	11.82	22.69	4	4	108.7	87.4	95.7	83.6	140.8	91.3	104.2	88.3	4.24569e+06	3.41478e+06	3.7409e+06	3.26698e+06	5.50016e+06	3.56915e+06	4.073e+06	3.44913e+06	Det	Det	Det	Det	Det
FALSE	High	Unambiguous	IYLPHSLPQQ		0.00013326	0	1.595	1	1	22	P03930	ATP synthase protein 8 OS=Mus musculus OX=10090 GN=Mtatp8 PE=1 SV=1	P03930	0	1195.65	10	1.289	0.37	0.100978	0.500391	10.23	30.7885	113	87	7.48	10.16	4	4	113.8	97.4	114	113.5	88.2	82.7	86.8	103.6	1.17109e+09	1.00248e+09	1173770240	1.16886e+09	9.07921e+08	8.5109e+08	8.93519e+08	1.06683e+09	Det	Det	Det	Det	Det
FALSE	High	Unambiguous	LYDPNSGTVSLDGHDIR		3.4488e-08	0	3.775	1	1	7	Q9JI39	ATP-binding cassette sub-family B member 10, mitochondrial OS=Mus musculus OX=10090 GN=Abcb10 PE=1 SV=1	Q9JI39	0	1858.89	17
FALSE	High	Unambiguous	LYCQTTGLGGSAVAGHSSDQIENMVPVK	1xCarbamidomethyl [C3]	3.93293e-09	0	4.341	1	1	5	Q6P8I6	Cytochrome c oxidase assembly protein COX11, mitochondrial OS=Mus musculus OX=10090 GN=Cox11 PE=1 SV=1	Q6P8I6	0	2919.4	28	0.905	-0.14	0.516943	0.988189	33.52	23.0771	95	105	34.99	23.55	4	4	60.2	104.6	78.1	136.4	112.2	88.9	82.6	137.1	3.00464e+06	5.22075e+06	3.89767e+06	6.80791e+06	5.59933e+06	4.43591e+06	4.12346e+06	6.84187e+06	Det	Det	Det	Det	Det
FALSE	High	Unambiguous	LWEQSGHWEHYR		6.43227e-05	0	1.801	1	1	1	Q3UQ84	Threonine--tRNA ligase, mitochondrial OS=Mus musculus OX=10090 GN=Tars2 PE=1 SV=1	Q3UQ84	0	1627.74	12	0.997	0	0.950142	0.999988	64.51	20.6377	99.9	100.1	52.37	22.31	4	4	49.2	94.3	182.6	98.7	104.3	89.8	66.4	114.7	461279	883675	1.71082e+06	924594	976688	840763	621826	1.07393e+06	Imp	Det	Det	Det	Det
FALSE	High	Unambiguous	IWHHTFYNELR		1.38162e-05	0	2.211	3	4	123	P60710; P68134; P68033	Actin, cytoplasmic 1 OS=Mus musculus OX=10090 GN=Actb PE=1 SV=1;Actin, alpha skeletal muscle OS=Mus musculus OX=10090 GN=Acta1 PE=1 SV=1;Actin, alpha cardiac muscle 1 OS=Mus musculus OX=10090 GN=Actc1 PE=1 SV=1	P60710; P68134; P68033; P63260	0	1515.75	11	1.325	0.41	0.0959709	0.485461	20.07	28.4657	114.7	85.3	15.16	7.88	4	4	90.8	122.8	129.3	108.2	95.8	81.6	89.8	81.7	1.9267e+08	2.60607e+08	2.74273e+08	2.29532e+08	2.03193e+08	1.73101e+08	1.90515e+08	1.73373e+08	Det	Det	Det	Det	Det
FALSE	High	Unambiguous	LWHSTEDIPKR		2.63225e-05	0	2.041	1	1	10	Q921S7	39S ribosomal protein L37, mitochondrial OS=Mus musculus OX=10090 GN=Mrpl37 PE=1 SV=1	Q921S7	1	1381.72	11	0.972	-0.04	0.789185	0.999988	36.15	22.6819	96.5	103.5	29.46	21.75	4	4	145.7	92.2	74.4	100.3	99.6	106.8	114.4	66.6	5.53141e+06	3.4982e+06	2823137	3.80724e+06	3.78174e+06	4.05581e+06	4.34304e+06	2.52755e+06	Det	Det	Det	Det	Det
FALSE	High	Unambiguous	LWLDNTENDLNQGDDHGFSPLHWACR	1xCarbamidomethyl [C25]	1.25386e-09	0	4.639	1	1	3	O55222	Integrin-linked protein kinase OS=Mus musculus OX=10090 GN=Ilk PE=1 SV=2	O55222	0	3110.38	26	3.857	1.95	3.92908e-05	0.000833042	144.99	22.6163	172.4	27.6	86.81	147.25	4	4	1.7	75.9	256.7	198.4	214.3	13.3	17.4	22.3	28422.9	1.29885e+06	4393017	3.39596e+06	3.66735e+06	227724	296916	381874	Imp	Det	Det	Det	Det
FALSE	High	Unambiguous	IWNHLPDIIK		2.71288e-05	0	2.033	1	1	6	P08032	Spectrin alpha chain, erythrocytic 1 OS=Mus musculus OX=10090 GN=Spta1 PE=1 SV=3	P08032	0	1248.71	10	0.801	-0.32	0.292731	0.849336	39.34	22.885	87.9	112.1	20.69	70.9	4	4	83	68	111.7	87.7	130.4	90.7	209.8	18.7	3.66637e+06	3.00512e+06	4.93464e+06	3.87592e+06	5.76405e+06	4.00988e+06	9.27185e+06	827359	Det	Det	Det	Det	Det
FALSE	High	Unambiguous	IWNSSLQSNKEPVGILTSNHR		3.05e-12	0	6.208	1	1	52	P47934	Carnitine O-acetyltransferase OS=Mus musculus OX=10090 GN=Crat PE=1 SV=3	P47934	1	2380.24	21	0.914	-0.13	0.808071	0.999988	33.56	27.8783	98.7	101.3	28.88	21.65	4	4	82.4	63.9	125.6	109.8	90.8	104.7	86.4	136.5	1.16962e+08	9.08032e+07	1.78367e+08	1.55901e+08	1.2896e+08	1.48692e+08	1.22642e+08	1.93788e+08	Det	Det	Det	Det	Det
FALSE	High	Unambiguous	IWPHVYSFLQTK		8.55914e-05	0	1.722	1	1	9	Q9WTP7	GTP:AMP phosphotransferase AK3, mitochondrial OS=Mus musculus OX=10090 GN=Ak3 PE=1 SV=3	Q9WTP7	0	1518.81	12	1.258	0.33	0.221169	0.758891	14	26.1212	111.4	88.6	31.83	10.86	4	4	131.1	56.6	117.7	123.1	93.9	97.4	78.5	101.7	4.85063e+07	2.0962e+07	43556426	4.55656e+07	3.47705e+07	3.60396e+07	2.90563e+07	3.76329e+07	Det	Det	Det	Det	Det
FALSE	High	Unambiguous	IYAEDPDNNFMPGAGPLVHLSTPSADMSTR		3.60031e-13	0	6.765	1	1	15	Q99MR8	Methylcrotonoyl-CoA carboxylase subunit alpha, mitochondrial OS=Mus musculus OX=10090 GN=Mccc1 PE=1 SV=2	Q99MR8	0	3203.48	30	0.83	-0.27	0.492174	0.982156	17.28	25.4455	92	108	25.02	6.29	4	4	97.5	62.9	117.4	86	118	110.7	103.1	104.4	2.53973e+07	1.63891e+07	30581382	2.23896e+07	3.07337e+07	2.88138e+07	2.68336e+07	2.71759e+07	Det	Det	Det	Det	Det
FALSE	High	Unambiguous	IYAEDPDNNFMPGAGPLVHLSTPSADMSTR	1xOxidation [M27]	4.62911e-07	0	3.098	1	1	3	Q99MR8	Methylcrotonoyl-CoA carboxylase subunit alpha, mitochondrial OS=Mus musculus OX=10090 GN=Mccc1 PE=1 SV=2	Q99MR8	0	3219.47	30	1.041	0.06	0.905473	0.999988	54.27	22.3685	102.1	97.9	68.59	38.41	4	4	104.1	151.9	127.7	1.6	120	49.5	102	143.1	2.48073e+06	3.61955e+06	3.04299e+06	39225.3	2.85868e+06	1.1802e+06	2.42951e+06	3.40929e+06	Det	Det	Det	Imp	Det
FALSE	High	Unambiguous	IYAEILGYGLSGDAGHITAPDPEGEGALR		1.48146e-11	0	5.796	1	1	2	Q9D404	3-oxoacyl-[acyl-carrier-protein] synthase, mitochondrial OS=Mus musculus OX=10090 GN=Oxsm PE=1 SV=1	Q9D404	0	2942.45	29	1.765	0.82	0.0839156	0.447161	109.13	22.9559	125.1	74.9	64.05	109.4	4	4	226.2	119.4	59.1	70.9	36.7	82.8	204.2	0.7	1.2178e+07	6.42617e+06	3.18144e+06	3.81647e+06	1.97431e+06	4.45693e+06	1.09944e+07	34989	Det	Det	Det	Det	Det
FALSE	High	Unambiguous	IYAGQMAVLGR		4.43197e-05	0	1.902	1	1	17	P97478	5-demethoxyubiquinone hydroxylase, mitochondrial OS=Mus musculus OX=10090 GN=Coq7 PE=1 SV=3	P97478	0	1178.64	11	0.918	-0.12	0.824478	0.999988	19.92	25.7373	97.2	102.8	17.45	16.03	4	4	75.2	115.2	91.4	97	100.7	98.6	91.9	130	2.37273e+07	3.63824e+07	28867012	3.0616e+07	3.17868e+07	3.1129e+07	2.9018e+07	4.1039e+07	Det	Det	Det	Det	Det
FALSE	High	Unambiguous	IYAMHWGTDSR		4.2226e-05	0	1.915	2	2	6	P62874; P62880	Guanine nucleotide-binding protein G(I)/G(S)/G(T) subunit beta-1 OS=Mus musculus OX=10090 GN=Gnb1 PE=1 SV=3;Guanine nucleotide-binding protein G(I)/G(S)/G(T) subunit beta-2 OS=Mus musculus OX=10090 GN=Gnb2 PE=1 SV=3	P62874; P62880	0	1336.61	11	0.952	-0.07	0.726453	0.999988	32.38	23.9447	98.1	101.9	25.36	33.68	4	4	72.2	76.2	116.1	115.6	151.7	71.3	85.2	111.6	7.01949e+06	7.40151e+06	11283170	1.12294e+07	1.47407e+07	6.93138e+06	8.27874e+06	1.08482e+07	Det	Det	Det	Det	Det
FALSE	High	Unambiguous	LYAQYFQGDLK		6.55072e-05	0	1.796	1	1	3	Q8BFP9	[Pyruvate dehydrogenase (acetyl-transferring)] kinase isozyme 1, mitochondrial OS=Mus musculus OX=10090 GN=Pdk1 PE=1 SV=2	Q8BFP9	0	1345.68	11	1.025	0.04	0.884913	0.999988	28.27	24.7494	106.7	93.3	20.12	20.28	4	4	73.3	106.1	120.9	111.6	107.7	83.9	77.4	119.2	1.136e+07	1.64478e+07	18742812	1.73008e+07	1.66956e+07	1.30122e+07	1.19994e+07	1.84805e+07	Det	Det	Det	Det	Det
FALSE	High	Unambiguous	LYAVNAEECTTLQAR	1xCarbamidomethyl [C9]	1.73396e-07	0	3.354	1	2	27	Q9WUR2	Enoyl-CoA delta isomerase 2, mitochondrial OS=Mus musculus OX=10090 GN=Eci2 PE=1 SV=2	Q9WUR2; Q9WUR2-2	0	1738.84	15	1.044	0.06	0.735304	0.999988	20.89	25.0384	102.1	97.9	11.59	19.74	4	4	87.7	108.7	114.6	98.4	98.9	99.2	72.8	119.8	1.66929e+07	2.06919e+07	2.18243e+07	1.87313e+07	1.88282e+07	1.89009e+07	1.38609e+07	2.28247e+07	Det	Det	Det	Det	Det
FALSE	High	Unambiguous	LYCIYVAIGQK	1xCarbamidomethyl [C3]	4.9907e-05	0	1.87	1	1	31	Q03265	ATP synthase subunit alpha, mitochondrial OS=Mus musculus OX=10090 GN=Atp5f1a PE=1 SV=1	Q03265	0	1327.71	11	0.873	-0.2	0.443498	0.959397	22.22	28.7604	93.2	106.8	20.77	16.42	4	4	69.7	116.4	89.2	97.7	111.5	102.7	85.4	127.4	1.73022e+08	2.88859e+08	2.2151e+08	2.42587e+08	2.76698e+08	2.55018e+08	2.12016e+08	3.1639e+08	Det	Det	Det	Det	Det
FALSE	High	Unambiguous	LYDKIDPEK		6.33896e-05	0	1.805	1	1	36	Q9CR21	Acyl carrier protein, mitochondrial OS=Mus musculus OX=10090 GN=Ndufab1 PE=1 SV=1	Q9CR21	1	1120.59	9	0.622	-0.69	0.0298886	0.226742	8.17	28.0243	76.7	123.3	31.5	11.12	4	4	115.8	75.3	56.4	73	111.1	134.2	128	106.3	1.8363e+08	1.19334e+08	8.94614e+07	1.15708e+08	1.76111e+08	2.1277e+08	2.02852e+08	1.68449e+08	Det	Det	Det	Det	Det
FALSE	High	Unambiguous	MDIAIHHPWIR	1xAcetyl [N-Term]	4.72411e-06	0	2.492	1	1	8	P23927	Alpha-crystallin B chain OS=Mus musculus OX=10090 GN=Cryab PE=1 SV=2	P23927	0	1430.74	11	1.357	0.44	0.120957	0.555815	79.69	26.111	114.5	85.5	63.09	38.1	4	4	153.7	31.3	191.1	80	96.3	50.3	71.2	126.3	6.42096e+07	1.30625e+07	79855368	3.34221e+07	4.0223e+07	2.10033e+07	2.97555e+07	5.27558e+07	Det	Det	Det	Det	Det
FALSE	High	Unambiguous	IYISTLPYTQNIQICHIEGSQHHVDK	1xCarbamidomethyl [C15]	7.16781e-07	0	2.984	1	2	1	O08715-4	Isoform 4 of A-kinase anchor protein 1, mitochondrial OS=Mus musculus OX=10090 GN=Akap1	O08715; O08715-4	0	3094.54	26
FALSE	High	Unambiguous	LYPNMTAVLLHNSQLDQR		8.43025e-08	0	3.542	1	1	5	Q8K1R3	Polyribonucleotide nucleotidyltransferase 1, mitochondrial OS=Mus musculus OX=10090 GN=Pnpt1 PE=1 SV=1	Q8K1R3	0	2113.09	18	1.095	0.13	0.959583	0.999988	28.94	23.1273	109.1	90.9	11.43	21	4	4	88.2	107.9	112.8	114.6	108.4	76.3	77.9	113.9	4.52345e+06	5.53176e+06	5782667	5.87581e+06	5.5547e+06	3.91396e+06	3.99269e+06	5.83723e+06	Det	Det	Det	Det	Det
FALSE	High	Unambiguous	MAENLGFLGSLK		2.95837e-05	0	2.01	1	2	7	Q9Z2I8	Succinate--CoA ligase [GDP-forming] subunit beta, mitochondrial OS=Mus musculus OX=10090 GN=Suclg2 PE=1 SV=3	Q9Z2I8-2; Q9Z2I8	0	1279.67	12	0.937	-0.09	0.863554	0.999988	26.07	26.0843	99.9	100.1	18.52	26.75	4	4	91.2	70.8	110.7	103.2	103.5	91.3	82.7	146.6	3.70486e+07	2.87599e+07	44969736	4.19047e+07	4.20456e+07	3.70698e+07	3.36124e+07	5.95535e+07	Det	Det	Det	Det	Det
FALSE	High	Unambiguous	MAGNEYVGFSNATFQSER		7.68011e-07	0	2.966	2	2	2	D3Z7P3-2; D3Z7P3	Isoform 2 of Glutaminase kidney isoform, mitochondrial OS=Mus musculus OX=10090 GN=Gls;Glutaminase kidney isoform, mitochondrial OS=Mus musculus OX=10090 GN=Gls PE=1 SV=1	D3Z7P3-2; D3Z7P3	0	2007.89	18	1.072	0.1	0.932655	0.999988	41.93	21.7328	106	94	57.14	22.61	4	4	97.9	140.8	19.1	135.8	72.8	129	103.1	101.6	1.68618e+06	2.42398e+06	328807	2.33906e+06	1.25325e+06	2.22121e+06	1.77524e+06	1.74879e+06	Det	Det	Imp	Det	Det
FALSE	High	Unambiguous	MAHEGALTGVTTDQK		5.50549e-06	0	2.452	1	3	14	A2ASS6	Titin OS=Mus musculus OX=10090 GN=Ttn PE=1 SV=1	A2ASS6; A2ASS6-3; A2ASS6-2	0	1558.75	15	1.057	0.08	0.990128	0.999988	15.13	23.2549	101.1	98.9	11.14	19.31	4	4	88.7	114.5	101.3	111.1	102.4	108.3	105.1	68.5	4.74577e+06	6.12522e+06	5.41696e+06	5.94235e+06	5.47791e+06	5.79512e+06	5.62431e+06	3.6645e+06	Det	Det	Det	Det	Det
FALSE	High	Unambiguous	MALVGLGVSHSVLK		2.22497e-07	0	3.289	1	1	58	Q9DB77	Cytochrome b-c1 complex subunit 2, mitochondrial OS=Mus musculus OX=10090 GN=Uqcrc2 PE=1 SV=1	Q9DB77	0	1410.81	14	0.922	-0.12	0.637886	0.999988	23.53	31.1763	95.1	104.9	24.93	17.22	4	4	87.8	110.1	64.5	116.6	117	121.7	81.7	100.6	1.14041e+09	1.42992e+09	8.38188e+08	1.51429e+09	1.52012e+09	1.58084e+09	1.06126e+09	1.30671e+09	Det	Det	Det	Det	Det
FALSE	High	Unambiguous	MALVGLGVSHSVLK	1xOxidation [M1]	1.80177e-07	0	3.344	1	1	42	Q9DB77	Cytochrome b-c1 complex subunit 2, mitochondrial OS=Mus musculus OX=10090 GN=Uqcrc2 PE=1 SV=1	Q9DB77	0	1426.81	14	0.93	-0.11	0.864107	0.999988	12.25	27.1783	97.3	102.7	14.01	10.51	4	4	76.6	103.2	106.5	97.3	90.3	100.6	114.6	110.9	6.48515e+07	8.74167e+07	9.0201e+07	8.23873e+07	7.65109e+07	8.52596e+07	9.70972e+07	9.39592e+07	Det	Det	Det	Det	Det
FALSE	High	Unambiguous	MAPYQGPDAAPGALDYK		2.86051e-06	0	2.623	1	1	1	P57780	Alpha-actinin-4 OS=Mus musculus OX=10090 GN=Actn4 PE=1 SV=1	P57780	0	1764.83	17	1.424	0.51	0.43422	0.955311	21.62	21.5953	119.5	80.5	13.41	18.12	4	4	125	121	116.6	91.2	109.6	83.4	76.3	76.9	2.16085e+06	2.09272e+06	2.01507e+06	1.57715e+06	1.89427e+06	1.44201e+06	1.31982e+06	1.32869e+06	Det	Det	Det	Det	Det
FALSE	High	Unambiguous	MASGSWRPFVTVAPLGSPLR		1.6433e-07	0	3.368	1	1	18	Q8CC88	von Willebrand factor A domain-containing protein 8 OS=Mus musculus OX=10090 GN=Vwa8 PE=1 SV=2	Q8CC88	0	2129.13	20	1.025	0.04	0.808721	0.999988	36.38	25.198	100.5	99.5	30.85	16.19	4	4	129.2	62.1	118.7	86.8	107.4	94.1	82	119.7	2.69236e+07	1.29452e+07	2.47355e+07	1.80812e+07	2.23752e+07	1.96142e+07	1.70757e+07	2.49344e+07	Det	Det	Det	Det	Det
FALSE	High	Unambiguous	MATNAAAQNAIK		1.01468e-05	0	2.292	1	1	7	P26039	Talin-1 OS=Mus musculus OX=10090 GN=Tln1 PE=1 SV=2	P26039	0	1203.62	12	2.851	1.51	0.00779077	0.0827245	52.69	21.5709	149.9	50.1	30.14	64.46	4	4	192.5	97.8	151.8	115.3	118.6	35	49.4	39.6	3.76205e+06	1.90995e+06	2965806	2.25289e+06	2.31721e+06	683586	964908	774405	Det	Det	Det	Det	Det
FALSE	High	Unambiguous	MAVAAQEGDAHPLGALPVGTLINNVESEPGR		2.80873e-10	0	5.029	1	1	7	Q9D773	39S ribosomal protein L2, mitochondrial OS=Mus musculus OX=10090 GN=Mrpl2 PE=1 SV=1	Q9D773	0	3113.57	31	0.582	-0.78	0.0213223	0.176911	14.34	23.9797	74	126	37.99	15.54	4	4	53.3	119.4	83	59.4	111.1	101.3	128.6	143.8	5.12174e+06	1.14615e+07	7.96848e+06	5.70514e+06	1.06626e+07	9.72935e+06	1.23467e+07	1.38085e+07	Det	Det	Det	Det	Det
FALSE	High	Unambiguous	MDASASAASVR		6.17872e-05	0	1.812	1	1	1	Q8CG76	Aflatoxin B1 aldehyde reductase member 2 OS=Mus musculus OX=10090 GN=Akr7a2 PE=1 SV=3	Q8CG76	0	1065.5	11	0.825	-0.28	0.385934	0.926442	13.61	23.328	89.3	110.7	13.38	13.8	4	4	110.4	85.8	89.7	83.3	124.7	110	88.5	107.5	6.51027e+06	5.0604e+06	5285199	4.91283e+06	7.35299e+06	6.48172e+06	5.2189e+06	6.3381e+06	Det	Det	Det	Det	Det
FALSE	High	Unambiguous	MDATANDITNDQYK		6.58969e-06	0	2.405	1	1	2	P08003	Protein disulfide-isomerase A4 OS=Mus musculus OX=10090 GN=Pdia4 PE=1 SV=3	P08003	0	1599.7	14	1.058	0.08	0.966143	0.999988	128.56	21.5441	135.4	64.6	56.73	95.69	4	4	169.3	22.4	119.3	126	189.1	11	138	24.8	1.95616e+06	259251	1.37842e+06	1.45506e+06	2.18453e+06	127114	1.59403e+06	286594	Det	Imp	Det	Det	Det
FALSE	High	Unambiguous	MDATANDVPSPYEVK		4.07875e-07	0	3.131	1	1	11	P27773	Protein disulfide-isomerase A3 OS=Mus musculus OX=10090 GN=Pdia3 PE=1 SV=2	P27773	0	1636.75	15	1.102	0.14	0.8691	0.999988	20.44	23.4817	102.4	97.6	15.79	14.65	4	4	93.7	94.5	103.6	129.2	111.5	78.8	89.8	99	6.19701e+06	6.25046e+06	6853247	8.5504e+06	7.37774e+06	5.2143e+06	5.93823e+06	6.54988e+06	Det	Det	Det	Det	Det
FALSE	High	Unambiguous	MDCQECPEGYR	2xCarbamidomethyl [C3; C6]	2.91417e-05	0	2.014	1	1	6	Q8BTM8	Filamin-A OS=Mus musculus OX=10090 GN=Flna PE=1 SV=5	Q8BTM8	0	1444.53	11	2.716	1.44	0.0131272	0.122854	33.56	21.3887	143.9	56.1	32.19	28.39	4	4	137.8	108.8	214.4	123.6	74.5	38.9	46.8	55.3	2.3607e+06	1.86332e+06	3.67334e+06	2.11686e+06	1.27677e+06	666828	801766	947037	Det	Det	Det	Det	Det
FALSE	High	Unambiguous	MDDREDLVYQAK	1xAcetyl [N-Term]	4.23836e-05	0	1.914	1	1	6	P62259	14-3-3 protein epsilon OS=Mus musculus OX=10090 GN=Ywhae PE=1 SV=1	P62259	1	1524.7	12	1.483	0.57	0.280662	0.834997	28.33	23.0205	119.5	80.5	25.27	21.97	4	4	107.5	86	156.8	128.9	71	60.9	88.7	100.2	5.18126e+06	4.14535e+06	7.56118e+06	6.21659e+06	3.42321e+06	2.93482e+06	4.27752e+06	4.8317e+06	Det	Det	Det	Det	Det
FALSE	High	Unambiguous	MDDVINISGHR		1.71596e-05	0	2.154	1	1	26	Q99NB1	Acetyl-coenzyme A synthetase 2-like, mitochondrial OS=Mus musculus OX=10090 GN=Acss1 PE=1 SV=1	Q99NB1	0	1256.61	11	0.747	-0.42	0.236405	0.784529	9.35	27.1053	87.2	112.8	15.96	8.87	4	4	105.9	90.9	78.8	74.8	112	126.5	107.1	104.1	8.44977e+07	7.25147e+07	62900062	5.96754e+07	8.93431e+07	1.00981e+08	8.54451e+07	8.30457e+07	Det	Det	Det	Det	Det
FALSE	High	Unambiguous	MADSGGQPQLTQPGK	1xOxidation [M1]	6.66571e-06	0	2.402	2	2	10	Q9QYG0-2; Q9QYG0	Isoform 2 of Protein NDRG2 OS=Mus musculus OX=10090 GN=Ndrg2;Protein NDRG2 OS=Mus musculus OX=10090 GN=Ndrg2 PE=1 SV=1	Q9QYG0-2; Q9QYG0	0	1530.72	15	0.559	-0.84	0.113449	0.535123	27.37	21.308	58.1	141.9	68.03	65.85	4	4	44.9	33.5	151.7	83.6	180.3	5.1	134.1	166.8	461703	345066	1.56144e+06	860603	1.85564e+06	52150	1.3798e+06	1.71719e+06	Imp	Imp	Det	Det	Det
FALSE	High	Unambiguous	LYNTCSVFGPDGSLLVK	1xCarbamidomethyl [C5]	2.81153e-07	0	3.228	1	1	10	Q9JHW2	Omega-amidase NIT2 OS=Mus musculus OX=10090 GN=Nit2 PE=1 SV=1	Q9JHW2	0	1869.94	17	1.032	0.05	0.968678	0.999988	27.24	24.2513	101.3	98.7	22.54	13.33	4	4	87.6	127.1	78	114.9	114.5	98.1	82.5	97.3	1.00096e+07	1.45264e+07	8908982	1.31256e+07	1.30881e+07	1.12091e+07	9.43025e+06	1.11202e+07	Det	Det	Det	Det	Det
FALSE	High	Unambiguous	MADSGGQPQLTQPGK		1.05309e-07	0	3.484	2	2	28	Q9QYG0-2; Q9QYG0	Isoform 2 of Protein NDRG2 OS=Mus musculus OX=10090 GN=Ndrg2;Protein NDRG2 OS=Mus musculus OX=10090 GN=Ndrg2 PE=1 SV=1	Q9QYG0-2; Q9QYG0	0	1514.73	15	0.838	-0.25	0.475841	0.973064	11.03	25.2991	91.2	108.8	16.83	4.21	4	4	92.1	109.6	89	72.3	115.7	109.1	107	105.2	2.09495e+07	2.49119e+07	2.02428e+07	1.6437e+07	2.62995e+07	2.48063e+07	2.4322e+07	2.39058e+07	Det	Det	Det	Det	Det
FALSE	High	Unambiguous	MADEAVCVGPAPTSK	1xCarbamidomethyl [C7]	1.61208e-07	0	3.373	1	1	16	Q91ZA3	Propionyl-CoA carboxylase alpha chain, mitochondrial OS=Mus musculus OX=10090 GN=Pcca PE=1 SV=2	Q91ZA3	0	1532.71	15	0.905	-0.14	0.742697	0.999988	12.86	26.0831	96.4	103.6	12.48	5.75	4	4	103.9	87.7	108.1	83.6	112.1	99.4	105.7	99.6	4.16939e+07	3.52242e+07	43381700	3.35602e+07	4.4986e+07	3.99012e+07	4.24146e+07	3.9999e+07	Det	Det	Det	Det	Det
FALSE	High	Unambiguous	LYPWGVVEVENPEHNDFLK		1.28065e-07	0	3.433	1	1	4	P42208	Septin-2 OS=Mus musculus OX=10090 GN=Septin2 PE=1 SV=2	P42208	0	2285.12	19
FALSE	High	Unambiguous	LYQLSPADSGEYVCQVAGSSHPEHEASFK	1xCarbamidomethyl [C14]	1.90848e-07	0	3.329	1	1	2	Q05793	Basement membrane-specific heparan sulfate proteoglycan core protein OS=Mus musculus OX=10090 GN=Hspg2 PE=1 SV=1	Q05793	0	3193.45	29	1.224	0.29	0.737062	0.999988	71.76	21.7491	109.9	90.1	65.53	19.41	4	4	41.9	109.6	228.9	98.9	57.4	84	86.9	92.4	905249	2.36919e+06	4.94531e+06	2.13811e+06	1.2405e+06	1.81582e+06	1.87674e+06	1.99561e+06	Det	Det	Det	Det	Det
FALSE	High	Unambiguous	IYQIYEGTAQIQR		1.88376e-06	0	2.732	1	1	54	P45952	Medium-chain specific acyl-CoA dehydrogenase, mitochondrial OS=Mus musculus OX=10090 GN=Acadm PE=1 SV=1	P45952	0	1582.82	13	1.079	0.11	0.605079	0.999988	13.43	30.0634	106.3	93.7	11.98	12.04	4	4	87.4	101.6	115.2	111.6	99.6	88.2	85.7	110.9	5.48643e+08	6.37863e+08	723302560	7.00736e+08	6.25637e+08	5.54002e+08	5.37941e+08	6.96303e+08	Det	Det	Det	Det	Det
FALSE	High	Unambiguous	IYQNIQDGSLDLNAAESGVQHKPSAPQGGR		2.27447e-10	0	5.084	1	1	18	Q91V41	Ras-related protein Rab-14 OS=Mus musculus OX=10090 GN=Rab14 PE=1 SV=3	Q91V41	0	3150.56	30	0.873	-0.2	0.561756	0.999988	38.55	24.919	99.5	100.5	67.34	72.54	4	4	53.6	57.8	80.8	190.7	68.3	69.7	61.6	217.6	1.32633e+07	1.43093e+07	20002728	4.72247e+07	1.69183e+07	1.72499e+07	1.52422e+07	5.38962e+07	Det	Det	Det	Det	Det
FALSE	High	Unambiguous	LYQQVLTQAELR		1.42976e-05	0	2.202	1	1	3	P15508	Spectrin beta chain, erythrocytic OS=Mus musculus OX=10090 GN=Sptb PE=1 SV=4	P15508	0	1461.81	12	0.473	-1.08	0.00358374	0.0442629	11.97	23.379	70.4	129.6	19.11	52.9	4	4	51.4	82.4	74.5	76.1	194	167.4	115	39.2	3.01531e+06	4.83715e+06	4.37312e+06	4.46897e+06	1.13836e+07	9.82443e+06	6.74708e+06	2.30351e+06	Det	Det	Det	Det	Det
FALSE	High	Unambiguous	LYSAVCALGNHR	1xCarbamidomethyl [C6]	7.27899e-05	0	1.767	1	1	5	E9Q401	Ryanodine receptor 2 OS=Mus musculus OX=10090 GN=Ryr2 PE=1 SV=1	E9Q401	0	1360.68	12	0.961	-0.06	0.670497	0.999988	22.9	22.5581	98	102	32.76	39.25	4	4	119.9	114	50.5	102.2	118.5	141.7	106.5	46.6	3.78614e+06	3.59938e+06	1.59319e+06	3.22605e+06	3.74052e+06	4.47443e+06	3.36256e+06	1.47045e+06	Det	Det	Det	Det	Det
FALSE	High	Unambiguous	IYSGTLTPQLAVHNINR		7.46574e-05	0	1.76	1	3	2	Q8R2Q4	Ribosome-releasing factor 2, mitochondrial OS=Mus musculus OX=10090 GN=Gfm2 PE=1 SV=2	Q8R2Q4-3; Q8R2Q4; Q8R2Q4-2	0	1897.03	17	0.516	-0.96	0.083439	0.446013	32.83	21.4955	44	156	133.73	87.74	4	4	231.3	25.7	33	18.2	188.1	56.4	238.2	9.1	1.66987e+06	185253	238133	131430	1.3583e+06	407186	1.71981e+06	65758.4	Det	Imp	Imp	Imp	Det
FALSE	High	Unambiguous	LYSPSQIGAFVLMK	1xOxidation [M13]	8.48022e-06	0	2.339	1	1	13	P38647	Stress-70 protein, mitochondrial OS=Mus musculus OX=10090 GN=Hspa9 PE=1 SV=3	P38647	0	1569.83	14	4.335	2.12	1.21972e-06	3.48208e-05	99.65	23.0427	162.5	37.5	41.43	135.77	4	4	117.2	155.8	186.7	61.5	30.9	31.4	210.6	6	6.50582e+06	8.65023e+06	10368593	3.4142e+06	1.71561e+06	1.74545e+06	1.16947e+07	331826	Det	Det	Det	Det	Det
FALSE	High	Unambiguous	IYSTAFTPMYHAVTTR		1.05012e-05	0	2.283	1	2	4	P47791	Glutathione reductase, mitochondrial OS=Mus musculus OX=10090 GN=Gsr PE=1 SV=3	P47791-2; P47791	0	1858.92	16	1.1	0.14	0.963173	0.999988	79.23	21.6083	104.7	95.3	72.9	26.93	4	4	90.5	122.7	9.4	191	129	95.5	65.4	96.4	1.47947e+06	2.00631e+06	153755	3.12203e+06	2.10929e+06	1.56081e+06	1.06852e+06	1.57578e+06	Det	Det	Imp	Det	Det
FALSE	High	Unambiguous	LYSTSATPLVLLR		4.23836e-05	0	1.914	1	1	2	Q8R1S0	Ubiquinone biosynthesis monooxygenase COQ6, mitochondrial OS=Mus musculus OX=10090 GN=Coq6 PE=1 SV=3	Q8R1S0	0	1433.84	13	0.77	-0.38	0.211656	0.745492	23.63	24.1917	87.5	112.5	36.27	9.47	4	4	71.8	57.8	132	99.6	117.2	100.6	100.9	120.1	8.03225e+06	6.46718e+06	14759275	1.11363e+07	1.30984e+07	1.12496e+07	1.12757e+07	1.34221e+07	Det	Det	Det	Det	Det
FALSE	High	Unambiguous	LYTEGYQVPPGATYTAIEAPK		8.05855e-09	0	4.154	1	1	56	Q91WD5	NADH dehydrogenase [ubiquinone] iron-sulfur protein 2, mitochondrial OS=Mus musculus OX=10090 GN=Ndufs2 PE=1 SV=1	Q91WD5	0	2269.14	21	2.725	1.45	3.88074e-07	1.21441e-05	137.22	26.534	189.3	10.7	88.57	135.35	4	4	120.8	1.1	251.9	94	238.4	0.3	93.1	0.4	4.72416e+07	416400	98542396	3.67866e+07	9.32497e+07	132912	3.64045e+07	151784	Det	Imp	Det	Det	Det
FALSE	High	Unambiguous	LYTEGYQVPPGATYTAIEAPKGEFGVYLVSDGSSRPYR		2.58654e-08	0	3.85	1	1	4	Q91WD5	NADH dehydrogenase [ubiquinone] iron-sulfur protein 2, mitochondrial OS=Mus musculus OX=10090 GN=Ndufs2 PE=1 SV=1	Q91WD5	1	4139.04	38	0.964	-0.05	0.772106	0.999988	50.15	23.4019	87.9	112.1	50.44	66.58	4	4	134.8	134	85.5	32.2	134.3	138.9	140	0.2	6.77138e+06	6.73231e+06	4292844	1.61952e+06	6.74467e+06	6.97906e+06	7.03217e+06	9803.48	Det	Det	Det	Det	Det
FALSE	High	Unambiguous	LYTQNIDGLER		3.77528e-05	0	1.945	1	2	5	Q8R104	NAD-dependent protein deacetylase sirtuin-3 OS=Mus musculus OX=10090 GN=Sirt3 PE=1 SV=2	Q8R104; Q8R104-2	0	1321.67	11	1.393	0.48	0.351624	0.905527	22.94	23.1711	119.9	80.1	19.63	9.49	4	4	106.9	125.8	148.4	94.9	78	92.5	76.8	76.7	5.61486e+06	6.60564e+06	7.79326e+06	4.98444e+06	4.0958e+06	4.85716e+06	4.03498e+06	4.0259e+06	Det	Det	Det	Det	Det
FALSE	High	Unambiguous	IYTSIGEDYDER		9.04901e-06	0	2.322	1	1	15	P67778	Prohibitin OS=Mus musculus OX=10090 GN=Phb PE=1 SV=1	P67778	0	1460.65	12	1.241	0.31	0.235174	0.784372	19.76	27.6424	109.8	90.2	18.4	9.21	4	4	103.4	84.3	130.4	119.9	99.3	79.7	89.1	93.9	1.216e+08	9.91257e+07	153353040	1.40972e+08	1.16805e+08	9.36937e+07	1.04786e+08	1.10424e+08	Det	Det	Det	Det	Det
FALSE	High	Unambiguous	LYYLTSEADVEAVVDK		4.44347e-06	0	2.508	1	1	1	Q3V384	AFG1-like ATPase OS=Mus musculus OX=10090 GN=Afg1l PE=1 SV=1	Q3V384	0	1814.91	16	1.466	0.55	0.394181	0.932862	139.28	21.4276	136.3	63.7	68.83	68.84	4	4	127	5	203.2	157.9	119.6	36.7	25.7	124.9	1.45105e+06	56917.8	2322656	1.80455e+06	1.36732e+06	419034	293761	1.42722e+06	Det	Imp	Det	Det	Det
FALSE	High	Unambiguous	MADEAVCVGPAPTSK	1xCarbamidomethyl [C7]; 1xOxidation [M1]	2.38402e-07	0	3.271	1	1	7	Q91ZA3	Propionyl-CoA carboxylase alpha chain, mitochondrial OS=Mus musculus OX=10090 GN=Pcca PE=1 SV=2	Q91ZA3	0	1548.7	15
FALSE	High	Unambiguous	ITGYIVEYKEEGKEEWEK		2.26306e-05	0	2.081	1	2	4	A2ASS6	Titin OS=Mus musculus OX=10090 GN=Ttn PE=1 SV=1	A2ASS6; A2ASS6-2	2	2230.09	18	1.282	0.36	0.568574	0.999988	74.5	22.5583	111.2	88.8	72.59	23.21	4	4	106.1	131.9	5.1	197.7	109.6	92.5	60.5	96.6	3.23466e+06	4.01844e+06	154458	6.02575e+06	3.33932e+06	2.81874e+06	1.84368e+06	2.94427e+06	Det	Det	Imp	Det	Det
FALSE	High	Unambiguous	LTGVFAPRPSTGPHK		1.74885e-05	0	2.149	1	1	9	P62702	40S ribosomal protein S4, X isoform OS=Mus musculus OX=10090 GN=Rps4x PE=1 SV=2	P62702	0	1564.86	15	1.004	0.01	0.933924	0.999988	26.22	23.9601	105.4	94.6	22.83	18.59	4	4	133.2	81.2	109.8	88	124	87.8	87.5	88.5	1.30106e+07	7.92646e+06	1.07252e+07	8.59818e+06	1.21094e+07	8.5778e+06	8.54648e+06	8.64315e+06	Det	Det	Det	Det	Det
FALSE	High	Unambiguous	LTGTIQNDILK		0.000120727	0	1.624	1	1	7	P16332	Methylmalonyl-CoA mutase, mitochondrial OS=Mus musculus OX=10090 GN=Mmut PE=1 SV=2	P16332	0	1215.69	11	0.919	-0.12	0.816872	0.999988	19.67	25.4645	92.3	107.7	29.86	26.42	4	4	83.5	136.1	85.3	73.2	80.4	89.9	108.1	143.6	2.32755e+07	3.79573e+07	23797246	2.04189e+07	2.243e+07	2.50655e+07	3.01372e+07	4.0049e+07	Det	Det	Det	Det	Det
FALSE	High	Unambiguous	LQGIEIPEGTDYK		3.54258e-05	0	1.962	1	1	2	Q8K3A0	Iron-sulfur cluster co-chaperone protein HscB OS=Mus musculus OX=10090 GN=Hscb PE=1 SV=2	Q8K3A0	0	1462.74	13	1.256	0.33	0.581349	0.999988	23.48	22.6293	112.3	87.7	20.47	18.43	4	4	74.5	109.8	124.1	114.1	120.3	88	86.8	82.5	2.80266e+06	4.13126e+06	4.67032e+06	4.29623e+06	4.5264e+06	3.31315e+06	3.26706e+06	3.10595e+06	Det	Det	Det	Det	Det
FALSE	High	Unambiguous	LQGLNKPVYHQLSDCGDHVVIINTR	1xCarbamidomethyl [C15]	3.47187e-07	0	3.173	1	1	9	Q9D1P0	39S ribosomal protein L13, mitochondrial OS=Mus musculus OX=10090 GN=Mrpl13 PE=1 SV=1	Q9D1P0	0	2876.48	25	1.157	0.21	0.823677	0.999988	146.29	22.5279	122.2	77.8	122.28	109.63	4	4	96.3	41.1	2.1	310.8	103.1	15.6	14.1	216.9	4.56007e+06	1.94568e+06	101755	1.47154e+07	4.88159e+06	738098	665635	1.0268e+07	Det	Det	Imp	Det	Det
FALSE	High	Unambiguous	LQGPQTSAEVYR		4.75602e-05	0	1.883	1	2	9	Q3ULJ0	Glycerol-3-phosphate dehydrogenase 1-like protein OS=Mus musculus OX=10090 GN=Gpd1l PE=1 SV=2	Q3ULJ0-2; Q3ULJ0	0	1348.69	12	1.203	0.27	0.671467	0.999988	11.82	23.2183	110.7	89.3	6.55	8.32	4	4	111	110	118.1	100.6	83.8	83.7	98.1	94.9	5.87958e+06	5.82557e+06	6256659	5.32834e+06	4.43721e+06	4.43163e+06	5.1968e+06	5.02539e+06	Det	Det	Det	Det	Det
FALSE	High	Unambiguous	LQGQLEQGDDTAAEK		0.000116241	0	1.635	1	1	3	Q6P542	ATP-binding cassette sub-family F member 1 OS=Mus musculus OX=10090 GN=Abcf1 PE=1 SV=1	Q6P542	0	1602.76	15	1.03	0.04	0.93463	0.999988	41.73	19.1343	99.3	100.7	31.32	32.13	4	4	125	69.9	130.4	77.2	113.7	135.1	61.6	87.1	398539	222792	415907	246012	362649	430734	196402	277783	Det	Det	Det	Det	Det
FALSE	High	Unambiguous	LQGSCTSCPSSIITLK	2xCarbamidomethyl [C5; C8]	1.46466e-07	0	3.398	1	1	16	Q9QZ23	NFU1 iron-sulfur cluster scaffold homolog, mitochondrial OS=Mus musculus OX=10090 GN=Nfu1 PE=1 SV=2	Q9QZ23	0	1751.87	16	1.096	0.13	0.716269	0.999988	20.04	24.5303	105.2	94.8	18.86	7.81	4	4	106.1	99	84.4	131.9	92.4	92.5	88.3	105.3	1.43263e+07	1.33657e+07	11395583	1.78062e+07	1.24717e+07	1.2489e+07	1.19233e+07	1.42212e+07	Det	Det	Det	Det	Det
FALSE	High	Unambiguous	LQGSGVTVNALHPGVAR		2.32086e-07	0	3.278	1	1	11	Q8CEE7	Retinol dehydrogenase 13 OS=Mus musculus OX=10090 GN=Rdh13 PE=1 SV=1	Q8CEE7	0	1675.92	17	1.179	0.24	0.552688	0.995557	22.81	23.9486	108.2	91.8	30.68	10.16	4	4	105.4	138	117.4	61.4	100.6	88.6	84.1	104.4	8.88254e+06	1.16278e+07	9.8913e+06	5.17135e+06	8.47033e+06	7.46621e+06	7.08849e+06	8.79352e+06	Det	Det	Det	Det	Det
FALSE	High	Unambiguous	IQGSTIPINQARPNYNLTFTK		2.02004e-05	0	2.111	1	1	5	Q8K009	Mitochondrial 10-formyltetrahydrofolate dehydrogenase OS=Mus musculus OX=10090 GN=Aldh1l2 PE=1 SV=2	Q8K009	0	2376.27	21	0.48	-1.06	0.00646421	0.0712541	32.42	22.0574	60.9	139.1	145.07	90.68	4	4	27	273.4	5	40.5	211.1	19.8	29.5	193.6	269666	2.72586e+06	49603.4	404147	2.10434e+06	197157	294352	1.93034e+06	Imp	Det	Imp	Imp	Det
FALSE	High	Unambiguous	LQIAACSNQDPLQGTTGLIPLLGIDVWEHAYYLQYK	1xCarbamidomethyl [C6]	4.33412e-05	0	1.908	1	1	1	P09671	Superoxide dismutase [Mn], mitochondrial OS=Mus musculus OX=10090 GN=Sod2 PE=1 SV=3	P09671	0	4089.08	36
FALSE	High	Unambiguous	LQLEAQAQEVQK		3.26206e-05	0	1.984	1	1	6	Q80ZS3	28S ribosomal protein S26, mitochondrial OS=Mus musculus OX=10090 GN=Mrps26 PE=1 SV=1	Q80ZS3	0	1384.74	12	1.235	0.31	0.532972	0.992581	14.65	23.4099	110.1	89.9	11.22	9.9	4	4	99.1	129.3	111.3	109.1	95.6	75.4	89.4	90.7	6.14465e+06	8.01852e+06	6.89787e+06	6.76535e+06	5.9277e+06	4.67287e+06	5.5432e+06	5.62336e+06	Det	Det	Det	Det	Det
FALSE	High	Unambiguous	LQLGPETLLQDNPK		1.28032e-05	0	2.231	1	1	4	O09174	Alpha-methylacyl-CoA racemase OS=Mus musculus OX=10090 GN=Amacr PE=1 SV=4	O09174	0	1565.85	14	1.24	0.31	0.551821	0.994977	14.3	23.5465	109	91	11.25	6.1	4	4	104.7	128.7	100.2	112.4	92.3	80.5	90.7	90.5	7.21617e+06	8.87419e+06	6.90641e+06	7.74831e+06	6.35964e+06	5.54871e+06	6.25387e+06	6.24152e+06	Det	Det	Det	Det	Det
FALSE	High	Unambiguous	LQLLCGEHKSENEEELEK	1xCarbamidomethyl [C5]	0.000121976	0	1.621	1	1	10	P47802	Metaxin-1 OS=Mus musculus OX=10090 GN=Mtx1 PE=1 SV=1	P47802	1	2185.04	18	2.879	1.53	0.000328034	0.00552345	84.55	23.4411	139.9	60.1	70.57	30.07	4	4	58.4	285.2	71.9	194.3	45.7	59.9	56.4	28.1	4.31598e+06	2.10844e+07	5314244	1.43644e+07	3.37607e+06	4.43079e+06	4.16826e+06	2.07844e+06	Det	Det	Det	Det	Det
FALSE	High	Unambiguous	LQLLEPFDKWDGK		1.23247e-05	0	2.241	1	1	55	Q99KI0	Aconitate hydratase, mitochondrial OS=Mus musculus OX=10090 GN=Aco2 PE=1 SV=1	Q99KI0	1	1588.84	13	1.031	0.04	0.816804	0.999988	24.14	30.3864	101.5	98.5	9.53	25.57	4	4	101.8	112	95.8	89.7	96.9	135.3	94.7	73.8	7.83912e+08	8.62146e+08	7.37361e+08	6.90272e+08	7.46286e+08	1.0416e+09	7.28718e+08	5.68363e+08	Det	Det	Det	Det	Det
FALSE	High	Unambiguous	LQINAQNCVHCK	2xCarbamidomethyl [C8; C11]	1.21846e-05	0	2.244	1	1	46	Q921G7	Electron transfer flavoprotein-ubiquinone oxidoreductase, mitochondrial OS=Mus musculus OX=10090 GN=Etfdh PE=1 SV=1	Q921G7	0	1484.71	12	0.946	-0.08	0.754118	0.999988	15.01	29.556	97.2	102.8	19.85	13.54	4	4	124.6	93.8	79.1	92	122.8	97.1	99.3	91.2	5.9658e+08	4.48993e+08	378443680	4.40108e+08	5.87944e+08	4.64901e+08	4.75246e+08	4.3673e+08	Det	Det	Det	Det	Det
FALSE	High	Unambiguous	LQLQEESQLQK		6.52687e-05	0	1.797	1	1	16	Q2TPA8	Hydroxysteroid dehydrogenase-like protein 2 OS=Mus musculus OX=10090 GN=Hsdl2 PE=1 SV=1	Q2TPA8	0	1343.72	11	1.072	0.1	0.613195	0.999988	14.03	27.3996	103.9	96.1	11.93	1.74	4	4	95.9	91.7	118.2	110.8	98.2	94.3	95.8	95.1	9.72409e+07	9.29907e+07	119795992	1.12384e+08	9.95243e+07	9.56032e+07	9.71344e+07	9.6407e+07	Det	Det	Det	Det	Det
FALSE	High	Unambiguous	LQIQGEGQASSTIR		3.87535e-05	0	1.938	1	1	2	P12242	Mitochondrial brown fat uncoupling protein 1 OS=Mus musculus OX=10090 GN=Ucp1 PE=1 SV=2	P12242	0	1487.78	14
FALSE	High	Unambiguous	IQFNESFAEMNR	1xOxidation [M10]	1.59646e-05	0	2.173	1	1	23	P19783	Cytochrome c oxidase subunit 4 isoform 1, mitochondrial OS=Mus musculus OX=10090 GN=Cox4i1 PE=1 SV=2	P19783	0	1501.67	12	0.559	-0.84	0.0104595	0.103546	4.54	25.8218	71.8	128.2	11.6	4.32	4	4	65.3	64	78.5	79.7	122.2	125	134.4	130.9	2.16837e+07	2.12632e+07	26048178	2.64527e+07	4.05652e+07	4.14951e+07	4.46095e+07	4.34731e+07	Det	Det	Det	Det	Det
FALSE	High	Unambiguous	LQIQGENPGAQSVQYR		2.21645e-07	0	3.29	1	1	5	P56501	Mitochondrial uncoupling protein 3 OS=Mus musculus OX=10090 GN=Ucp3 PE=1 SV=1	P56501	0	1787.9	16	1.35	0.43	0.449628	0.961666	25.83	23.0454	115.2	84.8	12.82	22.96	4	4	123.7	100.9	125.3	98.5	77.4	70.4	87.4	116.3	6.02127e+06	4.91198e+06	6101571	4.7955e+06	3.76938e+06	3.42938e+06	4.25477e+06	5.66213e+06	Det	Det	Det	Det	Det
FALSE	High	Unambiguous	IQFNESFAEMNR		1.78915e-05	0	2.143	1	1	35	P19783	Cytochrome c oxidase subunit 4 isoform 1, mitochondrial OS=Mus musculus OX=10090 GN=Cox4i1 PE=1 SV=2	P19783	0	1485.68	12	0.761	-0.39	0.0914849	0.471664	8.84	30.2014	86.4	113.6	13.36	7.29	4	4	70.3	83.7	97.4	89.2	106.3	111.1	125.9	116.1	4.84242e+08	5.76375e+08	670562852	6.14448e+08	7.31772e+08	7.65283e+08	8.66661e+08	7.99714e+08	Det	Det	Det	Det	Det
FALSE	High	Unambiguous	IQEVDAQMLRDICSK	1xCarbamidomethyl [C13]	1.01613e-06	0	2.893	1	1	1	Q9CZ13	Cytochrome b-c1 complex subunit 1, mitochondrial OS=Mus musculus OX=10090 GN=Uqcrc1 PE=1 SV=2	Q9CZ13	1	1805.89	15	5.856	2.55	3.60067e-09	1.48805e-07	140.31	22.6983	179	21	65.81	183.92	4	4	142.7	123	69.4	14.7	15.8	423	4	7.5	2.05401e+06	1.77057e+06	998640	211621	227088	6.08901e+06	57792	107277	Det	Det	Det	Imp	Imp
FALSE	High	Unambiguous	LQDAEEAVEAVNAK		2.22128e-06	0	2.689	2	2	29	Q02566; Q91Z83	Myosin-6 OS=Mus musculus OX=10090 GN=Myh6 PE=1 SV=2;Myosin-7 OS=Mus musculus OX=10090 GN=Myh7 PE=2 SV=1	Q02566; Q91Z83	0	1486.74	14	1.598	0.68	0.0027282	0.0351293	27.24	29.1244	123	77	30.83	8.05	4	4	74.2	121.2	127.7	166.1	70.6	74.5	84.2	81.4	2.30742e+08	3.76865e+08	397258656	5.16593e+08	2.19477e+08	2.31753e+08	2.61959e+08	2.53122e+08	Det	Det	Det	Det	Det
FALSE	High	Unambiguous	LQDAEEHVEAVNSK		3.28664e-05	0	1.982	1	1	3	Q5SX39	Myosin-4 OS=Mus musculus OX=10090 GN=Myh4 PE=2 SV=1	Q5SX39	0	1568.76	14	0.84	-0.25	0.443344	0.959397	97.57	22.2963	74.8	125.2	162.24	158.31	4	4	12.3	13.8	27.3	321.6	34.7	2.3	30.4	357.7	207386	233240	461798	5.44424e+06	586734	39360.9	514604	6.05561e+06	Imp	Imp	Imp	Det	Det
FALSE	High	Unambiguous	IQDAGLVLADALRK		7.80766e-08	0	3.562	1	2	12	Q8R0N6	Hydroxyacid-oxoacid transhydrogenase, mitochondrial OS=Mus musculus OX=10090 GN=Adhfe1 PE=1 SV=2	Q8R0N6-2; Q8R0N6	1	1482.86	14	1.383	0.47	0.102898	0.506055	32.54	25.051	120.2	79.8	23.86	15.27	4	4	145.3	96.3	140.9	92.1	71.3	77.2	99.5	77.4	2.81816e+07	1.86822e+07	2.73326e+07	1.7876e+07	1.38375e+07	1.49782e+07	1.93064e+07	1.50159e+07	Det	Det	Det	Det	Det
FALSE	High	Unambiguous	LQDEDEGTYTFQIQDGK		1.04504e-07	0	3.486	1	2	3	Q62234	Myomesin-1 OS=Mus musculus OX=10090 GN=Myom1 PE=1 SV=2	Q62234; Q62234-2	0	1986.89	17	0.818	-0.29	0.551746	0.994977	22.5	21.0341	87.9	112.1	16.76	46.56	4	4	77.8	115.8	90.2	94.2	100.5	145.8	137.6	38	839806	1.25052e+06	973786	1.01686e+06	1.08532e+06	1.57454e+06	1.48532e+06	410332	Det	Det	Det	Det	Det
FALSE	High	Unambiguous	LQDEIQNMKEEMAR		8.01103e-07	0	2.955	1	1	12	P20152	Vimentin OS=Mus musculus OX=10090 GN=Vim PE=1 SV=3	P20152	1	1734.81	14	1.135	0.18	0.593897	0.999988	34.77	24.5188	106.5	93.5	42.35	14.12	4	4	85.9	106.8	79.4	184.5	99.6	76.5	92.4	74.8	1.28564e+07	1.59821e+07	1.18844e+07	2.76164e+07	1.49003e+07	1.14537e+07	1.38352e+07	1.11948e+07	Det	Det	Det	Det	Det
FALSE	High	Unambiguous	LQDLVDKLQLK		2.18729e-05	0	2.09	2	2	2	Q02566; Q91Z83	Myosin-6 OS=Mus musculus OX=10090 GN=Myh6 PE=1 SV=2;Myosin-7 OS=Mus musculus OX=10090 GN=Myh7 PE=2 SV=1	Q02566; Q91Z83	1	1312.78	11	0.759	-0.4	0.364877	0.913284	63.8	21.5555	67.7	132.3	100.39	52.12	4	4	30.7	191.7	1.6	122.6	94.4	151.7	168.7	38.7	358417	2.24148e+06	18856.7	1.43332e+06	1.1038e+06	1.77424e+06	1.97277e+06	452139	Imp	Det	Imp	Det	Det
FALSE	High	Unambiguous	LQDLVSPVYSYLWTRPAVHR		7.43879e-05	0	1.761	1	1	1	Q9CXJ1	Probable glutamate--tRNA ligase, mitochondrial OS=Mus musculus OX=10090 GN=Ears2 PE=1 SV=1	Q9CXJ1	0	2400.28	20	0.854	-0.23	0.626898	0.999988	85.41	21.2423	77.5	122.5	83.3	86.69	4	4	149.2	14.8	32.6	137.2	4.3	112.6	99.6	249.6	1.65493e+06	164484	362052	1.52168e+06	47866.2	1.24851e+06	1.10411e+06	2.76851e+06	Det	Imp	Imp	Det	Imp
FALSE	High	Unambiguous	LQDYTGVEKDEVILQCEISK	1xCarbamidomethyl [C16]	3.43797e-06	0	2.575	1	2	1	A2ASS6	Titin OS=Mus musculus OX=10090 GN=Ttn PE=1 SV=1	A2ASS6; A2ASS6-2	1	2367.17	20	8.782	3.13	5.30462e-11	2.68699e-09	205.94	22.2513	181.6	18.4	26.09	121.42	4	4	184.2	182.8	133	103.9	3	4.1	128.9	60.2	4.0921e+06	4.06061e+06	2.95406e+06	2.30868e+06	66271.4	91604	2.86379e+06	1.33727e+06	Det	Det	Det	Det	Imp
FALSE	High	Unambiguous	LQEEIQLREEAENNLAAFR		2.33873e-07	0	3.276	1	1	5	P31001	Desmin OS=Mus musculus OX=10090 GN=Des PE=1 SV=3	P31001	1	2273.15	19	1.627	0.7	0.0541926	0.340482	62.91	23.8844	124.2	75.8	58.26	16.72	4	4	144.4	210.6	38	103.8	77.7	71.8	92	61.6	1.26121e+07	1.83933e+07	3.32177e+06	9.06743e+06	6.78457e+06	6.26573e+06	8.02944e+06	5.38246e+06	Det	Det	Det	Det	Det
FALSE	High	Unambiguous	LQEEMLQREEAESTLQSFR		6.5698e-08	0	3.607	1	1	11	P20152	Vimentin OS=Mus musculus OX=10090 GN=Vim PE=1 SV=3	P20152	1	2324.12	19	1.478	0.56	0.0883789	0.461129	56.67	24.6737	120.4	79.6	46.07	30.06	4	4	56.1	185.6	100.9	126.6	77.6	118.8	62.4	72.1	8.65978e+06	2.86402e+07	15569121	1.95404e+07	1.19731e+07	1.8335e+07	9.62702e+06	1.11268e+07	Det	Det	Det	Det	Det
FALSE	High	Unambiguous	LQEEMLQREEAESTLQSFRQDVDNASLAR		6.15504e-08	0	3.624	1	1	1	P20152	Vimentin OS=Mus musculus OX=10090 GN=Vim PE=1 SV=3	P20152	2	3393.63	29	2.741	1.45	0.00246021	0.0321172	87.4	22.419	146.5	53.5	52.65	82.11	4	4	60.6	233.8	162.8	108.3	125.6	43.8	11.5	53.6	2.00433e+06	7.73135e+06	5.38121e+06	3.58088e+06	4.15224e+06	1.44737e+06	380448	1.77212e+06	Det	Det	Det	Det	Det
FALSE	High	Unambiguous	IQEGVFDINNEANGIK		3.00097e-07	0	3.211	1	1	4	P53994	Ras-related protein Rab-2A OS=Mus musculus OX=10090 GN=Rab2a PE=1 SV=1	P53994	0	1760.88	16	1.238	0.31	0.469191	0.969204	31.18	23.7354	113.5	86.5	24.15	9.86	4	4	75.3	103.5	134.4	126.4	86.6	82.9	87.8	103	5.88675e+06	8.09189e+06	10510137	9.883e+06	6.77018e+06	6.47931e+06	6.8657e+06	8.0545e+06	Det	Det	Det	Det	Det
FALSE	High	Unambiguous	IQEITEQLDITTSEYEK		6.50072e-09	0	4.21	1	2	10	P63038	60 kDa heat shock protein, mitochondrial OS=Mus musculus OX=10090 GN=Hspd1 PE=1 SV=1	P63038-2; P63038	0	2040	17	1.664	0.73	0.078172	0.430111	46.23	23.3778	126.4	73.6	40.85	15.41	4	4	156.9	165	108.9	57.1	66.2	71.1	81.6	93.3	8.84308e+06	9.29995e+06	6.14207e+06	3.21816e+06	3.73017e+06	4.00859e+06	4.60099e+06	5.25804e+06	Det	Det	Det	Det	Det
FALSE	High	Unambiguous	LQEQVLSRPAVVQK		4.10021e-06	0	2.529	1	1	7	Q9D1B9	39S ribosomal protein L28, mitochondrial OS=Mus musculus OX=10090 GN=Mrpl28 PE=1 SV=3	Q9D1B9	0	1594.93	14	1.108	0.15	0.685861	0.999988	10.71	24.5164	106.5	93.5	9.64	8.15	4	4	111.7	113.5	101.7	91.7	105.2	98.1	89.1	89.2	1.45527e+07	1.47913e+07	1.32486e+07	1.19446e+07	1.37054e+07	1.27819e+07	1.16107e+07	1.16187e+07	Det	Det	Det	Det	Det
FALSE	High	Unambiguous	IQEVDAQMLR		8.16954e-05	0	1.735	1	1	34	Q9CZ13	Cytochrome b-c1 complex subunit 1, mitochondrial OS=Mus musculus OX=10090 GN=Uqcrc1 PE=1 SV=2	Q9CZ13	0	1202.62	10	0.979	-0.03	0.92616	0.999988	15.32	30.4747	100.8	99.2	15.7	9.19	4	4	90.5	87.5	104.4	122.2	92.5	99	92.3	111.7	7.4571e+08	7.2076e+08	8.60307e+08	1.00734e+09	7.62127e+08	8.15692e+08	7.60767e+08	9.20186e+08	Det	Det	Det	Det	Det
FALSE	High	Unambiguous	LQFHNVKPECLDAYNK	1xCarbamidomethyl [C10]	1.20667e-09	0	4.649	1	1	72	O55126	Protein NipSnap homolog 2 OS=Mus musculus OX=10090 GN=Nipsnap2 PE=1 SV=1	O55126	0	1975.97	16	0.808	-0.31	0.191214	0.713246	11.63	30.1743	88.7	111.3	13.91	15.82	4	4	93.8	83.4	104.9	76.3	130.5	106.9	88.7	115.5	6.34724e+08	5.64102e+08	709232396	5.16152e+08	8.82751e+08	7.23107e+08	5.99664e+08	7.81153e+08	Det	Det	Det	Det	Det
FALSE	High	Unambiguous	LQASSEGHEPQEDDDLAQR		2.50837e-08	0	3.858	1	1	17	Q8VE22	28S ribosomal protein S23, mitochondrial OS=Mus musculus OX=10090 GN=Mrps23 PE=1 SV=1	Q8VE22	0	2124.94	19	1.124	0.17	0.723649	0.999988	21.9	23.8029	110.2	89.8	12.74	15.66	4	4	112.3	110.9	120.2	88.2	106.9	78.5	102	81	9.03033e+06	8.92021e+06	9.67107e+06	7.09676e+06	8.59482e+06	6.31776e+06	8.20489e+06	6.51141e+06	Det	Det	Det	Det	Det
FALSE	High	Unambiguous	LQLRPTLIAGIMK		1.60978e-06	0	2.773	1	1	10	Q9DCM2	Glutathione S-transferase kappa 1 OS=Mus musculus OX=10090 GN=Gstk1 PE=1 SV=3	Q9DCM2	0	1453.89	13	0.971	-0.04	0.999652	0.999988	25.35	26.5211	98.6	101.4	30.43	16.13	4	4	142.9	95	94	69.9	118.8	106.5	84.1	88.8	7.85971e+07	5.22552e+07	51700878	3.84707e+07	6.53464e+07	5.86101e+07	4.62631e+07	4.88457e+07	Det	Det	Det	Det	Det
FALSE	High	Unambiguous	IQLVEEELDR		7.25267e-05	0	1.768	3	6	13	P58774; P21107-2; P58771	Tropomyosin beta chain OS=Mus musculus OX=10090 GN=Tpm2 PE=1 SV=1;Isoform 2 of Tropomyosin alpha-3 chain OS=Mus musculus OX=10090 GN=Tpm3;Tropomyosin alpha-1 chain OS=Mus musculus OX=10090 GN=Tpm1 PE=1 SV=1	P58774; P21107-2; P58774-2; P21107; P58771-2; P58771	0	1243.65	10	1.293	0.37	0.19349	0.717001	52.98	25.5744	114	86	42.97	28.66	4	4	46.6	160.5	111.7	121.4	95.2	81	61.1	122.5	1.2453e+07	4.29241e+07	29875130	3.24548e+07	2.54662e+07	2.16593e+07	1.6348e+07	3.2744e+07	Det	Det	Det	Det	Det
FALSE	High	Unambiguous	LQTQPPSLSGQPPMYSGTLDCFR	1xCarbamidomethyl [C21]	1.52622e-10	0	5.188	1	1	13	Q9Z2Z6	Mitochondrial carnitine/acylcarnitine carrier protein OS=Mus musculus OX=10090 GN=Slc25a20 PE=1 SV=1	Q9Z2Z6	0	2580.22	23	1.093	0.13	0.60927	0.999988	9.34	25.6304	105.6	94.4	9	9.84	4	4	101.6	103.3	96.2	118.2	89	88.9	94	108.8	2.95499e+07	3.00692e+07	27988052	3.43997e+07	2.58999e+07	2.58682e+07	2.73665e+07	3.16479e+07	Det	Det	Det	Det	Det
FALSE	High	Unambiguous	LQTQPPSLSGQPPMYSGTLDCFRK	1xCarbamidomethyl [C21]	2.21186e-13	0	6.892	1	1	41	Q9Z2Z6	Mitochondrial carnitine/acylcarnitine carrier protein OS=Mus musculus OX=10090 GN=Slc25a20 PE=1 SV=1	Q9Z2Z6	1	2708.32	24	0.842	-0.25	0.386163	0.926729	24	28.4657	90.5	109.5	32.61	18.45	4	4	67.7	90.1	84.5	140.2	110.6	80.1	100.7	126.1	1.40795e+08	1.87435e+08	1.75656e+08	2.91431e+08	2.29921e+08	1.6659e+08	2.0936e+08	2.62181e+08	Det	Det	Det	Det	Det
FALSE	High	Unambiguous	LQTQPPSLSGQPPMYSGTLDCFRK	1xCarbamidomethyl [C21]; 1xOxidation [M14]	2.09649e-09	0	4.505	1	1	17	Q9Z2Z6	Mitochondrial carnitine/acylcarnitine carrier protein OS=Mus musculus OX=10090 GN=Slc25a20 PE=1 SV=1	Q9Z2Z6	1	2724.31	24	0.95	-0.07	0.776142	0.999988	10.95	24.3895	97.5	102.5	16.46	5.03	4	4	74.8	112.8	99.8	95.4	100.6	104.5	100.4	111.6	8.9902e+06	1.35499e+07	11986861	1.14645e+07	1.20796e+07	1.25569e+07	1.20636e+07	1.34069e+07	Det	Det	Det	Det	Det
FALSE	High	Unambiguous	LQVAGEITTGPR		2.76449e-05	0	2.028	2	2	10	Q8BH59; Q9QXX4	Calcium-binding mitochondrial carrier protein Aralar1 OS=Mus musculus OX=10090 GN=Slc25a12 PE=1 SV=1;Calcium-binding mitochondrial carrier protein Aralar2 OS=Mus musculus OX=10090 GN=Slc25a13 PE=1 SV=1	Q8BH59; Q9QXX4	0	1241.68	12	0.99	-0.02	0.900096	0.999988	10.55	27.1568	99.8	100.2	7.83	15.86	4	4	96.8	84.9	102.3	98.3	92.9	98.2	97.5	129	8.32021e+07	7.2959e+07	8.79222e+07	8.44437e+07	7.98532e+07	8.43903e+07	8.37601e+07	1.10843e+08	Det	Det	Det	Det	Det
FALSE	High	Unambiguous	LQVEGGGCSGFQYK	1xCarbamidomethyl [C8]	1.01856e-05	0	2.291	1	1	14	Q9DCB8	Iron-sulfur cluster assembly 2 homolog, mitochondrial OS=Mus musculus OX=10090 GN=Isca2 PE=1 SV=2	Q9DCB8	0	1529.71	14	1.119	0.16	0.71184	0.999988	11.49	23.8737	104.4	95.6	9.25	7.2	4	4	103.5	104.3	119.6	96.4	85.1	97.5	100.7	92.9	8.85792e+06	8.92894e+06	10241492	8.24935e+06	7.28583e+06	8.35067e+06	8.61902e+06	7.95079e+06	Det	Det	Det	Det	Det
FALSE	High	Unambiguous	LQVEHTVTEEITDVDLVHAQIHVSEGR		2.56881e-13	0	6.853	1	1	4	Q05920	Pyruvate carboxylase, mitochondrial OS=Mus musculus OX=10090 GN=Pc PE=1 SV=1	Q05920	0	3054.55	27	0.442	-1.18	0.00297232	0.0378608	26.67	22.0768	36.1	163.9	149.89	98.82	4	4	9.6	42.2	261.4	10.5	79.1	114.9	280.7	1.6	213958	941314	5.83364e+06	233826	1.76576e+06	2.56412e+06	6.26558e+06	35906.4	Imp	Det	Det	Imp	Det
FALSE	High	Unambiguous	IQVLQQQADDAEER		1.31377e-06	0	2.826	1	1	3	P21107-2	Isoform 2 of Tropomyosin alpha-3 chain OS=Mus musculus OX=10090 GN=Tpm3	P21107-2	0	1642.8	14	0.772	-0.37	0.261876	0.815283	28.95	21.9626	83.2	116.8	30.63	37.04	4	4	98.5	60.5	121.7	73.5	149.5	106.3	134.4	55.6	2.2798e+06	1.40087e+06	2.8162e+06	1.70189e+06	3.46058e+06	2.46116e+06	3.11009e+06	1.28788e+06	Det	Det	Det	Det	Det
FALSE	High	Unambiguous	IQVLQQQADDAEERAER		5.92054e-06	0	2.433	1	1	2	P21107-2	Isoform 2 of Tropomyosin alpha-3 chain OS=Mus musculus OX=10090 GN=Tpm3	P21107-2	1	1998.98	17	1.666	0.74	0.179625	0.6908	53.77	22.4818	118	82	22.23	43.26	4	4	100	155.9	115.2	100.7	121.3	102.8	49.5	54.7	3.44886e+06	5.37483e+06	3.97399e+06	3.47371e+06	4.18109e+06	3.54329e+06	1.70556e+06	1.885e+06	Det	Det	Det	Det	Det
FALSE	High	Unambiguous	LQVQSTEKPQYR		1.5904e-05	0	2.174	1	1	1	Q8BL03	Mitochondrial basic amino acids transporter OS=Mus musculus OX=10090 GN=Slc25a29 PE=1 SV=1	Q8BL03	0	1476.78	12	0.885	-0.18	0.69422	0.999988	23.78	20.3192	93.6	106.4	22.53	33.85	4	4	67.2	111.4	92	114	123.6	53.3	107.2	131.3	412546	684096	564732	699925	759101	327395	658231	805998	Imp	Det	Det	Det	Det
FALSE	High	Unambiguous	LQVSNVLSQPLAQAAVK		1.72071e-07	0	3.356	1	1	4	Q9DBG6	Dolichyl-diphosphooligosaccharide--protein glycosyltransferase subunit 2 OS=Mus musculus OX=10090 GN=Rpn2 PE=1 SV=1	Q9DBG6	0	1766.02	17	19.982	4.32	5.42588e-12	3.18172e-10	59.94	21.1476	188.9	11.1	38.67	63.97	4	4	148.6	299.2	139.3	177.2	11.9	1.5	14.6	7.6	2.38365e+06	4.80114e+06	2.23547e+06	2.84324e+06	191227	24648.8	234627	122157	Det	Det	Det	Det	Imp
FALSE	High	Unambiguous	LRAPDLEYLFEKPH		0.000117856	0	1.631	1	2	5	Q8C6I2	Succinate dehydrogenase assembly factor 2, mitochondrial OS=Mus musculus OX=10090 GN=Sdhaf2 PE=1 SV=1	Q8C6I2-3; Q8C6I2	1	1727.91	14	1.558	0.64	0.187056	0.705046	21.73	22.7017	125.9	74.1	17.11	18.93	4	4	133.8	91	121	135.5	68.1	68.7	81.7	100.3	4.94527e+06	3.36476e+06	4471371	5.00942e+06	2.51725e+06	2.54018e+06	3.01909e+06	3.70713e+06	Det	Det	Det	Det	Det
FALSE	High	Unambiguous	LRDALTMSHNAQK		1.86542e-05	0	2.132	1	1	3	Q8BPE4	Transmembrane protein 177 OS=Mus musculus OX=10090 GN=Tmem177 PE=1 SV=1	Q8BPE4	1	1484.76	13	0.465	-1.1	0.0531594	0.3361	11.31	20.4621	63.5	136.5	53.69	25.78	4	4	118.9	55.1	33.8	62.7	177.5	137.6	116	98.3	1.08801e+06	503923	309208	574124	1.62436e+06	1.25925e+06	1.06174e+06	899550	Det	Det	Det	Det	Det
FALSE	High	Unambiguous	LRDEAVVHPGFLSQEEEDTLTR		1.06806e-06	0	2.88	1	2	1	Q9D6Z0	Alpha-ketoglutarate-dependent dioxygenase alkB homolog 7, mitochondrial OS=Mus musculus OX=10090 GN=Alkbh7 PE=1 SV=1	Q9D6Z0-2; Q9D6Z0	1	2541.26	22
FALSE	High	Unambiguous	LRDEEVHTGLGELLR		0.000124932	0	1.614	1	1	3	P19324	Serpin H1 OS=Mus musculus OX=10090 GN=Serpinh1 PE=1 SV=3	P19324	1	1736.93	15	0.693	-0.53	0.197667	0.724809	51.81	21.8511	78	122	83.1	30.04	4	4	42.4	151.3	7.7	132	75.9	136.5	153.6	100.5	752359	2.68474e+06	135973	2.34207e+06	1.34676e+06	2.42222e+06	2.72523e+06	1.78272e+06	Det	Det	Imp	Det	Det
FALSE	High	Unambiguous	IRDEMVATEQER		4.62911e-07	0	3.098	1	2	33	O55143	Sarcoplasmic/endoplasmic reticulum calcium ATPase 2 OS=Mus musculus OX=10090 GN=Atp2a2 PE=1 SV=2	O55143-2; O55143	1	1476.71	12	0.673	-0.57	0.0527592	0.334218	9.93	28.2551	79.1	120.9	18.38	10.9	4	4	85	100.5	65.1	75.9	124	128.6	121.4	99.5	1.53319e+08	1.81408e+08	117392488	1.37056e+08	2.23759e+08	2.31995e+08	2.19121e+08	1.79623e+08	Det	Det	Det	Det	Det
FALSE	High	Unambiguous	IQTQPGYANTLR		2.48736e-05	0	2.056	1	1	69	Q8VEM8	Phosphate carrier protein, mitochondrial OS=Mus musculus OX=10090 GN=Slc25a3 PE=1 SV=1	Q8VEM8	0	1361.72	12	0.947	-0.08	0.76265	0.999988	6.94	31.6137	98	102	10.04	4.22	4	4	103.3	99.1	100.4	82	106.9	99.3	108.2	100.8	1.84599e+09	1.76982e+09	1.79416e+09	1.464e+09	1.90989e+09	1.77465e+09	1.93206e+09	1.80071e+09	Det	Det	Det	Det	Det
FALSE	High	Unambiguous	LQLTDEQLQNR		1.53107e-05	0	2.184	1	2	10	Q8CC88	von Willebrand factor A domain-containing protein 8 OS=Mus musculus OX=10090 GN=Vwa8 PE=1 SV=2	Q8CC88-2; Q8CC88	0	1357.71	11	1.111	0.15	0.53613	0.992982	40.11	25.5316	112.1	87.9	29.75	27.98	4	4	82.7	80.2	143.9	129.6	82.2	72.7	80.2	128.5	2.42544e+07	2.35054e+07	42170680	3.79918e+07	2.40898e+07	2.12966e+07	2.35034e+07	3.76788e+07	Det	Det	Det	Det	Det
FALSE	High	Unambiguous	LQTENGELAR		9.62491e-05	0	1.689	1	1	16	Q02566	Myosin-6 OS=Mus musculus OX=10090 GN=Myh6 PE=1 SV=2	Q02566	0	1130.58	10	0.919	-0.12	0.807254	0.999988	7.55	28.0693	94.7	105.3	31.47	17.09	4	4	91.3	156.8	89	89.2	102.6	103.2	98.2	69.7	1.49109e+08	2.56135e+08	145293680	1.45592e+08	1.67574e+08	1.68512e+08	1.60403e+08	1.13851e+08	Det	Det	Det	Det	Det
FALSE	High	Unambiguous	LQTASDESYKDPTNIQSK		9.77898e-07	0	2.903	1	2	5	P16546	Spectrin alpha chain, non-erythrocytic 1 OS=Mus musculus OX=10090 GN=Sptan1 PE=1 SV=4	P16546; P16546-2	1	2024.98	18	1.233	0.3	0.743559	0.999988	11.77	22.01	109.8	90.2	17.34	6.73	4	4	98	142.1	109.3	104.2	92.3	78.8	89.4	85.9	2.34968e+06	3.40498e+06	2.61968e+06	2.49703e+06	2.21363e+06	1.88945e+06	2.14364e+06	2.05794e+06	Det	Det	Det	Det	Det
FALSE	High	Unambiguous	IQLVEEELDRAQER		6.86834e-05	0	1.783	3	6	13	P58774; P21107-2; P58771	Tropomyosin beta chain OS=Mus musculus OX=10090 GN=Tpm2 PE=1 SV=1;Isoform 2 of Tropomyosin alpha-3 chain OS=Mus musculus OX=10090 GN=Tpm3;Tropomyosin alpha-1 chain OS=Mus musculus OX=10090 GN=Tpm1 PE=1 SV=1	P58774; P21107-2; P58774-2; P21107; P58771-2; P58771	1	1727.89	14	1.458	0.54	0.0538936	0.339094	39.63	26.7462	119.1	80.9	46.67	14.43	4	4	71.5	204.9	99.9	116.8	78	68.9	68.1	91.9	4.85138e+07	1.39018e+08	67774657	7.92721e+07	5.29156e+07	4.67705e+07	4.62175e+07	6.23764e+07	Det	Det	Det	Det	Det
FALSE	High	Unambiguous	IQIWDTAGQER		3.56921e-05	0	1.96	10	25	52	P61027; P62821; P63011; Q91V41; Q9D1G1; P61028; P55258; P35283; P35279; Q6PHN9	Ras-related protein Rab-10 OS=Mus musculus OX=10090 GN=Rab10 PE=1 SV=1;Ras-related protein Rab-1A OS=Mus musculus OX=10090 GN=Rab1A PE=1 SV=3;Ras-related protein Rab-3A OS=Mus musculus OX=10090 GN=Rab3a PE=1 SV=1;Ras-related protein Rab-14 OS=Mus musculus OX=10090 GN=Rab14 PE=1 SV=3;Ras-related protein Rab-1B OS=Mus musculus OX=10090 GN=Rab1b PE=1 SV=1;Ras-related protein Rab-8B OS=Mus musculus O…	P61027; P62821; P63011; Q8BHD0; Q91V41; Q9JKM7; Q9D1G1; Q504M8; P61294; Q91ZR1; O35963; Q8BHC1; P61028; P35279-2; Q8CG50; P55258; P35283; P62823; Q9CZT8; P35279; P35276; Q6PHN9; Q923S9; P56371; Q8K386	0	1316.66	11	0.833	-0.26	0.497225	0.982295	15.79	25.5456	89.8	110.2	15.26	16.86	4	4	78.2	106.8	99.4	81	121	100.4	86.9	126.4	2.0903e+07	2.85529e+07	26568442	2.16653e+07	3.23394e+07	2.68556e+07	2.32258e+07	3.3788e+07	Det	Det	Det	Det	Det
FALSE	High	Unambiguous	LQMEQQQQLQQR		3.91608e-06	0	2.541	1	1	24	Q9CPQ3	Mitochondrial import receptor subunit TOM22 homolog OS=Mus musculus OX=10090 GN=Tomm22 PE=1 SV=3	Q9CPQ3	0	1557.78	12	1.259	0.33	0.235696	0.784528	12.58	25.5363	112.1	87.9	7.04	14.44	4	4	111.6	108.8	117.5	99.1	109.9	86.5	80.2	86.3	3.05471e+07	2.97832e+07	32172213	2.71239e+07	3.00872e+07	2.36865e+07	2.19671e+07	2.3626e+07	Det	Det	Det	Det	Det
FALSE	High	Unambiguous	LQMEQQQQLQQR	1xOxidation [M3]	4.58165e-06	0	2.5	1	1	6	Q9CPQ3	Mitochondrial import receptor subunit TOM22 homolog OS=Mus musculus OX=10090 GN=Tomm22 PE=1 SV=3	Q9CPQ3	0	1573.78	12	0.985	-0.02	0.879837	0.999988	32.69	20.8586	99.9	100.1	16.05	24.97	4	4	107.2	99.4	103.5	73.3	138.3	103.9	99.3	75.2	1.12408e+06	1.04151e+06	1.08492e+06	768094	1.44989e+06	1.08867e+06	1.04093e+06	788150	Det	Det	Det	Det	Det
FALSE	High	Unambiguous	LQNEIEDLMVDVER	1xOxidation [M9]	1.18639e-05	0	2.251	2	2	1	Q02566; Q91Z83	Myosin-6 OS=Mus musculus OX=10090 GN=Myh6 PE=1 SV=2;Myosin-7 OS=Mus musculus OX=10090 GN=Myh7 PE=2 SV=1	Q02566; Q91Z83	0	1718.83	14
FALSE	High	Unambiguous	LQNLQLQPGK		0.000124506	0	1.615	1	2	12	P32020	Non-specific lipid-transfer protein OS=Mus musculus OX=10090 GN=Scp2 PE=1 SV=3	P32020; P32020-2	0	1138.66	10	0.869	-0.2	0.605281	0.999988	11.46	26.7857	94.7	105.3	12.8	5.67	4	4	81.8	98.5	109.4	88.2	114.1	104.8	102.6	100.6	5.46956e+07	6.58696e+07	73150744	5.89758e+07	7.63483e+07	7.00992e+07	6.86297e+07	6.73074e+07	Det	Det	Det	Det	Det
FALSE	High	Unambiguous	LQQFFNHHMFVLEQEEYK		1.67912e-06	0	2.762	4	6	2	Q5SX40; Q5SX39; Q02566; Q91Z83	Myosin-1 OS=Mus musculus OX=10090 GN=Myh1 PE=1 SV=1;Myosin-4 OS=Mus musculus OX=10090 GN=Myh4 PE=2 SV=1;Myosin-6 OS=Mus musculus OX=10090 GN=Myh6 PE=1 SV=2;Myosin-7 OS=Mus musculus OX=10090 GN=Myh7 PE=2 SV=1	Q5SX40; P13541; Q5SX39; Q02566; Q91Z83; P13542	0	2367.12	18	1.879	0.91	0.0930416	0.476945	35.29	22.2497	134.2	65.8	33.75	23.5	4	4	61.7	140.4	150.2	145	100.7	75.9	61.7	64.3	1.65401e+06	3.76546e+06	4.02918e+06	3.88974e+06	2.70072e+06	2.03697e+06	1.65555e+06	1.72586e+06	Det	Det	Det	Det	Det
FALSE	High	Unambiguous	LQQFFNHHMFVLEQEEYKK		1.03996e-10	0	5.288	4	6	126	Q5SX40; Q5SX39; Q02566; Q91Z83	Myosin-1 OS=Mus musculus OX=10090 GN=Myh1 PE=1 SV=1;Myosin-4 OS=Mus musculus OX=10090 GN=Myh4 PE=2 SV=1;Myosin-6 OS=Mus musculus OX=10090 GN=Myh6 PE=1 SV=2;Myosin-7 OS=Mus musculus OX=10090 GN=Myh7 PE=2 SV=1	Q5SX40; P13541; Q5SX39; Q02566; Q91Z83; P13542	1	2495.22	19	1.473	0.56	0.0419702	0.28726	48.39	27.8388	124.6	75.4	31.24	26.38	4	4	66.9	146.5	112	141	82.6	66.3	70	114.7	8.74003e+07	1.91419e+08	1.46393e+08	1.84234e+08	1.07958e+08	8.66926e+07	9.14985e+07	1.49948e+08	Det	Det	Det	Det	Det
FALSE	High	Unambiguous	LQQGYNAIGFSQGGQFLR		1.67673e-08	0	3.963	1	1	8	O88531	Palmitoyl-protein thioesterase 1 OS=Mus musculus OX=10090 GN=Ppt1 PE=1 SV=2	O88531	0	1984	18	1.044	0.06	0.95856	0.999988	18.15	23.8045	100.6	99.4	13.95	8.23	4	4	90.4	117.1	89.4	111.4	87	106.3	100.3	98	7.45551e+06	9.65413e+06	7373348	9.18773e+06	7.17415e+06	8.76387e+06	8.26744e+06	8.08376e+06	Det	Det	Det	Det	Det
FALSE	High	Unambiguous	LQQLFNHTMFILEQEEYQR		2.3658e-07	0	3.273	3	4	3	O08638; Q8VDD5; Q61879	Myosin-11 OS=Mus musculus OX=10090 GN=Myh11 PE=1 SV=1;Myosin-9 OS=Mus musculus OX=10090 GN=Myh9 PE=1 SV=4;Myosin-10 OS=Mus musculus OX=10090 GN=Myh10 PE=1 SV=2	O08638-2; O08638; Q8VDD5; Q61879	0	2467.21	19	0.583	-0.78	0.0336738	0.244624	24.97	23.0931	73.7	126.3	70.77	30.33	4	4	57.7	91.6	128.8	9.3	153.4	101.3	89.2	168.8	2.6182e+06	4.1573e+06	5.84862e+06	420749	6.96633e+06	4.59751e+06	4.04826e+06	7.66379e+06	Det	Det	Det	Imp	Det
FALSE	High	Unambiguous	LQQLGVVYDVSHYNALLK		9.68779e-09	0	4.106	1	1	13	Q6PB66	Leucine-rich PPR motif-containing protein, mitochondrial OS=Mus musculus OX=10090 GN=Lrpprc PE=1 SV=2	Q6PB66	0	2060.12	18	0.83	-0.27	0.45842	0.967144	17.61	26.7313	89	111	23.82	18.48	4	4	90	130.3	85.4	79.9	113.4	119.3	76.2	105.6	5.46979e+07	7.92053e+07	51949743	4.8577e+07	6.89396e+07	7.25331e+07	4.6302e+07	6.42046e+07	Det	Det	Det	Det	Det
FALSE	High	Unambiguous	LQQSHPLSASQIQVK		8.46776e-05	0	1.725	1	2	5	P16546	Spectrin alpha chain, non-erythrocytic 1 OS=Mus musculus OX=10090 GN=Sptan1 PE=1 SV=4	P16546; P16546-2	0	1663.91	15	1.005	0.01	0.81763	0.999988	90.07	22.3181	84.8	115.2	78.88	40.21	4	4	47.6	19.3	139.2	183.1	111.2	45.5	144.1	110.1	1.36428e+06	553357	3.98961e+06	5.24807e+06	3.18767e+06	1.3032e+06	4.13103e+06	3.15711e+06	Det	Det	Det	Det	Det
FALSE	High	Unambiguous	IQRFLSQPFQVAEVFTGHMGK		2.79279e-08	0	3.83	1	1	3	P56480	ATP synthase subunit beta, mitochondrial OS=Mus musculus OX=10090 GN=Atp5f1b PE=1 SV=2	P56480	1	2420.25	21	0.405	-1.3	0.00109862	0.0157857	22.66	22.5059	57.7	142.3	89.5	165.26	4	4	7.4	35.1	42.4	3	23.4	617.5	3.7	67.5	453027	2.15379e+06	2.60041e+06	186145	1.43387e+06	3.78835e+07	229311	4.1402e+06	Imp	Det	Det	Imp	Det
FALSE	High	Unambiguous	LQSIGTENTEENR		3.1183e-05	0	1.996	1	1	4	P05064	Fructose-bisphosphate aldolase A OS=Mus musculus OX=10090 GN=Aldoa PE=1 SV=2	P05064	0	1490.71	13	0.963	-0.05	0.842592	0.999988	44.41	21.4664	98.1	101.9	30.05	41.98	4	4	104.2	70	134.7	78.6	112	61.7	78.8	160	1.82712e+06	1.22686e+06	2360803	1.377e+06	1.96391e+06	1.08123e+06	1.3808e+06	2.80431e+06	Det	Det	Det	Det	Det
FALSE	High	Unambiguous	IQSQTVGQGSDAHFR		2.57411e-07	0	3.251	1	3	5	A2ASS6	Titin OS=Mus musculus OX=10090 GN=Ttn PE=1 SV=1	A2ASS6; A2ASS6-3; A2ASS6-2	0	1630.79	15	6.41	2.68	3.94264e-05	0.000834558	289.27	20.2864	168.9	31.1	124.88	31.35	4	4	6.9	509.8	249.4	4.6	9.8	7.9	7.4	4.2	186674	1.38891e+07	6.79579e+06	126115	266640	214466	201315	115790	Det	Det	Det	Det	Det
FALSE	High	Unambiguous	LQTCCDKPLLKK	2xCarbamidomethyl [C4; C5]	6.52687e-05	0	1.797	1	1	31	P07724	Serum albumin OS=Mus musculus OX=10090 GN=Alb PE=1 SV=3	P07724	1	1503.8	12	0.696	-0.52	0.119544	0.552244	9.64	23.5939	79.8	120.2	25.78	12.08	4	4	117.5	79.2	68.2	76.2	124	110.4	127.3	97	8.75269e+06	5.90031e+06	5.07879e+06	5.67727e+06	9.23686e+06	8.22497e+06	9.48153e+06	7.22747e+06	Det	Det	Det	Det	Det
FALSE	High	Unambiguous	IRDEMVATEQER	1xOxidation [M5]	2.66221e-05	0	2.038	1	2	18	O55143	Sarcoplasmic/endoplasmic reticulum calcium ATPase 2 OS=Mus musculus OX=10090 GN=Atp2a2 PE=1 SV=2	O55143-2; O55143	1	1492.71	12	0.849	-0.24	0.440405	0.957076	21.61	22.6935	94.1	105.9	20.74	24.64	4	4	65.8	105	106.2	87.5	112.6	142.3	77.2	103.4	2.41964e+06	3.85907e+06	3.90134e+06	3.21433e+06	4.13844e+06	5.22791e+06	2.83809e+06	3.80148e+06	Det	Det	Det	Det	Det
FALSE	High	Unambiguous	LQALYDPINPDRETLDQPSLTDPER		3.04154e-09	0	4.408	1	3	11	Q8VD26	Transmembrane protein 143 OS=Mus musculus OX=10090 GN=Tmem143 PE=1 SV=1	Q8VD26-2; Q8VD26; Q8VD26-3	1	2896.43	25	1.455	0.54	0.0892543	0.463467	42.99	24.4489	118.5	81.5	25.43	37.77	4	4	102.2	87.7	156.4	121.9	52	81.5	126.2	72.2	1.40563e+07	1.20549e+07	2.15128e+07	1.67619e+07	7.14847e+06	1.12079e+07	1.7351e+07	9.92829e+06	Det	Det	Det	Det	Det
FALSE	High	Unambiguous	IQALQQQADDAEDR		4.0379e-06	0	2.533	1	1	3	Q6IRU2	Tropomyosin alpha-4 chain OS=Mus musculus OX=10090 GN=Tpm4 PE=1 SV=3	Q6IRU2	0	1600.76	14	1.673	0.74	0.291591	0.849011	29.86	21.5034	124.5	75.5	24.84	32.16	4	4	131.3	103.7	166.1	98.4	108.5	50.7	71.8	69.6	2.30577e+06	1.82079e+06	2.91661e+06	1.72873e+06	1.90542e+06	890343	1.26077e+06	1.22206e+06	Det	Det	Det	Det	Det
FALSE	High	Unambiguous	LPEAVDFGTLPSLHFVHMR		3.01813e-06	0	2.609	1	1	1	Q8C5Q4	G-rich sequence factor 1 OS=Mus musculus OX=10090 GN=Grsf1 PE=1 SV=2	Q8C5Q4	0	2166.12	19	1.145	0.2	0.880551	0.999988	123.59	22.4457	106.8	93.2	147.28	118.6	4	4	5.8	40.5	364.7	45.3	30.2	38.2	36.6	238.7	57038.9	400238	3.60531e+06	448178	298338	377736	362081	2.36007e+06	Imp	Imp	Det	Imp	Imp
FALSE	High	Unambiguous	IPEISIQDMTAQVTSPSGK		1.12081e-08	0	4.068	1	1	4	Q8BTM8	Filamin-A OS=Mus musculus OX=10090 GN=Flna PE=1 SV=5	Q8BTM8	0	2002.02	19	3.053	1.61	0.00281142	0.0360228	122.29	21.9038	167.7	32.3	65.41	115.18	4	4	29.7	100.2	202.2	225.8	70	10.7	5.8	155.4	406383	1.36912e+06	2762609	3.08518e+06	956226	146528	79813.9	2.12335e+06	Imp	Det	Det	Det	Det
FALSE	High	Unambiguous	IPEQSVLLLHACAHNPTGVDPRPEQWK	1xCarbamidomethyl [C12]	3.54877e-14	0	7.369	1	1	112	P05202	Aspartate aminotransferase, mitochondrial OS=Mus musculus OX=10090 GN=Got2 PE=1 SV=1	P05202	0	3092.57	27	1.189	0.25	0.281572	0.835215	21.2	28.7069	108.6	91.4	11.85	29.02	4	4	97.1	119.3	91.9	109.4	91.9	81.7	73.2	135.6	2.48808e+08	3.05913e+08	235493370	2.80422e+08	2.35667e+08	2.09373e+08	1.87582e+08	3.47568e+08	Det	Det	Det	Det	Det
FALSE	High	Unambiguous	LPEWLSTHPSHGNR		9.43709e-06	0	2.311	1	1	1	Q9D8H7	Metalloendopeptidase OMA1, mitochondrial OS=Mus musculus OX=10090 GN=Oma1 PE=1 SV=1	Q9D8H7	0	1630.81	14	1.003	0	0.808371	0.999988	33.15	21.9088	105.6	94.4	25.34	26.5	4	4	77.1	83.2	120.3	128.6	83.2	96.3	76.7	134.6	1.76273e+06	1.90314e+06	2.75029e+06	2.94184e+06	1.90177e+06	2.20271e+06	1.75489e+06	3.07713e+06	Det	Det	Det	Det	Det
FALSE	High	Unambiguous	IPFLLSGTSYK		1.54276e-05	0	2.182	1	1	23	Q99JY0	Trifunctional enzyme subunit beta, mitochondrial OS=Mus musculus OX=10090 GN=Hadhb PE=1 SV=1	Q99JY0	0	1225.68	11	0.998	0	0.981095	0.999988	21.88	30.5352	99.9	100.1	10.66	24.44	4	4	109.3	95.9	84.2	99.2	78	99.7	95.9	137.8	1.01211e+09	8.87658e+08	779550144	9.18043e+08	7.22385e+08	9.22854e+08	8.8737e+08	1.27549e+09	Det	Det	Det	Det	Det
FALSE	High	Unambiguous	LPFLQQPSDMVVTSAK		2.81153e-07	0	3.228	1	2	1	Q8BVZ1	Perilipin-5 OS=Mus musculus OX=10090 GN=Plin5 PE=1 SV=1	Q8BVZ1; Q8BVZ1-2	0	1760.93	16	0.153	-2.71	2.15615e-05	0.00048478	0.71	20.8818	25	175	18.79	24	4	4	21.2	23.7	25	32.4	139.2	137.2	208.7	212.6	266839	298499	315441	407788	1.75305e+06	1.72876e+06	2.62924e+06	2.67768e+06	Imp	Imp	Imp	Imp	Det
FALSE	High	Unambiguous	LPFNTYSVQAGEDLK		1.89099e-06	0	2.731	1	2	2	A2ASS6	Titin OS=Mus musculus OX=10090 GN=Ttn PE=1 SV=1	A2ASS6; A2ASS6-2	0	1681.84	15	0.804	-0.31	0.379745	0.92305	87.52	21.7463	108.4	91.6	120.3	79.77	4	4	12.5	181.2	363.4	5.6	40.3	129.7	40.2	27.1	124138	1.79254e+06	3.59544e+06	55012.9	398392	1.2834e+06	398064	268226	Imp	Det	Det	Imp	Imp
FALSE	High	Unambiguous	IPFSGKPDPVITWQK		9.2234e-06	0	2.317	1	2	7	A2ASS6	Titin OS=Mus musculus OX=10090 GN=Ttn PE=1 SV=1	A2ASS6; A2ASS6-2	0	1712.94	15	1.233	0.3	0.637037	0.999988	27.05	22.8187	109.7	90.3	20.59	9.74	4	4	89.8	123.4	94.7	137.7	96.4	95.6	79.7	82.8	3.67625e+06	5.04939e+06	3.87398e+06	5.63338e+06	3.9462e+06	3.91113e+06	3.26149e+06	3.38637e+06	Det	Det	Det	Det	Det
FALSE	High	Unambiguous	LPFTAMGVSSVIHPK		2.855e-07	0	3.224	1	1	6	P36552	Oxygen-dependent coproporphyrinogen-III oxidase, mitochondrial OS=Mus musculus OX=10090 GN=Cpox PE=1 SV=2	P36552	0	1583.86	15	1.124	0.17	0.948262	0.999988	48.31	22.2778	100.3	99.7	50.99	27.73	4	4	196.3	107.1	80.1	69	55.5	106	105.5	80.4	5.94729e+06	3.24642e+06	2.42776e+06	2.09136e+06	1.68146e+06	3.21201e+06	3.19743e+06	2.43656e+06	Det	Det	Det	Det	Det
FALSE	High	Unambiguous	IPGEETDTIQHVK		9.84172e-06	0	2.3	1	1	4	P97742	Carnitine O-palmitoyltransferase 1, liver isoform OS=Mus musculus OX=10090 GN=Cpt1a PE=1 SV=4	P97742	0	1466.75	13	1.066	0.09	0.935464	0.999988	11.19	22.435	104.8	95.2	7.35	11.46	4	4	109.2	93.9	104.5	111	103.3	81.9	91.1	105.2	3.39111e+06	2.91497e+06	3.24563e+06	3.44795e+06	3.20754e+06	2.54359e+06	2.82967e+06	3.26621e+06	Det	Det	Det	Det	Det
FALSE	High	Unambiguous	IPGKETDLLQHLSESR		8.92956e-08	0	3.527	1	1	6	Q924X2	Carnitine O-palmitoyltransferase 1, muscle isoform OS=Mus musculus OX=10090 GN=Cpt1b PE=1 SV=1	Q924X2	1	1822.97	16	2.072	1.05	0.0163591	0.145965	43.58	23.2395	137.7	62.3	15.21	42.14	4	4	140.6	147.9	102.8	138.1	38.1	57.1	69.6	105.8	7.84946e+06	8.25349e+06	5.73819e+06	7.70688e+06	2.12931e+06	3.18709e+06	3.88513e+06	5.90365e+06	Det	Det	Det	Det	Det
FALSE	High	Unambiguous	IPGISSTGVGDGGNELGMGK		1.29294e-09	0	4.631	1	2	6	Q8BH86	D-glutamate cyclase, mitochondrial OS=Mus musculus OX=10090 GN=Dglucy PE=1 SV=1	Q8BH86-2; Q8BH86	0	1845.9	20	0.934	-0.1	0.708209	0.999988	28.07	23.9978	100.7	99.3	22.05	25.76	4	4	64.4	107.7	100.9	109.2	94.6	111.6	74	137.6	5.72013e+06	9.56646e+06	8957742	9.69713e+06	8.40347e+06	9.9127e+06	6.57674e+06	1.22227e+07	Det	Det	Det	Det	Det
FALSE	High	Unambiguous	IPGTGTLAPTASVSGSK		2.62396e-07	0	3.246	1	2	14	O70622-2	Isoform 2 of Reticulon-2 OS=Mus musculus OX=10090 GN=Rtn2	O70622; O70622-2	0	1543.83	17	0.7	-0.52	0.144683	0.609542	9.73	23.4814	80.9	119.1	30.77	8.59	4	4	69.7	127.8	82.2	72.3	99.6	117.6	109.5	121.3	4.73792e+06	8.69014e+06	5.58934e+06	4.91711e+06	6.76803e+06	7.99305e+06	7.44608e+06	8.24315e+06	Det	Det	Det	Det	Det
FALSE	High	Unambiguous	IPHFGYCDEIDLTQLVK	1xCarbamidomethyl [C7]	2.08846e-09	0	4.506	1	1	6	P53395	Lipoamide acyltransferase component of branched-chain alpha-keto acid dehydrogenase complex, mitochondrial OS=Mus musculus OX=10090 GN=Dbt PE=1 SV=2	P53395	0	2048.02	17	0.823	-0.28	0.474798	0.972544	65.24	25.817	99.4	100.6	193.86	195.08	4	4	322.6	2.7	1.1	3.8	2.8	2.1	461.1	3.7	2.76878e+07	228986	94759.8	329799	241629	182054	3.95753e+07	320051	Det	Imp	Imp	Imp	Imp
FALSE	High	Unambiguous	IPKPSRDELFTDTK		3.87135e-06	0	2.544	1	1	42	P52825	Carnitine O-palmitoyltransferase 2, mitochondrial OS=Mus musculus OX=10090 GN=Cpt2 PE=1 SV=2	P52825	1	1646.87	14	0.721	-0.47	0.172425	0.675278	14.55	26.9813	88	112	26.95	9.76	4	4	118.3	93.1	63.6	76.1	108.2	128.6	106.1	106	9.02947e+07	7.10621e+07	4.85709e+07	5.80794e+07	8.26057e+07	9.81394e+07	8.1004e+07	8.08896e+07	Det	Det	Det	Det	Det
FALSE	High	Unambiguous	IPDGERVDFDDIHRK		9.32964e-06	0	2.314	1	4	13	P50752	Troponin T, cardiac muscle OS=Mus musculus OX=10090 GN=Tnnt2 PE=1 SV=2	P50752; P50752-3; P50752-2; P50752-4	2	1811.9	15	1.005	0.01	0.938067	0.999988	40.73	23.8918	100.2	99.8	34.93	24.48	4	4	118.2	140.8	82.5	62.2	125.5	112.7	85.7	72.5	1.02847e+07	1.22536e+07	7.18369e+06	5.41026e+06	1.0922e+07	9.80512e+06	7.46187e+06	6.31114e+06	Det	Det	Det	Det	Det
FALSE	High	Unambiguous	LPLHTLTSSTPVVLVR		5.31914e-06	0	2.461	1	1	14	Q8BK08	Transmembrane protein 11, mitochondrial OS=Mus musculus OX=10090 GN=Tmem11 PE=1 SV=1	Q8BK08	0	1733.03	16	1.076	0.11	0.695808	0.999988	21.81	24.8359	103.6	96.4	27.51	7.23	4	4	149.4	93.6	105.4	81.6	93.8	84.6	100.7	91	2.52268e+07	1.58111e+07	1.78002e+07	1.37759e+07	1.58435e+07	1.42875e+07	1.70143e+07	1.53674e+07	Det	Det	Det	Det	Det
FALSE	High	Unambiguous	LPDFNQICSNMR	1xCarbamidomethyl [C8]	8.25648e-06	0	2.346	1	1	7	Q9CXT8	Mitochondrial-processing peptidase subunit beta OS=Mus musculus OX=10090 GN=Pmpcb PE=1 SV=1	Q9CXT8	0	1494.68	12	1.772	0.83	0.0443741	0.298533	55.49	23.3491	128.5	71.5	43.71	37.98	4	4	149.3	61.6	190.1	105.9	57.5	44.2	106.3	85.1	8.98923e+06	3.70754e+06	11446675	6.3778e+06	3.46326e+06	2.66127e+06	6.40047e+06	5.12257e+06	Det	Det	Det	Det	Det
FALSE	High	Unambiguous	LPAVVTADLR		9.06182e-05	0	1.706	1	1	25	Q9DCW4	Electron transfer flavoprotein subunit beta OS=Mus musculus OX=10090 GN=Etfb PE=1 SV=3	Q9DCW4	0	1054.63	10	0.866	-0.21	0.505304	0.983855	29.91	28.3749	92.8	107.2	23.74	36.44	4	4	65.9	119.6	103	91.8	106	142.5	52.2	119	1.18272e+08	2.14777e+08	184878964	1.64807e+08	1.90221e+08	2.5583e+08	9.37959e+07	2.13617e+08	Det	Det	Det	Det	Det
FALSE	High	Unambiguous	INQTYQQQYGR		1.65829e-05	0	2.163	1	1	6	P97429	Annexin A4 OS=Mus musculus OX=10090 GN=Anxa4 PE=1 SV=4	P97429	0	1398.68	11	1.078	0.11	0.87838	0.999988	26.33	19.8316	107.4	92.6	8.48	21.09	4	4	91.4	110.6	109	107.1	104.4	83.3	75	119.3	432876	523667	516368	507461	494344	394431	355170	565211	Det	Det	Det	Det	Det
FALSE	High	Unambiguous	INSITVDNCK	1xCarbamidomethyl [C9]	0.000104362	0	1.666	1	1	3	P40124	Adenylyl cyclase-associated protein 1 OS=Mus musculus OX=10090 GN=Cap1 PE=1 SV=4	P40124	0	1163.57	10	1.442	0.53	0.410275	0.943456	22.79	22.0462	119.4	80.6	19.16	15.7	4	4	145.8	92.4	109.1	122.1	101.5	73.1	80.6	75.4	3.64878e+06	2.31414e+06	2732170	3.05675e+06	2.54164e+06	1.8302e+06	2.01701e+06	1.88633e+06	Det	Det	Det	Det	Det
FALSE	High	Unambiguous	INSYGYGDHYIHIK		4.79699e-06	0	2.488	2	3	12	Q99M87-2; Q99M87	Isoform 2 of DnaJ homolog subfamily A member 3, mitochondrial OS=Mus musculus OX=10090 GN=Dnaja3;DnaJ homolog subfamily A member 3, mitochondrial OS=Mus musculus OX=10090 GN=Dnaja3 PE=1 SV=1	Q99M87-2; Q99M87; Q99M87-3	0	1679.82	14	0.912	-0.13	0.719789	0.999988	13.68	24.9598	97.9	102.1	13.7	12.64	4	4	111.6	82.5	88.9	103.1	122.1	102	97.7	92.1	2.11205e+07	1.56201e+07	16830319	1.95281e+07	2.31217e+07	1.93034e+07	1.84967e+07	1.74365e+07	Det	Det	Det	Det	Det
FALSE	High	Unambiguous	LNTGAWGCCPFAK	2xCarbamidomethyl [C8; C9]	1.63949e-05	0	2.166	1	1	3	P28798	Progranulin OS=Mus musculus OX=10090 GN=Grn PE=1 SV=2	P28798	0	1481.67	13	1.218	0.28	0.716333	0.999988	21.83	22.3794	109.8	90.2	24.37	12.9	4	4	101.1	147.1	83.3	109.7	87.6	106.3	79.6	85.4	3.15948e+06	4.59458e+06	2601087	3.42762e+06	2.73572e+06	3.32178e+06	2.48671e+06	2.667e+06	Det	Det	Det	Det	Det
FALSE	High	Unambiguous	LNTPPPLAEEEGLASR		8.87789e-06	0	2.327	1	6	6	Q02357-6	Isoform 6 of Ankyrin-1 OS=Mus musculus OX=10090 GN=Ank1	Q02357-5; Q02357-4; Q02357-2; Q02357-6; Q02357; Q02357-3	0	1693.88	16	1.56	0.64	0.0807855	0.438377	51.85	23.8643	117.3	82.7	28.63	42.37	4	4	108.9	94.6	173.7	112.5	90	115	67.6	37.7	9.84428e+06	8.54609e+06	15698214	1.01672e+07	8.13233e+06	1.03914e+07	6.10866e+06	3.4099e+06	Det	Det	Det	Det	Det
FALSE	High	Unambiguous	INTQEYLDVLGRPMVLAGDK		1.59364e-07	0	3.376	1	5	2	O08532	Voltage-dependent calcium channel subunit alpha-2/delta-1 OS=Mus musculus OX=10090 GN=Cacna2d1 PE=1 SV=1	O08532-3; O08532-2; O08532; O08532-5; O08532-4	0	2232.17	20	0.794	-0.33	0.336137	0.888726	26.33	21.7407	87.8	112.2	36.82	15.93	4	4	77.2	45.6	102.8	117.8	116.3	111.4	136.5	92.3	1.43304e+06	846845	1.90631e+06	2.18609e+06	2.15767e+06	2.06694e+06	2.53332e+06	1.71203e+06	Det	Det	Det	Det	Det
FALSE	High	Unambiguous	LNVAPVSDIIEIK		1.11194e-05	0	2.268	1	1	51	Q99LC5	Electron transfer flavoprotein subunit alpha, mitochondrial OS=Mus musculus OX=10090 GN=Etfa PE=1 SV=2	Q99LC5	0	1410.82	13	0.729	-0.46	0.0509119	0.327284	8.28	30.9175	83.5	116.5	14.23	11	4	4	85.5	82.4	106	77.6	93.8	120.4	117.1	117.3	9.74626e+08	9.39196e+08	1207988629	8.84616e+08	1.06904e+09	1.3724e+09	1.33455e+09	1.33756e+09	Det	Det	Det	Det	Det
FALSE	High	Unambiguous	INVASCSLGAAHASVILTQEHLK	1xCarbamidomethyl [C6]	7.48416e-12	0	5.974	1	1	26	Q9D7B6	Isobutyryl-CoA dehydrogenase, mitochondrial OS=Mus musculus OX=10090 GN=Acad8 PE=1 SV=2	Q9D7B6	0	2419.28	23	0.626	-0.68	0.0446102	0.299348	23.62	25.9027	74.1	125.9	19.15	62.13	4	4	68	93.3	65	64.1	123.5	235.7	47.1	103.1	2.50973e+07	3.44472e+07	23995994	2.36713e+07	4.55907e+07	8.69968e+07	1.73798e+07	3.80661e+07	Det	Det	Det	Det	Det
FALSE	High	Unambiguous	INVYYNEATGGK		5.49363e-05	0	1.844	1	1	6	P68372	Tubulin beta-4B chain OS=Mus musculus OX=10090 GN=Tubb4b PE=1 SV=1	P68372	0	1328.65	12	0.989	-0.02	0.792237	0.999988	12.75	23.206	102	98	9.01	9.35	4	4	101.7	104.4	105.8	86.3	104.1	94	91.7	112	5.31156e+06	5.45165e+06	5.52737e+06	4.50992e+06	5.43944e+06	4.91076e+06	4.79168e+06	5.85102e+06	Det	Det	Det	Det	Det
FALSE	High	Unambiguous	LNYKPQEEYPDLSK		7.91939e-07	0	2.958	1	1	12	P07310	Creatine kinase M-type OS=Mus musculus OX=10090 GN=Ckm PE=1 SV=1	P07310	0	1723.85	14	0.93	-0.1	0.844183	0.999988	14.86	25.04	97.6	102.4	13.31	9.18	4	4	85.3	109.6	107.1	86.9	101.1	93	101.4	115.7	1.62579e+07	2.09014e+07	2.04265e+07	1.6562e+07	1.92729e+07	1.77344e+07	1.93311e+07	2.20613e+07	Det	Det	Det	Det	Det
FALSE	High	Unambiguous	LPACEAEDLATYEQK	1xCarbamidomethyl [C4]	1.62217e-06	0	2.771	1	1	1	Q8BK72	28S ribosomal protein S27, mitochondrial OS=Mus musculus OX=10090 GN=Mrps27 PE=1 SV=2	Q8BK72	0	1737.8	15
FALSE	High	Unambiguous	IPAEANPLADHVSATR		4.94613e-06	0	2.48	1	1	1	Q3KNM2	E3 ubiquitin-protein ligase MARCH5 OS=Mus musculus OX=10090 GN=March5 PE=1 SV=1	Q3KNM2	0	1661.86	16	0.712	-0.49	0.36631	0.913284	29.95	21.0193	79	121	51.33	21.93	4	4	140	96.6	39.8	63	135.5	135.8	83.9	105.4	1.72362e+06	1.18856e+06	489617	775544	1.6679e+06	1.67094e+06	1.03226e+06	1.29765e+06	Det	Det	Det	Det	Det
FALSE	High	Unambiguous	IPAEVTGRPVPTK		8.37726e-05	0	1.728	1	2	4	A2ASS6	Titin OS=Mus musculus OX=10090 GN=Ttn PE=1 SV=1	A2ASS6; A2ASS6-2	0	1364.79	13	0.293	-1.77	0.00105926	0.0153216	10.37	21.2821	36.3	163.7	117.45	58.74	4	4	183.4	9.7	48.3	27.7	177.5	153.3	182.7	17.4	1.43669e+06	75843.5	378221	217102	1.39035e+06	1.20064e+06	1.43126e+06	136081	Det	Imp	Imp	Imp	Det
FALSE	High	Unambiguous	LPAKPEVSSDEDVQYR		6.72907e-09	0	4.201	1	1	73	Q8BMS1	Trifunctional enzyme subunit alpha, mitochondrial OS=Mus musculus OX=10090 GN=Hadha PE=1 SV=1	Q8BMS1	0	1832.9	16	0.919	-0.12	0.622388	0.999988	9.58	31.3195	95.8	104.2	10.99	5.57	4	4	110.7	98.1	85.5	92.7	109.1	106.8	100.8	96.4	1.68582e+09	1.49445e+09	1.30197e+09	1.41244e+09	1.66126e+09	1.62629e+09	1.53601e+09	1.46798e+09	Det	Det	Det	Det	Det
FALSE	High	Unambiguous	LPANALLGEENK		4.72411e-06	0	2.492	1	1	24	P51174	Long-chain specific acyl-CoA dehydrogenase, mitochondrial OS=Mus musculus OX=10090 GN=Acadl PE=1 SV=2	P51174	0	1268.68	12	1.446	0.53	0.0238428	0.19207	11.22	28.7179	117.7	82.3	11.72	7.08	4	4	115.5	99.5	131.1	125.1	74.2	86.7	81.7	86.3	2.82693e+08	2.43534e+08	3.20978e+08	3.06282e+08	1.81609e+08	2.12213e+08	1.99917e+08	2.11326e+08	Det	Det	Det	Det	Det
FALSE	High	Unambiguous	LPCIYLVDSGGANLPR	1xCarbamidomethyl [C3]	3.66926e-06	0	2.558	1	1	2	Q3ULD5	Methylcrotonoyl-CoA carboxylase beta chain, mitochondrial OS=Mus musculus OX=10090 GN=Mccc2 PE=1 SV=1	Q3ULD5	0	1744.91	16	0.754	-0.41	0.257721	0.810194	13.01	25.4288	85.8	114.2	21.49	2.79	4	4	97	111	72.5	72.8	107.8	115.1	110.8	112.9	2.419e+07	2.76858e+07	18093846	1.81468e+07	2.68905e+07	2.8712e+07	2.764e+07	2.81652e+07	Det	Det	Det	Det	Det
FALSE	High	Unambiguous	IQALQQQADDAEDRAQGLQR		7.98945e-08	0	3.556	1	1	5	Q6IRU2	Tropomyosin alpha-4 chain OS=Mus musculus OX=10090 GN=Tpm4 PE=1 SV=3	Q6IRU2	1	2254.12	20	2.047	1.03	0.0301446	0.22802	44.17	22.7117	135	65	33.33	33.54	4	4	81.3	187.5	120.8	149.3	77.8	40.9	53.7	88.8	3.07923e+06	7.10419e+06	4576792	5.65536e+06	2.94776e+06	1.55092e+06	2.03292e+06	3.36522e+06	Det	Det	Det	Det	Det
FALSE	High	Unambiguous	IPLSQEEIPLQGHAFEAR		7.55679e-10	0	4.771	1	1	25	Q99MR8	Methylcrotonoyl-CoA carboxylase subunit alpha, mitochondrial OS=Mus musculus OX=10090 GN=Mccc1 PE=1 SV=2	Q99MR8	0	2035.06	18	0.824	-0.28	0.479162	0.975814	16.77	27.1438	84.7	115.3	22.61	19.61	4	4	78.1	76.7	120.6	87.2	127.8	100.1	83.4	126.1	6.74414e+07	6.62431e+07	1.04142e+08	7.53136e+07	1.10423e+08	8.64925e+07	7.20456e+07	1.0893e+08	Det	Det	Det	Det	Det
FALSE	High	Unambiguous	LPMGMTAENLAAK	1xOxidation [M]	4.62911e-07	0	3.098	1	1	143	Q8BWT1	3-ketoacyl-CoA thiolase, mitochondrial OS=Mus musculus OX=10090 GN=Acaa2 PE=1 SV=3	Q8BWT1	0	1362.68	13	0.966	-0.05	0.985676	0.999988	7.66	27.9149	98.8	101.2	4.43	8.11	4	4	91.1	97.2	101	99.2	101.3	100	95.4	114.8	1.28718e+08	1.37271e+08	142717508	1.4007e+08	1.43094e+08	1.41213e+08	1.34782e+08	1.62177e+08	Det	Det	Det	Det	Det
FALSE	High	Unambiguous	LPSNSVYAGTVPSRVPASVAK		1.81652e-05	0	2.139	1	1	4	Q8VCF0	Mitochondrial antiviral-signaling protein OS=Mus musculus OX=10090 GN=Mavs PE=1 SV=1	Q8VCF0	1	2100.14	21	1.544	0.63	0.311761	0.865685	20.36	21.9015	121.4	78.6	27.64	4.54	4	4	120.6	126.8	75.8	156	84.5	76.1	78.7	81.5	2.57005e+06	2.70043e+06	1.61587e+06	3.32275e+06	1.80091e+06	1.62044e+06	1.67715e+06	1.73646e+06	Det	Det	Det	Det	Det
FALSE	High	Unambiguous	LPSSFVEPVHSEPVKDEDALEPQVK		2.26805e-07	0	3.284	1	6	3	O08715-4	Isoform 4 of A-kinase anchor protein 1, mitochondrial OS=Mus musculus OX=10090 GN=Akap1	O08715; O08715-3; O08715-6; O08715-5; O08715-4; O08715-2	1	2776.4	25	3.337	1.74	0.00124578	0.0177048	118.38	21.8911	156.4	43.6	83.29	124.6	4	4	119.6	23.4	288.3	103.3	29.2	32.8	189.7	13.6	3.64384e+06	714242	8.78395e+06	3.14772e+06	890073	999770	5.78031e+06	415395	Det	Det	Det	Det	Det
FALSE	High	Unambiguous	IPVPEDKYTALVDQEEK		4.29968e-10	0	4.918	1	1	30	Q9DCX2	ATP synthase subunit d, mitochondrial OS=Mus musculus OX=10090 GN=Atp5pd PE=1 SV=3	Q9DCX2	1	1974.01	17	1.143	0.19	0.407246	0.941243	20.88	28.7974	108.5	91.5	16.85	17.4	4	4	100.3	115.6	85	126.2	76.7	97	85	114.1	2.619e+08	3.01921e+08	221987200	3.29537e+08	2.00358e+08	2.53236e+08	2.22007e+08	2.97901e+08	Det	Det	Det	Det	Det
FALSE	High	Unambiguous	IPVPEDKYTALVDQEEKEDVK		7.14745e-12	0	5.986	1	1	38	Q9DCX2	ATP synthase subunit d, mitochondrial OS=Mus musculus OX=10090 GN=Atp5pd PE=1 SV=3	Q9DCX2	2	2445.24	21	0.996	-0.01	0.989712	0.999988	42.76	28.9197	102.6	97.4	40.94	35.65	4	4	136.8	98.8	42.8	117	56.9	91.9	142.5	113.2	3.7934e+08	2.74056e+08	118609332	3.24326e+08	1.57789e+08	2.54828e+08	3.95158e+08	3.13906e+08	Det	Det	Det	Det	Det
FALSE	High	Unambiguous	IPVPILPGLPMNNHGNYIVR		1.0755e-09	0	4.679	1	1	26	Q921G7	Electron transfer flavoprotein-ubiquinone oxidoreductase, mitochondrial OS=Mus musculus OX=10090 GN=Etfdh PE=1 SV=1	Q921G7	0	2214.22	20	0.947	-0.08	0.955025	0.999988	19.95	27.551	98.7	101.3	18.46	11.08	4	4	109.2	79	117.3	86.9	107	91.6	93.6	115.4	1.21537e+08	8.789e+07	1.30581e+08	9.67545e+07	1.19103e+08	1.02e+08	1.04195e+08	1.28461e+08	Det	Det	Det	Det	Det
FALSE	High	Unambiguous	IPVPILPGLPMNNHGNYIVR	1xOxidation [M11]	3.20318e-07	0	3.194	1	1	2	Q921G7	Electron transfer flavoprotein-ubiquinone oxidoreductase, mitochondrial OS=Mus musculus OX=10090 GN=Etfdh PE=1 SV=1	Q921G7	0	2230.22	20	0.896	-0.16	0.541832	0.993747	26.19	23.1965	93.9	106.1	10.05	35.53	4	4	103.2	85.8	88.7	82.9	94.1	76.1	103.4	165.9	5.76874e+06	4.79158e+06	4.95777e+06	4.62915e+06	5.25499e+06	4.25117e+06	5.7778e+06	9.26769e+06	Det	Det	Det	Det	Det
FALSE	High	Unambiguous	IPVPQHVAQDQDK		3.32147e-06	0	2.584	1	1	10	Q8VDC0	Probable leucine--tRNA ligase, mitochondrial OS=Mus musculus OX=10090 GN=Lars2 PE=1 SV=1	Q8VDC0	0	1474.76	13	0.845	-0.24	0.4219	0.950781	22.98	23.7442	88	112	25.33	20.61	4	4	125.8	93.8	81.2	71.7	127.6	118.9	103.6	77.4	1.00015e+07	7.45358e+06	6.45848e+06	5.69978e+06	1.01412e+07	9.45378e+06	8.23272e+06	6.15032e+06	Det	Det	Det	Det	Det
FALSE	High	Unambiguous	LPVPSVPATIHR		1.42433e-05	0	2.203	1	1	26	Q924X2	Carnitine O-palmitoyltransferase 1, muscle isoform OS=Mus musculus OX=10090 GN=Cpt1b PE=1 SV=1	Q924X2	0	1286.76	12	0.787	-0.34	0.378488	0.921835	8.94	27.5792	88.6	111.4	14.97	13.51	4	4	99.1	69.3	94.9	88.8	110.1	91.4	121.2	125.2	1.05939e+08	7.40779e+07	101411066	9.48549e+07	1.17601e+08	9.76814e+07	1.29516e+08	1.33759e+08	Det	Det	Det	Det	Det
FALSE	High	Unambiguous	LPVVVPLHSLDEK		7.11331e-06	0	2.385	1	1	6	Q9JHS4	ATP-dependent Clp protease ATP-binding subunit clpX-like, mitochondrial OS=Mus musculus OX=10090 GN=Clpx PE=1 SV=2	Q9JHS4	0	1445.84	13	0.927	-0.11	0.617931	0.999988	20.6	22.8407	100.1	99.9	19.76	18.42	4	4	71.8	90.3	107.5	114.1	105.4	88.5	91.7	130.7	3.03946e+06	3.82492e+06	4.55138e+06	4.8302e+06	4.46409e+06	3.75e+06	3.88565e+06	5.5347e+06	Det	Det	Det	Det	Det
FALSE	High	Unambiguous	LPWDIPEQCR	1xCarbamidomethyl [C9]	6.4558e-05	0	1.8	1	1	9	Q924X2	Carnitine O-palmitoyltransferase 1, muscle isoform OS=Mus musculus OX=10090 GN=Cpt1b PE=1 SV=1	Q924X2	0	1313.63	10	1.183	0.24	0.349371	0.902762	42.92	26.8092	108.4	91.6	38.22	28.11	4	4	120.9	56.8	154.5	97.6	76.5	64.8	110.1	118.9	7.92024e+07	3.71994e+07	101193104	6.38978e+07	5.00921e+07	4.24299e+07	7.21457e+07	7.78533e+07	Det	Det	Det	Det	Det
FALSE	High	Unambiguous	LPWDIPEQCREAIENSYQVAK	1xCarbamidomethyl [C9]	4.51114e-08	0	3.705	1	1	9	Q924X2	Carnitine O-palmitoyltransferase 1, muscle isoform OS=Mus musculus OX=10090 GN=Cpt1b PE=1 SV=1	Q924X2	1	2546.23	21	1.387	0.47	0.101472	0.501696	26.34	25.0319	116.5	83.5	22.57	15.17	4	4	144.4	109.5	82.3	121.2	102.8	88.5	77.2	74.1	2.88843e+07	2.19031e+07	1.64686e+07	2.42321e+07	2.05617e+07	1.76984e+07	1.54371e+07	1.48263e+07	Det	Det	Det	Det	Det
FALSE	High	Unambiguous	IPWTAAASELR		0.000108073	0	1.656	1	2	6	Q9D8T7	SRA stem-loop-interacting RNA-binding protein, mitochondrial OS=Mus musculus OX=10090 GN=Slirp PE=1 SV=2	Q9D8T7-2; Q9D8T7	0	1214.65	11	1.288	0.37	0.44249	0.958648	22.88	23.3391	110.3	89.7	20.05	13.08	4	4	103.5	94.1	146.6	112.2	81.4	72.1	95.7	94.4	6.25615e+06	5.68404e+06	8855309	6.77932e+06	4.91895e+06	4.35756e+06	5.78284e+06	5.70467e+06	Det	Det	Det	Det	Det
FALSE	High	Unambiguous	LPYTTPGPPSTPWVSNVTR		0.000110355	0	1.65	1	2	1	A2ASS6	Titin OS=Mus musculus OX=10090 GN=Ttn PE=1 SV=1	A2ASS6; A2ASS6-2	0	2070.07	19	9.03	3.17	2.08394e-09	8.89466e-08	124.28	21.6606	184.1	15.9	53.25	154.51	4	4	30.5	198.7	182.2	171.9	11.9	5.8	179.4	19.6	306542	1.99428e+06	1829359	1.72529e+06	119443	57773.3	1.80108e+06	196745	Imp	Det	Det	Det	Imp
FALSE	High	Unambiguous	LQAAYAGDKADDIQKR		1.56046e-05	0	2.179	1	2	2	Q62261	Spectrin beta chain, non-erythrocytic 1 OS=Mus musculus OX=10090 GN=Sptbn1 PE=1 SV=2	Q62261; Q62261-2	2	1762.91	16	0.677	-0.56	0.292211	0.849336	31.5	20.9546	75.4	124.6	54.47	38.15	4	4	161.2	67.4	49	84.5	120	129.7	140.2	48.1	1.82419e+06	762583	554398	956154	1.35768e+06	1.46767e+06	1.58606e+06	543849	Det	Det	Det	Det	Det
FALSE	High	Unambiguous	LQALANALLEK		0.00013014	0	1.602	1	1	9	Q3ULF4	Paraplegin OS=Mus musculus OX=10090 GN=Spg7 PE=1 SV=1	Q3ULF4	0	1183.7	11	1.247	0.32	0.530581	0.991618	38.13	23.2847	112.2	87.8	13.12	34.4	4	4	126.6	91.4	109.8	110.9	77.6	57.3	130.5	95.8	7.1214e+06	5.14284e+06	6176707	6.23768e+06	4.36766e+06	3.22364e+06	7.34184e+06	5.39175e+06	Det	Det	Det	Det	Det
FALSE	High	Unambiguous	LPSNSVYAGTVPSR		1.6646e-05	0	2.162	1	1	2	Q8VCF0	Mitochondrial antiviral-signaling protein OS=Mus musculus OX=10090 GN=Mavs PE=1 SV=1	Q8VCF0	0	1447.75	14	1.069	0.1	0.990739	0.999988	35.72	21.1056	102.1	97.9	34.71	5.14	4	4	129.2	60.9	132.9	83.4	103.2	91.3	100.4	98.7	1.63411e+06	770280	1.68106e+06	1.05443e+06	1.30486e+06	1.15528e+06	1.27046e+06	1.24857e+06	Det	Det	Det	Det	Det
FALSE	High	Unambiguous	LPMGMTAENLAAK		6.97794e-07	0	2.991	1	1	27	Q8BWT1	3-ketoacyl-CoA thiolase, mitochondrial OS=Mus musculus OX=10090 GN=Acaa2 PE=1 SV=3	Q8BWT1	0	1346.68	13	0.924	-0.11	0.64659	0.999988	19.21	30.6163	98.3	101.7	16.07	5.86	4	4	85.6	116.5	107.2	84.9	97.4	99.4	98.8	110.3	7.72144e+08	1.05118e+09	9.66735e+08	7.65569e+08	8.78361e+08	8.96968e+08	8.91302e+08	9.94949e+08	Det	Det	Det	Det	Det
FALSE	High	Unambiguous	IPSFPPDLGFPERK		3.08571e-08	0	3.804	1	1	74	Q9CR61	NADH dehydrogenase [ubiquinone] 1 beta subcomplex subunit 7 OS=Mus musculus OX=10090 GN=Ndufb7 PE=1 SV=3	Q9CR61	1	1599.85	14	0.871	-0.2	0.605264	0.999988	32.51	26.5898	95.2	104.8	46.71	15.12	4	4	161.2	97.6	80.6	53.2	88.2	124	97.1	98.2	9.49519e+07	5.74911e+07	4.74797e+07	3.13291e+07	5.19558e+07	7.30135e+07	5.71852e+07	5.78185e+07	Det	Det	Det	Det	Det
FALSE	High	Unambiguous	LPSDVVTSVR		0.000123658	0	1.617	1	1	8	P29758	Ornithine aminotransferase, mitochondrial OS=Mus musculus OX=10090 GN=Oat PE=1 SV=1	P29758	0	1072.6	10	0.934	-0.1	0.866792	0.999988	16.67	25.576	98.9	101.1	9.37	20.44	4	4	97.2	81.9	93.9	102.7	102.3	91	93.3	137.8	2.74451e+07	2.31232e+07	26511080	2.89996e+07	2.88915e+07	2.57135e+07	2.63572e+07	3.89322e+07	Det	Det	Det	Det	Det
FALSE	High	Unambiguous	LPMGMTAENLAAK	2xOxidation [M3; M5]	7.73727e-06	0	2.363	1	1	13	Q8BWT1	3-ketoacyl-CoA thiolase, mitochondrial OS=Mus musculus OX=10090 GN=Acaa2 PE=1 SV=3	Q8BWT1	0	1378.67	13	0.72	-0.47	0.177853	0.687031	10.12	25.9004	82.6	117.4	13.68	14.55	4	4	100.4	82.7	86.7	72.1	90	119.6	127.1	121.3	3.4062e+07	2.80603e+07	29420664	2.44677e+07	3.05114e+07	4.0562e+07	4.31021e+07	4.11359e+07	Det	Det	Det	Det	Det
FALSE	High	Unambiguous	IPNFLHLTPVAIK		2.76449e-05	0	2.028	1	1	8	Q8BJZ4	28S ribosomal protein S35, mitochondrial OS=Mus musculus OX=10090 GN=Mrps35 PE=1 SV=2	Q8BJZ4	0	1462.88	13	1.129	0.18	0.822694	0.999988	44.85	22.6193	107.7	92.3	30.7	34.7	4	4	120.4	69.7	143.4	90.1	59.6	82.6	96.6	137.4	4.61316e+06	2.67163e+06	5493589	3.45314e+06	2.28478e+06	3.16593e+06	3.7e+06	5.2622e+06	Det	Det	Det	Det	Det
FALSE	High	Unambiguous	LPNGLVIASLENYAPLSR		1.15465e-07	0	3.46	1	1	3	Q9DB77	Cytochrome b-c1 complex subunit 2, mitochondrial OS=Mus musculus OX=10090 GN=Uqcrc2 PE=1 SV=1	Q9DB77	0	1927.06	18	1.258	0.33	0.517535	0.988617	55.38	18.5811	111.4	88.6	41.09	65.68	4	4	46.3	150.5	130.7	112.9	11.6	101	92.4	154.6	138860	451670	392170	338906	34662.9	303179	277144	463934	Imp	Imp	Det	Imp	Imp
FALSE	High	Unambiguous	IPNIYAIGDVVAGPMLAHK		2.60919e-06	0	2.647	1	1	1	O08749	Dihydrolipoyl dehydrogenase, mitochondrial OS=Mus musculus OX=10090 GN=Dld PE=1 SV=2	O08749	0	1979.08	19
FALSE	High	Unambiguous	IPNIYAIGDVVAGPMLAHK	1xOxidation [M15]	2.90201e-08	0	3.82	1	1	20	O08749	Dihydrolipoyl dehydrogenase, mitochondrial OS=Mus musculus OX=10090 GN=Dld PE=1 SV=2	O08749	0	1995.07	19	0.813	-0.3	0.434459	0.955311	20.96	26.0027	93.9	106.1	25.32	20.32	4	4	83.1	106	109.7	60.7	114	139.7	98.7	88.1	3.05823e+07	3.90308e+07	4.03815e+07	2.23323e+07	4.19578e+07	5.14135e+07	3.63334e+07	3.24353e+07	Det	Det	Det	Det	Det
FALSE	High	Unambiguous	LPNQTHPDTPVGDESQAR		1.31047e-07	0	3.427	1	1	10	Q9JJL8	Serine--tRNA ligase, mitochondrial OS=Mus musculus OX=10090 GN=Sars2 PE=1 SV=2	Q9JJL8	0	1961.93	18	1.068	0.1	0.975114	0.999988	17.43	23.1395	103.3	96.7	12.44	17.93	4	4	112.6	112.2	97.6	86.2	119.2	99.6	96.3	76.3	5.7054e+06	5.68277e+06	4.94651e+06	4.36687e+06	6.03984e+06	5.04687e+06	4.88004e+06	3.86864e+06	Det	Det	Det	Det	Det
FALSE	High	Unambiguous	IPPDSETTLVLVGR		4.9651e-06	0	2.479	1	2	20	P04919	Band 3 anion transport protein OS=Mus musculus OX=10090 GN=Slc4a1 PE=1 SV=1	P04919; P04919-2	0	1496.83	14	0.711	-0.49	0.160674	0.645252	29.77	25.2011	82.6	117.4	24.49	57.73	4	4	72.8	82.3	118.5	74.8	119.7	103.8	193.5	34.6	1.61869e+07	1.82888e+07	2.63484e+07	1.66376e+07	2.66159e+07	2.30748e+07	4.30136e+07	7.69999e+06	Det	Det	Det	Det	Det
FALSE	High	Unambiguous	LPQGLPTEETMSSTCLK	1xCarbamidomethyl [C15]	5.96902e-08	0	3.632	1	1	3	Q9D7N6	39S ribosomal protein L30, mitochondrial OS=Mus musculus OX=10090 GN=Mrpl30 PE=1 SV=1	Q9D7N6	0	1891.91	17	1.118	0.16	0.898734	0.999988	47.73	22.9142	105.5	94.5	69.87	59.54	4	4	106.4	150.4	1.1	163	140	116.6	110.1	12.3	3.5565e+06	5.02813e+06	37220.2	5.44764e+06	4.68088e+06	3.89659e+06	3.68175e+06	412731	Det	Det	Imp	Det	Det
FALSE	High	Unambiguous	LPQLPITNFSR		7.14827e-05	0	1.772	1	1	1	Q8BTM8	Filamin-A OS=Mus musculus OX=10090 GN=Flna PE=1 SV=5	Q8BTM8	0	1285.73	11	2.383	1.25	0.0165652	0.147413	72.95	21.9422	136.3	63.7	51.28	66.62	4	4	143.2	59.9	232.4	121.6	104.3	11	47.7	79.9	3.05234e+06	1.27631e+06	4.95342e+06	2.59188e+06	2.2237e+06	234644	1.01661e+06	1.7019e+06	Det	Det	Det	Det	Det
FALSE	High	Unambiguous	LPRPPPPEMPESLK		1.64487e-08	0	3.968	1	1	24	Q8VEM8	Phosphate carrier protein, mitochondrial OS=Mus musculus OX=10090 GN=Slc25a3 PE=1 SV=1	Q8VEM8	0	1587.86	14	1.117	0.16	0.53509	0.992982	37.3	25.1513	105.3	94.7	9.24	37.87	4	4	98.3	94.6	116.3	101.9	86.3	94	60.5	148.1	2.13393e+07	2.05355e+07	2.52457e+07	2.21093e+07	1.87357e+07	2.03968e+07	1.3137e+07	3.21497e+07	Det	Det	Det	Det	Det
FALSE	High	Unambiguous	LPRPPPPEMPESLKK		1.14638e-05	0	2.26	1	1	21	Q8VEM8	Phosphate carrier protein, mitochondrial OS=Mus musculus OX=10090 GN=Slc25a3 PE=1 SV=1	Q8VEM8	1	1715.95	15	0.552	-0.86	0.00899978	0.0919616	19.6	25.043	68.8	131.2	49.36	58.09	4	4	81.6	47.1	111.9	36.8	128.5	108.8	233.6	51.8	1.70555e+07	9.85216e+06	2.33856e+07	7.68196e+06	2.68509e+07	2.27476e+07	4.8821e+07	1.08313e+07	Det	Det	Det	Det	Det
FALSE	High	Unambiguous	LPRPPPPEMPESLKK	1xOxidation [M9]	2.59282e-05	0	2.045	1	1	3	Q8VEM8	Phosphate carrier protein, mitochondrial OS=Mus musculus OX=10090 GN=Slc25a3 PE=1 SV=1	Q8VEM8	1	1731.95	15	0.693	-0.53	0.322635	0.875567	20.79	20.9602	78.4	121.6	13.01	37.28	4	4	76.9	69.3	91.7	71.5	143.4	176.8	78.2	92.2	896321	807606	1.06811e+06	833111	1.67115e+06	2.06091e+06	911305	1.07426e+06	Det	Det	Det	Det	Det
FALSE	High	Unambiguous	IPSAVGYQPTLATDMGTMQER		8.26147e-11	0	5.348	1	1	46	P56480	ATP synthase subunit beta, mitochondrial OS=Mus musculus OX=10090 GN=Atp5f1b PE=1 SV=2	P56480	0	2266.08	21	0.643	-0.64	0.0782066	0.43012	38.55	23.4505	78.2	121.8	73.22	35.88	4	4	27.2	69.8	180.4	77.5	117.2	156.5	59.3	112	1.82283e+06	4.67449e+06	1.20756e+07	5.19052e+06	7.84304e+06	1.04751e+07	3.97108e+06	7.49374e+06	Det	Det	Det	Det	Det
FALSE	High	Unambiguous	IPSAVGYQPTLATDMGTMQER	1xOxidation [M]	5.60779e-11	0	5.449	1	1	610	P56480	ATP synthase subunit beta, mitochondrial OS=Mus musculus OX=10090 GN=Atp5f1b PE=1 SV=2	P56480	0	2282.08	21	1.031	0.04	0.816888	0.999988	27.81	30.0993	101.5	98.5	28.66	15.1	4	4	59.1	101.8	108.7	125.7	99.3	118.7	81.8	104.8	3.50173e+08	6.02722e+08	6.43997e+08	7.44647e+08	5.88385e+08	7.0327e+08	4.84572e+08	6.20687e+08	Det	Det	Det	Det	Det
FALSE	High	Unambiguous	IPSAVGYQPTLATDMGTMQER	2xOxidation [M15; M18]	6.53175e-10	0	4.809	1	1	44	P56480	ATP synthase subunit beta, mitochondrial OS=Mus musculus OX=10090 GN=Atp5f1b PE=1 SV=2	P56480	0	2298.07	21	1.052	0.07	0.663293	0.999988	25.67	27.4942	103.5	96.5	18.44	18.74	4	4	73.4	102.6	116.8	100.2	96.4	92.9	87.9	129.9	7.92584e+07	1.10855e+08	1.26141e+08	1.0826e+08	1.04089e+08	1.00304e+08	9.49853e+07	1.40308e+08	Det	Det	Det	Det	Det
FALSE	High	Unambiguous	IPSFPPDLGFPER		9.54578e-06	0	2.308	1	1	1	Q9CR61	NADH dehydrogenase [ubiquinone] 1 beta subcomplex subunit 7 OS=Mus musculus OX=10090 GN=Ndufb7 PE=1 SV=3	Q9CR61	0	1471.76	13	0.649	-0.62	0.0838902	0.447161	57.13	22.725	97	103	168.78	168.83	4	4	351.4	8.5	7.4	31.3	12.2	16.4	354.4	18.3	3.88316e+06	94027.7	82132.4	345458	135314	180936	3.91672e+06	202489	Det	Imp	Imp	Imp	Imp
FALSE	High	Unambiguous	MLCDSWCIEAATR	2xCarbamidomethyl [C3; C7]; 1xOxidation [M1]	2.01832e-06	0	2.714	1	1	23	P50544	Very long-chain specific acyl-CoA dehydrogenase, mitochondrial OS=Mus musculus OX=10090 GN=Acadvl PE=1 SV=3	P50544	0	1628.69	13	0.807	-0.31	0.312302	0.865931	14.4	23.8789	88.1	111.9	21.26	12.33	4	4	75.2	84.6	119.9	87.1	91.6	106.4	111.5	123.8	6.9521e+06	7.8207e+06	1.1086e+07	8.05126e+06	8.4651e+06	9.83726e+06	1.03089e+07	1.14483e+07	Det	Det	Det	Det	Det
FALSE	High	Unambiguous	IRDEMVATEQERTPLQQK		1.2289e-08	0	4.044	1	2	35	O55143	Sarcoplasmic/endoplasmic reticulum calcium ATPase 2 OS=Mus musculus OX=10090 GN=Atp2a2 PE=1 SV=2	O55143-2; O55143	2	2172.11	18	0.687	-0.54	0.127257	0.570073	8.63	25.7641	79	121	16.75	12.25	4	4	79.2	105.6	77	76	126.5	125.8	113.7	96.2	2.55482e+07	3.40465e+07	2.48456e+07	2.44998e+07	4.07894e+07	4.05607e+07	3.667e+07	3.10301e+07	Det	Det	Det	Det	Det
FALSE	High	Unambiguous	LRDPDINPCLSESDASTR	1xCarbamidomethyl [C9]	5.58623e-07	0	3.049	1	1	18	Q8K2Q5	Coiled-coil-helix-coiled-coil-helix domain-containing protein 7 OS=Mus musculus OX=10090 GN=Chchd7 PE=1 SV=1	Q8K2Q5	1	2045.96	18	1.056	0.08	0.855063	0.999988	18.51	24.4193	102.7	97.3	22.73	8.74	4	4	100.7	99.9	138.7	81.8	96	84.4	93.9	104.6	1.26491e+07	1.25589e+07	1.74325e+07	1.02821e+07	1.20686e+07	1.06083e+07	1.17978e+07	1.31414e+07	Det	Det	Det	Det	Det
FALSE	High	Unambiguous	LSTDDLNSLIAHAHRR		1.08679e-05	0	2.274	1	4	39	Q8CAQ8-2	Isoform 2 of MICOS complex subunit Mic60 OS=Mus musculus OX=10090 GN=Immt	Q8CAQ8-5; Q8CAQ8; Q8CAQ8-2; Q8CAQ8-3	1	1818.96	16	1.867	0.9	0.00159148	0.0217665	21.64	27.8365	130.2	69.8	11.43	21.53	4	4	144.4	111	138.2	125.1	69.3	71.6	88.7	51.7	1.87951e+08	1.44468e+08	1.79859e+08	1.62872e+08	9.01723e+07	9.31625e+07	1.15453e+08	6.72824e+07	Det	Det	Det	Det	Det
FALSE	High	Unambiguous	ISVAGVTSGNVGYLAHAIHQVTK		1.07024e-12	0	6.481	1	1	47	P05202	Aspartate aminotransferase, mitochondrial OS=Mus musculus OX=10090 GN=Got2 PE=1 SV=1	P05202	0	2322.26	23	1.104	0.14	0.507777	0.984405	27.14	31.3539	104.8	95.2	20.34	18.95	4	4	123.3	123	91.4	82.2	115.5	93.1	72	99.6	1.82639e+09	1.82286e+09	1.35377e+09	1.21718e+09	1.71091e+09	1.37941e+09	1.06657e+09	1.47559e+09	Det	Det	Det	Det	Det
FALSE	High	Unambiguous	LSVEALNSLTGEFK		2.74245e-06	0	2.634	1	1	2	P07310	Creatine kinase M-type OS=Mus musculus OX=10090 GN=Ckm PE=1 SV=1	P07310	0	1507.8	14	15.405	3.95	1e-17	8.97793e-16	111.58	22.9703	189.3	10.7	78.18	61.09	4	4	1.1	223.6	352.9	168.2	25.5	12.2	6.7	9.8	40958.5	8.03532e+06	12681767	6.04545e+06	917104	437250	241875	352273	Imp	Det	Det	Det	Det
FALSE	High	Unambiguous	LSVFRPGVLLCDR	1xCarbamidomethyl [C11]	0.00010219	0	1.672	1	1	1	Q9Z2G9	Oxidoreductase HTATIP2 OS=Mus musculus OX=10090 GN=Htatip2 PE=1 SV=3	Q9Z2G9	0	1531.84	13	0.921	-0.12	0.625493	0.999988	73.5	21.8657	95.9	104.1	82.21	21.84	4	4	218.7	15.8	81.5	95.8	84.9	74.3	108.3	120.6	4.9804e+06	360770	1.85564e+06	2.18246e+06	1.93369e+06	1.69287e+06	2.46713e+06	2.74789e+06	Det	Imp	Det	Det	Det
FALSE	High	Unambiguous	LSVFSTVDSPVAPSDK		5.25372e-07	0	3.065	1	3	8	Q8K411	Presequence protease, mitochondrial OS=Mus musculus OX=10090 GN=Pitrm1 PE=1 SV=1	Q8K411-2; Q8K411-3; Q8K411	0	1648.84	16	1.394	0.48	0.318278	0.871365	23.28	23.4414	117.4	82.6	22.46	9.13	4	4	109	120.1	150.2	87.3	82.8	78.2	78.2	94.3	6.91157e+06	7.61953e+06	9530252	5.53889e+06	5.2496e+06	4.95744e+06	4.95892e+06	5.98065e+06	Det	Det	Det	Det	Det
FALSE	High	Unambiguous	LSVLAVDPSSCTSGGSLLGDK	1xCarbamidomethyl [C11]	3.82516e-08	0	3.748	1	1	3	Q8C7H1	Methylmalonic aciduria type A homolog, mitochondrial OS=Mus musculus OX=10090 GN=Mmaa PE=1 SV=1	Q8C7H1	0	2063.03	21	0.884	-0.18	0.489177	0.981823	37	22.4533	90.7	109.3	64.4	59.98	4	4	101.1	11	159.2	115	130.6	10.8	129.4	142.9	2.59274e+06	281855	4081829	2.94819e+06	3.34896e+06	277320	3.31754e+06	3.66254e+06	Det	Imp	Det	Det	Det
FALSE	High	Rejected	LSVLVDEYQMDFHPSPVVLK		2.12203e-05	0	2.098	1	2	1	Q80U63	Mitofusin-2 OS=Mus musculus OX=10090 GN=Mfn2 PE=1 SV=3	Q80U63; Q80U63-2	0	2316.19	20
FALSE	High	Unambiguous	ISVMGGEQAATVLATVAR		3.95953e-08	0	3.739	1	1	11	Q3ULD5	Methylcrotonoyl-CoA carboxylase beta chain, mitochondrial OS=Mus musculus OX=10090 GN=Mccc2 PE=1 SV=1	Q3ULD5	0	1773.95	18	70.437	6.14	1e-17	8.97793e-16	135.76	25.9725	197.6	2.4	68.69	194.34	4	4	171.2	157.3	216.4	1	2.3	1.7	248.8	1.3	3.05533e+07	2.80722e+07	38624945	186002	415784	311539	4.44025e+07	235274	Det	Det	Det	Imp	Imp
FALSE	High	Unambiguous	ISVREPMQTGIK		6.74261e-06	0	2.399	1	1	65	Q03265	ATP synthase subunit alpha, mitochondrial OS=Mus musculus OX=10090 GN=Atp5f1a PE=1 SV=1	Q03265	1	1358.75	12	0.976	-0.04	0.908417	0.999988	23.49	31.8056	97.3	102.7	18	22.79	4	4	119	95.3	76.4	103.1	124.4	114.3	95.7	71.7	2.55509e+09	2.04521e+09	1.6397e+09	2.21411e+09	2.67018e+09	2.45348e+09	2.05503e+09	1.5402e+09	Det	Det	Det	Det	Det
FALSE	High	Unambiguous	ISVVVETVYTHVLHPYPTQITQSEK		1.1532e-06	0	2.86	1	1	1	Q91YQ5	Dolichyl-diphosphooligosaccharide--protein glycosyltransferase subunit 1 OS=Mus musculus OX=10090 GN=Rpn1 PE=1 SV=1	Q91YQ5	0	2868.51	25	2.834	1.5	0.010489	0.103679	139.3	20.7572	144.5	55.5	123.29	53.99	4	4	6.4	34.9	171.3	459.2	13.5	28.5	31	55.3	43910.6	240860	1.18022e+06	3.16432e+06	92844.9	196691	213355	381141	Imp	Imp	Det	Det	Imp
FALSE	High	Unambiguous	ISVYYNEATGGK		1.26577e-05	0	2.234	1	1	6	P99024	Tubulin beta-5 chain OS=Mus musculus OX=10090 GN=Tubb5 PE=1 SV=1	P99024	0	1301.64	12	1.057	0.08	0.920284	0.999988	29.86	21.8786	100	100	17.41	22.32	4	4	87.1	107.3	128.3	94	115.4	66.7	93.6	107.6	1.9058e+06	2.34724e+06	2807073	2.05605e+06	2.52451e+06	1.46006e+06	2.04683e+06	2.35357e+06	Det	Det	Det	Det	Det
FALSE	High	Unambiguous	ISWPENSFDFVSK		6.11121e-05	0	1.815	1	1	3	Q9EPB5	Serine hydrolase-like protein OS=Mus musculus OX=10090 GN=Serhl PE=1 SV=1	Q9EPB5	0	1555.74	13	5.005	2.32	1.88775e-08	7.0617e-07	235.18	23.4713	176.4	23.6	122.38	193.51	4	4	204.2	1.8	358.9	1.9	0.1	1.8	227.6	3.8	6.20724e+06	54239.9	10909755	57003.2	3414.47	55009.6	6.91949e+06	114670	Det	Det	Det	Imp	Imp
FALSE	High	Unambiguous	LSYCGGGEALAIPFEPAR	1xCarbamidomethyl [C4]	6.77455e-08	0	3.599	1	1	15	Q8VE95	UPF0598 protein C8orf82 homolog OS=Mus musculus OX=10090 PE=1 SV=1	Q8VE95	0	1907.93	18	1.074	0.1	0.669627	0.999988	18.57	25.6325	105.5	94.5	12.22	19.07	4	4	104.8	103.3	81.4	108	96.9	89.8	87	128.7	3.072e+07	3.02816e+07	23859832	3.16515e+07	2.83926e+07	2.63104e+07	2.54899e+07	3.77028e+07	Det	Det	Det	Det	Det
FALSE	High	Unambiguous	LSYTQQMEDLK		3.96318e-05	0	1.932	1	1	14	Q02566	Myosin-6 OS=Mus musculus OX=10090 GN=Myh6 PE=1 SV=2	Q02566	0	1355.65	11	1.478	0.56	0.048911	0.320041	33.43	27.3567	122.5	77.5	22.99	13.4	4	4	84.8	134.2	146.4	109.7	97.1	74.1	74.3	79.5	8.419e+07	1.33219e+08	145283072	1.08845e+08	9.63917e+07	7.35235e+07	7.37138e+07	7.88624e+07	Det	Det	Det	Det	Det
FALSE	High	Unambiguous	LSYTQQMEDLK	1xOxidation [M7]	7.01973e-05	0	1.777	1	1	12	Q02566	Myosin-6 OS=Mus musculus OX=10090 GN=Myh6 PE=1 SV=2	Q02566	0	1371.65	11	1.105	0.14	0.894717	0.999988	44.82	23.2312	103.5	96.5	36.08	6.24	4	4	72.9	148.5	132.9	75.9	95.5	84.6	92	97.7	4.04613e+06	8.23973e+06	7.37359e+06	4.21342e+06	5.30165e+06	4.69269e+06	5.10291e+06	5.42303e+06	Det	Det	Det	Det	Det
FALSE	High	Unambiguous	LSTDDLNSLIAHAHR		3.25595e-08	0	3.79	1	4	34	Q8CAQ8-2	Isoform 2 of MICOS complex subunit Mic60 OS=Mus musculus OX=10090 GN=Immt	Q8CAQ8-5; Q8CAQ8; Q8CAQ8-2; Q8CAQ8-3	0	1662.86	15	1.072	0.1	0.623756	0.999988	50.47	28.3505	99.2	100.8	39.67	14.43	4	4	70.5	148.8	68.3	132.6	100.2	96.3	75.6	107.6	1.37093e+08	2.89209e+08	1.3278e+08	2.57645e+08	1.94644e+08	1.87116e+08	1.46981e+08	2.09193e+08	Det	Det	Det	Det	Det
FALSE	High	Unambiguous	LSYTQQMEDLKR		3.87135e-06	0	2.544	1	1	24	Q02566	Myosin-6 OS=Mus musculus OX=10090 GN=Myh6 PE=1 SV=2	Q02566	1	1511.75	12	0.997	0	0.869171	0.999988	28.52	28.0419	97.3	102.7	24.22	14.78	4	4	81.4	130.3	80	110.9	96.3	104.5	115.8	80.9	1.26458e+08	2.02502e+08	124290019	1.72294e+08	1.49722e+08	1.62447e+08	1.79996e+08	1.25723e+08	Det	Det	Det	Det	Det
FALSE	High	Unambiguous	ISSVQSIVPALEIANAHR		8.5935e-08	0	3.537	1	1	25	P63038	60 kDa heat shock protein, mitochondrial OS=Mus musculus OX=10090 GN=Hspd1 PE=1 SV=1	P63038	0	1905.06	18	1.166	0.22	0.358668	0.908164	12.15	28.204	107.6	92.4	6.68	11.67	4	4	109.1	102.6	115.4	99.4	95	86.7	83.8	108.1	1.86361e+08	1.75234e+08	197161548	1.6977e+08	1.62295e+08	1.48117e+08	1.43185e+08	1.84756e+08	Det	Det	Det	Det	Det
FALSE	High	Unambiguous	ISSSNPYSTVTMDELR	1xOxidation [M12]	2.28889e-05	0	2.078	1	1	5	Q9JI91	Alpha-actinin-2 OS=Mus musculus OX=10090 GN=Actn2 PE=1 SV=2	Q9JI91	0	1815.84	16	1.33	0.41	0.557527	0.999067	32.25	21.6255	118.6	81.4	22.22	23.66	4	4	82	105.4	139.4	126.6	71.3	77.1	116.8	81.4	1.54033e+06	1.9798e+06	2.61986e+06	2.37836e+06	1.34039e+06	1.44847e+06	2.19419e+06	1.52961e+06	Det	Det	Det	Det	Det
FALSE	High	Unambiguous	LSQNNFALGYK		6.76911e-05	0	1.787	1	1	5	Q60931	Voltage-dependent anion-selective channel protein 3 OS=Mus musculus OX=10090 GN=Vdac3 PE=1 SV=1	Q60931	0	1254.65	11	0.981	-0.03	0.999563	0.999988	21.18	28.4588	98.3	101.7	17.16	8.35	4	4	85.4	89	123.3	104.7	106.5	90.8	93.7	106.5	1.8476e+08	1.92522e+08	266575632	2.26414e+08	2.30277e+08	1.96443e+08	2.02647e+08	2.30356e+08	Det	Det	Det	Det	Det
FALSE	High	Unambiguous	LSQSHSNTGYVVNK		4.41551e-05	0	1.903	1	1	15	A2AMM0	Caveolae-associated protein 4 OS=Mus musculus OX=10090 GN=Cavin4 PE=1 SV=1	A2AMM0	0	1533.77	14	0.863	-0.21	0.435991	0.956375	27.99	22.8768	95.6	104.4	31.91	21.37	4	4	102.4	117.2	49.6	98.8	130	124	97.3	80.7	4.32849e+06	4.95173e+06	2.09636e+06	4.17611e+06	5.4932e+06	5.23812e+06	4.11322e+06	3.40967e+06	Det	Det	Det	Det	Det
FALSE	High	Unambiguous	LSQTFPNADFAEITK		8.70999e-06	0	2.332	1	1	15	P07724	Serum albumin OS=Mus musculus OX=10090 GN=Alb PE=1 SV=3	P07724	0	1681.84	15	1.547	0.63	0.0323419	0.238003	30.7	25.4654	123.8	76.2	19.12	28.77	4	4	137.3	85.7	114	125.7	74.3	73.2	120.6	69.4	3.5937e+07	2.24406e+07	29845678	3.29048e+07	1.94414e+07	1.9156e+07	3.15807e+07	1.81622e+07	Det	Det	Det	Det	Det
FALSE	High	Unambiguous	ISQTSQVSIDAAHGYSPR		3.68463e-09	0	4.358	1	1	4	E9Q401	Ryanodine receptor 2 OS=Mus musculus OX=10090 GN=Ryr2 PE=1 SV=1	E9Q401	0	1916.95	18	0.686	-0.54	0.110531	0.527514	14.53	22.857	81.5	118.5	34.33	2.25	4	4	63.1	124.9	95.9	63	110.7	116.1	114.7	111.6	2.73879e+06	5.42134e+06	4.16358e+06	2.73685e+06	4.80702e+06	5.0403e+06	4.97988e+06	4.84377e+06	Det	Det	Det	Det	Det
FALSE	High	Unambiguous	LSQYQEPIHLPGVR		4.8286e-07	0	3.087	1	1	27	Q91ZA3	Propionyl-CoA carboxylase alpha chain, mitochondrial OS=Mus musculus OX=10090 GN=Pcca PE=1 SV=2	Q91ZA3	0	1636.88	14	0.576	-0.8	0.0146035	0.133785	48.42	26.4635	13.7	186.3	122.59	69.17	4	4	104.3	186.4	1.2	1	131.8	175.8	197.7	1.8	3.59703e+07	6.4279e+07	414796	349713	4.54686e+07	6.06508e+07	6.81811e+07	625739	Det	Det	Imp	Imp	Det
FALSE	High	Unambiguous	LSSDCEDQIR	1xCarbamidomethyl [C5]	0.000107697	0	1.657	1	1	6	Q61543	Golgi apparatus protein 1 OS=Mus musculus OX=10090 GN=Glg1 PE=1 SV=1	Q61543	0	1222.54	10	0.995	-0.01	0.898702	0.999988	25.11	21.4824	100.5	99.5	18.29	23.4	4	4	105.2	119.9	90.1	78.6	133.3	105.4	79.3	88.2	1.72366e+06	1.96425e+06	1.47494e+06	1.28716e+06	2.18279e+06	1.7266e+06	1.29829e+06	1.44543e+06	Det	Det	Det	Det	Det
FALSE	High	Unambiguous	LSSEFVFNNPNIK		9.01452e-06	0	2.323	1	1	4	Q9D924	Iron-sulfur cluster assembly 1 homolog, mitochondrial OS=Mus musculus OX=10090 GN=Isca1 PE=2 SV=1	Q9D924	0	1508.77	13	0.888	-0.17	0.504111	0.983444	43.4	22.9986	90.6	109.4	42.86	15.23	4	4	117.4	63.5	148.7	63.5	82.3	96.2	115.1	113.2	5.82904e+06	3.15421e+06	7382161	3.15359e+06	4.08269e+06	4.77585e+06	5.71163e+06	5.61978e+06	Det	Det	Det	Det	Det
FALSE	High	Unambiguous	LSSGEHIAAFCLTEPASGSDAASIQTR	1xCarbamidomethyl [C11]	2.47213e-13	0	6.863	1	1	19	Q8JZN5	Complex I assembly factor ACAD9, mitochondrial OS=Mus musculus OX=10090 GN=Acad9 PE=1 SV=2	Q8JZN5	0	2776.32	27	1.402	0.49	0.107789	0.520667	60.48	25.3087	116.7	83.3	40.8	54.05	4	4	52.9	153.7	104.5	148.6	25.5	98.3	80.4	136.1	1.16202e+07	3.37807e+07	2.2972e+07	3.26461e+07	5.60854e+06	2.15986e+07	1.7667e+07	2.98977e+07	Det	Det	Det	Det	Det
FALSE	High	Unambiguous	ISSLLEEQFQQGK		1.18187e-05	0	2.252	1	1	6	P62242	40S ribosomal protein S8 OS=Mus musculus OX=10090 GN=Rps8 PE=1 SV=2	P62242	0	1506.78	13	1.114	0.16	0.67476	0.999988	23.69	24.2122	102.8	97.2	17.69	18.68	4	4	93.7	104.8	89.3	130.5	116.3	103.6	84.7	77.1	1.06315e+07	1.19025e+07	10132563	1.48156e+07	1.32068e+07	1.17574e+07	9.61499e+06	8.7562e+06	Det	Det	Det	Det	Det
FALSE	High	Unambiguous	LSSLIILMPHHVEPLER		1.36695e-07	0	3.416	1	1	4	P19324	Serpin H1 OS=Mus musculus OX=10090 GN=Serpinh1 PE=1 SV=3	P19324	0	1984.1	17	1.158	0.21	0.7618	0.999988	17.47	22.6227	107.3	92.7	21.83	10.12	4	4	100.1	144.6	108.4	88.8	83.4	97.1	80.2	97.5	3.52624e+06	5.09056e+06	3.81723e+06	3.12567e+06	2.93601e+06	3.41948e+06	2.82308e+06	3.43258e+06	Det	Det	Det	Det	Det
FALSE	High	Unambiguous	LSSLNLDNHAK		5.23642e-05	0	1.857	1	1	10	Q8BJZ4	28S ribosomal protein S35, mitochondrial OS=Mus musculus OX=10090 GN=Mrps35 PE=1 SV=2	Q8BJZ4	0	1211.64	11	1.096	0.13	0.984546	0.999988	39.85	23.095	103.4	96.6	25.62	31.47	4	4	139.1	77.2	91.8	105.1	116.4	69.2	129	72.3	7.19221e+06	3.99005e+06	4.74634e+06	5.43244e+06	6.0169e+06	3.57976e+06	6.67103e+06	3.73976e+06	Det	Det	Det	Det	Det
FALSE	High	Unambiguous	LSSNKEEFILEILK		6.38878e-07	0	3.014	1	2	2	A2ASS6	Titin OS=Mus musculus OX=10090 GN=Ttn PE=1 SV=1	A2ASS6; A2ASS6-2	1	1662.93	14	1.284	0.36	0.649306	0.999988	46.7	22.231	117.5	82.5	43.3	40	4	4	97	170.6	55.1	127.5	57.6	100.8	130.8	60.6	2.83184e+06	4.97815e+06	1.60914e+06	3.72055e+06	1.67954e+06	2.94205e+06	3.81579e+06	1.76832e+06	Det	Det	Det	Det	Det
FALSE	High	Unambiguous	LSSPTQMPEAHPVSAK		1.24035e-06	0	2.841	1	1	9	Q8K1N1	Calcium-independent phospholipase A2-gamma OS=Mus musculus OX=10090 GN=Pnpla8 PE=1 SV=1	Q8K1N1	0	1679.84	16	0.452	-1.15	0.041065	0.283241	22.68	20.7705	55.3	144.7	90.41	41.95	4	4	131.4	128.4	18.6	13.1	166.6	176.7	98.7	66.3	866261	846542	122903	86236.8	1.09821e+06	1.16483e+06	650192	437262	Det	Det	Imp	Imp	Det
FALSE	High	Unambiguous	LSSQQFHEAASK		5.50549e-06	0	2.452	1	1	13	Q91VN4	MICOS complex subunit Mic25 OS=Mus musculus OX=10090 GN=Chchd6 PE=1 SV=2	Q91VN4	0	1332.65	12	0.937	-0.09	0.581484	0.999988	16	23.0612	99.3	100.7	14.64	11.87	4	4	111.1	101.6	77.4	98.7	115	111.6	92.2	92.5	5.51352e+06	5.04318e+06	3.84099e+06	4.89829e+06	5.71124e+06	5.5402e+06	4.57532e+06	4.59149e+06	Det	Det	Det	Det	Det
FALSE	High	Unambiguous	ISSSNPYSTVTMDELR		8.33379e-08	0	3.545	1	1	15	Q9JI91	Alpha-actinin-2 OS=Mus musculus OX=10090 GN=Actn2 PE=1 SV=2	Q9JI91	0	1799.85	16
FALSE	High	Unambiguous	LSSTESGAHVVTPFHCSDLGVTILVNR	1xCarbamidomethyl [C16]	5.09497e-11	0	5.474	1	1	2	P09925	Surfeit locus protein 1 OS=Mus musculus OX=10090 GN=Surf1 PE=1 SV=3	P09925	0	2896.46	27	5.977	2.58	6.53404e-06	0.000163577	90.16	20.7105	167.3	32.7	77.72	57.15	4	4	315.2	66.5	50.1	258.5	16.8	11.3	39.2	42.5	2.12329e+06	447997	337542	1.74129e+06	112927	76333.5	264220	286031	Det	Imp	Imp	Det	Imp
FALSE	High	Unambiguous	LSQALGNITVVQK		8.10027e-06	0	2.351	1	3	9	Q9CZ42	ATP-dependent (S)-NAD(P)H-hydrate dehydratase OS=Mus musculus OX=10090 GN=Naxd PE=1 SV=1	Q9CZ42; Q9CZ42-2; Q9CZ42-3	0	1370.8	13	1.3	0.38	0.280684	0.834997	47.04	24.2683	114.7	85.3	39.64	32.48	4	4	64.1	116.7	95.1	168.7	72.5	84.5	67.6	130.8	7.52833e+06	1.37157e+07	11172805	1.983e+07	8.52595e+06	9.93247e+06	7.94255e+06	1.53759e+07	Det	Det	Det	Det	Det
FALSE	High	Unambiguous	LSYTQQMEDLKR	1xOxidation [M7]	1.6646e-05	0	2.162	1	1	20	Q02566	Myosin-6 OS=Mus musculus OX=10090 GN=Myh6 PE=1 SV=2	Q02566	1	1527.75	12	0.885	-0.18	0.531115	0.991667	29.01	23.6685	93.1	106.9	22.19	31.07	4	4	84.2	122.8	74.4	101	94.5	118.7	139.8	64.4	6.27737e+06	9.15596e+06	5.54595e+06	7.53027e+06	7.0453e+06	8.85122e+06	1.04215e+07	4.80195e+06	Det	Det	Det	Det	Det
FALSE	High	Unambiguous	ITAHLVHELR		3.34888e-05	0	1.977	1	1	73	Q8BWT1	3-ketoacyl-CoA thiolase, mitochondrial OS=Mus musculus OX=10090 GN=Acaa2 PE=1 SV=3	Q8BWT1	0	1188.68	10	0.584	-0.78	0.000782069	0.0117023	12.17	29.3339	70.1	129.9	48.88	20.63	4	4	143.6	55.2	72.7	62.2	124.1	124.9	135.9	81.4	5.67129e+08	2.17897e+08	2.87002e+08	2.45616e+08	4.90064e+08	4.93214e+08	5.3682e+08	3.21565e+08	Det	Det	Det	Det	Det
FALSE	High	Unambiguous	LTFDSSFSPNTGKK		1.75144e-06	0	2.751	1	2	64	Q60932-2	Isoform Mt-VDAC1 of Voltage-dependent anion-selective channel protein 1 OS=Mus musculus OX=10090 GN=Vdac1	Q60932; Q60932-2	1	1528.76	14	0.873	-0.2	0.413826	0.945619	6.95	30.3938	93.2	106.8	9.38	5.25	4	4	95.8	101.9	81.1	92.8	110.2	112.6	105.7	99.8	7.57905e+08	8.06438e+08	642085240	7.34065e+08	8.72353e+08	8.91007e+08	8.36509e+08	7.89937e+08	Det	Det	Det	Det	Det
FALSE	High	Unambiguous	LTFDTHALVQDLETHGFDK		4.57185e-10	0	4.902	1	2	7	Q8C3X2	Coiled-coil domain-containing protein 90B, mitochondrial OS=Mus musculus OX=10090 GN=Ccdc90b PE=1 SV=1	Q8C3X2; Q8C3X2-2	0	2187.07	19	1.403	0.49	0.279761	0.833965	98.04	23.5767	124.1	75.9	54.12	65.5	4	4	125	33.2	188.6	126.3	120.3	49.2	23.8	133.6	8.58329e+06	2.27778e+06	12943159	8.67005e+06	8.25694e+06	3.37663e+06	1.63289e+06	9.17215e+06	Det	Det	Det	Det	Det
FALSE	High	Unambiguous	LTFDTTFSPNTGK		1.87963e-05	0	2.13	1	1	9	Q60930	Voltage-dependent anion-selective channel protein 2 OS=Mus musculus OX=10090 GN=Vdac2 PE=1 SV=2	Q60930	0	1428.7	13	0.737	-0.44	0.218408	0.756159	78.3	27.1593	77	123	118.16	118.67	4	4	0.2	164.5	0.6	230.6	0.8	160.6	1.6	241.1	121789	8.02076e+07	296993	1.12428e+08	372824	7.82733e+07	777238	1.17539e+08	Imp	Det	Imp	Det	Imp
FALSE	High	Unambiguous	LTFDTTFSPNTGKK		2.73196e-06	0	2.635	1	1	18	Q60930	Voltage-dependent anion-selective channel protein 2 OS=Mus musculus OX=10090 GN=Vdac2 PE=1 SV=2	Q60930	1	1556.8	14	1.179	0.24	0.348386	0.901256	90.74	27.5204	121	79	75.16	76.02	4	4	50.3	29.4	191.7	179.7	98	34.8	39.2	176.8	6.88455e+07	4.03004e+07	262377148	2.45985e+08	1.34116e+08	4.76657e+07	5.37132e+07	2.41967e+08	Det	Det	Det	Det	Det
FALSE	High	Unambiguous	ITFLDTPGHAAFSAMR		1.06806e-06	0	2.88	1	1	2	Q91YJ5	Translation initiation factor IF-2, mitochondrial OS=Mus musculus OX=10090 GN=Mtif2 PE=1 SV=2	Q91YJ5	0	1734.86	16	0.323	-1.63	0.0039124	0.0478231	13.78	21.4547	48.8	151.2	90.29	5.07	4	4	137	19.5	95.3	13.8	135.6	131.6	125.6	141.7	1.70989e+06	243052	1.18956e+06	172795	1.69163e+06	1.64159e+06	1.56677e+06	1.76779e+06	Det	Imp	Det	Imp	Det
FALSE	High	Unambiguous	ITFSQWVPLMDESYRK		1.52194e-07	0	3.388	1	1	4	P34914	Bifunctional epoxide hydrolase 2 OS=Mus musculus OX=10090 GN=Ephx2 PE=1 SV=2	P34914	1	1999.99	16	8.07	3.01	1e-17	8.97793e-16	184.61	24.3664	186.3	13.7	113.38	193.89	4	4	289.2	8.6	217.1	1.3	0.1	3.8	277.3	2.7	1.31871e+07	392888	9897397	59119.5	2941.08	172966	1.26457e+07	121278	Det	Imp	Det	Imp	Imp
FALSE	High	Unambiguous	LTGADGTPPGFLLK		3.05302e-06	0	2.606	1	1	18	Q9CR62	Mitochondrial 2-oxoglutarate/malate carrier protein OS=Mus musculus OX=10090 GN=Slc25a11 PE=1 SV=3	Q9CR62	0	1386.76	14	1.07	0.1	0.608874	0.999988	29.97	27.4962	98.9	101.1	25.57	22.98	4	4	87.6	142.1	83.5	104.7	97	98.6	66.6	120	9.48364e+07	1.53835e+08	90403728	1.1331e+08	1.05034e+08	1.06705e+08	7.214e+07	1.29936e+08	Det	Det	Det	Det	Det
FALSE	High	Unambiguous	ITGADPIFIDADFHSTAPGGPIGGQTR		9.093e-11	0	5.323	1	1	8	P09925	Surfeit locus protein 1 OS=Mus musculus OX=10090 GN=Surf1 PE=1 SV=3	P09925	0	2711.34	27	0.734	-0.45	0.188595	0.708207	31.93	23.1701	88.4	111.6	69.72	14.88	4	4	121.6	72.5	3.4	116.7	123.1	107.1	109.3	146.4	5.65839e+06	3.37364e+06	157307	5.43102e+06	5.72898e+06	4.98463e+06	5.08761e+06	6.81601e+06	Det	Det	Imp	Det	Det
FALSE	High	Unambiguous	LTGAIMHYGNMK		3.04134e-06	0	2.607	1	1	28	Q02566	Myosin-6 OS=Mus musculus OX=10090 GN=Myh6 PE=1 SV=2	Q02566	0	1335.65	12	1.007	0.01	0.87312	0.999988	29.25	28.2912	100.4	99.6	22.86	12.43	4	4	99.7	129.1	72.5	105.9	97.4	106.9	107.3	81.2	1.80054e+08	2.33283e+08	131049598	1.91304e+08	1.75886e+08	1.9303e+08	1.93856e+08	1.46715e+08	Det	Det	Det	Det	Det
FALSE	High	Unambiguous	LTGAIMHYGNMK	1xOxidation [M]	1.45722e-05	0	2.197	1	1	18	Q02566	Myosin-6 OS=Mus musculus OX=10090 GN=Myh6 PE=1 SV=2	Q02566	0	1351.65	12	1.006	0.01	0.8586	0.999988	36.86	25.4443	99.2	100.8	23.58	26.97	4	4	76.8	135.7	98.2	102.4	104.4	99.7	122.4	60.4	1.89627e+07	3.35023e+07	2.42404e+07	2.52846e+07	2.57711e+07	2.46052e+07	3.02073e+07	1.49201e+07	Det	Det	Det	Det	Det
FALSE	High	Unambiguous	LTGAIVGHVGDGNFHCILLVDPDDAEEQRR	1xCarbamidomethyl [C16]	1.93057e-07	0	3.326	1	1	2	Q7TNG8	Probable D-lactate dehydrogenase, mitochondrial OS=Mus musculus OX=10090 GN=Ldhd PE=1 SV=1	Q7TNG8	1	3303.62	30	1.29	0.37	0.511088	0.985545	142.02	22.6442	134.1	65.9	108.02	131.21	4	4	267.8	186.8	20.5	2.7	65.7	14.1	234.3	8.2	5.49527e+06	3.83339e+06	420709	56215.3	1.34836e+06	288806	4.80754e+06	167359	Det	Det	Imp	Imp	Det
FALSE	High	Unambiguous	ITGLDPAGPNFEYAEAPSR		1.02127e-07	0	3.492	1	1	7	P11152	Lipoprotein lipase OS=Mus musculus OX=10090 GN=Lpl PE=1 SV=3	P11152	0	2004.97	19	0.998	0	0.796126	0.999988	34.57	22.9969	97.3	102.7	38.78	22.61	4	4	75.7	94.4	163.4	82.5	73	88.1	124.6	98.4	3.96868e+06	4.94511e+06	8.56012e+06	4.32211e+06	3.82631e+06	4.61382e+06	6.52754e+06	5.15475e+06	Det	Det	Det	Det	Det
FALSE	High	Unambiguous	LTGSLSGWTSPK		1.80278e-05	0	2.141	1	1	44	Q99KI0	Aconitate hydratase, mitochondrial OS=Mus musculus OX=10090 GN=Aco2 PE=1 SV=1	Q99KI0	0	1233.65	12	1.118	0.16	0.456541	0.965441	19.36	30.7211	103.6	96.4	11.77	16.81	4	4	102.2	107.4	90.7	120.5	108	107.6	88.3	75.3	1.00893e+09	1.0595e+09	894620736	1.18947e+09	1.0661e+09	1.06135e+09	8.71001e+08	7.42967e+08	Det	Det	Det	Det	Det
FALSE	High	Unambiguous	LTGSYNTMVGNNEGSMVLGLK		4.31221e-09	0	4.317	1	1	10	Q8BGH2	Sorting and assembly machinery component 50 homolog OS=Mus musculus OX=10090 GN=Samm50 PE=1 SV=1	Q8BGH2	0	2185.06	21	1.097	0.13	0.57997	0.999988	19.37	26.1579	107.3	92.7	22.45	18.53	4	4	120	111.5	69.9	117.7	92.9	111.1	105.6	71.4	4.74184e+07	4.40744e+07	27619648	4.65029e+07	3.67359e+07	4.39203e+07	4.17201e+07	2.82039e+07	Det	Det	Det	Det	Det
FALSE	High	Unambiguous	LTGSYNTMVGNNEGSMVLGLK	1xOxidation [M]	7.25885e-08	0	3.581	1	1	7	Q8BGH2	Sorting and assembly machinery component 50 homolog OS=Mus musculus OX=10090 GN=Samm50 PE=1 SV=1	Q8BGH2	0	2201.06	21	1.715	0.78	0.173934	0.677968	41.1	22.0989	129.8	70.2	24.32	58.41	4	4	85.1	140.1	151.2	154.1	89	11.4	69.5	99.7	1.77456e+06	2.92246e+06	3.15283e+06	3.21332e+06	1.8563e+06	237740	1.44983e+06	2.07926e+06	Det	Det	Det	Det	Det
FALSE	High	Unambiguous	LTFDSSFSPNTGK		1.39218e-05	0	2.209	1	2	22	Q60932-2	Isoform Mt-VDAC1 of Voltage-dependent anion-selective channel protein 1 OS=Mus musculus OX=10090 GN=Vdac1	Q60932; Q60932-2	0	1400.67	13	0.885	-0.18	0.66566	0.999988	14.63	27.952	89.8	110.2	10.3	14.47	4	4	88.2	86	106.1	87.6	121.5	92.9	96.1	121.4	1.31672e+08	1.28357e+08	158411392	1.30803e+08	1.81337e+08	1.38658e+08	1.43393e+08	1.81242e+08	Det	Det	Det	Det	Det
FALSE	High	Unambiguous	ITAFVVERSFGGVTHGLPEK		1.97243e-06	0	2.72	1	1	8	P50544	Very long-chain specific acyl-CoA dehydrogenase, mitochondrial OS=Mus musculus OX=10090 GN=Acadvl PE=1 SV=3	P50544	1	2144.15	20	1.506	0.59	0.143252	0.606457	45.35	23.7467	120.2	79.8	19.2	54.07	4	4	124.6	139.8	107.6	88.5	77.3	37.8	76.5	147.9	9.64377e+06	1.08229e+07	8.32822e+06	6.84869e+06	5.97937e+06	2.92664e+06	5.92197e+06	1.14489e+07	Det	Det	Det	Det	Det
FALSE	High	Unambiguous	LTESPCALVASQYGWSGNMER	1xCarbamidomethyl [C6]	2.7109e-09	0	4.438	1	1	8	P08113	Endoplasmin OS=Mus musculus OX=10090 GN=Hsp90b1 PE=1 SV=2	P08113	0	2356.07	21	1.672	0.74	0.0917403	0.471859	41.19	23.4424	125	75	5.98	31.85	4	4	116.5	117.6	130.8	128.6	97.9	55.1	55.9	97.6	7.66672e+06	7.73778e+06	8.60763e+06	8.4648e+06	6.44532e+06	3.62596e+06	3.67754e+06	6.42129e+06	Det	Det	Det	Det	Det
FALSE	High	Unambiguous	LTENRKPFVPENSPER		1.51371e-05	0	2.187	1	1	4	P09925	Surfeit locus protein 1 OS=Mus musculus OX=10090 GN=Surf1 PE=1 SV=3	P09925	1	1912.99	16	0.827	-0.27	0.42292	0.950894	30.85	21.696	85.5	114.5	34.41	35.44	4	4	127.2	102.3	68.6	60.7	154.4	123.4	102.1	61.3	2.47777e+06	1.99228e+06	1.33527e+06	1.18143e+06	3.0063e+06	2.40275e+06	1.98841e+06	1.1933e+06	Det	Det	Det	Det	Det
FALSE	High	Unambiguous	ITAHLVHELRR		4.05292e-05	0	1.926	1	1	151	Q8BWT1	3-ketoacyl-CoA thiolase, mitochondrial OS=Mus musculus OX=10090 GN=Acaa2 PE=1 SV=3	Q8BWT1	1	1344.79	11	0.729	-0.46	0.0501223	0.3243	19.01	28.9998	87.5	112.5	30.59	22.71	4	4	114.5	86	85.8	51.4	148.2	125.3	97.5	91.4	3.50596e+08	2.63282e+08	2.62491e+08	1.57385e+08	4.53518e+08	3.83425e+08	2.98328e+08	2.79872e+08	Det	Det	Det	Det	Det
FALSE	High	Unambiguous	LTAIPVSAFCDSK	1xCarbamidomethyl [C10]	3.99288e-05	0	1.93	1	2	3	Q71RI9	Kynurenine--oxoglutarate transaminase 3 OS=Mus musculus OX=10090 GN=Kyat3 PE=1 SV=1	Q71RI9; Q71RI9-2	0	1408.71	13	1.043	0.06	0.976853	0.999988	49.45	23.6084	105.8	94.2	71.63	37.79	4	4	98.2	56.3	234.5	68.6	69	77.4	133.3	62.7	8.97879e+06	5.15127e+06	21438938	6.2727e+06	6.30928e+06	7.081e+06	1.21868e+07	5.73425e+06	Det	Det	Det	Det	Det
FALSE	High	Unambiguous	ITAPTHVPLQYIGPNQPQKPR		3.45858e-07	0	3.174	1	1	4	Q9JJL8	Serine--tRNA ligase, mitochondrial OS=Mus musculus OX=10090 GN=Sars2 PE=1 SV=2	Q9JJL8	0	2355.29	21	1.559	0.64	0.202055	0.732554	39.59	22.9786	124.7	75.3	15.78	31.87	4	4	91.5	118.6	131.7	130.3	83.5	67.6	58.8	118	4.26471e+06	5.52947e+06	6.13733e+06	6.07184e+06	3.89241e+06	3.14989e+06	2.73847e+06	5.49974e+06	Det	Det	Det	Det	Det
FALSE	High	Unambiguous	ITASATCGEEAPTR	1xCarbamidomethyl [C7]	2.4042e-05	0	2.065	1	1	2	Q61001	Laminin subunit alpha-5 OS=Mus musculus OX=10090 GN=Lama5 PE=1 SV=4	Q61001	0	1463.68	14	1.038	0.05	0.894555	0.999988	41.36	18.9105	106.9	93.1	17.67	37.16	4	4	77.7	108.6	118.4	114.8	132.8	51.4	112.3	84.1	214386	299391	326489	316446	366086	141615	309630	231914	Det	Det	Imp	Imp	Det
FALSE	High	Unambiguous	ITASMAHNREELLR		6.04441e-05	0	1.818	1	2	22	P04919	Band 3 anion transport protein OS=Mus musculus OX=10090 GN=Slc4a1 PE=1 SV=1	P04919; P04919-2	1	1640.85	14	0.592	-0.76	0.0268846	0.209822	15.51	25.7943	76.8	123.2	21.37	50.25	4	4	57.6	93.7	93.3	76.3	168.9	115.9	158	36.3	1.78247e+07	2.90157e+07	2.88878e+07	2.36217e+07	5.23056e+07	3.58777e+07	4.89131e+07	1.12306e+07	Det	Det	Det	Det	Det
FALSE	High	Unambiguous	ITCHSALLDLEK	1xCarbamidomethyl [C3]	0.00013326	0	1.595	1	1	1	Q9CXJ1	Probable glutamate--tRNA ligase, mitochondrial OS=Mus musculus OX=10090 GN=Ears2 PE=1 SV=1	Q9CXJ1	0	1399.72	12	1.569	0.65	0.312025	0.865685	50.33	21.4765	124.6	75.4	42.53	27.55	4	4	68.5	144.6	188.6	96.7	54.5	71.4	71.5	104.2	1.22044e+06	2.57713e+06	3.36158e+06	1.72338e+06	971659	1.27352e+06	1.27473e+06	1.85669e+06	Det	Det	Det	Det	Det
FALSE	High	Unambiguous	LTDELAPPKPPLPEGEVPPPRPPPPEEKDEEFPEQK		2.18729e-05	0	2.09	1	1	3	Q64727	Vinculin OS=Mus musculus OX=10090 GN=Vcl PE=1 SV=4	Q64727	1	4026.04	36	1.398	0.48	0.348403	0.901256	120.07	22.9044	71	129	103.47	61.56	4	4	8.6	15.4	223.9	200.6	92.1	11.6	110.8	136.9	235705	422879	6135850	5.49789e+06	2.52306e+06	317065	3.0365e+06	3.75224e+06	Imp	Imp	Det	Det	Det
FALSE	High	Unambiguous	LTDIHGNALQYNK		4.08328e-05	0	1.924	1	1	12	Q9Z0S1	3'(2'),5'-bisphosphate nucleotidase 1 OS=Mus musculus OX=10090 GN=Bpnt1 PE=1 SV=2	Q9Z0S1	0	1486.76	13	1.087	0.12	0.991423	0.999988	36.76	23.0681	102.8	97.2	13.36	31.92	4	4	120.8	114.2	93.5	93.6	123.1	113.9	84	56.8	5.87025e+06	5.54958e+06	4.5423e+06	4.5489e+06	5.97887e+06	5.53309e+06	4.08112e+06	2.75834e+06	Det	Det	Det	Det	Det
FALSE	High	Unambiguous	ITDSPEEIVQK		9.22429e-05	0	1.701	1	1	4	Q9CYK1	Tryptophan--tRNA ligase, mitochondrial OS=Mus musculus OX=10090 GN=Wars2 PE=1 SV=2	Q9CYK1	0	1258.65	11
FALSE	High	Unambiguous	LTEDEEGNPQLQQHQLITVTMSSDSR		1.2158e-13	0	7.048	1	1	22	Q8BKZ9	Pyruvate dehydrogenase protein X component, mitochondrial OS=Mus musculus OX=10090 GN=Pdhx PE=1 SV=1	Q8BKZ9	0	2956.4	26	1.801	0.85	0.00472226	0.055633	31.52	25.4479	128.6	71.4	35.13	11.1	4	4	66	172.1	141.8	128.1	61.8	72.5	77.3	80.3	1.61885e+07	4.21941e+07	3.47809e+07	3.14237e+07	1.51636e+07	1.77741e+07	1.89509e+07	1.96979e+07	Det	Det	Det	Det	Det
FALSE	High	Unambiguous	LTEDEEGNPQLQQHQLITVTMSSDSR	1xOxidation [M21]	1.31919e-10	0	5.226	1	1	8	Q8BKZ9	Pyruvate dehydrogenase protein X component, mitochondrial OS=Mus musculus OX=10090 GN=Pdhx PE=1 SV=1	Q8BKZ9	0	2972.39	26	1.017	0.02	0.86427	0.999988	41.32	23.1724	107.2	92.8	28.29	37.44	4	4	84	68.8	117.1	129.5	75.9	97.2	73.5	154.1	4.63424e+06	3.7949e+06	6462078	7.14459e+06	4.18691e+06	5.36129e+06	4.05882e+06	8.50546e+06	Det	Det	Det	Det	Det
FALSE	High	Unambiguous	LTELLESDPSVR		4.41551e-05	0	1.903	1	2	6	Q5IRJ6-2	Isoform 2 of Zinc transporter 9 OS=Mus musculus OX=10090 GN=Slc30a9	Q5IRJ6-2; Q5IRJ6	0	1358.72	12	1.253	0.33	0.499418	0.982295	31.18	23.403	111	89	24.53	21.69	4	4	89.4	94.7	112.9	150	92.5	72.7	74.2	113.6	5.7192e+06	6.05333e+06	7223105	9.59256e+06	5.91575e+06	4.64647e+06	4.74747e+06	7.263e+06	Det	Det	Det	Det	Det
FALSE	High	Unambiguous	ITEIYEGTSEIQR		2.46344e-06	0	2.662	1	1	38	Q07417	Short-chain specific acyl-CoA dehydrogenase, mitochondrial OS=Mus musculus OX=10090 GN=Acads PE=1 SV=2	Q07417	0	1538.77	13	0.998	0	0.963106	0.999988	21.65	28.692	101.5	98.5	18.22	7.45	4	4	94.2	78.6	121.2	107.8	109.9	99.4	92.7	96.1	2.33164e+08	1.94425e+08	300051668	2.66877e+08	2.71926e+08	2.46031e+08	2.29533e+08	2.37847e+08	Det	Det	Det	Det	Det
FALSE	High	Unambiguous	LTEMETMQSQLMAEK		1.69854e-06	0	2.759	1	1	3	Q8VDD5	Myosin-9 OS=Mus musculus OX=10090 GN=Myh9 PE=1 SV=4	Q8VDD5	0	1769.81	15	1.94	0.96	0.0934972	0.478645	57.92	21.75	130.7	69.3	32.61	57.86	4	4	121.1	97.1	200.5	127.7	105.3	70.8	16.2	61.3	2.49244e+06	1.99938e+06	4125912	2.62866e+06	2.1663e+06	1.45759e+06	333822	1.26158e+06	Det	Det	Det	Det	Det
FALSE	High	Unambiguous	LTEMQTEQYWIEGDR		3.1941e-08	0	3.795	1	1	9	Q3V384	AFG1-like ATPase OS=Mus musculus OX=10090 GN=Afg1l PE=1 SV=1	Q3V384	0	1898.86	15	1.261	0.34	0.514472	0.987441	26.66	23.4717	109.2	90.8	23.48	19.31	4	4	118.1	87.2	146.6	96.7	96.4	81.8	67.2	105.9	7.79222e+06	5.75301e+06	9669448	6.38121e+06	6.35978e+06	5.39735e+06	4.42944e+06	6.98229e+06	Det	Det	Det	Det	Det
FALSE	High	Unambiguous	LTESGLSMVDWHLIK		2.60919e-06	0	2.647	1	2	6	Q8BJ03	Cytochrome c oxidase assembly protein COX15 homolog OS=Mus musculus OX=10090 GN=Cox15 PE=1 SV=1	Q8BJ03-2; Q8BJ03	0	1728.9	15	0.851	-0.23	0.427254	0.953212	31.33	22.4473	91.8	108.2	35.87	3.9	4	4	113.4	70.4	133.4	62.4	102.6	107.9	109.3	100.7	3.71829e+06	2.30798e+06	4.37333e+06	2.04787e+06	3.36483e+06	3.53773e+06	3.58339e+06	3.30323e+06	Det	Det	Det	Det	Det
FALSE	High	Unambiguous	LRDNGLLAKPTHGDIIR		1.2547e-06	0	2.838	1	1	34	P29758	Ornithine aminotransferase, mitochondrial OS=Mus musculus OX=10090 GN=Oat PE=1 SV=1	P29758	1	1889.07	17	1.094	0.13	0.664316	0.999988	13.56	24.7633	103.7	96.3	23.41	23.78	4	4	91	98	87.2	140	87.1	78.7	88.4	129.6	1.54989e+07	1.66834e+07	1.48552e+07	2.38371e+07	1.48388e+07	1.34032e+07	1.50448e+07	2.20596e+07	Det	Det	Det	Det	Det
FALSE	High	Unambiguous	ISQAEEDDQQLLGHLLLVAKK		6.92462e-07	0	2.993	1	1	1	Q9D0S9	Histidine triad nucleotide-binding protein 2, mitochondrial OS=Mus musculus OX=10090 GN=Hint2 PE=1 SV=1	Q9D0S9	1	2348.28	21	1.822	0.87	0.122922	0.561142	116.73	21.765	153.9	46.1	70.02	84.65	4	4	134.3	250.2	143.1	17	132.7	81.3	21.3	20.2	2.01357e+06	3.75157e+06	2.1448e+06	254816	1.98892e+06	1.21886e+06	318694	302288	Det	Det	Det	Imp	Det
FALSE	High	Unambiguous	LSPNFHEAVTLR		3.00323e-05	0	2.006	1	1	5	Q8BGC4	Prostaglandin reductase-3 OS=Mus musculus OX=10090 GN=Zadh2 PE=1 SV=1	Q8BGC4	0	1383.74	12	0.929	-0.11	0.626859	0.999988	17.03	23.5362	95.2	104.8	30.64	9.95	4	4	95.2	87.4	147.8	78	98.6	84.2	102.2	106.7	6.63046e+06	6.08467e+06	10292511	5.42882e+06	6.86334e+06	5.86057e+06	7.11948e+06	7.42655e+06	Det	Det	Det	Det	Det
FALSE	High	Unambiguous	IRLTVELADPDAEVK		6.72277e-08	0	3.601	1	1	10	O70468	Myosin-binding protein C, cardiac-type OS=Mus musculus OX=10090 GN=Mybpc3 PE=1 SV=1	O70468	1	1668.92	15	1.048	0.07	0.959212	0.999988	51.36	23.7378	105	95	46.22	11.71	4	4	48.7	114.1	91.2	164.9	91	85.3	93.7	111.2	3.77583e+06	8.84146e+06	7068901	1.27812e+07	7.05078e+06	6.60877e+06	7.26448e+06	8.61562e+06	Det	Det	Det	Det	Det
FALSE	High	Unambiguous	LRNPPVNSLSLECLTEFTISLEK	1xCarbamidomethyl [C13]	5.99196e-08	0	3.631	1	1	3	P42125	Enoyl-CoA delta isomerase 1, mitochondrial OS=Mus musculus OX=10090 GN=Eci1 PE=1 SV=2	P42125	1	2660.4	23	0.712	-0.49	0.383859	0.926131	55.12	17.361	99.2	100.8	93.49	70.76	4	4	15	33.8	143.1	219.9	48	71.2	70.2	198.8	28351.1	63850.7	270142	415039	90574.9	134465	132485	375257	Det	Det	Det	Imp	Det
FALSE	High	Unambiguous	LRNWASGQDLQAK		4.68809e-06	0	2.494	1	1	19	Q9Z1P6	NADH dehydrogenase [ubiquinone] 1 alpha subcomplex subunit 7 OS=Mus musculus OX=10090 GN=Ndufa7 PE=1 SV=3	Q9Z1P6	1	1486.78	13	0.706	-0.5	0.13202	0.582589	11.26	26.7494	81.8	118.2	29.37	20.88	4	4	105.3	94	49.3	81.1	122.3	136.3	130	81.8	6.3028e+07	5.62739e+07	2.94963e+07	4.85283e+07	7.31886e+07	8.15495e+07	7.78072e+07	4.89363e+07	Det	Det	Det	Det	Det
FALSE	High	Unambiguous	IRPGEQEHYESTIGFK		9.91712e-06	0	2.298	1	2	7	P48193	Protein 4.1 OS=Mus musculus OX=10090 GN=Epb41 PE=1 SV=2	P48193-2; P48193	0	1890.93	16	0.543	-0.88	0.0198928	0.168597	8.99	23.3146	68.8	131.2	19	52.51	4	4	75.3	92.8	75.6	57.7	166.9	124	175.2	32.4	3.97907e+06	4.90097e+06	3.99441e+06	3.04824e+06	8.8152e+06	6.55038e+06	9.25019e+06	1.71155e+06	Det	Det	Det	Det	Det
FALSE	High	Unambiguous	LRPGSGGEKPPDEAPFTYQLK		7.22644e-05	0	1.769	1	2	3	A2ASS6	Titin OS=Mus musculus OX=10090 GN=Ttn PE=1 SV=1	A2ASS6; A2ASS6-2	0	2287.17	21	0.946	-0.08	0.60444	0.999988	30.52	23.0614	93.6	106.4	22.54	31.88	4	4	74.2	92.9	128	101.4	118.9	102.7	126.8	55	3.58939e+06	4.49203e+06	6.18935e+06	4.90418e+06	5.74606e+06	4.96335e+06	6.13015e+06	2.6607e+06	Det	Det	Det	Det	Det
FALSE	High	Unambiguous	LRPLYNHPAGPR		1.7717e-06	0	2.748	1	1	69	Q9D023	Mitochondrial pyruvate carrier 2 OS=Mus musculus OX=10090 GN=Mpc2 PE=1 SV=1	Q9D023	0	1390.77	12	0.791	-0.34	0.333422	0.887222	18.53	28.0003	85.2	114.8	37.72	29.22	4	4	139.7	72.6	66.5	79.8	155.2	109.9	95.9	80.4	2.44843e+08	1.27231e+08	1.16494e+08	1.3987e+08	2.72074e+08	1.92545e+08	1.68033e+08	1.40997e+08	Det	Det	Det	Det	Det
FALSE	High	Unambiguous	IRPTVQEDGGDVIYR		3.34701e-06	0	2.582	1	1	18	Q9QZ23	NFU1 iron-sulfur cluster scaffold homolog, mitochondrial OS=Mus musculus OX=10090 GN=Nfu1 PE=1 SV=2	Q9QZ23	0	1717.89	15	0.933	-0.1	0.868481	0.999988	27.88	25.5382	94	106	27.09	9.47	4	4	103.2	130.6	69.7	84.5	112.2	89.3	104.1	106.4	2.89053e+07	3.65817e+07	19512773	2.36629e+07	3.1425e+07	2.50027e+07	2.91591e+07	2.97835e+07	Det	Det	Det	Det	Det
FALSE	High	Unambiguous	IRPTVQEDGGDVIYRGFEDGIVR		8.51267e-06	0	2.338	1	1	2	Q9QZ23	NFU1 iron-sulfur cluster scaffold homolog, mitochondrial OS=Mus musculus OX=10090 GN=Nfu1 PE=1 SV=2	Q9QZ23	1	2591.32	23	1.457	0.54	0.30565	0.860492	59.78	22.6051	113.9	86.1	26.23	52.31	4	4	83.3	110.7	90.8	146.6	105.9	154.5	54	54.3	3.19336e+06	4.24308e+06	3.48065e+06	5.61899e+06	4.05968e+06	5.9248e+06	2.06869e+06	2.08118e+06	Det	Det	Det	Det	Det
FALSE	High	Unambiguous	IRQQIGAQEGGPFR		6.34247e-06	0	2.415	1	1	6	Q9DCI9	39S ribosomal protein L32, mitochondrial OS=Mus musculus OX=10090 GN=Mrpl32 PE=1 SV=1	Q9DCI9	1	1556.83	14	1.278	0.35	0.692138	0.999988	33.7	21.0467	111.7	88.3	17.88	47.18	4	4	111.8	122.1	92.4	142.7	78.4	114.4	108.9	29.2	1.21634e+06	1.32835e+06	1.00567e+06	1.55316e+06	852672	1.24528e+06	1.18521e+06	318118	Det	Det	Det	Det	Det
FALSE	High	Unambiguous	LRQYFHQLQEMNVK		2.62926e-06	0	2.645	1	1	3	Q6PB66	Leucine-rich PPR motif-containing protein, mitochondrial OS=Mus musculus OX=10090 GN=Lrpprc PE=1 SV=2	Q6PB66	1	1833.94	14	0.551	-0.86	0.106697	0.518084	17.71	21.425	71	129	55.87	36.08	4	4	83.1	125.2	29.8	54.9	186.1	116.3	129.3	75.3	1.2859e+06	1.93826e+06	460776	849983	2.87983e+06	1.80051e+06	2.00109e+06	1.16619e+06	Det	Det	Imp	Det	Det
FALSE	High	Unambiguous	LRQYLLNQGWWDEEQEK		3.43879e-09	0	4.376	1	1	3	P50136	2-oxoisovalerate dehydrogenase subunit alpha, mitochondrial OS=Mus musculus OX=10090 GN=Bckdha PE=1 SV=1	P50136	1	2235.08	17	0.741	-0.43	0.262705	0.816623	75.55	22.3219	85.1	114.9	139.49	110.68	4	4	88.8	13.4	333.6	4.8	225.4	21	9.9	103.1	1.50391e+06	226761	5648449	81739	3.81601e+06	355999	167917	1.74512e+06	Det	Imp	Det	Imp	Det
FALSE	High	Unambiguous	LRSALALVTGAGSGIGR		3.25846e-06	0	2.589	1	2	6	P50171-2	Isoform Long of Estradiol 17-beta-dehydrogenase 8 OS=Mus musculus OX=10090 GN=Hsd17b8	P50171; P50171-2	1	1598.93	17	0.826	-0.28	0.350515	0.903985	46.35	22.8664	85.8	114.2	68.81	37.78	4	4	75.3	8.1	144.4	118.4	114.2	138.3	52.9	148.5	2.68972e+06	289075	5156247	4.22754e+06	4.0791e+06	4.93841e+06	1.88911e+06	5.30553e+06	Det	Imp	Det	Det	Det
FALSE	High	Unambiguous	LRVEHEQASQPTPEK		1.00696e-05	0	2.294	1	5	10	Q9D2N4	Dystrobrevin alpha OS=Mus musculus OX=10090 GN=Dtna PE=1 SV=2	Q9D2N4-4; Q9D2N4-3; Q9D2N4-7; Q9D2N4; Q9D2N4-2	1	1748.89	15	0.737	-0.44	0.443457	0.959397	17.07	19.9889	86.5	113.5	25.6	13.17	4	4	71.6	96	117.5	69.4	129.5	116.8	101.4	97.7	437616	586843	717839	424335	791700	713994	619597	597274	Det	Det	Det	Det	Det
FALSE	High	Unambiguous	LRVLEEELLALK		4.30945e-06	0	2.516	1	1	18	Q8QZS1	3-hydroxyisobutyryl-CoA hydrolase, mitochondrial OS=Mus musculus OX=10090 GN=Hibch PE=1 SV=1	Q8QZS1	1	1425.87	12	0.937	-0.09	0.844516	0.999988	13.37	26.1916	94.6	105.4	12.02	16.45	4	4	112.7	89.7	88.6	91.3	106.7	95.1	88.4	127.6	4.88353e+07	3.88459e+07	38375596	3.95567e+07	4.62132e+07	4.1218e+07	3.82874e+07	5.52726e+07	Det	Det	Det	Det	Det
FALSE	High	Unambiguous	IRVNSVNPTVVLTDMGK		6.06132e-08	0	3.628	1	1	11	P08074	Carbonyl reductase [NADPH] 2 OS=Mus musculus OX=10090 GN=Cbr2 PE=1 SV=1	P08074	1	1843.01	17	3.83	1.94	8.60336e-09	3.40421e-07	37.24	24.5458	158.6	41.4	37.19	16.98	4	4	220.8	80.5	166	153.9	55.8	43.3	40.2	39.4	2.96116e+07	1.07926e+07	22263395	2.06334e+07	7.4796e+06	5.80966e+06	5.39147e+06	5.28708e+06	Det	Det	Det	Det	Det
FALSE	High	Unambiguous	LRLDVPISGDPAPTVVWQK		1.08478e-10	0	5.277	1	1	16	O70468	Myosin-binding protein C, cardiac-type OS=Mus musculus OX=10090 GN=Mybpc3 PE=1 SV=1	O70468	1	2091.16	19	1.154	0.21	0.467414	0.969204	30	25.0099	109.3	90.7	29.08	12.19	4	4	90.2	156.7	85.4	117	101.9	77.8	89.4	81.4	1.84543e+07	3.20478e+07	1.74713e+07	2.39277e+07	2.0843e+07	1.59111e+07	1.82863e+07	1.66514e+07	Det	Det	Det	Det	Det
FALSE	High	Unambiguous	IRVNVVAPGFIR		5.7628e-05	0	1.831	1	1	14	Q91VT4	Carbonyl reductase family member 4 OS=Mus musculus OX=10090 GN=Cbr4 PE=1 SV=2	Q91VT4	1	1340.82	12	1.333	0.41	0.187414	0.705848	41.82	24.7857	114.3	85.7	7.24	54.23	4	4	113.9	107.1	101.2	119.5	154.8	78.4	37.6	87.5	1.90328e+07	1.78881e+07	1.69009e+07	1.99637e+07	2.58663e+07	1.31013e+07	6.28868e+06	1.46241e+07	Det	Det	Det	Det	Det
FALSE	High	Unambiguous	IRLCNSPSPQMNGKPCEGEAR	2xCarbamidomethyl [C4; C16]	6.13364e-05	0	1.814	1	1	1	P35441	Thrombospondin-1 OS=Mus musculus OX=10090 GN=Thbs1 PE=1 SV=1	P35441	1	2401.12	21	0.692	-0.53	0.37795	0.921835	34.21	19.9662	81.2	118.8	124.55	13.95	4	4	337.1	21.8	46.4	67.2	83.4	80.2	68	95.8	1.08183e+06	70045.2	148891	215799	267626	257486	218406	307644	Det	Imp	Imp	Imp	Imp
FALSE	High	Unambiguous	LRGIEQAVQSHAVAEEEARK		1.25618e-11	0	5.839	1	4	83	Q8CAQ8-2	Isoform 2 of MICOS complex subunit Mic60 OS=Mus musculus OX=10090 GN=Immt	Q8CAQ8-5; Q8CAQ8; Q8CAQ8-2; Q8CAQ8-3	2	2221.17	20	1.029	0.04	0.779963	0.999988	16.82	27.7714	101.3	98.7	17.53	9.98	4	4	96.9	129.1	99.4	87.3	109.1	86.9	92	99.3	1.24833e+08	1.66361e+08	1.28073e+08	1.12404e+08	1.40573e+08	1.11902e+08	1.18463e+08	1.27943e+08	Det	Det	Det	Det	Det
FALSE	High	Unambiguous	LRDWHHEVSAR		4.49837e-05	0	1.898	1	2	24	Q8CI51-3	Isoform 3 of PDZ and LIM domain protein 5 OS=Mus musculus OX=10090 GN=Pdlim5	Q8CI51-3; Q8CI51-2	1	1405.71	11	0.649	-0.62	0.148667	0.618518	7.1	21.6173	79.8	120.2	20.16	7.06	4	4	105	69.1	70.9	84	129.2	109.4	117	115.5	1.9769e+06	1.29999e+06	1.33422e+06	1.58119e+06	2.43286e+06	2.05977e+06	2.20277e+06	2.17353e+06	Det	Det	Det	Det	Det
FALSE	High	Unambiguous	LRDYIWNTLNSGR		2.48676e-07	0	3.26	1	1	85	Q9CZU6	Citrate synthase, mitochondrial OS=Mus musculus OX=10090 GN=Cs PE=1 SV=1	Q9CZU6	1	1607.83	13	0.994	-0.01	0.997538	0.999988	18.71	30.867	100.7	99.3	9.95	18.01	4	4	112.7	101.9	88.1	101.2	117.1	110	77.8	91.3	1.24045e+09	1.12144e+09	970076584	1.11465e+09	1.28902e+09	1.21071e+09	8.56715e+08	1.00533e+09	Det	Det	Det	Det	Det
FALSE	High	Unambiguous	LREAEETQNSLQAECDQYR	1xCarbamidomethyl [C15]	2.88804e-07	0	3.221	1	1	4	Q99PL5	Ribosome-binding protein 1 OS=Mus musculus OX=10090 GN=Rrbp1 PE=1 SV=2	Q99PL5	1	2340.05	19	1.042	0.06	0.872771	0.999988	22.24	21.7211	102.1	97.9	19.21	11.34	4	4	98	129.4	105.8	81.5	100.4	107.8	95.1	81.9	1.83797e+06	2.42749e+06	1.98333e+06	1.52914e+06	1.882e+06	2.02246e+06	1.78404e+06	1.53639e+06	Det	Det	Det	Det	Det
FALSE	High	Unambiguous	LREANQQQQFNR		7.68461e-05	0	1.752	1	2	9	P16546	Spectrin alpha chain, non-erythrocytic 1 OS=Mus musculus OX=10090 GN=Sptan1 PE=1 SV=4	P16546; P16546-2	1	1531.77	12	0.926	-0.11	0.763459	0.999988	34.82	20.4021	98.8	101.2	39.47	16.19	4	4	72	159.2	73.6	111.2	97.9	117	87.7	81.5	599795	1.32672e+06	612902	926074	815309	974869	730696	678722	Det	Det	Det	Det	Det
FALSE	High	Unambiguous	LREDAEAVLAGAVSSK		1.72236e-08	0	3.956	1	1	22	Q8R0Y8	Mitochondrial coenzyme A transporter SLC25A42 OS=Mus musculus OX=10090 GN=Slc25a42 PE=1 SV=1	Q8R0Y8	1	1615.86	16	1.278	0.35	0.274763	0.827176	28.98	24.6656	109.5	90.5	12.33	21.1	4	4	98.7	108.9	105.9	130.5	76.7	107	69.3	102.9	1.41965e+07	1.5662e+07	1.52267e+07	1.87682e+07	1.10253e+07	1.53797e+07	9.96018e+06	1.47951e+07	Det	Det	Det	Det	Det
FALSE	High	Unambiguous	LREDAEAVLAGAVSSKR		3.75249e-08	0	3.753	1	1	9	Q8R0Y8	Mitochondrial coenzyme A transporter SLC25A42 OS=Mus musculus OX=10090 GN=Slc25a42 PE=1 SV=1	Q8R0Y8	2	1771.97	17	0.974	-0.04	0.778864	0.999988	45.07	23.5948	101.6	98.4	30.93	36.59	4	4	63.4	136.3	94.1	93.4	72.8	96.3	85.7	158	4.94728e+06	1.06259e+07	7.33661e+06	7.2862e+06	5.6778e+06	7.50903e+06	6.68267e+06	1.23174e+07	Det	Det	Det	Det	Det
FALSE	High	Unambiguous	IREIADGLCLEVEGK	1xCarbamidomethyl [C9]	2.43952e-07	0	3.265	1	1	3	P63028	Translationally-controlled tumor protein OS=Mus musculus OX=10090 GN=Tpt1 PE=1 SV=1	P63028	1	1701.88	15	1.54	0.62	0.299066	0.85453	145.06	22.1589	131.2	68.8	108.53	153.86	4	4	10.8	194.5	254.5	7.4	273.5	2.9	42.8	13.5	105964	1.90165e+06	2488605	72015.2	2.67438e+06	28251.6	418889	132330	Imp	Det	Det	Imp	Det
FALSE	High	Unambiguous	LREIELLCQEHGQENDDLVQR	1xCarbamidomethyl [C8]	1.91562e-05	0	2.125	1	2	1	Q8R001	Microtubule-associated protein RP/EB family member 2 OS=Mus musculus OX=10090 GN=Mapre2 PE=1 SV=1	Q8R001; Q8R001-2	1	2594.26	21	1.176	0.23	0.79271	0.999988	87.6	21.1671	92.3	107.7	139.43	56.34	4	4	47.2	46.2	448.6	38.5	85.9	19.1	74.8	39.7	247818	242640	2.35469e+06	202009	450760	100282	392854	208498	Imp	Imp	Det	Imp	Imp
FALSE	High	Unambiguous	LREMLNISGPPLK		3.41173e-06	0	2.577	1	2	10	Q9CPY7	Cytosol aminopeptidase OS=Mus musculus OX=10090 GN=Lap3 PE=1 SV=3	Q9CPY7; Q9CPY7-2	1	1467.84	13	1.061	0.09	0.980948	0.999988	44.05	23.5878	106.5	93.5	24.21	42.52	4	4	96.1	101.8	71.6	130.5	99.8	75.5	64.8	159.9	7.08739e+06	7.5042e+06	5.27631e+06	9.62235e+06	7.35564e+06	5.56681e+06	4.77907e+06	1.17869e+07	Det	Det	Det	Det	Det
FALSE	High	Unambiguous	IRENMASLQSSPQHQELFR		1.48283e-12	0	6.396	1	1	73	P50544	Very long-chain specific acyl-CoA dehydrogenase, mitochondrial OS=Mus musculus OX=10090 GN=Acadvl PE=1 SV=3	P50544	1	2271.13	19	0.893	-0.16	0.498166	0.982295	13.84	29.4692	93.4	106.6	11.24	12.01	4	4	102.7	89.4	81.6	103.3	115.3	88.6	103.7	115.4	4.27625e+08	3.7227e+08	3.39793e+08	4.30115e+08	4.80069e+08	3.68805e+08	4.3201e+08	4.80755e+08	Det	Det	Det	Det	Det
FALSE	High	Unambiguous	IRENMASLQSSPQHQELFR	1xOxidation [M5]	1.9982e-11	0	5.718	1	1	32	P50544	Very long-chain specific acyl-CoA dehydrogenase, mitochondrial OS=Mus musculus OX=10090 GN=Acadvl PE=1 SV=3	P50544	1	2287.12	19	0.893	-0.16	0.70019	0.999988	21.88	25.7192	96.5	103.5	20.07	17.71	4	4	70.6	88.4	115.4	96.5	98.5	99.4	95.6	135.7	2.28008e+07	2.85357e+07	3.72795e+07	3.11607e+07	3.18195e+07	3.20974e+07	3.08682e+07	4.38234e+07	Det	Det	Det	Det	Det
FALSE	High	Unambiguous	IRETGERPSNEEIMR		7.44805e-07	0	2.974	1	1	30	Q9Z2I0	Mitochondrial proton/calcium exchanger protein OS=Mus musculus OX=10090 GN=Letm1 PE=1 SV=1	Q9Z2I0	1	1816.9	15	0.843	-0.25	0.516132	0.987442	20.92	25.2226	91.8	108.2	23.91	16.79	4	4	113.4	90.6	61.3	93.1	135	107	109.5	90.1	2.58749e+07	2.06809e+07	1.40012e+07	2.12527e+07	3.08203e+07	2.44179e+07	2.49852e+07	2.05665e+07	Det	Det	Det	Det	Det
FALSE	High	Unambiguous	LRETQDPTAQSLAASLSTR		7.34976e-09	0	4.178	1	2	17	Q8CC88	von Willebrand factor A domain-containing protein 8 OS=Mus musculus OX=10090 GN=Vwa8 PE=1 SV=2	Q8CC88-2; Q8CC88	1	2045.06	19	1.115	0.16	0.55446	0.997111	30.53	25.3218	103.7	96.3	36.69	14.29	4	4	104.4	89.2	79.3	169.4	88.7	90.5	73.6	104.9	2.55547e+07	2.18273e+07	1.94215e+07	4.14797e+07	2.17277e+07	2.21542e+07	1.80254e+07	2.56756e+07	Det	Det	Det	Det	Det
FALSE	High	Unambiguous	LREVCNCPPLSGPDPR	2xCarbamidomethyl [C5; C7]	7.38517e-05	0	1.763	1	1	3	Q9D8H7	Metalloendopeptidase OMA1, mitochondrial OS=Mus musculus OX=10090 GN=Oma1 PE=1 SV=1	Q9D8H7	1	1866.89	16	3.797	1.92	0.000905212	0.0132731	218.8	21.5527	159.5	40.5	5.79	99.03	4	4	140.8	134.8	139.4	123.6	123.5	10.1	8.5	119.3	1.79624e+06	1.71931e+06	1777558	1.57653e+06	1.5749e+06	129147	108808	1.52117e+06	Det	Det	Det	Det	Det
FALSE	High	Unambiguous	LRGIEQAVQSHAVAEEEAR		1.66854e-11	0	5.765	1	4	26	Q8CAQ8-2	Isoform 2 of MICOS complex subunit Mic60 OS=Mus musculus OX=10090 GN=Immt	Q8CAQ8-5; Q8CAQ8; Q8CAQ8-2; Q8CAQ8-3	1	2093.07	19	0.955	-0.07	0.955846	0.999988	24.62	26.4086	96.9	103.1	33.18	4.64	4	4	101	87	68.6	147.1	93.1	103.6	98.1	101.5	5.09569e+07	4.39116e+07	34630146	7.42053e+07	4.69494e+07	5.22635e+07	4.94835e+07	5.12065e+07	Det	Det	Det	Det	Det
FALSE	High	Unambiguous	IRHVISYSLSPFEQR		9.38615e-08	0	3.514	1	1	54	Q9CQ69	Cytochrome b-c1 complex subunit 8 OS=Mus musculus OX=10090 GN=Uqcrq PE=1 SV=3	Q9CQ69	1	1831.98	15	1.195	0.26	0.316049	0.869536	22.56	26.7135	106.8	93.2	19.9	17.87	4	4	101.1	86.4	106.8	137.5	105.3	107.2	78.1	77.5	6.15959e+07	5.26077e+07	6.50613e+07	8.37272e+07	6.41477e+07	6.52974e+07	4.7573e+07	4.72115e+07	Det	Det	Det	Det	Det
FALSE	High	Unambiguous	LSPTVILDTGSHLPSGR		3.79208e-07	0	3.15	1	1	1	B2RPV6	Multimerin-1 OS=Mus musculus OX=10090 GN=Mmrn1 PE=1 SV=2	B2RPV6	0	1749.95	17	6.29	2.65	9.93595e-07	2.88719e-05	92.38	21.5808	175	25	44.72	101.66	4	4	141.1	68.5	196.5	232.4	28	20.2	12.1	101.2	1.75706e+06	853404	2.44628e+06	2.8935e+06	349094	251255	150822	1.25955e+06	Det	Det	Det	Det	Imp
FALSE	High	Unambiguous	IRVTTGVAAEWK		0.000108451	0	1.655	1	1	20	Q91VD9	NADH-ubiquinone oxidoreductase 75 kDa subunit, mitochondrial OS=Mus musculus OX=10090 GN=Ndufs1 PE=1 SV=2	Q91VD9	1	1330.75	12	0.986	-0.02	0.948599	0.999988	24.5	25.2142	98.4	101.6	14.63	21.75	4	4	96.7	85.3	120.8	101.3	105.7	98.9	121.4	69.9	2.08378e+07	1.83928e+07	26033340	2.18441e+07	2.27918e+07	2.13236e+07	2.61631e+07	1.50765e+07	Det	Det	Det	Det	Det
FALSE	High	Unambiguous	ISALQSAGVVVSMSPAQLGTTIYK	1xOxidation [M13]	3.77042e-09	0	4.352	1	1	16	Q9WUM5	Succinate--CoA ligase [ADP/GDP-forming] subunit alpha, mitochondrial OS=Mus musculus OX=10090 GN=Suclg1 PE=1 SV=4	Q9WUM5	0	2437.3	24	0.865	-0.21	0.590361	0.999988	13.36	25.007	91.9	108.1	174.61	3.8	4	4	627.6	20.3	24.8	20.9	27.6	27	26.6	25.2	4.78864e+08	1.54856e+07	1.89419e+07	1.59788e+07	2.10356e+07	2.06051e+07	2.03179e+07	1.92266e+07	Det	Det	Det	Det	Det
FALSE	High	Unambiguous	LSGAQADLHIGEGDSIR		4.93642e-10	0	4.882	1	1	15	Q9DCM0	Persulfide dioxygenase ETHE1, mitochondrial OS=Mus musculus OX=10090 GN=Ethe1 PE=1 SV=2	Q9DCM0	0	1738.87	17	3.592	1.84	2.27717e-09	9.65609e-08	176.58	24.9156	154.8	45.2	84.69	123.75	4	4	39	25.8	123.3	205	3	1.8	137.5	264.6	5.32536e+06	3.52561e+06	16833744	2.79938e+07	407369	247448	1.87745e+07	3.61225e+07	Det	Det	Det	Det	Imp
FALSE	High	Unambiguous	LSGHPEFEAGNVHTDFIPQHHK		2.45584e-10	0	5.064	1	1	53	Q99MR8	Methylcrotonoyl-CoA carboxylase subunit alpha, mitochondrial OS=Mus musculus OX=10090 GN=Mccc1 PE=1 SV=2	Q99MR8	0	2497.2	22	1.049	0.07	0.704343	0.999988	8.79	26.5169	102.4	97.6	4.16	17.94	4	4	96.7	103.8	95.4	102.3	93.7	85.6	95.9	126.7	5.20507e+07	5.58975e+07	5.13455e+07	5.50542e+07	5.04221e+07	4.60719e+07	5.16154e+07	6.81803e+07	Det	Det	Det	Det	Det
FALSE	High	Unambiguous	ISGLVEGTMYYFR		5.78621e-06	0	2.439	1	2	1	A2ASS6	Titin OS=Mus musculus OX=10090 GN=Ttn PE=1 SV=1	A2ASS6; A2ASS6-2	0	1535.76	13	2.765	1.47	0.0250395	0.199002	124.61	21.1266	144.1	55.9	54.51	106.22	4	4	135.5	216.2	86.1	62	0.6	125	160.5	14	1.46526e+06	2.33872e+06	931232	670403	6776.26	1.35216e+06	1.73624e+06	151711	Det	Det	Det	Det	Det
FALSE	High	Unambiguous	LSGSNPYTTVTPQIINSK		1.85835e-05	0	2.133	1	1	4	P57780	Alpha-actinin-4 OS=Mus musculus OX=10090 GN=Actn4 PE=1 SV=1	P57780	0	1920.01	18	1.523	0.61	0.372755	0.918343	27.32	21.5304	122.3	77.7	23.72	20.83	4	4	84.4	112.8	135.5	149.9	93.6	66	64.1	93.6	1.40062e+06	1.87307e+06	2.25046e+06	2.48954e+06	1.55474e+06	1.095e+06	1.0647e+06	1.55423e+06	Det	Det	Det	Det	Det
FALSE	High	Unambiguous	LSHELLEAFHNR		8.08197e-05	0	1.738	1	1	1	Q80X85	28S ribosomal protein S7, mitochondrial OS=Mus musculus OX=10090 GN=Mrps7 PE=1 SV=1	Q80X85	0	1465.75	12	1.657	0.73	0.178219	0.688036	28.74	22.35	122.8	77.2	11.35	46.68	4	4	116.3	131	105.9	102.2	79.5	58.9	61.4	144.9	3.63939e+06	4.10046e+06	3.31431e+06	3.19731e+06	2.48651e+06	1.84246e+06	1.92027e+06	4.53336e+06	Det	Det	Det	Det	Det
FALSE	High	Unambiguous	LSHEQLLEVK		2.45933e-05	0	2.059	1	1	18	O08528	Hexokinase-2 OS=Mus musculus OX=10090 GN=Hk2 PE=1 SV=1	O08528	0	1195.67	10	0.782	-0.36	0.326894	0.880747	12.68	25.4758	89.9	110.1	17.4	25.03	4	4	89.4	70.6	80.2	105.9	106.1	101.2	91.5	155.1	2.35965e+07	1.86206e+07	21150572	2.79468e+07	2.801e+07	2.6703e+07	2.41437e+07	4.09262e+07	Det	Det	Det	Det	Det
FALSE	High	Unambiguous	LSLEGDHSTPPSAYGSVKPYTNFDAERDALNIETAVK		2.3771e-05	0	2.068	1	1	3	P07356	Annexin A2 OS=Mus musculus OX=10090 GN=Anxa2 PE=1 SV=2	P07356	1	3992.95	37	5.097	2.35	1.28041e-09	5.6503e-08	194.38	23.3484	168.1	31.9	24.49	101.29	4	4	176.5	173.7	109.3	119.1	97.6	7.6	6.4	109.8	8.26563e+06	8.13058e+06	5.11756e+06	5.57415e+06	4.56916e+06	356392	298399	5.14262e+06	Det	Det	Det	Det	Det
FALSE	High	Unambiguous	ISIEMNGTLEDQLSHLK		9.76186e-05	0	1.685	1	1	1	P57780	Alpha-actinin-4 OS=Mus musculus OX=10090 GN=Actn4 PE=1 SV=1	P57780	0	1927.98	17	1.432	0.52	0.377909	0.921835	135.55	21.9661	123.1	76.9	107.85	108.9	4	4	164.8	297.7	7.4	29.5	22.8	7.1	187.7	83.1	2.15436e+06	3.89185e+06	96316.3	385032	297662	93075	2.45438e+06	1.0864e+06	Det	Det	Imp	Imp	Imp
FALSE	High	Unambiguous	LSIGEGQQHHMGGSK		1.52526e-05	0	2.185	1	1	27	Q8VCM7	Fibrinogen gamma chain OS=Mus musculus OX=10090 GN=Fgg PE=1 SV=1	Q8VCM7	0	1565.75	15	2.125	1.09	0.0136912	0.126946	66.16	23.2329	147.8	52.2	48.38	58.46	4	4	220.6	92.9	75.9	170.8	112.1	38.2	48.6	40.8	1.46257e+07	6.16147e+06	5.0291e+06	1.13243e+07	7.4299e+06	2.53454e+06	3.22163e+06	2.70747e+06	Det	Det	Det	Det	Det
FALSE	High	Unambiguous	ISLGLPVGAVINCADNTGAK	1xCarbamidomethyl [C13]	4.05172e-08	0	3.733	1	1	9	P62830	60S ribosomal protein L23 OS=Mus musculus OX=10090 GN=Rpl23 PE=1 SV=1	P62830	0	1970.04	20	100	6.64	1e-17	8.97793e-16	148.05		199.2	0.8	82.49	198.51	4	4	190.3	102.2	269.7	0.1	0.5	0.2	236.4	0.6	1.36294e+07	7.31519e+06	19311116	10119.3	34929.1	14517.7	1.69259e+07	45782.6	Det	Det	Det	Det	Det
FALSE	High	Unambiguous	LSMPIECAEVFSK	1xCarbamidomethyl [C7]	2.04314e-05	0	2.108	1	1	2	E9Q401	Ryanodine receptor 2 OS=Mus musculus OX=10090 GN=Ryr2 PE=1 SV=1	E9Q401	0	1510.73	13
FALSE	High	Unambiguous	ISNRPAFMPSEGK		4.9651e-06	0	2.479	1	1	16	Q9JI91	Alpha-actinin-2 OS=Mus musculus OX=10090 GN=Actn2 PE=1 SV=2	Q9JI91	0	1433.72	13	1.014	0.02	0.835897	0.999988	13.97	25.5753	100.7	99.3	8.27	26.03	4	4	99.1	109.7	93.4	111.3	104.4	101.1	120	61	2.657e+07	2.93994e+07	25053596	2.98441e+07	2.79912e+07	2.7115e+07	3.21705e+07	1.63469e+07	Det	Det	Det	Det	Det
FALSE	High	Unambiguous	LSNRPAFMPSEGR		2.34142e-05	0	2.072	2	2	6	P57780; Q7TPR4	Alpha-actinin-4 OS=Mus musculus OX=10090 GN=Actn4 PE=1 SV=1;Alpha-actinin-1 OS=Mus musculus OX=10090 GN=Actn1 PE=1 SV=1	P57780; Q7TPR4	0	1461.73	13	1.503	0.59	0.253954	0.807382	19.86	23.0149	120.1	79.9	14.36	28.2	4	4	102.2	114.7	140.7	109.4	117.9	72.4	76.7	66.1	5.30369e+06	5.95335e+06	7.30092e+06	5.67554e+06	6.11849e+06	3.75603e+06	3.98122e+06	3.43167e+06	Det	Det	Det	Det	Det
FALSE	High	Unambiguous	LSPELLTTGSFETK		3.08333e-05	0	1.999	1	1	1	O08528	Hexokinase-2 OS=Mus musculus OX=10090 GN=Hk2 PE=1 SV=1	O08528	0	1522.8	14	0.868	-0.2	0.504844	0.983551	26.89	24.0317	92.9	107.1	39.11	18.53	4	4	54.6	144	87.8	91.5	88.3	119.8	89	124.9	5.32544e+06	1.40389e+07	8554095	8.92267e+06	8.60767e+06	1.16768e+07	8.67704e+06	1.217e+07	Det	Det	Det	Det	Det
FALSE	High	Unambiguous	LSPETQSAIEQEIR		7.70776e-06	0	2.364	1	1	4	O88967	ATP-dependent zinc metalloprotease YME1L1 OS=Mus musculus OX=10090 GN=Yme1l1 PE=1 SV=1	O88967	0	1600.82	14	1.19	0.25	0.784766	0.999988	18.66	22.4057	108.2	91.8	8.4	13.81	4	4	99.1	101.4	113.2	117.8	101.5	81	81.3	104.7	3.11576e+06	3.18565e+06	3.55775e+06	3.70328e+06	3.18857e+06	2.54566e+06	2.55582e+06	3.29061e+06	Det	Det	Det	Det	Det
FALSE	High	Unambiguous	LSGALCLQRPPLITK	1xCarbamidomethyl [C6]	3.16012e-06	0	2.597	1	1	10	Q9EQI8	39S ribosomal protein L46, mitochondrial OS=Mus musculus OX=10090 GN=Mrpl46 PE=1 SV=1	Q9EQI8	0	1666.97	15	1.265	0.34	0.613753	0.999988	28.55	23.104	111.7	88.3	14.61	35.34	4	4	98.6	103.3	99.3	131.8	67.2	80.2	80.1	139.5	5.41576e+06	5.67394e+06	5.45538e+06	7.23729e+06	3.69004e+06	4.40298e+06	4.39646e+06	7.65975e+06	Det	Det	Det	Det	Det
FALSE	High	Unambiguous	ISAINDAGVGEPAVIPNVEIVEK		1.7092e-08	0	3.958	1	2	5	A2ASS6	Titin OS=Mus musculus OX=10090 GN=Ttn PE=1 SV=1	A2ASS6; A2ASS6-2	0	2334.26	23	0.357	-1.49	0.00015815	0.00291202	19.28	22.1658	49.2	150.8	116.25	36.86	4	4	11	121.3	0.7	213.7	63.4	165.6	114.3	110	218355	2.40233e+06	13012.9	4.23132e+06	1.25582e+06	3.27931e+06	2.26374e+06	2.17912e+06	Imp	Det	Imp	Det	Det
FALSE	High	Unambiguous	ISFYMTNYGEEGTHVGSAAALER	1xOxidation [M5]	1.73563e-08	0	3.954	1	1	3	P50136	2-oxoisovalerate dehydrogenase subunit alpha, mitochondrial OS=Mus musculus OX=10090 GN=Bckdha PE=1 SV=1	P50136	0	2519.15	23	0.764	-0.39	0.209007	0.742996	13.64	22.134	86.6	113.4	24.27	15.61	4	4	60.3	111.4	84.2	89.8	100.5	129	128.7	96.1	1.52505e+06	2.81527e+06	2128516	2.26855e+06	2.54103e+06	3.26025e+06	3.25236e+06	2.42793e+06	Det	Det	Det	Det	Det
FALSE	High	Unambiguous	ISEPLHIHQVR		3.90442e-05	0	1.936	1	1	18	Q9R0X4	Acyl-coenzyme A thioesterase 9, mitochondrial OS=Mus musculus OX=10090 GN=Acot9 PE=1 SV=1	Q9R0X4	0	1328.74	11	1.167	0.22	0.702171	0.999988	45.83	23.55	110.5	89.5	53.94	17.51	4	4	115.5	66.7	208.7	81.8	101.5	82.6	74.9	68.3	9.27012e+06	5.35177e+06	1.6759e+07	6.56693e+06	8.14672e+06	6.63517e+06	6.01527e+06	5.48604e+06	Det	Det	Det	Det	Det
FALSE	High	Unambiguous	LSASEALGSAALPSHSSAISQHSK		5.13421e-11	0	5.472	1	1	52	Q9CQX8	28S ribosomal protein S36, mitochondrial OS=Mus musculus OX=10090 GN=Mrps36 PE=1 SV=1	Q9CQX8	0	2336.18	24	0.914	-0.13	0.651667	0.999988	21.19	28.5315	91.8	108.2	35.51	19.21	4	4	80.7	78.2	84	150.6	104.9	89.7	84.2	127.8	1.85806e+08	1.80018e+08	1.93384e+08	3.46889e+08	2.41536e+08	2.06496e+08	1.9401e+08	2.94466e+08	Det	Det	Det	Det	Det
FALSE	High	Unambiguous	ISATGGEIEEEPAGVLK		0.000122394	0	1.62	1	1	4	Q9ESD7	Dysferlin OS=Mus musculus OX=10090 GN=Dysf PE=1 SV=3	Q9ESD7	0	1699.87	17	1.1	0.14	0.721116	0.999988	36.93	24.578	102.1	97.9	24.78	32.5	4	4	86.8	105.5	101.9	150.7	104.7	94.3	109.5	46.6	1.1773e+07	1.43215e+07	1.38251e+07	2.04556e+07	1.42056e+07	1.27977e+07	1.48598e+07	6.31728e+06	Det	Det	Det	Det	Det
FALSE	High	Unambiguous	LSDDNTIGQEEIQQR		4.40958e-06	0	2.51	1	2	4	P16546	Spectrin alpha chain, non-erythrocytic 1 OS=Mus musculus OX=10090 GN=Sptan1 PE=1 SV=4	P16546; P16546-2	0	1745.83	15	0.988	-0.02	0.91399	0.999988	26.34	20.6728	99	101	19.08	20.71	4	4	85.6	104.6	83.1	123.8	82	108.5	126.6	85.8	817903	999347	793717	1.18214e+06	783399	1.03636e+06	1.20969e+06	819506	Det	Det	Det	Det	Det
FALSE	High	Unambiguous	ISDEDWDIIHR		1.33001e-05	0	2.221	1	1	13	P51660	Peroxisomal multifunctional enzyme type 2 OS=Mus musculus OX=10090 GN=Hsd17b4 PE=1 SV=3	P51660	0	1398.66	11	0.799	-0.32	0.248284	0.798561	23.57	24.2901	88.8	111.2	22.97	32.64	4	4	81.5	65.6	89.4	113.8	119.1	74.6	95.7	160.3	9.32811e+06	7.50863e+06	10236999	1.30333e+07	1.36386e+07	8.5466e+06	1.0963e+07	1.83525e+07	Det	Det	Det	Det	Det
FALSE	High	Unambiguous	LSDEDYAQFIR		6.02229e-05	0	1.819	1	1	8	Q9D7N3	28S ribosomal protein S9, mitochondrial OS=Mus musculus OX=10090 GN=Mrps9 PE=1 SV=3	Q9D7N3	0	1356.64	11	1.409	0.49	0.366345	0.913284	51.16	23.0617	115.1	84.9	59.12	19.85	4	4	118.6	66.4	232.8	85.8	55.9	72.9	91.8	75.8	6.70584e+06	3.75551e+06	13157798	4.84841e+06	3.15752e+06	4.12346e+06	5.18753e+06	4.28359e+06	Det	Det	Det	Det	Det
FALSE	High	Unambiguous	LSDGNEYLFQAK		8.52858e-05	0	1.723	1	1	3	Q62261	Spectrin beta chain, non-erythrocytic 1 OS=Mus musculus OX=10090 GN=Sptbn1 PE=1 SV=2	Q62261	0	1384.67	12	0.954	-0.07	0.824583	0.999988	66.78	21.4648	94.1	105.9	52.22	62.84	4	4	30.4	152.6	93.9	114.6	137.5	158.6	99.3	13.2	382319	1.91748e+06	1.18029e+06	1.44e+06	1.72756e+06	1.99311e+06	1.24787e+06	165646	Imp	Det	Det	Det	Det
FALSE	High	Unambiguous	ISDQDNDGTLNDAELNFFQR		3.55628e-08	0	3.767	1	4	5	Q8BG51-4	Isoform 4 of Mitochondrial Rho GTPase 1 OS=Mus musculus OX=10090 GN=Rhot1	Q8BG51; Q8BG51-4; Q8BG51-2; Q8BG51-3	0	2312.04	20	3.392	1.76	0.000438088	0.00708451	121.98	22.1101	158.1	41.9	71.82	95.95	4	4	97.5	239.6	22.7	235.2	70	23	111	1	1.65908e+06	4.07816e+06	386653	4.00238e+06	1.19118e+06	390700	1.88961e+06	16757.5	Det	Det	Imp	Det	Det
FALSE	High	Unambiguous	LSDYFPKPYPNPEAAR		5.23914e-08	0	3.666	1	2	40	Q9D0M3	Cytochrome c1, heme protein, mitochondrial OS=Mus musculus OX=10090 GN=Cyc1 PE=1 SV=1	Q9D0M3; Q9D0M3-2	0	1864.92	16	0.834	-0.26	0.382587	0.924772	15.05	28.4318	92.5	107.5	16.57	19.44	4	4	95.4	93.9	70.4	106.5	84.7	96.7	127.3	125.1	1.90817e+08	1.87924e+08	140826576	2.12998e+08	1.69415e+08	1.93459e+08	2.54589e+08	2.50217e+08	Det	Det	Det	Det	Det
FALSE	High	Unambiguous	ISECEAVHPVK	1xCarbamidomethyl [C4]	1.40816e-05	0	2.206	1	2	22	Q99J39	Malonyl-CoA decarboxylase, mitochondrial OS=Mus musculus OX=10090 GN=Mlycd PE=1 SV=1	Q99J39-2; Q99J39	0	1268.63	11	0.955	-0.07	0.9512	0.999988	24.88	25.4057	96.6	103.4	19.22	15.3	4	4	124.1	97.9	93	78.9	120	103.2	100.9	82	3.11736e+07	2.45825e+07	23347543	1.9802e+07	3.01343e+07	2.59286e+07	2.53324e+07	2.06023e+07	Det	Det	Det	Det	Det
FALSE	High	Unambiguous	LSELDDRADALQAGASQFETSAAK		3.75599e-09	0	4.353	1	2	6	P63044	Vesicle-associated membrane protein 2 OS=Mus musculus OX=10090 GN=Vamp2 PE=1 SV=2	P63024; P63044	1	2494.21	24
FALSE	High	Unambiguous	ISEILLDHGAPIQAK		2.87698e-07	0	3.222	1	6	4	Q02357-6	Isoform 6 of Ankyrin-1 OS=Mus musculus OX=10090 GN=Ank1	Q02357-5; Q02357-4; Q02357-2; Q02357-6; Q02357; Q02357-3	0	1604.9	15	0.68	-0.56	0.0653712	0.383724	32.89	24.1741	73.7	126.3	50.19	74.49	4	4	70.4	46.2	75.8	144.7	147.1	106.5	207	2.2	6.21143e+06	4.08261e+06	6.69206e+06	1.27781e+07	1.29885e+07	9.4056e+06	1.82762e+07	193823	Det	Det	Det	Det	Det
FALSE	High	Unambiguous	ISELSGCNPDPQIVPFR	1xCarbamidomethyl [C7]	1.44791e-07	0	3.401	1	1	2	Q91YP0	L-2-hydroxyglutarate dehydrogenase, mitochondrial OS=Mus musculus OX=10090 GN=L2hgdh PE=1 SV=1	Q91YP0	0	1928.95	17	0.451	-1.15	0.00641219	0.0708659	28.22	22.365	85.9	114.1	167.9	137.66	4	4	8.7	428.5	4.9	46.5	34.6	20.6	238.3	18	79690.7	3.93213e+06	44696.4	427179	317133	189088	2.18648e+06	165315	Imp	Det	Imp	Imp	Imp
FALSE	High	Unambiguous	ISELSGCNPDPQIVPFRGDYLVLKPEK	1xCarbamidomethyl [C7]	1.7717e-06	0	2.748	1	1	5	Q91YP0	L-2-hydroxyglutarate dehydrogenase, mitochondrial OS=Mus musculus OX=10090 GN=L2hgdh PE=1 SV=1	Q91YP0	1	3071.59	27	1.031	0.04	0.959174	0.999988	63.64	23.6131	100.7	99.3	55.7	29.94	4	4	123.6	170.8	76.6	39.2	64.7	131.6	84.2	109.3	8.9407e+06	1.23521e+07	5543603	2.83289e+06	4.67768e+06	9.51777e+06	6.09381e+06	7.90735e+06	Det	Det	Det	Det	Det
FALSE	High	Unambiguous	LSEMTEQDQQR		6.48967e-06	0	2.409	1	1	100	Q6P8J7	Creatine kinase S-type, mitochondrial OS=Mus musculus OX=10090 GN=Ckmt2 PE=1 SV=1	Q6P8J7	0	1364.61	11	0.786	-0.35	0.139319	0.595955	8.79	29.8104	86	114	14.86	11.46	4	4	107.4	86.7	79.9	79.5	128.4	112.1	108.4	97.5	5.87198e+08	4.73816e+08	4.36574e+08	4.34494e+08	7.01973e+08	6.12606e+08	5.92669e+08	5.3316e+08	Det	Det	Det	Det	Det
FALSE	High	Unambiguous	LSEMTEQDQQR	1xOxidation [M4]	8.87789e-06	0	2.327	1	1	214	Q6P8J7	Creatine kinase S-type, mitochondrial OS=Mus musculus OX=10090 GN=Ckmt2 PE=1 SV=1	Q6P8J7	0	1380.61	11	1.014	0.02	0.999974	0.999988	37.29	24.3845	100.7	99.3	19.73	40.18	4	4	84.6	110.5	124.3	84.1	100.1	90.8	54.5	151.1	1.04887e+07	1.36925e+07	1.54082e+07	1.04212e+07	1.241e+07	1.12476e+07	6.75784e+06	1.87226e+07	Det	Det	Det	Det	Det
FALSE	High	Unambiguous	ISFYMTNYGEEGTHVGSAAALER		1.03201e-10	0	5.29	1	1	15	P50136	2-oxoisovalerate dehydrogenase subunit alpha, mitochondrial OS=Mus musculus OX=10090 GN=Bckdha PE=1 SV=1	P50136	0	2503.16	23	0.757	-0.4	0.259393	0.812386	30.96	25.9134	90.7	109.3	40.66	15.17	4	4	40.5	75.7	117.2	107.5	139.7	103.9	101.8	113.7	1.47426e+07	2.75305e+07	4.25961e+07	3.9086e+07	5.07929e+07	3.77843e+07	3.70037e+07	4.13238e+07	Det	Det	Det	Det	Det
FALSE	High	Unambiguous	LNQPDCGYGAGGASVSVTPAQR	1xCarbamidomethyl [C6]	2.40696e-09	0	4.469	1	1	8	Q3TL44	NLR family member X1 OS=Mus musculus OX=10090 GN=Nlrx1 PE=1 SV=1	Q3TL44	0	2205.04	22	1.091	0.13	0.993537	0.999988	20.05	23.1079	106.3	93.7	9.6	20.45	4	4	107.9	90.7	110.1	113.3	102.4	90.2	70.1	115.5	5.23842e+06	4.40081e+06	5.34364e+06	5.49859e+06	4.96928e+06	4.37702e+06	3.40107e+06	5.60893e+06	Det	Det	Det	Det	Det
FALSE	High	Unambiguous	MLDAEDIVNTPKPDER		7.25885e-08	0	3.581	1	1	14	Q9JI91	Alpha-actinin-2 OS=Mus musculus OX=10090 GN=Actn2 PE=1 SV=2	Q9JI91	0	1842.89	16
FALSE	High	Unambiguous	MIEEAGAIISTR		6.31583e-05	0	1.806	1	4	2	Q91V12	Cytosolic acyl coenzyme A thioester hydrolase OS=Mus musculus OX=10090 GN=Acot7 PE=1 SV=2	Q91V12-3; Q91V12-4; Q91V12; Q91V12-2	0	1290.67	12
FALSE	High	Unambiguous	NVQAEEMVEFSSGLK	1xOxidation [M7]	5.78242e-07	0	3.04	1	1	143	Q03265	ATP synthase subunit alpha, mitochondrial OS=Mus musculus OX=10090 GN=Atp5f1a PE=1 SV=1	Q03265	0	1683.79	15	1.083	0.12	0.603203	0.999988	23.05	26.7493	104	96	18.72	9.48	4	4	83.7	107.4	131.8	101.3	81.8	100	92.8	101.2	5.43688e+07	6.97121e+07	8.5543e+07	6.57968e+07	5.31083e+07	6.48955e+07	6.02636e+07	6.5716e+07	Det	Det	Det	Det	Det
FALSE	High	Unambiguous	NVQQLAILGAGLMGAGIAQVSVDK		9.395e-09	0	4.114	1	1	18	Q8BMS1	Trifunctional enzyme subunit alpha, mitochondrial OS=Mus musculus OX=10090 GN=Hadha PE=1 SV=1	Q8BMS1	0	2353.29	24	2.15	1.1	0.0936493	0.479028	103.89	20.2388	127.1	72.9	88.17	51.09	4	4	301.8	23.9	177.5	63.9	81.3	83.9	45.8	22	2.20821e+06	174539	1.29854e+06	467174	594514	613469	335393	160757	Det	Det	Det	Det	Det
FALSE	High	Unambiguous	NVSSILGFDSNQLPANAPIEDRR		9.08362e-06	0	2.321	1	1	1	Q3UV70	[Pyruvate dehydrogenase [acetyl-transferring]]-phosphatase 1, mitochondrial OS=Mus musculus OX=10090 GN=Pdp1 PE=1 SV=1	Q3UV70	1	2513.27	23
FALSE	High	Unambiguous	NVTAIQGPGGK		0.000108829	0	1.654	1	1	22	Q9D6R2	Isocitrate dehydrogenase [NAD] subunit alpha, mitochondrial OS=Mus musculus OX=10090 GN=Idh3a PE=1 SV=1	Q9D6R2	0	1041.57	11	0.845	-0.24	0.365453	0.913284	15.31	28.5504	88.8	111.2	16.82	11.84	4	4	106.9	100.3	75.2	80.5	117.2	120.3	108.1	91.5	2.34874e+08	2.20373e+08	165255216	1.76823e+08	2.57537e+08	2.64362e+08	2.37454e+08	2.01053e+08	Det	Det	Det	Det	Det
FALSE	High	Unambiguous	NVTDVVNTCHDAGISK	1xCarbamidomethyl [C9]	1.40764e-06	0	2.808	1	1	3	Q99LF4	tRNA-splicing ligase RtcB homolog OS=Mus musculus OX=10090 GN=Rtcb PE=1 SV=1	Q99LF4	0	1729.82	16	1.077	0.11	0.921674	0.999988	49.17	21.3502	101.7	98.3	49.74	52.36	4	4	117.7	159.5	33.4	112.6	132	115.9	106.9	21.9	1.49655e+06	2.02836e+06	425163	1.43219e+06	1.67838e+06	1.47342e+06	1.35895e+06	278090	Det	Det	Imp	Det	Det
FALSE	High	Unambiguous	NVTELNEPLSNEER		2.15421e-06	0	2.697	1	1	5	P61982	14-3-3 protein gamma OS=Mus musculus OX=10090 GN=Ywhag PE=1 SV=2	P61982	0	1643.79	14	1.228	0.3	0.659421	0.999988	31.8	22.799	106.4	93.6	28.62	17.02	4	4	107.6	89	160.1	95.2	101.2	68.4	96.3	82.2	4.68607e+06	3.87777e+06	6.97217e+06	4.14705e+06	4.40988e+06	2.97971e+06	4.19416e+06	3.57879e+06	Det	Det	Det	Det	Det
FALSE	High	Unambiguous	NVQAEEMVEFSSGLK		4.17371e-07	0	3.125	1	1	279	Q03265	ATP synthase subunit alpha, mitochondrial OS=Mus musculus OX=10090 GN=Atp5f1a PE=1 SV=1	Q03265	0	1667.79	15	1.314	0.39	0.0778212	0.428679	9.11	30.8076	114.8	85.2	23.08	3.26	4	4	71.9	124.5	117.1	124.1	90.2	88.4	94.9	89	7.18547e+08	1.2443e+09	1.17079e+09	1.24103e+09	9.01617e+08	8.83614e+08	9.48711e+08	8.89299e+08	Det	Det	Det	Det	Det
FALSE	High	Unambiguous	NVTHIDQALQEAHR		7.71833e-08	0	3.565	1	1	10	Q9CXI0	2-methoxy-6-polyprenyl-1,4-benzoquinol methylase, mitochondrial OS=Mus musculus OX=10090 GN=Coq5 PE=1 SV=2	Q9CXI0	0	1631.82	14	0.716	-0.48	0.177613	0.686608	15.5	25.3364	85.1	114.9	23.81	11.03	4	4	112.9	67.2	92.2	73.4	105.1	102.1	117.6	129.5	2.7242e+07	1.62207e+07	22252367	1.7728e+07	2.53776e+07	2.46545e+07	2.8374e+07	3.12519e+07	Det	Det	Det	Det	Det
FALSE	High	Unambiguous	NVVSQFVSSMSASADVLAMSK		3.88036e-07	0	3.144	1	1	6	Q9CR68	Cytochrome b-c1 complex subunit Rieske, mitochondrial OS=Mus musculus OX=10090 GN=Uqcrfs1 PE=1 SV=1	Q9CR68	0	2158.05	21	1.241	0.31	0.520035	0.990041	51.5	17.8298	118.5	81.5	32.64	45.17	4	4	129	134.4	117.6	56.9	47.6	100.3	142.7	71.6	255547	266174	232972	112745	94245.5	198659	282607	141850	Det	Imp	Det	Det	Imp
FALSE	High	Unambiguous	NVVSQFVSSMSASADVLAMSK	1xOxidation [M10]	3.76691e-08	0	3.752	1	1	10	Q9CR68	Cytochrome b-c1 complex subunit Rieske, mitochondrial OS=Mus musculus OX=10090 GN=Uqcrfs1 PE=1 SV=1	Q9CR68	0	2174.05	21	0.699	-0.52	0.133442	0.58431	13.18	25.2265	79.9	120.1	41.35	15.29	4	4	81.5	32.5	92.2	107.6	131.9	131.9	128.7	93.8	1.65552e+07	6.6065e+06	18730422	2.18601e+07	2.68057e+07	2.67939e+07	2.61407e+07	1.90532e+07	Det	Det	Det	Det	Det
FALSE	High	Unambiguous	NVVSQFVSSMSASADVLAMSK	2xOxidation [M10; M19]	2.02607e-06	0	2.713	1	1	2	Q9CR68	Cytochrome b-c1 complex subunit Rieske, mitochondrial OS=Mus musculus OX=10090 GN=Uqcrfs1 PE=1 SV=1	Q9CR68	0	2190.04	21	0.785	-0.35	0.305307	0.860492	13.58	23.1555	87.1	112.9	19.09	11.67	4	4	75.9	108.2	73.3	97.7	126.8	111.6	111.6	95	4.13326e+06	5.89238e+06	3.9919e+06	5.31946e+06	6.90439e+06	6.08025e+06	6.07625e+06	5.17401e+06	Det	Det	Det	Det	Det
FALSE	High	Unambiguous	NWDSLDEQGVCAADK	1xCarbamidomethyl [C11]	3.20139e-05	0	1.989	1	1	1	Q9DAT5	Mitochondrial tRNA-specific 2-thiouridylase 1 OS=Mus musculus OX=10090 GN=Trmu PE=1 SV=1	Q9DAT5	0	1707.73	15	1.448	0.53	0.501675	0.982295	108.08	21.0148	125	75	80.66	73	4	4	19.8	258.1	125.3	91.7	22.5	34.1	121.5	127	180973	2.35464e+06	1.14258e+06	836724	204923	310695	1.108e+06	1.15877e+06	Imp	Det	Det	Det	Imp
FALSE	High	Unambiguous	NWRDPDQTDGPGLGYLSSHIANVER		7.10034e-09	0	4.187	1	2	2	P13020	Gelsolin OS=Mus musculus OX=10090 GN=Gsn PE=1 SV=3	P13020-2; P13020	1	2797.33	25	4.084	2.03	7.99779e-06	0.000196815	60.82	22.5835	155.3	44.7	44.14	50.05	4	4	101.3	122.5	263.2	164.3	48	34.7	12	54	3.72155e+06	4.50133e+06	9671669	6.03757e+06	1.76585e+06	1.27634e+06	441713	1.98431e+06	Det	Det	Det	Det	Det
FALSE	High	Unambiguous	NWVVLEGLNTHYR		1.18187e-05	0	2.252	1	1	4	Q9CQ06	39S ribosomal protein L24, mitochondrial OS=Mus musculus OX=10090 GN=Mrpl24 PE=1 SV=1	Q9CQ06	0	1600.82	13	3.646	1.87	0.000133998	0.00249177	277.22	22.3728	149.3	50.7	109.15	28.37	4	4	354.4	345.9	11.5	8.2	23.4	24.8	19.6	12.1	5.91759e+06	5.77561e+06	192802	137202	391263	413504	327925	202553	Det	Det	Imp	Imp	Imp
FALSE	High	Unambiguous	NVVLQTLEGHLR		5.57515e-05	0	1.84	1	3	5	Q60634	Flotillin-2 OS=Mus musculus OX=10090 GN=Flot2 PE=1 SV=2	Q60634; Q60634-2; Q60634-3	0	1378.78	12	1.53	0.61	0.334603	0.888305	41.86	22.1885	121	79	61.45	69.89	4	4	149	144.4	10.6	170.3	133.6	94.2	97.5	0.4	3.20585e+06	3.10818e+06	228076	3.6639e+06	2.8745e+06	2.02746e+06	2.09853e+06	7880.12	Det	Det	Imp	Det	Det
FALSE	High	Unambiguous	NVPLPEFPEHPFQEEHLR		0.000120313	0	1.625	1	1	2	Q9JHR7	Insulin-degrading enzyme OS=Mus musculus OX=10090 GN=Ide PE=1 SV=1	Q9JHR7	0	2215.09	18	10.448	3.39	2.76536e-08	1.01693e-06	107.95	21.187	181.5	18.5	74.85	81.43	4	4	38.6	101	252.1	335.1	20.6	37.6	2.2	12.9	365285	955906	2.38733e+06	3.1725e+06	194788	356226	20799.3	121869	Imp	Det	Det	Det	Imp
FALSE	High	Unambiguous	NVPILYTASQACLQHPDVAAYK	1xCarbamidomethyl [C12]	1.81379e-10	0	5.143	1	1	3	P26231	Catenin alpha-1 OS=Mus musculus OX=10090 GN=Ctnna1 PE=1 SV=1	P26231	0	2459.24	22	1.361	0.44	0.526243	0.991122	21.28	22.0103	113.5	86.5	22.81	6.19	4	4	78.6	105.5	133.4	130.5	92.2	80.7	86.9	92.1	1.84692e+06	2.47856e+06	3.13432e+06	3.06633e+06	2.16476e+06	1.89556e+06	2.04084e+06	2.1643e+06	Det	Det	Det	Det	Det
FALSE	High	Unambiguous	NVNVQNFHISWK		7.20029e-05	0	1.77	1	1	4	P57780	Alpha-actinin-4 OS=Mus musculus OX=10090 GN=Actn4 PE=1 SV=1	P57780	0	1485.76	12	1.468	0.55	0.400118	0.937354	29.51	21.8277	122.2	77.8	67.13	18.86	4	4	135.8	138.2	0.3	157.8	116	93.3	77.4	81.4	2.47053e+06	2.5133e+06	4719.06	2.86984e+06	2.10953e+06	1.69718e+06	1.40719e+06	1.48042e+06	Det	Det	Imp	Det	Det
FALSE	High	Unambiguous	NVDLSTFYQNR		4.84501e-05	0	1.878	1	1	6	Q9CZW5	Mitochondrial import receptor subunit TOM70 OS=Mus musculus OX=10090 GN=Tomm70 PE=1 SV=2	Q9CZW5	0	1356.65	11	1.6	0.68	0.0364271	0.258283	25.65	24.364	123.1	76.9	22.8	13.58	4	4	87.1	114.7	150.8	137.4	85	65.2	72.4	87.5	1.05328e+07	1.38727e+07	18240740	1.66265e+07	1.02863e+07	7.89001e+06	8.76142e+06	1.05808e+07	Det	Det	Det	Det	Det
FALSE	High	Unambiguous	NVEAQSTEEMFVK		5.89119e-05	0	1.825	1	2	5	Q61735-2	Isoform 2 of Leukocyte surface antigen CD47 OS=Mus musculus OX=10090 GN=Cd47	Q61735-2; Q61735	0	1511.7	13	0.882	-0.18	0.535865	0.992982	14.22	23.3254	94.9	105.1	5.19	22.76	4	4	99.2	89.3	94.4	100.2	128.9	100.5	114.4	73.2	5.81595e+06	5.23949e+06	5534918	5.87492e+06	7.55786e+06	5.89558e+06	6.70911e+06	4.29175e+06	Det	Det	Det	Det	Det
FALSE	High	Unambiguous	NVEHIIDSLRDEGIEVR		8.55914e-05	0	1.722	1	4	1	Q8C5H8	NAD kinase 2, mitochondrial OS=Mus musculus OX=10090 GN=Nadk2 PE=1 SV=2	Q8C5H8-4; Q8C5H8; Q8C5H8-3; Q8C5H8-2	1	1994.03	17	1.297	0.38	0.592285	0.999988	107.12	21.7875	77	123	92.15	54.04	4	4	219.4	24.9	172.9	22.6	19.5	105.7	131.2	103.8	2.81433e+06	319541	2.21846e+06	290225	250297	1.35614e+06	1.68367e+06	1.33108e+06	Det	Imp	Det	Imp	Imp
FALSE	High	Unambiguous	NVESGEDELTSR		3.70534e-05	0	1.95	1	2	7	Q8BX10-2	Isoform 2 of Serine/threonine-protein phosphatase PGAM5, mitochondrial OS=Mus musculus OX=10090 GN=Pgam5	Q8BX10-2; Q8BX10	0	1335.6	12	1.138	0.19	0.812465	0.999988	8.67	21.3396	106.2	93.8	5.93	5.31	4	4	115.7	107.3	100.2	106.2	96.5	85.4	94.6	94	1.70303e+06	1.58012e+06	1.47522e+06	1.56402e+06	1.42068e+06	1.25763e+06	1.39229e+06	1.38428e+06	Det	Det	Det	Det	Det
FALSE	High	Unambiguous	NVETMNYADIER		3.1066e-05	0	1.997	1	2	19	Q9D2G2	Dihydrolipoyllysine-residue succinyltransferase component of 2-oxoglutarate dehydrogenase complex, mitochondrial OS=Mus musculus OX=10090 GN=Dlst PE=1 SV=1	Q9D2G2-2; Q9D2G2	0	1454.66	12	1.028	0.04	0.82978	0.999988	10.93	28.6972	100.8	99.2	18.14	13.97	4	4	90.2	92.8	129.9	96.3	94.7	86.9	91.6	117.6	2.32632e+08	2.3925e+08	334876896	2.48344e+08	2.44094e+08	2.24047e+08	2.36146e+08	3.03167e+08	Det	Det	Det	Det	Det
FALSE	High	Unambiguous	NVETMNYADIER	1xOxidation [M5]	6.0666e-05	0	1.817	1	2	17	Q9D2G2	Dihydrolipoyllysine-residue succinyltransferase component of 2-oxoglutarate dehydrogenase complex, mitochondrial OS=Mus musculus OX=10090 GN=Dlst PE=1 SV=1	Q9D2G2-2; Q9D2G2	0	1470.65	12	0.94	-0.09	0.812129	0.999988	9.92	24.9142	96.4	103.6	8.91	7.59	4	4	90.5	89.6	108.1	98.7	103.8	99.6	95.8	114	1.6162e+07	1.60097e+07	19309126	1.76324e+07	1.85389e+07	1.77884e+07	1.71098e+07	2.03561e+07	Det	Det	Det	Det	Det
FALSE	High	Unambiguous	NVFDFDSYNNDMR		2.95837e-05	0	2.01	1	2	4	Q8CC88	von Willebrand factor A domain-containing protein 8 OS=Mus musculus OX=10090 GN=Vwa8 PE=1 SV=2	Q8CC88-2; Q8CC88	0	1636.67	13	1.209	0.27	0.444918	0.959397	14.35	24.5777	110.6	89.4	21.06	10.19	4	4	119.6	72.7	113.8	117.8	91.4	83	95.8	106	1.5746e+07	9.57419e+06	14992601	1.55177e+07	1.2038e+07	1.09263e+07	1.26122e+07	1.39602e+07	Det	Det	Det	Det	Det
FALSE	High	Unambiguous	NVFIIGATNRPDIIDPAILRPGR		2.33475e-06	0	2.676	1	1	10	Q01853	Transitional endoplasmic reticulum ATPase OS=Mus musculus OX=10090 GN=Vcp PE=1 SV=4	Q01853	0	2518.43	23	0.972	-0.04	0.955323	0.999988	56.23	24.946	91.3	108.7	49.3	22.29	4	4	71.4	112	163.9	52.6	112	101.2	68.3	118.5	1.29207e+07	2.02672e+07	29646131	9.51495e+06	2.02588e+07	1.83117e+07	1.23618e+07	2.14408e+07	Det	Det	Det	Det	Det
FALSE	High	Unambiguous	NVGTGLVGAPACGDVMK	1xCarbamidomethyl [C12]	2.40238e-07	0	3.269	1	1	6	Q9D7P6	Iron-sulfur cluster assembly enzyme ISCU, mitochondrial OS=Mus musculus OX=10090 GN=Iscu PE=1 SV=1	Q9D7P6	0	1645.8	17	1.335	0.42	0.248316	0.798561	8.72	24.0682	114.4	85.6	16.89	5.51	4	4	116.1	128.9	118.2	84.9	83.4	92.9	91.4	84.2	1.06803e+07	1.18551e+07	10877645	7.81045e+06	7.67386e+06	8.54622e+06	8.40539e+06	7.75022e+06	Det	Det	Det	Det	Det
FALSE	High	Unambiguous	NVKDPVEIQALVNK		2.56426e-07	0	3.252	1	1	13	Q8K215	LYR motif-containing protein 4 OS=Mus musculus OX=10090 GN=Lyrm4 PE=1 SV=1	Q8K215	1	1566.88	14	1.188	0.25	0.410523	0.943467	39.23	24.7996	111	89	37	14.84	4	4	90.7	120.2	169.5	73.6	74.4	87.5	104	80.1	1.55301e+07	2.05934e+07	29033878	1.26123e+07	1.2734e+07	1.49795e+07	1.78036e+07	1.37212e+07	Det	Det	Det	Det	Det
FALSE	High	Unambiguous	NVLCSACSGQGGK	2xCarbamidomethyl [C4; C7]	8.3836e-06	0	2.342	1	1	5	Q9QYJ0	DnaJ homolog subfamily A member 2 OS=Mus musculus OX=10090 GN=Dnaja2 PE=1 SV=1	Q9QYJ0	0	1337.59	13	0.995	-0.01	0.816179	0.999988	11.47	21.6375	98.8	101.2	5.9	9.83	4	4	108.7	96.5	98.7	96.2	111.6	96.9	88.3	103.1	1.96655e+06	1.74568e+06	1.78583e+06	1.73919e+06	2.01836e+06	1.75196e+06	1.59769e+06	1.86398e+06	Det	Det	Det	Det	Det
FALSE	High	Unambiguous	NVIIWGNHSSTQYPDVNHAK		8.12062e-09	0	4.152	1	1	25	P14152	Malate dehydrogenase, cytoplasmic OS=Mus musculus OX=10090 GN=Mdh1 PE=1 SV=3	P14152	0	2280.12	20	0.771	-0.38	0.30942	0.864568	8.01	25.8027	85.8	114.2	4.54	11	4	4	84.8	84.1	92.8	87.4	124.6	96.8	109.4	120.1	2.80205e+07	2.7764e+07	30660849	2.88567e+07	4.11578e+07	3.19632e+07	3.61327e+07	3.96765e+07	Det	Det	Det	Det	Det
FALSE	High	Unambiguous	NVLSLTDRGEFFNELVGQQR		7.44717e-06	0	2.373	1	2	2	P09055	Integrin beta-1 OS=Mus musculus OX=10090 GN=Itgb1 PE=1 SV=1	P09055-2; P09055	1	2322.18	20	3.239	1.7	0.000612287	0.00952301	110.47	22.3336	159.1	40.9	20.17	108.01	4	4	97.7	155.1	158	143.4	81.7	18	146	0.1	2.45634e+06	3.89987e+06	3.97153e+06	3.60501e+06	2.05511e+06	452405	3.67056e+06	1807.47	Det	Det	Det	Det	Det
FALSE	High	Unambiguous	NVNGVNYASVTR		5.10271e-05	0	1.864	1	1	1	Q9WUU7	Cathepsin Z OS=Mus musculus OX=10090 GN=Ctsz PE=1 SV=1	Q9WUU7	0	1293.65	12	1.261	0.33	0.706267	0.999988	18.29	22.1675	111.5	88.5	7.88	16.47	4	4	115.7	113.9	98.3	117.2	91.9	103.9	90.2	68.8	2.9845e+06	2.93788e+06	2.53462e+06	3.02249e+06	2.37052e+06	2.67884e+06	2.32636e+06	1.77363e+06	Det	Det	Det	Det	Det
FALSE	High	Unambiguous	NVNIQNFHTSWK		3.38678e-05	0	1.974	1	1	10	Q9JI91	Alpha-actinin-2 OS=Mus musculus OX=10090 GN=Actn2 PE=1 SV=2	Q9JI91	0	1487.74	12	1.096	0.13	0.575885	0.999988	24.1	25.4051	104.8	95.2	7.65	25.45	4	4	97.4	111.4	100.1	113.6	87.2	105.7	120.2	64.6	2.33473e+07	2.67053e+07	24002974	2.72459e+07	2.09034e+07	2.53409e+07	2.88143e+07	1.5489e+07	Det	Det	Det	Det	Det
FALSE	High	Unambiguous	NWVYSHDGVSLHELLAR		1.9945e-09	0	4.518	1	1	19	O35943	Frataxin, mitochondrial OS=Mus musculus OX=10090 GN=Fxn PE=1 SV=1	O35943	0	1996	17	0.948	-0.08	0.880877	0.999988	15.68	25.6454	98.7	101.3	25.4	12.2	4	4	112.5	59.3	103.1	104.7	102.8	88.4	118.3	110.9	3.04421e+07	1.60391e+07	2.78982e+07	2.83373e+07	2.78048e+07	2.39107e+07	3.2004e+07	3.00078e+07	Det	Det	Det	Det	Det
FALSE	High	Unambiguous	NYDGDVQSDILAQGFGSLGLMTSVLVCPDGK	1xCarbamidomethyl [C27]	2.63141e-10	0	5.046	1	1	29	P54071	Isocitrate dehydrogenase [NADP], mitochondrial OS=Mus musculus OX=10090 GN=Idh2 PE=1 SV=3	P54071	0	3256.55	31	1.349	0.43	0.404162	0.939703	84.29	19.057	118.3	81.7	70.65	49.42	4	4	37.6	74.3	229.4	132	49.3	140	61.5	75.9	140949	278322	859134	494578	184575	524335	230456	284377	Det	Det	Det	Det	Det
FALSE	High	Unambiguous	NYDSMKDFEEMRK		0.000105464	0	1.663	1	1	1	Q9CPQ1	Cytochrome c oxidase subunit 6C OS=Mus musculus OX=10090 GN=Cox6c PE=1 SV=3	Q9CPQ1	2	1692.74	13	0.802	-0.32	0.49586	0.982295	30.19	21.4997	85.2	114.8	37.03	36.79	4	4	136.2	82.2	62.7	73	93.3	116.8	165.9	69.9	2.46777e+06	1.48939e+06	1.13521e+06	1.32275e+06	1.69024e+06	2.11598e+06	3.00497e+06	1.26641e+06	Det	Det	Det	Det	Det
FALSE	High	Unambiguous	NYEYYASHVPESVK		2.0106e-06	0	2.715	1	1	5	Q9Z0S1	3'(2'),5'-bisphosphate nucleotidase 1 OS=Mus musculus OX=10090 GN=Bpnt1 PE=1 SV=2	Q9Z0S1	0	1685.78	14	0.933	-0.1	0.701899	0.999988	61.13	22.6681	100.5	99.5	58.24	40.21	4	4	119.9	14.1	107.8	138.2	141.2	50	93.9	134.9	3.79648e+06	448098	3.41337e+06	4.37649e+06	4.47173e+06	1.58474e+06	2.97255e+06	4.27216e+06	Det	Imp	Det	Det	Det
FALSE	High	Unambiguous	QAEEAEEQANTNLSK		1.28557e-07	0	3.432	2	2	46	Q02566; Q91Z83	Myosin-6 OS=Mus musculus OX=10090 GN=Myh6 PE=1 SV=2;Myosin-7 OS=Mus musculus OX=10090 GN=Myh7 PE=2 SV=1	Q02566; Q91Z83	0	1661.76	15	1.103	0.14	0.519171	0.989577	35.46	27.7324	97.2	102.8	26	19.49	4	4	81.6	133.3	79.3	117.6	97.9	109.6	110.6	70	1.00356e+08	1.639e+08	97560724	1.44692e+08	1.20459e+08	1.34783e+08	1.36086e+08	8.61325e+07	Det	Det	Det	Det	Det
FALSE	High	Unambiguous	QAEEAEEQSNVNLAK		6.89812e-07	0	2.994	2	2	1	Q5SX40; Q5SX39	Myosin-1 OS=Mus musculus OX=10090 GN=Myh1 PE=1 SV=1;Myosin-4 OS=Mus musculus OX=10090 GN=Myh4 PE=2 SV=1	Q5SX40; Q5SX39	0	1659.78	15	1.406	0.49	0.47197	0.971435	129.97	21.622	107.6	92.4	131.53	133.23	4	4	28	44.9	44.2	337.9	9.1	29.4	49.7	256.8	176317	282355	277652	2.12399e+06	56929.4	184857	312480	1.6141e+06	Imp	Imp	Imp	Det	Imp
FALSE	High	Unambiguous	QAEMEGAVQSIQGELSK		1.96231e-08	0	3.922	1	1	13	O54724	Caveolae-associated protein 1 OS=Mus musculus OX=10090 GN=Cavin1 PE=1 SV=1	O54724	0	1804.87	17	1.15	0.2	0.518682	0.989189	43.77	24.7627	113	87	17.36	38.19	4	4	101.7	78	118.4	112.4	72.8	72.5	151.3	92.9	1.68185e+07	1.28966e+07	19580289	1.85855e+07	1.20424e+07	1.19974e+07	2.50298e+07	1.53696e+07	Det	Det	Det	Det	Det
FALSE	High	Unambiguous	QAEMEGAVQSIQGELSK	1xOxidation [M4]	0.000122814	0	1.619	1	1	2	O54724	Caveolae-associated protein 1 OS=Mus musculus OX=10090 GN=Cavin1 PE=1 SV=1	O54724	0	1820.87	17	1.751	0.81	0.195302	0.720155	131.43	19.7242	127.3	72.7	103	75.7	4	4	75.4	4.1	133.2	329.2	125.4	78.8	41.6	12.4	235973	12723.3	416643	1.02979e+06	392391	246457	130100	38650.4	Imp	Imp	Imp	Det	Imp
FALSE	High	Unambiguous	QAEMLDDLMEK		0.000118262	0	1.63	1	2	8	Q9WTP6	Adenylate kinase 2, mitochondrial OS=Mus musculus OX=10090 GN=Ak2 PE=1 SV=5	Q9WTP6-2; Q9WTP6	0	1322.6	11	2.047	1.03	0.00045318	0.00728333	147.7	26.1157	184	16	118.45	195.1	4	4	2.3	332.7	222.2	1.4	237	0.5	1.6	2.4	337822	4.93186e+07	32934106	203122	3.5134e+07	68651.5	238484	351290	Imp	Det	Det	Imp	Det
FALSE	High	Unambiguous	QAGIEPGPDTYLALLNAHAER		1.83478e-10	0	5.14	1	1	13	Q6PB66	Leucine-rich PPR motif-containing protein, mitochondrial OS=Mus musculus OX=10090 GN=Lrpprc PE=1 SV=2	Q6PB66	0	2236.14	21	1.125	0.17	0.474178	0.972544	22.78	25.9337	105.9	94.1	12.52	35.82	4	4	92.6	87.7	107.1	114.8	87	69.7	90	151.2	3.45732e+07	3.27428e+07	3.9981e+07	4.28848e+07	3.24805e+07	2.60392e+07	3.36022e+07	5.64764e+07	Det	Det	Det	Det	Det
FALSE	High	Unambiguous	QAGIEPGPDTYLALLNAHAERGDIGQVR		1.81043e-08	0	3.943	1	1	1	Q6PB66	Leucine-rich PPR motif-containing protein, mitochondrial OS=Mus musculus OX=10090 GN=Lrpprc PE=1 SV=2	Q6PB66	1	2961.52	28	0.765	-0.39	0.269462	0.824021	83.72	22.8142	135	65	132.88	153.9	4	4	4.6	164.5	428.1	4.5	12.3	14.2	7.8	163.9	84492.1	3.03541e+06	7898276	82983.9	226523	262501	144734	3.02437e+06	Imp	Det	Det	Imp	Imp
FALSE	High	Unambiguous	QAHLCVLASNCDEPMYVK	2xCarbamidomethyl [C5; C11]	2.95528e-07	0	3.215	1	1	4	P63323	40S ribosomal protein S12 OS=Mus musculus OX=10090 GN=Rps12 PE=1 SV=2	P63323	0	2134.97	18	1.165	0.22	0.822523	0.999988	29.34	22.4873	104.9	95.1	27.38	20.65	4	4	80.9	93.9	109.3	149.3	88.6	95.1	114.4	68.5	2.63631e+06	3.06164e+06	3562336	4.86678e+06	2.88699e+06	3.09994e+06	3.72749e+06	2.23211e+06	Det	Det	Det	Det	Det
FALSE	High	Unambiguous	QALASSILDQVVR		2.45006e-05	0	2.06	1	1	4	Q9D0G0	28S ribosomal protein S30, mitochondrial OS=Mus musculus OX=10090 GN=Mrps30 PE=1 SV=1	Q9D0G0	0	1399.79	13	1.146	0.2	0.723796	0.999988	15.14	23.3737	105.7	94.3	13.67	6.33	4	4	89	100.8	122.7	112.2	96.4	93.5	85.7	99.6	5.45685e+06	6.18049e+06	7.52118e+06	6.87923e+06	5.90796e+06	5.73199e+06	5.25196e+06	6.10206e+06	Det	Det	Det	Det	Det
FALSE	High	Unambiguous	QALTPEQVSFCTIHMQQYMDPR	1xCarbamidomethyl [C11]	2.5374e-08	0	3.855	1	1	6	P08032	Spectrin alpha chain, erythrocytic 1 OS=Mus musculus OX=10090 GN=Spta1 PE=1 SV=3	P08032	0	2680.23	22	0.544	-0.88	0.0158106	0.142437	10.96	23.3945	67.1	132.9	20.23	64.47	4	4	81.5	68.8	65.9	101.2	165.2	133.2	176.9	7.3	4.11369e+06	3.47685e+06	3.32581e+06	5.10934e+06	8.34414e+06	6.72664e+06	8.93529e+06	369478	Det	Det	Det	Det	Det
FALSE	High	Unambiguous	QAMGEQAVALAK		5.29474e-05	0	1.854	1	1	5	Q91ZA3	Propionyl-CoA carboxylase alpha chain, mitochondrial OS=Mus musculus OX=10090 GN=Pcca PE=1 SV=2	Q91ZA3	0	1216.64	12	0.808	-0.31	0.409961	0.943456	6.46	26.2843	90.7	109.3	3.19	9.34	4	4	93	86.9	91.6	93	117.4	115.9	95.3	106.8	4.21064e+07	3.93132e+07	41457400	4.20743e+07	5.31428e+07	5.24365e+07	4.31371e+07	4.83471e+07	Det	Det	Det	Det	Det
FALSE	High	Unambiguous	QAMGEQAVALAK	1xOxidation [M3]	4.53194e-05	0	1.896	1	1	12	Q91ZA3	Propionyl-CoA carboxylase alpha chain, mitochondrial OS=Mus musculus OX=10090 GN=Pcca PE=1 SV=2	Q91ZA3	0	1232.63	12	0.784	-0.35	0.278121	0.83227	11.9	22.4185	85	115	14.15	8.24	4	4	93.7	75.9	101.5	78.1	114.2	117.3	99.3	120	2.888e+06	2.33821e+06	3.12784e+06	2.40672e+06	3.52107e+06	3.61687e+06	3.0593e+06	3.69978e+06	Det	Det	Det	Det	Det
FALSE	High	Unambiguous	QAQIEVVPSASALIIK		9.89213e-07	0	2.9	1	1	8	P35979	60S ribosomal protein L12 OS=Mus musculus OX=10090 GN=Rpl12 PE=1 SV=2	P35979	0	1666.97	16	1.3	0.38	0.267912	0.822346	8.92	24.2563	113.5	86.5	8.36	18.39	4	4	111.9	109.8	94.6	114.8	84.1	84.8	82.5	117.7	1.27924e+07	1.25526e+07	1.08184e+07	1.31262e+07	9.61701e+06	9.6925e+06	9.43069e+06	1.34542e+07	Det	Det	Det	Det	Det
FALSE	High	Unambiguous	QAQILASEAEK		6.96893e-05	0	1.779	1	1	3	Q99JB2	Stomatin-like protein 2, mitochondrial OS=Mus musculus OX=10090 GN=Stoml2 PE=1 SV=1	Q99JB2	0	1187.63	11	1.898	0.92	0.0280834	0.216967	14.98	23.398	131.3	68.7	6.19	12.6	4	4	125.2	121.1	138.9	133.3	82.5	71.4	64	63.6	7.94748e+06	7.68881e+06	8820967	8.46561e+06	5.24106e+06	4.53631e+06	4.06411e+06	4.03696e+06	Det	Det	Det	Det	Det
FALSE	High	Unambiguous	QAQNIVTLATSIK		1.70946e-05	0	2.155	1	1	10	Q8R4N0	Citramalyl-CoA lyase, mitochondrial OS=Mus musculus OX=10090 GN=Clybl PE=1 SV=2	Q8R4N0	0	1386.8	13	0.86	-0.22	0.590237	0.999988	21.32	25.7254	93.7	106.3	38.41	7.25	4	4	84.2	149.7	61.9	93.4	113.3	101.8	99.5	96.2	2.82208e+07	5.02053e+07	2.07598e+07	3.13096e+07	3.80056e+07	3.41219e+07	3.33592e+07	3.22728e+07	Det	Det	Det	Det	Det
FALSE	High	Unambiguous	QAEAMALLAEAERK		2.46864e-05	0	2.058	1	1	1	Q9DB05	Alpha-soluble NSF attachment protein OS=Mus musculus OX=10090 GN=Napa PE=1 SV=1	Q9DB05	1	1530.79	14	1.452	0.54	0.394893	0.932946	49.08	21.2316	112.1	87.9	24.21	51.09	4	4	87.5	107.3	88.4	142.6	96.4	60.6	57.1	160.1	1.32466e+06	1.62474e+06	1.339e+06	2.15955e+06	1.45877e+06	916918	864417	2.42333e+06	Det	Det	Det	Det	Det
FALSE	High	Unambiguous	NVASVCLQIGYPTVASVPHSIINGYK	1xCarbamidomethyl [C6]	6.78718e-10	0	4.799	1	1	5	P14869	60S acidic ribosomal protein P0 OS=Mus musculus OX=10090 GN=Rplp0 PE=1 SV=3	P14869	0	2787.45	26	1.581	0.66	0.188612	0.708207	49.38	23.0439	116.3	83.7	30.37	59.7	4	4	162.7	89.9	156.3	96.7	94.6	107.5	82.8	9.5	6.89499e+06	3.81127e+06	6626103	4.10059e+06	4.00819e+06	4.55735e+06	3.50793e+06	400944	Det	Det	Det	Det	Det
FALSE	High	Unambiguous	QAEAILSNQEYTLAHLEPPDSLAAAEAGIR		1.22311e-05	0	2.243	1	1	1	P15508	Spectrin beta chain, erythrocytic OS=Mus musculus OX=10090 GN=Sptb PE=1 SV=4	P15508	0	3178.6	30	2.714	1.44	0.00765858	0.0817208	124.52	14.8062	147.8	52.2	55.5	181.61	4	4	79.5	33.9	20.3	49.4	7.5	27.8	574.1	7.5	311619	132993	79683.8	193825	29402.8	109079	2.25103e+06	29321.6	Imp	Imp	Imp	Imp	Det
FALSE	High	Unambiguous	QADVMIVAGTLTNK	1xOxidation [M5]	2.31693e-06	0	2.678	1	1	14	Q9DC70	NADH dehydrogenase [ubiquinone] iron-sulfur protein 7, mitochondrial OS=Mus musculus OX=10090 GN=Ndufs7 PE=1 SV=1	Q9DC70	0	1476.77	14	0.621	-0.69	0.0351391	0.251617	14.51	24.5761	76.6	123.4	24.29	31.11	4	4	68.1	59.5	102.8	78.4	81.9	110.3	173.2	125.7	1.0141e+07	8.85817e+06	15314748	1.16799e+07	1.21982e+07	1.64254e+07	2.57938e+07	1.87202e+07	Det	Det	Det	Det	Det
FALSE	High	Unambiguous	NYGADEEAAGALLK		9.32964e-06	0	2.314	1	1	6	P08032	Spectrin alpha chain, erythrocytic 1 OS=Mus musculus OX=10090 GN=Spta1 PE=1 SV=3	P08032	0	1421.69	14	0.709	-0.5	0.140372	0.598763	23.9	22.8601	77.9	122.1	41.37	33.92	4	4	51.5	90.3	125	58.6	115.7	112.5	172.1	74.4	2.33703e+06	4.10154e+06	5.6749e+06	2.65893e+06	5.25448e+06	5.10751e+06	7.81177e+06	3.37637e+06	Det	Det	Det	Det	Det
FALSE	High	Unambiguous	NYGHFPGTNSHYLGGCQYK	1xCarbamidomethyl [C16]	0.000117856	0	1.631	1	1	4	Q8K1N1	Calcium-independent phospholipase A2-gamma OS=Mus musculus OX=10090 GN=Pnpla8 PE=1 SV=1	Q8K1N1	0	2199.97	19	2.241	1.16	0.0719777	0.407571	61.9	21.1775	138.3	61.7	24.86	67.88	4	4	83.7	126.5	155.6	145.4	62.9	26.1	58.3	141.5	1.10236e+06	1.66721e+06	2.0493e+06	1.9157e+06	828230	344259	768077	1.86437e+06	Det	Det	Det	Det	Det
FALSE	High	Unambiguous	NYHIFYQILSNK		2.92703e-06	0	2.617	1	1	15	Q02566	Myosin-6 OS=Mus musculus OX=10090 GN=Myh6 PE=1 SV=2	Q02566	0	1539.8	12
FALSE	High	Unambiguous	NYKPIMQTTGNAR		1.13334e-05	0	2.263	1	1	8	Q8BLF1	Neutral cholesterol ester hydrolase 1 OS=Mus musculus OX=10090 GN=Nceh1 PE=1 SV=1	Q8BLF1	0	1493.75	13	1	0	0.868646	0.999988	13.28	23.614	101.8	98.2	7.4	19.15	4	4	103.8	101.2	94.1	88	132.8	94.8	91.8	93.4	7.6056e+06	7.41375e+06	6.89137e+06	6.44502e+06	9.72847e+06	6.94261e+06	6.72654e+06	6.845e+06	Det	Det	Det	Det	Det
FALSE	High	Unambiguous	NYLEQIYNVPVAAVR		3.88036e-07	0	3.144	1	1	7	O35972	39S ribosomal protein L23, mitochondrial OS=Mus musculus OX=10090 GN=Mrpl23 PE=1 SV=1	O35972	0	1748.93	15	1.079	0.11	0.862035	0.999988	39.34	23.9269	105.4	94.6	30.38	5.89	4	4	71.7	139	125.7	85.3	90.1	102.2	90.7	95.4	6.31208e+06	1.2236e+07	1.10694e+07	7.51429e+06	7.93563e+06	8.99544e+06	7.98384e+06	8.40064e+06	Det	Det	Det	Det	Det
FALSE	High	Unambiguous	NYPEGHQAAAVLPVLDLAQR		1.37078e-10	0	5.216	1	1	41	Q9D6J6	NADH dehydrogenase [ubiquinone] flavoprotein 2, mitochondrial OS=Mus musculus OX=10090 GN=Ndufv2 PE=1 SV=2	Q9D6J6	0	2162.14	20	0.869	-0.2	0.396636	0.934384	9.82	29.3714	93.2	106.8	10.17	15.3	4	4	88	83.5	105.2	90.9	108.9	96.3	96	131.2	3.53021e+08	3.35157e+08	4.21869e+08	3.64562e+08	4.369e+08	3.86159e+08	3.85244e+08	5.26327e+08	Det	Det	Det	Det	Det
FALSE	High	Unambiguous	NYQLTSGYKPAPMDLSFIK		1.06221e-08	0	4.082	1	1	4	E9Q401	Ryanodine receptor 2 OS=Mus musculus OX=10090 GN=Ryr2 PE=1 SV=1	E9Q401	0	2173.1	19	1.248	0.32	0.40488	0.939703	29.59	24.0186	111	89	35.15	13.17	4	4	110.6	175.3	82.8	96.7	83	70.9	97.8	82.9	1.10242e+07	1.74797e+07	8.25692e+06	9.64485e+06	8.27382e+06	7.0672e+06	9.7506e+06	8.26271e+06	Det	Det	Det	Det	Det
FALSE	High	Unambiguous	NYQQNYQNSESGEK		8.87027e-05	0	1.712	1	1	2	P62960	Y-box-binding protein 1 OS=Mus musculus OX=10090 GN=Ybx1 PE=1 SV=3	P62960	0	1688.71	14	1.388	0.47	0.366104	0.913284	36.54	19.0497	120.3	79.7	25.35	31.57	4	4	78.7	123.3	146.4	104.4	75	69	75.5	127.7	255626	400431	475514	339228	243677	224183	245156	414642	Det	Det	Det	Det	Det
FALSE	High	Unambiguous	QAAAAAASTSVKPIFSR		3.13342e-08	0	3.8	1	1	38	Q9CQZ5	NADH dehydrogenase [ubiquinone] 1 alpha subcomplex subunit 6 OS=Mus musculus OX=10090 GN=Ndufa6 PE=1 SV=1	Q9CQZ5	0	1675.91	17	0.641	-0.64	0.0056767	0.0644846	5.04	30.0148	77.1	122.9	14.08	5.17	4	4	87.8	62.6	75.2	82	122.6	114.3	128	127.6	5.22883e+08	3.72892e+08	447874794	4.88251e+08	7.3044e+08	6.81001e+08	7.62642e+08	7.60114e+08	Det	Det	Det	Det	Det
FALSE	High	Unambiguous	QAAAEAVSERDTDFVSLQEELK		1.76218e-05	0	2.147	1	5	6	Q3URD3	Sarcolemmal membrane-associated protein OS=Mus musculus OX=10090 GN=Slmap PE=1 SV=2	Q3URD3-4; Q3URD3-5; Q3URD3-3; Q3URD3-2; Q3URD3	1	2436.19	22	1.65	0.72	0.216894	0.754953	44.5	22.2412	124.5	75.5	38.1	24.17	4	4	60.5	133.2	126	174.2	96.8	52.2	81	76	1.56851e+06	3.45198e+06	3.26484e+06	4.51581e+06	2.51e+06	1.35226e+06	2.09996e+06	1.9708e+06	Det	Det	Det	Det	Det
FALSE	High	Unambiguous	QAAAHTDHLRDVLK		6.38878e-07	0	3.014	1	4	55	Q8CAQ8-2	Isoform 2 of MICOS complex subunit Mic60 OS=Mus musculus OX=10090 GN=Immt	Q8CAQ8-5; Q8CAQ8; Q8CAQ8-2; Q8CAQ8-3	1	1574.84	14	0.915	-0.13	0.777273	0.999988	15.45	26.4874	98.5	101.5	10.56	15.67	4	4	101.3	89.2	105.7	84.3	129.1	101	94.9	94.5	5.49223e+07	4.83357e+07	5.72881e+07	4.56887e+07	7.00078e+07	5.47702e+07	5.14526e+07	5.1235e+07	Det	Det	Det	Det	Det
FALSE	High	Unambiguous	QAAASATQTIAAAQHAASAPK		8.65969e-08	0	3.535	1	1	7	P26039	Talin-1 OS=Mus musculus OX=10090 GN=Tln1 PE=1 SV=2	P26039	0	1965.01	21	2.84	1.51	4.46139e-05	0.0009352	57.32	23.7571	153	47	29.36	46.97	4	4	182.4	86.1	169.4	143.4	89.8	40.2	57.2	31.6	1.41073e+07	6.66215e+06	13105449	1.10916e+07	6.94511e+06	3.10711e+06	4.42182e+06	2.44786e+06	Det	Det	Det	Det	Det
FALSE	High	Unambiguous	QAAGIQNVSWK		5.78401e-05	0	1.83	1	1	16	Q8R1S0	Ubiquinone biosynthesis monooxygenase COQ6, mitochondrial OS=Mus musculus OX=10090 GN=Coq6 PE=1 SV=3	Q8R1S0	0	1201.63	11	0.883	-0.18	0.651559	0.999988	9.52	25.1044	93.8	106.2	9.37	12.06	4	4	88.4	84.1	97.2	103.6	123.5	93.1	101.5	108.6	1.81346e+07	1.7253e+07	19945526	2.12435e+07	2.53222e+07	1.90903e+07	2.08276e+07	2.22759e+07	Det	Det	Det	Det	Det
FALSE	High	Unambiguous	QAASSLQQASLK		2.36813e-05	0	2.069	1	1	20	P38647	Stress-70 protein, mitochondrial OS=Mus musculus OX=10090 GN=Hspa9 PE=1 SV=3	P38647	0	1231.66	12	0.95	-0.07	0.817865	0.999988	12.06	28.5221	97.1	102.9	11.38	7.35	4	4	113.7	97.7	95.5	86.9	109.4	104.7	91.9	100.1	2.41492e+08	2.07495e+08	202829648	1.84456e+08	2.32378e+08	2.22233e+08	1.95131e+08	2.12531e+08	Det	Det	Det	Det	Det
FALSE	High	Unambiguous	QADVMIVAGTLTNK		7.03167e-07	0	2.989	1	1	24	Q9DC70	NADH dehydrogenase [ubiquinone] iron-sulfur protein 7, mitochondrial OS=Mus musculus OX=10090 GN=Ndufs7 PE=1 SV=1	Q9DC70	0	1460.78	14	0.545	-0.88	0.00506708	0.0587423	21.25	28.057	73.3	126.7	84.43	13.57	4	4	94.9	34.5	201.3	38.1	103.6	94.6	128.7	104.3	1.75912e+08	6.39241e+07	373290688	7.06317e+07	1.92082e+08	1.75339e+08	2.3866e+08	1.9344e+08	Det	Det	Det	Det	Det
FALSE	High	Unambiguous	QAEAFLNNQEYVLAHTEMPTTLEGAEAAIK		2.77145e-08	0	3.832	1	2	2	Q62261	Spectrin beta chain, non-erythrocytic 1 OS=Mus musculus OX=10090 GN=Sptbn1 PE=1 SV=2	Q62261; Q62261-2	0	3289.6	30	1.011	0.02	0.792445	0.999988	141.1	22.5322	109.3	90.7	104.57	109.68	4	4	177.2	7.4	199	12	2.8	7.7	204.7	189.3	3.05513e+06	127445	3.43192e+06	206635	47849.7	132964	3.52929e+06	3.26477e+06	Det	Imp	Det	Imp	Det
FALSE	High	Unambiguous	NTVIATGGYGR		0.000102549	0	1.671	1	1	23	Q8K2B3	Succinate dehydrogenase [ubiquinone] flavoprotein subunit, mitochondrial OS=Mus musculus OX=10090 GN=Sdha PE=1 SV=1	Q8K2B3	0	1108.57	11	1.034	0.05	0.803695	0.999988	7.48	29.8103	103.2	96.8	6.37	5.75	4	4	101.4	106.4	105.7	92.3	100.2	105.9	94.2	93.9	5.20503e+08	5.45661e+08	542369728	4.73711e+08	5.13991e+08	5.4314e+08	4.83396e+08	4.818e+08	Det	Det	Det	Det	Det
FALSE	High	Unambiguous	NTVGEVGDVITIQVHDIPGPPTGPIK		1.3547e-06	0	2.818	1	2	1	A2ASS6	Titin OS=Mus musculus OX=10090 GN=Ttn PE=1 SV=1	A2ASS6; A2ASS6-2	0	2653.42	26
FALSE	High	Unambiguous	NTSSNRPLSPHLTIYK		1.13334e-05	0	2.263	1	1	77	Q9CZB0	Succinate dehydrogenase cytochrome b560 subunit, mitochondrial OS=Mus musculus OX=10090 GN=Sdhc PE=1 SV=1	Q9CZB0	0	1827.97	16	0.871	-0.2	0.441347	0.957959	21.11	28.7113	91.3	108.7	22.65	7.47	4	4	118.4	102.4	71.5	81	95.6	114.5	109.1	107.6	2.95209e+08	2.55263e+08	178254816	2.01874e+08	2.38287e+08	2.85368e+08	2.7208e+08	2.68346e+08	Det	Det	Det	Det	Det
FALSE	High	Unambiguous	NQPFCDGSHFFQR	1xCarbamidomethyl [C5]	1.63466e-06	0	2.769	1	1	20	B1AR13	CDGSH iron-sulfur domain-containing protein 3, mitochondrial OS=Mus musculus OX=10090 GN=Cisd3 PE=1 SV=1	B1AR13	0	1639.71	13	0.987	-0.02	0.945905	0.999988	14.66	26.0766	96.6	103.4	11.24	10.21	4	4	87.6	91.8	112.2	102.6	111.1	101.7	87	106	3.53043e+07	3.69932e+07	45208980	4.13588e+07	4.4759e+07	4.10085e+07	3.50685e+07	4.27254e+07	Det	Det	Det	Det	Det
FALSE	High	Unambiguous	NQQEFMVTHAR		2.52521e-05	0	2.052	1	1	3	Q9D3P8	Plasminogen receptor (KT) OS=Mus musculus OX=10090 GN=Plgrkt PE=1 SV=1	Q9D3P8	0	1360.64	11	1.204	0.27	0.749623	0.999988	23.95	22.3254	109.3	90.7	19.08	16.05	4	4	133.5	110.5	82.5	111.6	93.4	106.2	91.1	71.1	3.89602e+06	3.2254e+06	2.40802e+06	3.25796e+06	2.72535e+06	3.09994e+06	2.65924e+06	2.07513e+06	Det	Det	Det	Det	Det
FALSE	High	Unambiguous	NQQEGVCPEGSIDNSPVK	1xCarbamidomethyl [C7]	6.6204e-08	0	3.605	1	1	8	Q921I1	Serotransferrin OS=Mus musculus OX=10090 GN=Tf PE=1 SV=1	Q921I1	0	1957.89	18	1.312	0.39	0.499836	0.982295	27.81	22.6004	112	88	15.68	23.75	4	4	116.8	137.9	104.9	96.7	107.6	61.3	96.6	78.2	4.06726e+06	4.80229e+06	3.65452e+06	3.3675e+06	3.7466e+06	2.13451e+06	3.36406e+06	2.72311e+06	Det	Det	Det	Det	Det
FALSE	High	Unambiguous	NQVAMNPTNTVFDAK		2.08116e-06	0	2.706	1	1	14	P63017	Heat shock cognate 71 kDa protein OS=Mus musculus OX=10090 GN=Hspa8 PE=1 SV=1	P63017	0	1649.8	15	1.116	0.16	0.55023	0.99457	15.67	25.3284	103.8	96.2	21.93	7.97	4	4	103.8	143.4	93.6	93.1	100.3	89.3	82.9	93.5	2.48964e+07	3.43816e+07	22450174	2.2321e+07	2.40584e+07	2.14242e+07	1.98922e+07	2.24294e+07	Det	Det	Det	Det	Det
FALSE	High	Unambiguous	NQVAMNPTNTVFDAK	1xOxidation [M5]	8.6829e-07	0	2.934	1	1	7	P63017	Heat shock cognate 71 kDa protein OS=Mus musculus OX=10090 GN=Hspa8 PE=1 SV=1	P63017	0	1665.79	15	0.744	-0.43	0.190952	0.712677	27.33	23.5711	80.5	119.5	41.33	13.52	4	4	128.9	47.9	68	95.9	123.2	116.3	127.3	92.6	9.10816e+06	3.38316e+06	4800033	6.77172e+06	8.70508e+06	8.21185e+06	8.98991e+06	6.53902e+06	Det	Det	Det	Det	Det
FALSE	High	Unambiguous	NQVPINVHANPGK		7.44717e-06	0	2.373	1	2	7	Q62234	Myomesin-1 OS=Mus musculus OX=10090 GN=Myom1 PE=1 SV=2	Q62234; Q62234-2	0	1387.74	13	0.53	-0.92	0.0116608	0.112963	39.31	22.5258	35.1	164.9	174.72	105.87	4	4	13.5	270.5	13.6	1.5	3.9	226.4	252.8	17.9	314185	6.30036e+06	316447	34015.9	91321.5	5.27277e+06	5.88693e+06	416476	Imp	Det	Det	Imp	Imp
FALSE	High	Unambiguous	NRDAPEGGFDAIMQATVCDEK	1xCarbamidomethyl [C18]	2.19322e-08	0	3.893	1	1	1	O54890	Integrin beta-3 OS=Mus musculus OX=10090 GN=Itgb3 PE=1 SV=2	O54890	1	2324.03	21	10.592	3.4	3.87538e-09	1.59651e-07	64.5	21.4115	181.5	18.5	32.88	61.54	4	4	217	132.8	134.9	254.4	22.2	22.5	13.6	2.6	3.63636e+06	2.22571e+06	2259706	4.26253e+06	372672	376846	227804	43794.5	Det	Det	Det	Det	Imp
FALSE	High	Unambiguous	NREPLMPSPQFIK		0.000131915	0	1.598	1	1	12	Q9CZW5	Mitochondrial import receptor subunit TOM70 OS=Mus musculus OX=10090 GN=Tomm70 PE=1 SV=2	Q9CZW5	1	1556.83	13	1.223	0.29	0.421457	0.950377	19.03	24.2893	111.9	88.1	15.86	12.69	4	4	120	81.9	112.1	113.2	92.1	84.8	85.6	110.2	1.33814e+07	9.13724e+06	1.24953e+07	1.26264e+07	1.02713e+07	9.45712e+06	9.54014e+06	1.22902e+07	Det	Det	Det	Det	Det
FALSE	High	Unambiguous	NRHNDVIPTMAQGVTEYK		7.74025e-05	0	1.75	1	1	2	Q8BFP9	[Pyruvate dehydrogenase (acetyl-transferring)] kinase isozyme 1, mitochondrial OS=Mus musculus OX=10090 GN=Pdk1 PE=1 SV=2	Q8BFP9	1	2073.02	18	1.513	0.6	0.337291	0.889122	42.98	21.3449	122.7	77.3	11.16	34.63	4	4	102.8	131.8	115.5	129	51.4	91.6	64.5	113.5	1.54918e+06	1.98636e+06	1.74171e+06	1.94424e+06	774413	1.38131e+06	972539	1.71119e+06	Det	Det	Det	Det	Det
FALSE	High	Unambiguous	NRLDYHISVQNMMR		6.15504e-08	0	3.624	1	1	83	Q9CQQ7	ATP synthase F(0) complex subunit B1, mitochondrial OS=Mus musculus OX=10090 GN=Atp5pb PE=1 SV=1	Q9CQQ7	1	1776.86	14	1.138	0.19	0.391302	0.930915	16.43	30.001	106.5	93.5	22.66	8.28	4	4	109.4	70.4	111	125.6	104	100.1	93.7	85.8	6.31648e+08	4.06697e+08	6.41065e+08	7.24937e+08	6.00404e+08	5.77833e+08	5.40785e+08	4.9566e+08	Det	Det	Det	Det	Det
FALSE	High	Unambiguous	NRLDYHISVQNMMR	1xOxidation [M]	1.36074e-05	0	2.215	1	1	119	Q9CQQ7	ATP synthase F(0) complex subunit B1, mitochondrial OS=Mus musculus OX=10090 GN=Atp5pb PE=1 SV=1	Q9CQQ7	1	1792.86	14	0.98	-0.03	0.917457	0.999988	16.5	27.4393	100.5	99.5	15.78	13.21	4	4	104.9	78.8	115.2	94.5	118.7	106	91.7	90.2	1.09621e+08	8.24021e+07	1.20421e+08	9.87184e+07	1.24074e+08	1.10751e+08	9.57914e+07	9.42817e+07	Det	Det	Det	Det	Det
FALSE	High	Unambiguous	NRLEEVSPNLVR		1.652e-05	0	2.164	1	1	34	Q91VD9	NADH-ubiquinone oxidoreductase 75 kDa subunit, mitochondrial OS=Mus musculus OX=10090 GN=Ndufs1 PE=1 SV=2	Q91VD9	1	1425.78	12	0.718	-0.48	0.0400014	0.278469	6.95	29.2647	83.3	116.7	11.73	5.14	4	4	89.4	71.8	78.3	92.8	109.4	116.2	118	124	3.18452e+08	2.55862e+08	278983656	3.30839e+08	3.89993e+08	4.14234e+08	4.20582e+08	4.42081e+08	Det	Det	Det	Det	Det
FALSE	High	Unambiguous	NRIPVVLLACGSFNPITNMHLR	1xCarbamidomethyl [C10]	1.32812e-09	0	4.624	1	1	19	Q99JR6	Nicotinamide/nicotinic acid mononucleotide adenylyltransferase 3 OS=Mus musculus OX=10090 GN=Nmnat3 PE=1 SV=1	Q99JR6	1	2522.35	22	0.504	-0.99	0.0048107	0.0565725	17.97	23.6539	66.3	133.7	54.56	46.35	4	4	45.5	35.8	120.2	77.5	155.3	92.2	70.6	203	3.70366e+06	2.91966e+06	9791214	6.31471e+06	1.26486e+07	7.51013e+06	5.74795e+06	1.65411e+07	Det	Det	Det	Det	Det
FALSE	High	Unambiguous	NRTQEQCVHNETKNELEK	1xCarbamidomethyl [C7]	5.74165e-05	0	1.832	1	2	18	P58281-2	Isoform 2 of Dynamin-like 120 kDa protein, mitochondrial OS=Mus musculus OX=10090 GN=Opa1	P58281-2; P58281	2	2257.06	18	0.924	-0.11	0.752748	0.999988	25.44	20.9094	99.7	100.3	24.33	22.99	4	4	83.5	124	71.6	106.9	85.9	137.5	88.2	102.4	957359	1.42157e+06	820803	1.22584e+06	984436	1.57572e+06	1.01115e+06	1.1741e+06	Det	Det	Det	Det	Det
FALSE	High	Unambiguous	NRVDTSPTPVSWDVMCK	1xCarbamidomethyl [C16]	2.14124e-07	0	3.299	1	1	11	Q9D6J5	NADH dehydrogenase [ubiquinone] 1 beta subcomplex subunit 8, mitochondrial OS=Mus musculus OX=10090 GN=Ndufb8 PE=1 SV=1	Q9D6J5	1	1991.93	17	0.778	-0.36	0.289659	0.847177	14.97	24.7139	91.6	108.4	17.54	19.83	4	4	92.9	108.8	74.3	78.9	98.2	102.8	99.8	144.3	1.48306e+07	1.7358e+07	1.18512e+07	1.25847e+07	1.56736e+07	1.64107e+07	1.59273e+07	2.30214e+07	Det	Det	Det	Det	Det
FALSE	High	Unambiguous	NQLTSNPENTVFDAK		2.21278e-06	0	2.69	1	1	21	P20029	Endoplasmic reticulum chaperone BiP OS=Mus musculus OX=10090 GN=Hspa5 PE=1 SV=3	P20029	0	1677.81	15	0.922	-0.12	0.779039	0.999988	8.21	25.6039	96	104	20.86	3.04	4	4	91.3	92	84.3	130.1	105.1	98.4	99.3	99.4	2.71097e+07	2.73463e+07	2.50429e+07	3.86501e+07	3.12268e+07	2.92444e+07	2.95098e+07	2.95352e+07	Det	Det	Det	Det	Det
FALSE	High	Unambiguous	NRVGTGEPVETDSPVEAR		3.71166e-06	0	2.555	1	2	3	A2ASS6	Titin OS=Mus musculus OX=10090 GN=Ttn PE=1 SV=1	A2ASS6; A2ASS6-2	1	1912.94	18	1.195	0.26	0.762207	0.999988	68.91	20.8586	110.4	89.6	58.76	53.44	4	4	38.4	192.8	87.7	123.7	138.7	39	120.5	59.3	433238	2.17834e+06	990274	1.39785e+06	1.56657e+06	440592	1.36088e+06	669541	Det	Det	Det	Det	Det
FALSE	High	Unambiguous	NQGYYDYVKPR		4.53194e-05	0	1.896	1	4	23	Q60597	2-oxoglutarate dehydrogenase, mitochondrial OS=Mus musculus OX=10090 GN=Ogdh PE=1 SV=3	Q60597-4; Q60597-3; Q60597-2; Q60597	0	1402.67	11	0.825	-0.28	0.383694	0.926131	7.47	28.2641	90.4	109.6	16.48	3.76	4	4	105	90.9	69.5	91.4	108.8	106.4	116	112.1	1.90203e+08	1.64542e+08	125776424	1.65434e+08	1.97016e+08	1.92693e+08	2.10061e+08	2.0301e+08	Det	Det	Det	Det	Det
FALSE	High	Unambiguous	NPYDPPGRCDPPVISNITK	1xCarbamidomethyl [C9]	8.8387e-05	0	1.713	1	2	2	A2ASS6	Titin OS=Mus musculus OX=10090 GN=Ttn PE=1 SV=1	A2ASS6; A2ASS6-2	1	2140.05	19	1.392	0.48	0.461171	0.967222	32.87	21.923	121.3	78.7	21.21	29.91	4	4	88.4	143.4	125.4	102.5	70	123	76.6	70.8	2.06819e+06	3.35687e+06	2.93595e+06	2.39917e+06	1.63747e+06	2.87914e+06	1.79364e+06	1.65635e+06	Det	Det	Det	Det	Det
FALSE	High	Unambiguous	NPDGYCGLGGTGVSCPMAIK	2xCarbamidomethyl [C6; C15]	8.06939e-06	0	2.352	1	4	2	Q9D6Y7	Mitochondrial peptide methionine sulfoxide reductase OS=Mus musculus OX=10090 GN=Msra PE=1 SV=1	Q9D6Y7-4; Q9D6Y7-3; Q9D6Y7; Q9D6Y7-2	0	2053.91	20
FALSE	High	Unambiguous	NPDGYCGLGGTGVSCPMAIKK	2xCarbamidomethyl [C6; C15]	1.30875e-06	0	2.827	1	4	2	Q9D6Y7	Mitochondrial peptide methionine sulfoxide reductase OS=Mus musculus OX=10090 GN=Msra PE=1 SV=1	Q9D6Y7-4; Q9D6Y7-3; Q9D6Y7; Q9D6Y7-2	1	2182.01	21	0.867	-0.21	0.493123	0.982162	26.45	23.5153	95.8	104.2	9.75	28.94	4	4	77.6	94.9	97.2	89.4	85.1	153.5	87.3	114.9	5.38351e+06	6.5845e+06	6744232	6.20172e+06	5.89888e+06	1.06451e+07	6.0576e+06	7.96834e+06	Det	Det	Det	Det	Det
FALSE	High	Unambiguous	NPEDLIWHTPEGISIKPLYSR		9.69317e-05	0	1.687	1	1	1	P16332	Methylmalonyl-CoA mutase, mitochondrial OS=Mus musculus OX=10090 GN=Mmut PE=1 SV=2	P16332	0	2465.28	21	0.843	-0.25	0.43975	0.957076	39.82	22.793	89.9	110.1	58.17	46.8	4	4	78.1	152.8	119.7	25.9	102.3	137.2	37.3	146.7	2.81037e+06	5.49443e+06	4303523	933029	3.6799e+06	4.93284e+06	1.34058e+06	5.27706e+06	Det	Det	Det	Det	Det
FALSE	High	Unambiguous	NPELVPQNYISDSPAQSIVQHLR		7.06567e-12	0	5.989	1	2	16	Q8CC88	von Willebrand factor A domain-containing protein 8 OS=Mus musculus OX=10090 GN=Vwa8 PE=1 SV=2	Q8CC88-2; Q8CC88	0	2605.34	23	0.967	-0.05	0.999442	0.999988	42.47	26.0299	92	108	33.57	27.6	4	4	76.6	79.3	150.7	102.4	108	103.7	58.7	120.6	2.99069e+07	3.09626e+07	58854334	3.99679e+07	4.21533e+07	4.04991e+07	2.29352e+07	4.70884e+07	Det	Det	Det	Det	Det
FALSE	High	Unambiguous	NPFGNVGLLMGEAGK		9.96829e-07	0	2.898	1	1	17	P50544	Very long-chain specific acyl-CoA dehydrogenase, mitochondrial OS=Mus musculus OX=10090 GN=Acadvl PE=1 SV=3	P50544	0	1503.76	15	68.36	6.1	1e-17	8.97793e-16	145.08	28.0688	197.6	2.4	66.11	195.11	4	4	180.6	168.7	205.7	3.1	1.8	2.6	237.4	0.1	3.09412e+08	2.89023e+08	352294018	5.32709e+06	3.10387e+06	4.37457e+06	4.06594e+08	132685	Det	Det	Det	Det	Det
FALSE	High	Unambiguous	NPFGNVGLLMGEAGK	1xOxidation [M10]	1.91286e-06	0	2.728	1	1	9	P50544	Very long-chain specific acyl-CoA dehydrogenase, mitochondrial OS=Mus musculus OX=10090 GN=Acadvl PE=1 SV=3	P50544	0	1519.76	15	1.122	0.17	0.524546	0.990999	20.45	25.6071	105.2	94.8	15.39	11.43	4	4	91.3	122	117.5	92.2	96.1	81.8	91.5	107.7	2.55765e+07	3.41786e+07	3.29413e+07	2.58428e+07	2.69245e+07	2.29111e+07	2.56293e+07	3.01831e+07	Det	Det	Det	Det	Det
FALSE	High	Unambiguous	NPFVVPDAPKAPEVTAVTK		7.41876e-06	0	2.374	1	2	2	A2ASS6	Titin OS=Mus musculus OX=10090 GN=Ttn PE=1 SV=1	A2ASS6; A2ASS6-2	1	1980.08	19	0.81	-0.3	0.508885	0.985337	45.51	21.1451	89.5	110.5	33.56	78.77	4	4	94.2	142.9	78.4	70.7	103.4	200.5	109	1	1.18465e+06	1.79712e+06	986652	889071	1.30034e+06	2.5219e+06	1.37124e+06	13176.8	Det	Det	Det	Det	Det
FALSE	High	Unambiguous	NPGNQAAYEHFETMK		1.87251e-05	0	2.131	1	1	4	Q64727	Vinculin OS=Mus musculus OX=10090 GN=Vcl PE=1 SV=4	Q64727	0	1736.77	15	1.194	0.26	0.745893	0.999988	8.28	22.5631	109.4	90.6	12.68	3.12	4	4	120.9	108	88.7	112.7	90.3	92.1	96.6	90.6	4.22755e+06	3.77702e+06	3.1037e+06	3.94097e+06	3.15886e+06	3.22197e+06	3.37728e+06	3.16971e+06	Det	Det	Det	Det	Det
FALSE	High	Unambiguous	NPLPSKETIEQEK		3.32385e-05	0	1.979	1	2	4	P20065	Thymosin beta-4 OS=Mus musculus OX=10090 GN=Tmsb4x PE=1 SV=1	P20065-2; P20065	1	1512.79	13	1.279	0.35	0.662296	0.999988	77.22	21.1553	111.9	88.1	57.65	39.36	4	4	196.5	59.6	62.7	153.7	100.4	50.2	117.4	59.5	2.8324e+06	858470	903964	2.21517e+06	1.44787e+06	723476	1.69286e+06	857223	Det	Det	Det	Det	Det
FALSE	High	Unambiguous	NPPPLDANEPDNTAK		2.95837e-05	0	2.01	1	1	5	Q99M04	Lipoyl synthase, mitochondrial OS=Mus musculus OX=10090 GN=Lias PE=1 SV=1	Q99M04	0	1592.76	15	0.75	-0.41	0.400954	0.937823	16.37	20.8382	88.1	111.9	23.32	8.34	4	4	111.6	74.3	98.9	67.9	109.4	104.1	108.3	125.4	1.16384e+06	774601	1.03152e+06	708145	1.14035e+06	1.08562e+06	1.12913e+06	1.30702e+06	Det	Det	Det	Det	Det
FALSE	High	Unambiguous	NPPVLCLHGWLDNANSFDR	1xCarbamidomethyl [C6]	3.8862e-06	0	2.543	1	1	2	Q9EPB5	Serine hydrolase-like protein OS=Mus musculus OX=10090 GN=Serhl PE=1 SV=1	Q9EPB5	0	2225.06	19	9.85	3.3	1.45439e-13	9.86108e-12	146.18	23.1115	189.8	10.2	97.66	145.48	4	4	255.6	71.8	388.6	2.7	4.7	64.2	1	11.4	7.80713e+06	2.19409e+06	11868518	81889.4	142162	1.95984e+06	30697.5	349037	Det	Det	Det	Imp	Imp
FALSE	High	Unambiguous	NPQSILKPHAPTYNDEGL		2.59921e-06	0	2.648	1	2	9	Q9CWU6	Ubiquinol-cytochrome-c reductase complex assembly factor 1 OS=Mus musculus OX=10090 GN=Uqcc1 PE=1 SV=1	Q9CWU6; Q9CWU6-2	0	1994	18	1.201	0.26	0.468147	0.969204	19.47	24.6002	109.6	90.4	27.82	8.32	4	4	107.4	99.2	86.2	157.8	84.1	81.2	86.3	97.8	1.58274e+07	1.4624e+07	12702045	2.32552e+07	1.23901e+07	1.19696e+07	1.27224e+07	1.44118e+07	Det	Det	Det	Det	Det
FALSE	High	Unambiguous	NPSAQQQLVQSCK	1xCarbamidomethyl [C12]	6.05798e-06	0	2.427	1	1	4	Q71LX4	Talin-2 OS=Mus musculus OX=10090 GN=Tln2 PE=1 SV=3	Q71LX4	0	1487.73	13	0.706	-0.5	0.375351	0.920178	26.46	20.0672	88.4	111.6	40.86	25.24	4	4	80.6	100.2	33.1	103.2	160	129.5	94.1	99.3	476689	592761	195635	610310	946096	766124	556393	587401	Det	Det	Imp	Det	Det
FALSE	High	Unambiguous	NPSQVWEFYHYR		6.89907e-06	0	2.393	1	1	6	Q8K2C6	NAD-dependent protein deacylase sirtuin-5, mitochondrial OS=Mus musculus OX=10090 GN=Sirt5 PE=1 SV=1	Q8K2C6	0	1625.75	12	1.091	0.13	0.822385	0.999988	27.7	23.7811	101.2	98.8	12.5	23.6	4	4	102.9	123.5	92.8	100.4	87.2	113.1	66.9	113.2	7.99494e+06	9.58845e+06	7205295	7.79709e+06	6.77181e+06	8.785e+06	5.19376e+06	8.79144e+06	Det	Det	Det	Det	Det
FALSE	High	Unambiguous	NPVGEDQVNLTVK		5.56904e-06	0	2.449	1	1	14	O70468	Myosin-binding protein C, cardiac-type OS=Mus musculus OX=10090 GN=Mybpc3 PE=1 SV=1	O70468	0	1412.74	13	1.014	0.02	0.869403	0.999988	32.89	25.2471	94.7	105.3	27.08	12.88	4	4	69.3	80.3	118	121.4	111.2	83	108.2	108.5	1.53515e+07	1.77932e+07	26141848	2.68833e+07	2.46296e+07	1.8377e+07	2.39691e+07	2.40233e+07	Det	Det	Det	Det	Det
FALSE	High	Unambiguous	NQALNTDNYGHDLASVQALQR		5.97461e-09	0	4.232	1	2	6	P16546	Spectrin alpha chain, non-erythrocytic 1 OS=Mus musculus OX=10090 GN=Sptan1 PE=1 SV=4	P16546; P16546-2	0	2328.13	21	1.989	0.99	0.0315987	0.23469	31.81	22.9912	133.1	66.9	28.56	15.83	4	4	81.8	123.6	152.7	166.5	74.1	56.2	81	64.2	3.63205e+06	5.48868e+06	6781420	7.39512e+06	3.29247e+06	2.49801e+06	3.59883e+06	2.85104e+06	Det	Det	Det	Det	Det
FALSE	High	Unambiguous	QAQQERDELADEIANSSGK		9.59094e-05	0	1.69	1	1	3	Q8VDD5	Myosin-9 OS=Mus musculus OX=10090 GN=Myh9 PE=1 SV=4	Q8VDD5	1	2088.98	19	1.517	0.6	0.433361	0.955311	34.27	21.0675	117.7	82.3	32.8	27.92	4	4	113.5	75.2	122	171.3	94.7	71.4	100	51.9	1.34328e+06	889869	1.44413e+06	2.02753e+06	1.12115e+06	845347	1.18418e+06	614591	Det	Det	Det	Det	Det
FALSE	High	Unambiguous	NSAEETWMVIHGR		4.26024e-06	0	2.519	1	1	8	Q9CQX2	Cytochrome b5 type B OS=Mus musculus OX=10090 GN=Cyb5b PE=1 SV=1	Q9CQX2	0	1529.72	13	0.874	-0.2	0.510364	0.985545	22.49	24.3955	93.3	106.7	22.42	12.25	4	4	102.4	66.9	84.7	114	97.9	122.5	116	95.8	1.21447e+07	7.93179e+06	10045709	1.35211e+07	1.16172e+07	1.45341e+07	1.37623e+07	1.13607e+07	Det	Det	Det	Det	Det
FALSE	High	Unambiguous	NSAHHISLAPCPPPVTPQR	1xCarbamidomethyl [C11]	5.44266e-06	0	2.455	1	6	9	O08715-4	Isoform 4 of A-kinase anchor protein 1, mitochondrial OS=Mus musculus OX=10090 GN=Akap1	O08715; O08715-3; O08715-6; O08715-5; O08715-4; O08715-2	0	2079.06	19	1.213	0.28	0.71756	0.999988	37.99	22.4995	107	93	17.99	28.16	4	4	93.4	121.3	96.9	135.5	55.2	107.7	82.9	107.1	3.02723e+06	3.92848e+06	3.13902e+06	4.39134e+06	1.78959e+06	3.48821e+06	2.68569e+06	3.47024e+06	Det	Det	Det	Det	Det
FALSE	High	Unambiguous	NSVNLSWQQPAFDGGSK		2.79004e-07	0	3.23	1	2	7	A2ASS6	Titin OS=Mus musculus OX=10090 GN=Ttn PE=1 SV=1	A2ASS6; A2ASS6-2	0	1834.87	17
FALSE	High	Unambiguous	NSVSLSWEKPEHDGGSR		1.1313e-06	0	2.865	1	2	10	A2ASS6	Titin OS=Mus musculus OX=10090 GN=Ttn PE=1 SV=1	A2ASS6; A2ASS6-2	0	1884.88	17	1.254	0.33	0.619572	0.999988	31.55	23.0654	106.5	93.5	22.65	16.63	4	4	88.7	136.8	88.3	124.3	89.7	106.7	94.8	70.6	4.3482e+06	6.70687e+06	4.33002e+06	6.09472e+06	4.39554e+06	5.23117e+06	4.64499e+06	3.46016e+06	Det	Det	Det	Det	Det
FALSE	High	Unambiguous	NSVSLSWTKPEHDGGSK		6.01181e-06	0	2.429	1	2	10	A2ASS6	Titin OS=Mus musculus OX=10090 GN=Ttn PE=1 SV=1	A2ASS6; A2ASS6-2	0	1828.88	17	1.309	0.39	0.538003	0.993113	25.01	23.101	114.9	85.1	8.38	18.32	4	4	100.2	123	114.2	115.1	73.9	97.5	103.5	72.6	4.96702e+06	6.09758e+06	5.65817e+06	5.70336e+06	3.66257e+06	4.82952e+06	5.12828e+06	3.59768e+06	Det	Det	Det	Det	Det
FALSE	High	Unambiguous	NTAGAISAPSESTGTIICK	1xCarbamidomethyl [C18]	3.91422e-08	0	3.742	1	2	9	A2ASS6	Titin OS=Mus musculus OX=10090 GN=Ttn PE=1 SV=1	A2ASS6; A2ASS6-2	0	1877.93	19	1.338	0.42	0.542537	0.993747	46.66	21.5585	114.2	85.8	45.12	20.85	4	4	63.5	190.7	98	125	97.2	89.9	77	58.8	1.14385e+06	3.43314e+06	1.76404e+06	2.25125e+06	1.74955e+06	1.61845e+06	1.38594e+06	1.05867e+06	Det	Det	Det	Det	Det
FALSE	High	Unambiguous	NTDPGYNCLPCPPR	2xCarbamidomethyl [C8; C11]	7.03167e-07	0	2.989	1	1	15	P35441	Thrombospondin-1 OS=Mus musculus OX=10090 GN=Thbs1 PE=1 SV=1	P35441	0	1660.72	14	15.733	3.98	1e-17	8.97793e-16	85.53	23.6529	188	12	42.01	77.16	4	4	268.8	85.3	217.9	170.6	29.2	3.1	9.8	15.3	1.86166e+07	5.9105e+06	15087151	1.18113e+07	2.02041e+06	215260	678587	1.06092e+06	Det	Det	Det	Det	Det
FALSE	High	Unambiguous	NTEFYHIPTHSDASK		6.4649e-06	0	2.41	1	3	5	Q8CI51-3	Isoform 3 of PDZ and LIM domain protein 5 OS=Mus musculus OX=10090 GN=Pdlim5	Q8CI51-3; Q8CI51-2; Q8CI51	0	1746.81	15	0.943	-0.08	0.563409	0.999988	19.58	22.1744	97.1	102.9	20.6	9.92	4	4	89.6	126.2	78.7	101.6	112.3	97.2	105.2	89.2	2.4895e+06	3.50689e+06	2.18661e+06	2.82456e+06	3.12248e+06	2.70249e+06	2.92475e+06	2.47801e+06	Det	Det	Det	Det	Det
FALSE	High	Unambiguous	NTEINFQLGIEFDEVTADDRK		2.06456e-09	0	4.509	1	1	3	P11404	Fatty acid-binding protein, heart OS=Mus musculus OX=10090 GN=Fabp3 PE=1 SV=5	P11404	1	2454.18	21	7.621	2.93	2.18709e-11	1.19128e-09	123.08	22.6618	191.1	8.9	103.56	181.99	4	4	303.1	17.4	329	17.6	4.3	2	123.9	2.7	6.47911e+06	371122	7.03178e+06	376472	92844.5	42131.3	2.64851e+06	57103.5	Det	Imp	Det	Imp	Det
FALSE	High	Unambiguous	NTFWDVDGSMVPPEWHR		2.93833e-09	0	4.417	1	1	70	Q7TMF3	NADH dehydrogenase [ubiquinone] 1 alpha subcomplex subunit 12 OS=Mus musculus OX=10090 GN=Ndufa12 PE=1 SV=2	Q7TMF3	0	2072.93	17	0.719	-0.48	0.126782	0.569512	10.55	28.192	81.8	118.2	17.28	9.62	4	4	101.4	80.2	66.6	87.6	121.1	121.2	122.4	99.3	1.76721e+08	1.39795e+08	1.16138e+08	1.52697e+08	2.11089e+08	2.11278e+08	2.13286e+08	1.73035e+08	Det	Det	Det	Det	Det
FALSE	High	Unambiguous	NTFWDVDGSMVPPEWHR	1xOxidation [M10]	7.50431e-06	0	2.371	1	1	10	Q7TMF3	NADH dehydrogenase [ubiquinone] 1 alpha subcomplex subunit 12 OS=Mus musculus OX=10090 GN=Ndufa12 PE=1 SV=2	Q7TMF3	0	2088.92	17	0.654	-0.61	0.0681818	0.394836	13.66	23.7296	79.1	120.9	20.4	27.34	4	4	100.6	61.2	84.1	76.2	76.9	126.4	156.1	118.5	7.76564e+06	4.72179e+06	6.49008e+06	5.88241e+06	5.93986e+06	9.76149e+06	1.20539e+07	9.14456e+06	Det	Det	Det	Det	Det
FALSE	High	Unambiguous	NTGIICTIGPASR	1xCarbamidomethyl [C6]	1.50224e-05	0	2.189	1	2	4	P52480-2	Isoform M1 of Pyruvate kinase PKM OS=Mus musculus OX=10090 GN=Pkm	P52480; P52480-2	0	1359.7	13	1.296	0.37	0.326427	0.879979	41.37	23.8896	113	87	39.22	23.37	4	4	111.4	56	161.6	110.9	119	69.7	81.3	90.2	1.00132e+07	5.03667e+06	14527609	9.96394e+06	1.06914e+07	6.26362e+06	7.3031e+06	8.10287e+06	Det	Det	Det	Det	Det
FALSE	High	Unambiguous	NTNAGAPPGTAYQSPLSLSR		7.75527e-09	0	4.164	1	4	47	Q60597	2-oxoglutarate dehydrogenase, mitochondrial OS=Mus musculus OX=10090 GN=Ogdh PE=1 SV=3	Q60597-4; Q60597-3; Q60597-2; Q60597	0	2002	20	0.96	-0.06	0.923323	0.999988	14.72	28.3385	98.1	101.9	12.99	9.65	4	4	82.4	98.7	94.1	112.9	94.6	117.2	98.3	101.8	1.52425e+08	1.82555e+08	1.73986e+08	2.08777e+08	1.74879e+08	2.16704e+08	1.81731e+08	1.88342e+08	Det	Det	Det	Det	Det
FALSE	High	Unambiguous	NTNFAHPAVR		0.000136443	0	1.588	1	2	8	Q9ER88	28S ribosomal protein S29, mitochondrial OS=Mus musculus OX=10090 GN=Dap3 PE=1 SV=1	Q9ER88; Q9ER88-2	0	1126.58	10	1.072	0.1	0.938951	0.999988	9.31	22.4257	103.5	96.5	6.71	11.35	4	4	104.1	112.6	97.8	98.3	91.4	97.3	111.9	86.5	3.18551e+06	3.44574e+06	2.99041e+06	3.00624e+06	2.79709e+06	2.97797e+06	3.4232e+06	2.64771e+06	Det	Det	Det	Det	Det
FALSE	High	Unambiguous	NTPIYVSSPTWENHNAVFSAAGFK		1.07649e-10	0	5.279	1	1	8	P05201	Aspartate aminotransferase, cytoplasmic OS=Mus musculus OX=10090 GN=Got1 PE=1 SV=3	P05201	0	2637.27	24	0.906	-0.14	0.547328	0.993944	11.99	22.9289	96	104	9.4	23.85	4	4	81.3	102.2	90.3	90.8	100	91.6	96.4	147.4	3.77979e+06	4.75311e+06	4.20077e+06	4.22464e+06	4.64891e+06	4.26063e+06	4.48178e+06	6.85751e+06	Det	Det	Det	Det	Det
FALSE	High	Unambiguous	NTQIIIQEESGIPK		3.65524e-06	0	2.559	1	1	13	P16332	Methylmalonyl-CoA mutase, mitochondrial OS=Mus musculus OX=10090 GN=Mmut PE=1 SV=2	P16332	0	1569.85	14	0.993	-0.01	0.955589	0.999988	19.29	24.4045	96.9	103.1	13.63	8.91	4	4	88.6	87.4	115.5	104.7	102.6	110.2	102.5	88.6	1.12169e+07	1.10657e+07	14619634	1.32528e+07	1.29909e+07	1.39477e+07	1.29756e+07	1.12171e+07	Det	Det	Det	Det	Det
FALSE	High	Unambiguous	NTSSEPPEYQLMTGEQIHQER		4.70996e-09	0	4.294	1	1	3	Q9CZD5	Translation initiation factor IF-3, mitochondrial OS=Mus musculus OX=10090 GN=Mtif3 PE=1 SV=1	Q9CZD5	0	2474.13	21	3.389	1.76	0.00122667	0.0174905	101.99	21.6422	158.9	41.1	68.82	96.95	4	4	2.9	143.3	158.7	210.2	44.5	34.3	31.6	174.4	30690.2	1.49208e+06	1652433	2.18827e+06	463258	356765	329014	1.81529e+06	Imp	Det	Det	Det	Imp
FALSE	High	Unambiguous	NSTLSEEDYIER		5.04641e-05	0	1.867	1	1	5	O55003	BCL2/adenovirus E1B 19 kDa protein-interacting protein 3 OS=Mus musculus OX=10090 GN=Bnip3 PE=1 SV=1	O55003	0	1455.66	12	1.565	0.65	0.237399	0.785952	29.85	22.4199	122	78	17.18	24.82	4	4	114.1	102.1	151.1	119.8	77.7	71.8	58.7	104.8	3.7127e+06	3.32175e+06	4.91838e+06	3.8997e+06	2.52769e+06	2.33775e+06	1.90948e+06	3.41196e+06	Det	Det	Det	Det	Det
FALSE	High	Unambiguous	NSAGGTSVGWDSPPASPLQR		5.8481e-05	0	1.827	1	1	2	Q61234	Alpha-1-syntrophin OS=Mus musculus OX=10090 GN=Snta1 PE=1 SV=1	Q61234	0	1983.95	20	0.993	-0.01	0.924943	0.999988	65.76	20.6578	99.1	100.9	46.23	65.07	4	4	113.3	165.5	112.4	43.2	132.6	3.1	116.3	113.6	876760	1.28066e+06	869358	333899	1.02564e+06	23828.9	900168	879198	Det	Det	Det	Imp	Det
FALSE	High	Unambiguous	NSSYFVEWIPNNVK		7.25057e-06	0	2.38	2	7	7	P99024; P68372	Tubulin beta-5 chain OS=Mus musculus OX=10090 GN=Tubb5 PE=1 SV=1;Tubulin beta-4B chain OS=Mus musculus OX=10090 GN=Tubb4b PE=1 SV=1	Q7TMM9; Q9D6F9; Q9ERD7; P99024; P68372; Q9CWF2; Q922F4	0	1696.83	14	1.077	0.11	0.881305	0.999988	40.23	23.6998	105.1	94.9	27.44	23.63	4	4	68.5	96.4	114.7	135.6	99.8	69.9	90.4	124.7	5.02598e+06	7.07617e+06	8417301	9.95385e+06	7.32847e+06	5.13035e+06	6.638e+06	9.15405e+06	Det	Det	Det	Det	Det
FALSE	High	Unambiguous	NSSVGLIQLNRPK		5.0999e-06	0	2.472	1	1	40	Q8BH95	Enoyl-CoA hydratase, mitochondrial OS=Mus musculus OX=10090 GN=Echs1 PE=1 SV=1	Q8BH95	0	1425.82	13	0.887	-0.17	0.474964	0.972544	10.27	29.9023	95.1	104.9	11.96	11.05	4	4	88	83.9	109.5	96.4	99.9	103.6	96.3	122.5	5.04886e+08	4.80979e+08	627834016	5.53142e+08	5.7295e+08	5.94244e+08	5.52189e+08	7.02424e+08	Det	Det	Det	Det	Det
FALSE	High	Unambiguous	NSDIIVPHKYPR		3.16552e-05	0	1.992	1	3	4	A2ASS6	Titin OS=Mus musculus OX=10090 GN=Ttn PE=1 SV=1	A2ASS6; A2ASS6-3; A2ASS6-2	1	1438.78	12	1.756	0.81	0.195226	0.720155	130.18	20.644	135.5	64.5	67.58	99.49	4	4	33.8	77.3	133	212.6	16.1	144.9	9.1	173.3	204189	466922	803299	1.28419e+06	97149.6	875174	55265.4	1.04723e+06	Imp	Det	Det	Det	Imp
FALSE	High	Unambiguous	NSDIQGALDSITK		0.000127948	0	1.607	1	1	1	P02469	Laminin subunit beta-1 OS=Mus musculus OX=10090 GN=Lamb1 PE=1 SV=3	P02469	0	1361.69	13	2.919	1.55	0.0233207	0.189152	59.33	21.1083	150.4	49.6	45.83	56.17	4	4	43.5	152.9	157.6	180.3	49.3	41.3	53.2	121.8	377806	1.32755e+06	1.36824e+06	1.56508e+06	427520	358527	461670	1.05761e+06	Imp	Det	Det	Det	Imp
FALSE	High	Unambiguous	NSFPITIITLGPPSKPK		5.35367e-05	0	1.851	1	2	1	A2ASS6	Titin OS=Mus musculus OX=10090 GN=Ttn PE=1 SV=1	A2ASS6; A2ASS6-2	0	1810.05	17	1.436	0.52	0.442884	0.958992	43.81	22.2918	113	87	28.42	61.41	4	4	100.5	125	102.3	177.5	8.3	84	112.3	90.2	2.73869e+06	3.40534e+06	2.78666e+06	4.83662e+06	226438	2.28971e+06	3.06085e+06	2.45696e+06	Det	Det	Det	Det	Imp
FALSE	High	Unambiguous	NSFTIPSQPGIPEEVGAGK		1.10134e-06	0	2.872	1	2	2	A2ASS6	Titin OS=Mus musculus OX=10090 GN=Ttn PE=1 SV=1	A2ASS6; A2ASS6-2	0	1927.98	19	1.545	0.63	0.222905	0.761041	53.07	22.5773	121.4	78.6	23.65	73.74	4	4	100.5	97	152.4	146.2	90.6	68	140.1	5.1	3.20226e+06	3.08992e+06	4854783	4.65856e+06	2.88553e+06	2.16707e+06	4.4628e+06	162650	Det	Det	Det	Det	Det
FALSE	High	Unambiguous	NSGIENGAFQGLK		4.39912e-05	0	1.904	1	1	1	P28654	Decorin OS=Mus musculus OX=10090 GN=Dcn PE=1 SV=1	P28654	0	1334.67	13	16.26	4.02	1e-17	8.97793e-16	142.72	23.4591	187.5	12.5	113.56	139.78	4	4	7	24.9	263	453.4	3.6	8.2	39.5	0.3	272526	972135	10250334	1.76706e+07	139151	320962	1.54124e+06	11817.7	Imp	Det	Det	Det	Imp
FALSE	High	Unambiguous	NSGMPPGAAAIAVLPVTLDTPMNRK		5.50549e-06	0	2.452	1	1	3	Q8BVI4	Dihydropteridine reductase OS=Mus musculus OX=10090 GN=Qdpr PE=1 SV=2	Q8BVI4	1	2521.33	25	0.529	-0.92	0.0229689	0.186998	10.79	22.4664	69.2	130.8	58.68	13.65	4	4	9.5	94.8	74.9	73.9	142.7	138.9	110.6	154.7	271033	2.70848e+06	2140423	2.11124e+06	4.07598e+06	3.96854e+06	3.16066e+06	4.42107e+06	Imp	Det	Det	Det	Det
FALSE	High	Unambiguous	NSLESYAFNMK		7.60185e-05	0	1.755	1	1	8	P63017	Heat shock cognate 71 kDa protein OS=Mus musculus OX=10090 GN=Hspa8 PE=1 SV=1	P63017	0	1303.6	11	1.214	0.28	0.310978	0.865685	34.12	25.0645	112.1	87.9	28.9	19.23	4	4	62.5	116.5	124.5	131.4	104.5	85.2	69.2	106.3	1.14586e+07	2.13609e+07	22828316	2.40959e+07	1.91585e+07	1.56178e+07	1.2689e+07	1.9493e+07	Det	Det	Det	Det	Det
FALSE	High	Unambiguous	NSITSSSDGEDGLHHFLR		2.14596e-06	0	2.698	1	1	2	Q9ES83	Blood vessel epicardial substance OS=Mus musculus OX=10090 GN=Bves PE=1 SV=1	Q9ES83	0	1971.92	18	1.116	0.16	0.921837	0.999988	41.26	21.504	114.6	85.4	28.62	28.35	4	4	76.6	136	90.2	138.3	67.6	82.1	82.9	126.4	1.32491e+06	2.35345e+06	1.56077e+06	2.39331e+06	1.16935e+06	1.41992e+06	1.4344e+06	2.18715e+06	Det	Det	Det	Det	Det
FALSE	High	Unambiguous	NSLWICSNEECPGECLVTGQSHFK	3xCarbamidomethyl [C6; C11; C15]	1.07863e-08	0	4.078	1	1	3	Q8CIZ8	von Willebrand factor OS=Mus musculus OX=10090 GN=Vwf PE=1 SV=2	Q8CIZ8	0	2852.24	24	5.341	2.42	5.90481e-07	1.7933e-05	148.37	21.9544	120.4	79.6	113.31	61.35	4	4	338.1	2	365.8	5.2	31.4	28.5	2	27	4.01535e+06	23767.2	4.34389e+06	61790.2	373376	338904	23292.6	320216	Det	Imp	Det	Imp	Imp
FALSE	High	Unambiguous	NSMHVDMADEAYSIGPAPSQQSYLAMEK		6.76746e-11	0	5.4	1	1	7	Q99MR8	Methylcrotonoyl-CoA carboxylase subunit alpha, mitochondrial OS=Mus musculus OX=10090 GN=Mccc1 PE=1 SV=2	Q99MR8	0	3070.36	28	0.882	-0.18	0.499841	0.982295	25.05	23.781	90.7	109.3	23.64	22.37	4	4	76.5	85.6	129	96.5	70.7	103.1	122.3	116.2	6.33739e+06	7.08938e+06	10683653	7.98654e+06	5.85084e+06	8.53223e+06	1.01282e+07	9.62403e+06	Det	Det	Det	Det	Det
FALSE	High	Unambiguous	NSPLVSRLTLYDIAHTPGVAADLSHIETRANVK		2.03313e-09	0	4.513	1	1	1	P08249	Malate dehydrogenase, mitochondrial OS=Mus musculus OX=10090 GN=Mdh2 PE=1 SV=3	P08249	2	3558.9	33	0.485	-1.04	0.0211472	0.175906	27.98	21.825	60	140	87.46	84.43	4	4	110.6	9.5	21.8	112.7	16.1	262.4	64.9	202	1.46694e+06	125464	289641	1.49571e+06	213350	3.48137e+06	861623	2.68068e+06	Det	Imp	Imp	Det	Imp
FALSE	High	Unambiguous	NSQLTGGFTVEPVHDGAR		5.29978e-08	0	3.663	1	1	3	Q05793	Basement membrane-specific heparan sulfate proteoglycan core protein OS=Mus musculus OX=10090 GN=Hspg2 PE=1 SV=1	Q05793	0	1884.92	18	1.309	0.39	0.608981	0.999988	32.18	22.2324	112.2	87.8	31.05	14.57	4	4	73.8	100	124.7	156.7	91	70.1	83.9	99.8	1.96357e+06	2.65894e+06	3317823	4.16695e+06	2.42067e+06	1.86412e+06	2.23151e+06	2.6543e+06	Det	Det	Det	Det	Det
FALSE	High	Unambiguous	NSQSGNALTAYAMFK		9.61893e-06	0	2.306	1	1	6	Q8BGY7	Protein FAM210A OS=Mus musculus OX=10090 GN=Fam210a PE=1 SV=1	Q8BGY7	0	1602.76	15	1.339	0.42	0.399338	0.936644	26.7	23.2446	112.4	87.6	22.7	16.28	4	4	119.5	93.9	151.9	98.9	92.3	77.7	67.8	97.8	6.80729e+06	5.34894e+06	8654310	5.6358e+06	5.25869e+06	4.42777e+06	3.86299e+06	5.5692e+06	Det	Det	Det	Det	Det
FALSE	High	Unambiguous	NSSGHAQGSAIVNVLDRPGPCQNLK	1xCarbamidomethyl [C21]	1.19286e-09	0	4.652	1	2	19	A2ASS6	Titin OS=Mus musculus OX=10090 GN=Ttn PE=1 SV=1	A2ASS6; A2ASS6-2	0	2619.31	25	1.061	0.09	0.888233	0.999988	78.06	23.9669	108.5	91.5	53.66	19.52	4	4	75.6	145	41	160.1	94.6	82.4	80.7	120.7	6.97465e+06	1.33762e+07	3.77894e+06	1.47702e+07	8.72657e+06	7.60061e+06	7.44272e+06	1.11323e+07	Det	Det	Det	Det	Det
FALSE	High	Unambiguous	NSSQFDWALMR		7.99526e-05	0	1.741	1	1	7	Q6PB66	Leucine-rich PPR motif-containing protein, mitochondrial OS=Mus musculus OX=10090 GN=Lrpprc PE=1 SV=2	Q6PB66	0	1354.62	11	1.07	0.1	0.718328	0.999988	20.88	24.9358	105.4	94.6	16.21	11.66	4	4	95.4	83.5	120.6	112.5	97.2	88.9	89	112.9	1.72771e+07	1.51276e+07	21839860	2.0375e+07	1.7611e+07	1.61085e+07	1.61138e+07	2.0458e+07	Det	Det	Det	Det	Det
FALSE	High	Unambiguous	NSSYAHGGLDSNGKPADAVYGQK		0.000110739	0	1.649	1	1	3	P97855	Ras GTPase-activating protein-binding protein 1 OS=Mus musculus OX=10090 GN=G3bp1 PE=1 SV=1	P97855	0	2336.09	23	0.939	-0.09	0.552505	0.995503	83.67	22.0957	96.8	103.2	68.54	40.98	4	4	169	9	100.7	105.6	147.7	121.3	47.3	99.4	3.85489e+06	205831	2.29621e+06	2.4081e+06	3.37014e+06	2.76698e+06	1.07953e+06	2.26848e+06	Det	Imp	Det	Det	Det
FALSE	High	Unambiguous	QASEQNWANYSAEQNR		6.13147e-08	0	3.625	1	1	16	P23242	Gap junction alpha-1 protein OS=Mus musculus OX=10090 GN=Gja1 PE=1 SV=2	P23242	0	1895.83	16	0.69	-0.53	0.0958672	0.485461	7.37	24.0862	81.7	118.3	14.15	4.87	4	4	70.4	97.1	85.9	76.5	123.6	121.1	111.5	113.9	7.03778e+06	9.71186e+06	8586881	7.64573e+06	1.23527e+07	1.21079e+07	1.11484e+07	1.13889e+07	Det	Det	Det	Det	Det
FALSE	High	Unambiguous	QASGGPVDIGPEYQQDLDR		1.79826e-09	0	4.545	1	1	29	P97450	ATP synthase-coupling factor 6, mitochondrial OS=Mus musculus OX=10090 GN=Atp5pf PE=1 SV=1	P97450	0	2044.96	19	0.986	-0.02	0.911127	0.999988	22.61	27.2239	96.5	103.5	19.23	12.49	4	4	89.2	107	122.2	79	82.3	103.2	106.7	110.4	7.80766e+07	9.36874e+07	106949586	6.9191e+07	7.20475e+07	9.03033e+07	9.33597e+07	9.66518e+07	Det	Det	Det	Det	Det
FALSE	High	Unambiguous	QASGGPVDIGPEYQQDLDRELYK		1.21243e-10	0	5.248	1	1	68	P97450	ATP synthase-coupling factor 6, mitochondrial OS=Mus musculus OX=10090 GN=Atp5pf PE=1 SV=1	P97450	1	2578.24	23	1.034	0.05	0.802023	0.999988	27.64	30.84	103.4	96.6	27.95	28	4	4	83.4	77.7	109	140.5	87.6	74.6	136.9	90.4	9.11749e+08	8.49705e+08	1192031319	1.53688e+09	9.57616e+08	8.15518e+08	1.4975e+09	9.88912e+08	Det	Det	Det	Det	Det
FALSE	High	Unambiguous	QLEDELVSLQK		7.12239e-05	0	1.773	1	2	19	P58771	Tropomyosin alpha-1 chain OS=Mus musculus OX=10090 GN=Tpm1 PE=1 SV=1	P58771-2; P58771	0	1301.69	11	1.009	0.01	0.828206	0.999988	17.12	26.3789	101.3	98.7	48	22.62	4	4	75.1	184.4	89.4	81.2	85.2	123.7	80.2	80.8	4.17164e+07	1.02438e+08	49627048	4.50951e+07	4.73417e+07	6.86878e+07	4.45458e+07	4.48775e+07	Det	Det	Det	Det	Det
FALSE	High	Unambiguous	QLEDELVSLQKK		3.6915e-05	0	1.951	1	2	4	P58771	Tropomyosin alpha-1 chain OS=Mus musculus OX=10090 GN=Tpm1 PE=1 SV=1	P58771-2; P58771	1	1429.79	12	1.299	0.38	0.587859	0.999988	24.77	21.4447	115.8	84.2	31.12	14.81	4	4	59.6	128.4	114.5	133.7	86.8	89.7	109.7	77.7	877551	1.89077e+06	1.68635e+06	1.96785e+06	1.27745e+06	1.32003e+06	1.61455e+06	1.14411e+06	Det	Det	Det	Det	Det
FALSE	High	Unambiguous	QLEEEQQALQK		5.69959e-05	0	1.834	1	2	4	P58774	Tropomyosin beta chain OS=Mus musculus OX=10090 GN=Tpm2 PE=1 SV=1	P58774; P58774-2	0	1343.68	11	1.656	0.73	0.245584	0.796505	32.22	20.6691	128.4	71.6	19.35	25.66	4	4	91.5	148.1	123.3	133.7	102.3	66	57.5	77.6	846750	1.37044e+06	1.14079e+06	1.23746e+06	946820	610573	532349	717842	Det	Det	Det	Det	Det
FALSE	High	Unambiguous	QIEGHTICALGDGAAWPVQGLIR	1xCarbamidomethyl [C8]	3.39899e-13	0	6.78	1	1	49	Q91YT0	NADH dehydrogenase [ubiquinone] flavoprotein 1, mitochondrial OS=Mus musculus OX=10090 GN=Ndufv1 PE=1 SV=1	Q91YT0	0	2462.26	23	0.737	-0.44	0.0592508	0.360996	5.12	29.146	84.7	115.3	11.74	5.05	4	4	78.7	85.1	101.4	81.5	110.4	116.6	119.4	106.9	2.66562e+08	2.88336e+08	3.4353e+08	2.75897e+08	3.7383e+08	3.94891e+08	4.04585e+08	3.62056e+08	Det	Det	Det	Det	Det
FALSE	High	Unambiguous	QLETIDQLHLEYAK		2.39823e-06	0	2.669	1	1	6	P57780	Alpha-actinin-4 OS=Mus musculus OX=10090 GN=Actn4 PE=1 SV=1	P57780	0	1700.89	14	1.274	0.35	0.694359	0.999988	50.58	22.1446	106.2	93.8	42.65	27.88	4	4	71.6	135.4	75.5	171.5	107.5	105.1	57.5	75.8	1.90397e+06	3.59894e+06	2.00761e+06	4.55648e+06	2.85672e+06	2.79402e+06	1.52776e+06	2.01498e+06	Det	Det	Det	Det	Det
FALSE	High	Unambiguous	QLEVEPEGLEPEAEK		7.30659e-07	0	2.979	1	1	15	Q8CGK3	Lon protease homolog, mitochondrial OS=Mus musculus OX=10090 GN=Lonp1 PE=1 SV=2	Q8CGK3	0	1696.83	15	1.177	0.23	0.413029	0.945058	11.58	25.3071	108.1	91.9	11.71	6.13	4	4	93.2	106.1	123.9	110.3	97.3	85.3	88.7	95.3	2.22363e+07	2.53165e+07	29584442	2.63339e+07	2.32237e+07	2.03534e+07	2.11672e+07	2.27503e+07	Det	Det	Det	Det	Det
FALSE	High	Unambiguous	QIFGEATKQPGIVFVAAK		1.62217e-06	0	2.771	1	1	14	P18242	Cathepsin D OS=Mus musculus OX=10090 GN=Ctsd PE=1 SV=1	P18242	1	1904.06	18	0.897	-0.16	0.571704	0.999988	14.1	24.1529	94.9	105.1	33.37	10.58	4	4	88.3	85	75.9	148.6	95.5	96.4	116.4	93.9	9.75884e+06	9.38994e+06	8390328	1.64235e+07	1.05549e+07	1.06525e+07	1.28675e+07	1.03754e+07	Det	Det	Det	Det	Det
FALSE	High	Unambiguous	QIFGQTTIHQHIPFNWDSEFVQLHFGK		4.51057e-12	0	6.106	1	1	35	Q9QXX4	Calcium-binding mitochondrial carrier protein Aralar2 OS=Mus musculus OX=10090 GN=Slc25a13 PE=1 SV=1	Q9QXX4	0	3254.62	27	1.66	0.73	0.0143447	0.131878	34.69	26.0906	124.5	75.5	35.88	19	4	4	145.6	66.5	169.6	114.4	88.4	58.2	70.3	87	5.69917e+07	2.60493e+07	6.64035e+07	4.47755e+07	3.46233e+07	2.27769e+07	2.75349e+07	3.40555e+07	Det	Det	Det	Det	Det
FALSE	High	Unambiguous	QLFHPEQLITGKEDAANNYAR		1.2356e-06	0	2.842	2	6	4	P05213; P68368	Tubulin alpha-1B chain OS=Mus musculus OX=10090 GN=Tuba1b PE=1 SV=2;Tubulin alpha-4A chain OS=Mus musculus OX=10090 GN=Tuba4a PE=1 SV=1	P05214; Q9JJZ2; P68369; P05213; P68373; P68368	1	2415.21	21	1.759	0.81	0.110436	0.527514	75.08	22.7981	131.5	68.5	19.79	59.48	4	4	129.8	117.2	144.3	88.4	99.2	41.6	40.9	138.6	5.46804e+06	4.93668e+06	6.08048e+06	3.72642e+06	4.18192e+06	1.75098e+06	1.72479e+06	5.83937e+06	Det	Det	Det	Det	Det
FALSE	High	Unambiguous	QIFLGGVDKR		5.37346e-05	0	1.85	1	1	39	P51881	ADP/ATP translocase 2 OS=Mus musculus OX=10090 GN=Slc25a5 PE=1 SV=3	P51881	1	1132.65	10	1.192	0.25	0.271851	0.826171	13.69	28.9	108.7	91.3	11.88	5.41	4	4	126.6	95.1	110.7	106.7	90.8	91.6	95.1	83.5	3.55797e+08	2.67145e+08	311091641	2.99742e+08	2.55059e+08	2.57483e+08	2.67295e+08	2.34643e+08	Det	Det	Det	Det	Det
FALSE	High	Unambiguous	QIFLGGVDRHK		9.29e-05	0	1.699	1	1	4	P48962	ADP/ATP translocase 1 OS=Mus musculus OX=10090 GN=Slc25a4 PE=1 SV=4	P48962	1	1269.71	11	0.136	-2.88	2.84217e-14	2.04416e-12	2.41	23.3402	36.6	163.4	80.26	108.68	4	4	39.7	13.1	1.8	35.8	102.8	464.6	91.1	51	3.59752e+06	1.19047e+06	164649	3.24514e+06	9.31499e+06	4.20983e+07	8.25031e+06	4.62346e+06	Det	Det	Imp	Det	Det
FALSE	High	Unambiguous	QIFQEADDMVAQK		5.17871e-05	0	1.86	1	1	4	P15508	Spectrin beta chain, erythrocytic OS=Mus musculus OX=10090 GN=Sptb PE=1 SV=4	P15508	0	1522.72	13	0.668	-0.58	0.115097	0.539747	46.79	23.156	80.1	119.9	75.83	74.29	4	4	62	5.3	148.6	114.3	188.6	84.5	187.7	9	2.29805e+06	197209	5507674	4.23493e+06	6.98907e+06	3.13243e+06	6.95887e+06	333987	Det	Imp	Det	Det	Det
FALSE	High	Unambiguous	QIGVEHVVVYVNK		1.47392e-06	0	2.796	1	2	18	Q8BFR5	Elongation factor Tu, mitochondrial OS=Mus musculus OX=10090 GN=Tufm PE=1 SV=1	Q8BFR5; Q8BFR5-2	0	1483.83	13	1.166	0.22	0.332323	0.885984	50.08	28.0892	107.8	92.2	41.7	14.84	4	4	64.2	142.6	76.8	154.9	77.2	80.8	99.1	104.4	1.02715e+08	2.27964e+08	122775076	2.47582e+08	1.23372e+08	1.29156e+08	1.5847e+08	1.66926e+08	Det	Det	Det	Det	Det
FALSE	High	Unambiguous	QLHIPTMENGPELILR		7.85643e-06	0	2.359	1	1	18	O35855	Branched-chain-amino-acid aminotransferase, mitochondrial OS=Mus musculus OX=10090 GN=Bcat2 PE=1 SV=2	O35855	0	1861	16	1.054	0.08	0.682314	0.999988	17.8	26.9832	99.9	100.1	15.16	11.9	4	4	93	125.3	103.2	91.3	107.7	104.5	82.6	92.4	6.81254e+07	9.18023e+07	75642034	6.68992e+07	7.89095e+07	7.6581e+07	6.05604e+07	6.76849e+07	Det	Det	Det	Det	Det
FALSE	High	Unambiguous	QLHIPTMENGPELILR	1xOxidation [M7]	1.35557e-05	0	2.216	1	1	13	O35855	Branched-chain-amino-acid aminotransferase, mitochondrial OS=Mus musculus OX=10090 GN=Bcat2 PE=1 SV=2	O35855	0	1876.99	16	0.642	-0.64	0.0497709	0.323487	2.85	23.8742	77.7	122.3	4.01	18.02	4	4	78.2	81.8	85.9	80	127.6	127.3	86.7	132.6	6.40993e+06	6.7011e+06	7035738	6.5568e+06	1.04565e+07	1.04308e+07	7.10631e+06	1.08648e+07	Det	Det	Det	Det	Det
FALSE	High	Unambiguous	QICPFGSGIIVGPDDSAVDMDECKEPDVCR	3xCarbamidomethyl [C3; C23; C29]	1.08795e-09	0	4.676	1	1	1	Q61554	Fibrillin-1 OS=Mus musculus OX=10090 GN=Fbn1 PE=1 SV=2	Q61554	1	3366.47	30	1.158	0.21	0.872114	0.999988	147.38	21.8372	102.4	97.6	161.43	74.21	4	4	0.3	54.4	551.2	40.3	0.3	60.3	60.3	33	1991.81	369621	3.74679e+06	273939	1817.73	410088	409895	224027	Imp	Imp	Det	Imp	Imp
FALSE	High	Unambiguous	QLKPPAELYPEDINTFK		6.68968e-07	0	3.002	1	4	40	Q8CAQ8-2	Isoform 2 of MICOS complex subunit Mic60 OS=Mus musculus OX=10090 GN=Immt	Q8CAQ8-5; Q8CAQ8; Q8CAQ8-2; Q8CAQ8-3	0	2003.05	17	0.858	-0.22	0.41276	0.945008	24.29	28.642	95.5	104.5	14.8	27.99	4	4	75.3	106.8	100.9	90.5	138.4	75.8	87.3	125.1	1.79e+08	2.53941e+08	240049009	2.15235e+08	3.29209e+08	1.8023e+08	2.07776e+08	2.97492e+08	Det	Det	Det	Det	Det
FALSE	High	Unambiguous	QLAVNGPQSGSDVTHQHPETAR		3.42509e-05	0	1.971	1	1	1	Q8VBT1	Beta-taxilin OS=Mus musculus OX=10090 GN=Txlnb PE=1 SV=2	Q8VBT1	0	2329.13	22	1.009	0.01	0.965269	0.999988	59.39	20.1106	96.6	103.4	98.16	42.81	4	4	323	69.8	77.1	53.5	92.6	72.7	26.5	84.8	2.50867e+06	542117	599065	415894	719068	564734	205606	658676	Det	Det	Det	Det	Det
FALSE	High	Unambiguous	QKYEESQSELESSQK		1.46466e-07	0	3.398	2	2	41	Q02566; Q91Z83	Myosin-6 OS=Mus musculus OX=10090 GN=Myh6 PE=1 SV=2;Myosin-7 OS=Mus musculus OX=10090 GN=Myh7 PE=2 SV=1	Q02566; Q91Z83	1	1799.83	15	1.04	0.06	0.732255	0.999988	26.9	27.9277	97.6	102.4	29.55	16.32	4	4	83.8	151	86	102.4	107.8	99.3	97.6	72.1	1.26646e+08	2.28286e+08	1.30033e+08	1.54723e+08	1.6291e+08	1.50078e+08	1.4745e+08	1.09025e+08	Det	Det	Det	Det	Det
FALSE	High	Unambiguous	QGSTAVHPQEATQSSWQEEVTQGPHSFQR		4.65173e-08	0	3.697	1	6	2	Q02357-6	Isoform 6 of Ankyrin-1 OS=Mus musculus OX=10090 GN=Ank1	Q02357-5; Q02357-4; Q02357-2; Q02357-6; Q02357; Q02357-3	0	3237.49	29	0.223	-2.16	0.000151557	0.00279854	1.42	20.6775	35.5	164.5	31.43	50.41	4	4	46.7	47.8	21.6	38.1	212.5	181.2	210.9	41.3	446839	456961	206276	364973	2.03298e+06	1.73382e+06	2.01736e+06	394940	Imp	Imp	Imp	Imp	Det
FALSE	High	Unambiguous	QGTFHSQQALEYGTK		5.23361e-07	0	3.066	1	1	49	Q9WUM5	Succinate--CoA ligase [ADP/GDP-forming] subunit alpha, mitochondrial OS=Mus musculus OX=10090 GN=Suclg1 PE=1 SV=4	Q9WUM5	0	1694.81	15	0.912	-0.13	0.585876	0.999988	15.82	29.6008	94.3	105.7	14.72	15.43	4	4	111.6	103.1	84.9	82.7	114.2	121.2	96.1	86.2	5.04312e+08	4.65552e+08	383728580	3.73395e+08	5.15728e+08	5.4776e+08	4.34347e+08	3.89355e+08	Det	Det	Det	Det	Det
FALSE	High	Unambiguous	QGTHITVVAHSRPVGHCLEAAAVLSK	1xCarbamidomethyl [C17]	1.65273e-09	0	4.567	1	1	186	Q9D051	Pyruvate dehydrogenase E1 component subunit beta, mitochondrial OS=Mus musculus OX=10090 GN=Pdhb PE=1 SV=1	Q9D051	0	2738.45	26	1.79	0.84	0.000483629	0.00772502	60.37	28.734	132.7	67.3	39.43	42.03	4	4	51.1	143.3	130.7	157	63	51.3	76.4	127.2	1.18076e+08	3.31207e+08	3.02165e+08	3.62951e+08	1.45705e+08	1.18665e+08	1.76747e+08	2.94044e+08	Det	Det	Det	Det	Det
FALSE	High	Unambiguous	QGTIFLAGPPLVK		9.69263e-06	0	2.304	1	1	13	Q3ULD5	Methylcrotonoyl-CoA carboxylase beta chain, mitochondrial OS=Mus musculus OX=10090 GN=Mccc2 PE=1 SV=1	Q3ULD5	0	1340.79	13	0.961	-0.06	0.931463	0.999988	16.59	25.6262	98	102	10.15	24.49	4	4	95.8	89.9	85.6	107.8	98.3	84.9	94.8	142.9	2.83559e+07	2.66054e+07	25342900	3.18989e+07	2.91059e+07	2.5115e+07	2.80528e+07	4.23019e+07	Det	Det	Det	Det	Det
FALSE	High	Unambiguous	QGTLSEFVVVSGNEVSHKPK		4.21016e-08	0	3.723	1	1	29	Q924D0	Reticulon-4-interacting protein 1, mitochondrial OS=Mus musculus OX=10090 GN=Rtn4ip1 PE=1 SV=2	Q924D0	0	2142.12	20	1.082	0.11	0.629772	0.999988	45.53	26.3086	111.5	88.5	21.12	34.59	4	4	86.4	83.5	117.3	127	79.5	80.1	79.7	146.5	4.32074e+07	4.17522e+07	5.86524e+07	6.34995e+07	3.97759e+07	4.00371e+07	3.98554e+07	7.32562e+07	Det	Det	Det	Det	Det
FALSE	High	Unambiguous	QGTVHAEVEENPGSGQFEFR		1.17102e-06	0	2.856	1	1	7	Q8CCM6-2	Isoform 2 of Mitochondrial import inner membrane translocase subunit Tim21 OS=Mus musculus OX=10090 GN=Timm21	Q8CCM6-2	0	2218.02	20	0.933	-0.1	0.698776	0.999988	21.89	23.9695	97.9	102.1	25.56	15.15	4	4	97.5	60.7	117.5	103.4	87.8	96.5	122.9	113.7	8.75916e+06	5.45599e+06	10562667	9.29217e+06	7.89327e+06	8.66935e+06	1.10431e+07	1.02151e+07	Det	Det	Det	Det	Det
FALSE	High	Unambiguous	QGWTYGIQQDVK		1.60254e-05	0	2.172	1	1	8	E9Q401	Ryanodine receptor 2 OS=Mus musculus OX=10090 GN=Ryr2 PE=1 SV=1	E9Q401	0	1422.7	12	1.16	0.21	0.722976	0.999988	20.78	23.2726	104.3	95.7	15.46	14.19	4	4	104.3	133.2	100.7	96	88.3	103.1	100	74.5	5.73428e+06	7.32345e+06	5.53624e+06	5.27754e+06	4.85754e+06	5.67262e+06	5.49715e+06	4.09808e+06	Det	Det	Det	Det	Det
FALSE	High	Unambiguous	QHCCPAGYTCNVK	3xCarbamidomethyl [C3; C4; C10]	0.000123658	0	1.617	1	1	6	P28798	Progranulin OS=Mus musculus OX=10090 GN=Grn PE=1 SV=2	P28798	0	1594.66	13	1.179	0.24	0.830646	0.999988	20.37	21.0164	108.2	91.8	27.34	16.61	4	4	131.9	119.3	64.9	112.8	104.2	97.8	99.1	70	1.51738e+06	1.37242e+06	746501	1.29692e+06	1.19793e+06	1.12421e+06	1.13972e+06	805363	Det	Det	Det	Det	Det
FALSE	High	Unambiguous	QKEVNENFAIDLIAQQPVNEVEHR		1.42854e-09	0	4.605	1	1	5	P52503	NADH dehydrogenase [ubiquinone] iron-sulfur protein 6, mitochondrial OS=Mus musculus OX=10090 GN=Ndufs6 PE=1 SV=2	P52503	1	2820.43	24	0.535	-0.9	0.00643466	0.0710487	34.03	23.812	57.9	142.1	96.81	82.57	4	4	157.6	63.6	3.6	44.4	1	178.2	256.1	95.5	1.10573e+07	4.4644e+06	255619	3.11617e+06	70246.2	1.25006e+07	1.79675e+07	6.70257e+06	Det	Det	Imp	Det	Imp
FALSE	High	Unambiguous	QKFETPGIMQFTNEEK		2.69537e-07	0	3.239	1	4	37	Q60597	2-oxoglutarate dehydrogenase, mitochondrial OS=Mus musculus OX=10090 GN=Ogdh PE=1 SV=3	Q60597-4; Q60597-3; Q60597-2; Q60597	1	1926.93	16	0.79	-0.34	0.210216	0.743941	17.81	28.5151	90.7	109.3	20.38	22.06	4	4	67.5	81.6	100.8	107.4	88.1	132.5	91	131.1	1.43464e+08	1.73589e+08	214319792	2.28331e+08	1.8724e+08	2.81613e+08	1.93568e+08	2.78746e+08	Det	Det	Det	Det	Det
FALSE	High	Unambiguous	QKFETPGIMQFTNEEK	1xOxidation [M9]	3.26206e-05	0	1.984	1	4	20	Q60597	2-oxoglutarate dehydrogenase, mitochondrial OS=Mus musculus OX=10090 GN=Ogdh PE=1 SV=3	Q60597-4; Q60597-3; Q60597-2; Q60597	1	1942.92	16	0.665	-0.59	0.0611383	0.368131	7.08	24.4127	78.8	121.2	17.53	9.42	4	4	79.1	74.1	70.1	101.9	106.1	117.4	117.9	133.3	1.01369e+07	9.50118e+06	8985400	1.30722e+07	1.3608e+07	1.50573e+07	1.51188e+07	1.70979e+07	Det	Det	Det	Det	Det
FALSE	High	Unambiguous	QKFETPGIMQFTNEEKR		1.12266e-06	0	2.867	1	4	1	Q60597	2-oxoglutarate dehydrogenase, mitochondrial OS=Mus musculus OX=10090 GN=Ogdh PE=1 SV=3	Q60597-4; Q60597-3; Q60597-2; Q60597	2	2083.03	17	0.25	-2	9.712e-07	2.82843e-05	7.79	22.1231	41.1	158.9	106.6	49.8	4	4	85	7.7	11.6	150.4	73.5	172.2	214	85.6	1.87669e+06	170016	256332	3.32198e+06	1.62426e+06	3.80351e+06	4.72565e+06	1.89085e+06	Det	Imp	Imp	Det	Det
FALSE	High	Unambiguous	QKNNGQNLDEDLGHCEPK	1xCarbamidomethyl [C15]	8.05297e-05	0	1.739	1	1	1	Q99LP6	GrpE protein homolog 1, mitochondrial OS=Mus musculus OX=10090 GN=Grpel1 PE=1 SV=1	Q99LP6	1	2095.95	18	0.891	-0.17	0.672417	0.999988	63.98	20.8454	94.3	105.7	80.39	53.32	4	4	86.6	68.8	17	191.1	67.4	191.4	109.1	68.5	1.02524e+06	814068	201066	2.26183e+06	797855	2.26471e+06	1.29091e+06	811106	Det	Det	Imp	Det	Det
FALSE	High	Unambiguous	QKQDDFALASQQK		1.25139e-05	0	2.237	1	1	15	Q921H8	3-ketoacyl-CoA thiolase A, peroxisomal OS=Mus musculus OX=10090 GN=Acaa1a PE=1 SV=1	Q921H8	1	1506.75	13	0.744	-0.43	0.195762	0.720914	5.67	23.5394	84.8	115.2	8.03	8.73	4	4	88.2	78.6	80.6	93.4	117.2	126.9	112.2	102.9	5.96982e+06	5.32416e+06	5.45931e+06	6.32628e+06	7.93441e+06	8.59476e+06	7.59502e+06	6.96852e+06	Det	Det	Det	Det	Det
FALSE	High	Unambiguous	QKSDAEEDGVTGSQDEEDSKPK		7.12239e-05	0	1.773	1	1	7	P35564	Calnexin OS=Mus musculus OX=10090 GN=Canx PE=1 SV=1	P35564	1	2379.04	22	1.084	0.12	0.919724	0.999988	58.66	20.5775	105.5	94.5	53.77	21.38	4	4	62.2	195.3	122	72.5	97.9	107.5	70	72.5	596624	1.87211e+06	1.16901e+06	694638	938697	1.03043e+06	671222	695016	Det	Det	Det	Det	Det
FALSE	High	Unambiguous	QLAPGMVQQMQSVCSDCNGEGEVINEK	2xCarbamidomethyl [C14; C17]	4.3871e-07	0	3.112	1	1	5	Q9QYJ0	DnaJ homolog subfamily A member 2 OS=Mus musculus OX=10090 GN=Dnaja2 PE=1 SV=1	Q9QYJ0	0	3008.32	27	1.078	0.11	0.975775	0.999988	93.89	21.9084	103.7	96.3	58.61	80.65	4	4	149.5	141.5	78.5	26.2	202.4	85.3	4.6	112.1	2.56917e+06	2.43138e+06	1.34904e+06	449462	3.47829e+06	1.46578e+06	78898.6	1.92669e+06	Det	Det	Det	Imp	Det
FALSE	High	Unambiguous	QGSLHVGDEILEINGTNVTNHSVDQLQK		1.28187e-08	0	4.033	1	1	1	P70290	55 kDa erythrocyte membrane protein OS=Mus musculus OX=10090 GN=Mpp1 PE=1 SV=1	P70290	0	3045.52	28
FALSE	High	Unambiguous	QLLAEMVQSHMVK		5.00325e-06	0	2.477	1	2	18	Q8CC88	von Willebrand factor A domain-containing protein 8 OS=Mus musculus OX=10090 GN=Vwa8 PE=1 SV=2	Q8CC88-2; Q8CC88	0	1513.79	13	1.376	0.46	0.109309	0.525193	36.26	25.764	118.7	81.3	20.95	40.81	4	4	120.5	73.4	119.8	110.4	83.6	74.3	67.3	150.6	3.92906e+07	2.39471e+07	39073326	3.59883e+07	2.72518e+07	2.42362e+07	2.19521e+07	4.91033e+07	Det	Det	Det	Det	Det
FALSE	High	Unambiguous	QLLLLLCSEENMQK	1xCarbamidomethyl [C7]	1.08679e-05	0	2.274	1	1	1	Q6PB66	Leucine-rich PPR motif-containing protein, mitochondrial OS=Mus musculus OX=10090 GN=Lrpprc PE=1 SV=2	Q6PB66	0	1718.88	14	1.824	0.87	0.0846087	0.449382	144.83	23.1135	129.2	70.8	161	179.22	4	4	381.6	14.2	13.2	38.7	17.1	0.9	324.7	9.6	9.15512e+06	339591	317604	927557	409916	22594	7.78859e+06	231075	Det	Imp	Imp	Det	Imp
FALSE	High	Unambiguous	QLYESLMAAHVSR		3.27097e-06	0	2.588	1	1	7	Q8R3Q6	Coiled-coil domain-containing protein 58 OS=Mus musculus OX=10090 GN=Ccdc58 PE=1 SV=1	Q8R3Q6	0	1504.76	13	0.543	-0.88	0.0140821	0.129922	42.57	22.9077	67.6	132.4	104.29	38.98	4	4	1.1	196.6	85.2	40.8	67.1	175.7	133.2	100.2	48364.7	8.37442e+06	3.62845e+06	1.73897e+06	2.85906e+06	7.48577e+06	5.67345e+06	4.26971e+06	Imp	Det	Det	Det	Det
FALSE	High	Unambiguous	QMDETSFTMTFFGQGYSHGTCVEK	1xCarbamidomethyl [C21]	7.49903e-10	0	4.773	1	1	1	Q8R127	Saccharopine dehydrogenase-like oxidoreductase OS=Mus musculus OX=10090 GN=Sccpdh PE=1 SV=1	Q8R127	0	2788.17	24	0.796	-0.33	0.308306	0.863077	28.7	22.7187	91.8	108.2	66.36	24.1	4	4	3.1	92.8	103	126.1	95.5	147.7	92.8	138.9	102465	3.04307e+06	3.37926e+06	4.13652e+06	3.13265e+06	4.84533e+06	3.04445e+06	4.55464e+06	Imp	Det	Det	Det	Det
FALSE	High	Unambiguous	QMEQISQFLQAAER		5.00325e-06	0	2.477	1	1	1	Q9WVA4	Transgelin-2 OS=Mus musculus OX=10090 GN=Tagln2 PE=1 SV=4	Q9WVA4	0	1678.82	14	6.181	2.63	9.04826e-05	0.00175283	72.13	21.0041	172.1	27.9	20.7	102.89	4	4	161.7	118.2	177.3	198.2	28.7	1.1	88.8	26.1	2.02581e+06	1.48021e+06	2.22086e+06	2.48217e+06	359727	13226.5	1.11175e+06	327381	Det	Det	Det	Det	Imp
FALSE	High	Unambiguous	QMPGVNVTWDGEGPK		8.06939e-06	0	2.352	1	1	23	Q8BKZ9	Pyruvate dehydrogenase protein X component, mitochondrial OS=Mus musculus OX=10090 GN=Pdhx PE=1 SV=1	Q8BKZ9	0	1614.76	15	1.209	0.27	0.304535	0.86023	24.95	26.363	106.3	93.7	21.3	21.39	4	4	86.4	96.7	139.5	110.8	102	81.5	113.2	69.8	4.34627e+07	4.8673e+07	7.02233e+07	5.57345e+07	5.135e+07	4.10164e+07	5.69891e+07	3.51451e+07	Det	Det	Det	Det	Det
FALSE	High	Unambiguous	QMQVLESCTATVGR	1xCarbamidomethyl [C8]	7.65693e-05	0	1.753	1	1	1	Q9D773	39S ribosomal protein L2, mitochondrial OS=Mus musculus OX=10090 GN=Mrpl2 PE=1 SV=1	Q9D773	0	1579.76	14
FALSE	High	Unambiguous	QMVIDVLHPGK		0.000106204	0	1.661	1	3	12	P62849	40S ribosomal protein S24 OS=Mus musculus OX=10090 GN=Rps24 PE=1 SV=1	P62849-3; P62849; P62849-2	0	1236.68	11	1.119	0.16	0.823487	0.999988	20.43	23.4282	104.4	95.6	8.35	18.37	4	4	118.5	103.2	99.6	100.5	116.6	89.4	97.1	74.9	7.62948e+06	6.64592e+06	6.41613e+06	6.47368e+06	7.50681e+06	5.75888e+06	6.25512e+06	4.82347e+06	Det	Det	Det	Det	Det
FALSE	High	Unambiguous	QMYGKGEMDTFPTFK		1.16654e-06	0	2.857	1	1	25	P97450	ATP synthase-coupling factor 6, mitochondrial OS=Mus musculus OX=10090 GN=Atp5pf PE=1 SV=1	P97450	1	1779.81	15	1.197	0.26	0.325436	0.878219	37.2	26.9884	109.4	90.6	15.63	24.93	4	4	109.9	116.1	80.4	112	127.6	92.6	70.3	91	8.16919e+07	8.6321e+07	59765448	8.32688e+07	9.48493e+07	6.88361e+07	5.2225e+07	6.76663e+07	Det	Det	Det	Det	Det
FALSE	High	Unambiguous	QNATVQGLIQGK		8.5898e-05	0	1.721	1	2	5	A2ASS6	Titin OS=Mus musculus OX=10090 GN=Ttn PE=1 SV=1	A2ASS6; A2ASS6-2	0	1256.7	12	1.616	0.69	0.136795	0.59202	26.12	23.196	125.6	74.4	27.17	19.27	4	4	69.9	138.5	128.9	132.1	74	80.7	105.7	70.2	3.55587e+06	7.04496e+06	6558734	6.71916e+06	3.76604e+06	4.10775e+06	5.37518e+06	3.57397e+06	Det	Det	Det	Det	Det
FALSE	High	Unambiguous	QNGIVLLLPHGMEGMGPEHSSARPER		6.93878e-09	0	4.193	1	4	89	Q60597	2-oxoglutarate dehydrogenase, mitochondrial OS=Mus musculus OX=10090 GN=Ogdh PE=1 SV=3	Q60597-4; Q60597-3; Q60597-2; Q60597	0	2812.4	26	0.708	-0.5	0.0319413	0.236256	17.05	30.0345	81.6	118.4	16.77	43.52	4	4	74.5	78.6	97.1	105.9	113.3	146.8	42	141.9	4.14852e+08	4.38039e+08	540978168	5.89699e+08	6.31103e+08	8.17627e+08	2.33933e+08	7.90281e+08	Det	Det	Det	Det	Det
FALSE	High	Unambiguous	QNGIVLLLPHGMEGMGPEHSSARPER	1xOxidation [M]	1.16654e-06	0	2.857	1	4	64	Q60597	2-oxoglutarate dehydrogenase, mitochondrial OS=Mus musculus OX=10090 GN=Ogdh PE=1 SV=3	Q60597-4; Q60597-3; Q60597-2; Q60597	0	2828.39	26	1.115	0.16	0.499018	0.982295	43.05	26.3959	104.9	95.1	39.17	9.04	4	4	72.5	79.6	165.6	123.6	81.2	97.5	84.4	95.7	3.81231e+07	4.18584e+07	8.70554e+07	6.4988e+07	4.26823e+07	5.12544e+07	4.43841e+07	5.03221e+07	Det	Det	Det	Det	Det
FALSE	High	Unambiguous	QNGIVLLLPHGMEGMGPEHSSARPER	2xOxidation [M12; M15]	2.36813e-05	0	2.069	1	4	5	Q60597	2-oxoglutarate dehydrogenase, mitochondrial OS=Mus musculus OX=10090 GN=Ogdh PE=1 SV=3	Q60597-4; Q60597-3; Q60597-2; Q60597	0	2844.39	26	0.593	-0.75	0.032068	0.23679	29.2	23.5632	88.6	111.4	45.5	74.68	4	4	33.5	92.9	97.6	51.7	89.7	84.9	72.2	277.5	2.95791e+06	8.21184e+06	8.62641e+06	4.57251e+06	7.93011e+06	7.50063e+06	6.37799e+06	2.45186e+07	Det	Det	Det	Det	Det
FALSE	High	Unambiguous	QNGVLNSWTDQDSK		3.16012e-06	0	2.597	1	1	5	P01837	Immunoglobulin kappa constant OS=Mus musculus OX=10090 GN=Igkc PE=1 SV=2	P01837	0	1591.73	14	0.453	-1.14	0.00462322	0.054664	15.89	21.9803	64.8	135.2	67.01	42.08	4	4	57.7	5.9	64.7	97.2	230	131.7	123.4	89.3	1.38814e+06	142383	1.55602e+06	2.33703e+06	5.53105e+06	3.16802e+06	2.96754e+06	2.14822e+06	Det	Imp	Det	Det	Det
FALSE	High	Unambiguous	QNGVQPSMPTAAERDEILGAMQK		6.93228e-08	0	3.593	1	1	6	Q8K2Q5	Coiled-coil-helix-coiled-coil-helix domain-containing protein 7 OS=Mus musculus OX=10090 GN=Chchd7 PE=1 SV=1	Q8K2Q5	1	2471.2	23	1.129	0.17	0.821988	0.999988	26.52	23.2423	109.3	90.7	28.14	30.45	4	4	60.3	120.2	114	120.9	103.8	91	59.6	130.1	3.0805e+06	6.14556e+06	5.82816e+06	6.17853e+06	5.303e+06	4.65258e+06	3.04775e+06	6.64978e+06	Det	Det	Det	Det	Det
FALSE	High	Unambiguous	QNGWLPISAMNK		2.45006e-05	0	2.06	1	1	9	Q9D6J6	NADH dehydrogenase [ubiquinone] flavoprotein 2, mitochondrial OS=Mus musculus OX=10090 GN=Ndufv2 PE=1 SV=2	Q9D6J6	0	1358.69	12	1.009	0.01	0.809041	0.999988	23.39	27.5711	102.3	97.7	18.64	24.49	4	4	123.9	80.1	92.3	103	79	91.9	135.6	94.2	1.44857e+08	9.35764e+07	107878912	1.20412e+08	9.23269e+07	1.07451e+08	1.58442e+08	1.10064e+08	Det	Det	Det	Det	Det
FALSE	High	Unambiguous	QNGWLPISAMNK	1xOxidation [M10]	6.72e-05	0	1.789	1	1	10	Q9D6J6	NADH dehydrogenase [ubiquinone] flavoprotein 2, mitochondrial OS=Mus musculus OX=10090 GN=Ndufv2 PE=1 SV=2	Q9D6J6	0	1374.68	12	0.765	-0.39	0.231032	0.77695	15.84	24.4741	90.1	109.9	15.97	35.65	4	4	63.2	94	84.5	81.1	94.2	108.3	92.6	182.2	8.76352e+06	1.30387e+07	11717366	1.12558e+07	1.30728e+07	1.50186e+07	1.28414e+07	2.52837e+07	Det	Det	Det	Det	Det
FALSE	High	Unambiguous	QLVRPDQLPIYTAPPLHSK		4.6469e-07	0	3.097	1	1	33	Q78IK4	MICOS complex subunit Mic27 OS=Mus musculus OX=10090 GN=Apool PE=1 SV=1	Q78IK4	0	2173.21	19	0.983	-0.03	0.986543	0.999988	66.64	28.3648	104.2	95.8	31.78	49.6	4	4	87.8	132.6	60.2	111.4	58.6	150.3	58.1	141.1	1.75358e+08	2.64824e+08	1.20228e+08	2.22567e+08	1.16981e+08	3.00183e+08	1.15973e+08	2.81856e+08	Det	Det	Det	Det	Det
FALSE	High	Unambiguous	QLLDFGSENACER	1xCarbamidomethyl [C11]	5.33953e-06	0	2.46	1	1	7	O70571	[Pyruvate dehydrogenase (acetyl-transferring)] kinase isozyme 4, mitochondrial OS=Mus musculus OX=10090 GN=Pdk4 PE=1 SV=1	O70571	0	1538.69	13	1.09	0.12	0.951932	0.999988	38.86	22.7339	97.8	102.2	44.32	23.59	4	4	83	80.6	88.2	179.3	118.1	78.5	70.5	101.7	3.59269e+06	3.48708e+06	3.81633e+06	7.75644e+06	5.1088e+06	3.39631e+06	3.05027e+06	4.40017e+06	Det	Det	Det	Det	Det
FALSE	High	Unambiguous	QLVPVRDQSLQEELAR		9.47319e-06	0	2.31	1	1	15	Q9JI91	Alpha-actinin-2 OS=Mus musculus OX=10090 GN=Actn2 PE=1 SV=2	Q9JI91	1	1881.02	16	1.367	0.45	0.135853	0.58961	54.44	24.8325	111	89	43.52	29.11	4	4	69.2	190.4	119.3	97.3	81.3	91.8	102.7	48.1	1.16393e+07	3.20383e+07	2.00778e+07	1.63705e+07	1.36775e+07	1.54476e+07	1.72741e+07	8.09749e+06	Det	Det	Det	Det	Det
FALSE	High	Unambiguous	QISYNCSDLDQSNVTEETPEGEEHPVADTENK	1xCarbamidomethyl [C6]	2.65433e-07	0	3.243	1	1	3	Q9CY58	Plasminogen activator inhibitor 1 RNA-binding protein OS=Mus musculus OX=10090 GN=Serbp1 PE=1 SV=2	Q9CY58	0	3635.56	32	2.716	1.44	0.0133938	0.12481	93.01	20.7152	146.2	53.8	69.54	80.26	4	4	111.8	258.4	176.7	24.1	59.3	117.7	6.9	45.2	694540	1.60523e+06	1098109	149716	368361	731057	42844.7	280683	Det	Det	Det	Imp	Imp
FALSE	High	Unambiguous	QILLPFRKPLIVFTPK		0.000108829	0	1.654	1	4	23	Q60597	2-oxoglutarate dehydrogenase, mitochondrial OS=Mus musculus OX=10090 GN=Ogdh PE=1 SV=3	Q60597-4; Q60597-3; Q60597-2; Q60597	1	1910.2	16	0.739	-0.44	0.212395	0.746479	25.48	26.2595	81.8	118.2	34.07	27.7	4	4	135.1	63.5	78.4	86.5	127	132.3	111.5	65.8	6.1026e+07	2.86936e+07	35444894	3.90708e+07	5.7372e+07	5.97988e+07	5.03757e+07	2.97192e+07	Det	Det	Det	Det	Det
FALSE	High	Unambiguous	QLLLTADDRVNPCIGGVILFHETLYQK	1xCarbamidomethyl [C13]	7.19535e-06	0	2.382	1	1	1	P05064	Fructose-bisphosphate aldolase A OS=Mus musculus OX=10090 GN=Aldoa PE=1 SV=2	P05064	1	3113.65	27	1.75	0.81	0.0946009	0.482002	123.49	22.5266	110.2	89.8	170.46	66.44	4	4	9.3	22.9	627.3	46.6	27	1.7	38.9	26.2	89797.2	220306	6.04185e+06	448951	260394	16780.3	374231	252640	Imp	Imp	Det	Imp	Imp
FALSE	High	Unambiguous	QLLSASYEFQR		6.84341e-05	0	1.784	1	1	10	Q8BHE8	m-AAA protease-interacting protein 1, mitochondrial OS=Mus musculus OX=10090 GN=Maip1 PE=1 SV=1	Q8BHE8	0	1341.68	11	1.185	0.24	0.660045	0.999988	45.08	23.5697	107.2	92.8	33.06	22.02	4	4	78.4	81.9	153.3	128.5	79.4	99.2	67.6	111.6	5.7215e+06	5.97213e+06	11185100	9.37271e+06	5.79014e+06	7.23565e+06	4.93386e+06	8.14328e+06	Det	Det	Det	Det	Det
FALSE	High	Unambiguous	QLNETGGAVLVSAPIRPEEQDKLEK		5.59571e-05	0	1.839	1	1	2	P11531	Dystrophin OS=Mus musculus OX=10090 GN=Dmd PE=1 SV=3	P11531	1	2721.44	25	8.606	3.11	7.27469e-11	3.61458e-09	138.76	22.2279	179.2	20.8	73.91	168.62	4	4	85.2	103.4	314.3	94	11.9	11	1.2	179	1.6948e+06	2.05545e+06	6.24942e+06	1.86956e+06	236873	219023	23519.7	3.5599e+06	Det	Det	Det	Det	Imp
FALSE	High	Unambiguous	QLNTIQNAEAVHFFCNYEESR	1xCarbamidomethyl [C15]	6.26186e-10	0	4.82	1	2	3	P61922	4-aminobutyrate aminotransferase, mitochondrial OS=Mus musculus OX=10090 GN=Abat PE=1 SV=1	P61922; P61922-2	0	2570.17	21	0.107	-3.22	9.31677e-12	5.34298e-10	1.24	21.8674	8.8	191.2	85.68	57.53	4	4	3.2	4.5	25.5	26.5	239.5	229.4	25.7	245.7	55950.1	78986.9	444946	462099	4.17691e+06	4.00119e+06	448129	4.28521e+06	Imp	Imp	Imp	Imp	Det
FALSE	High	Unambiguous	QLPSVDISVAVATDK		6.76844e-06	0	2.398	1	1	7	Q8BKZ9	Pyruvate dehydrogenase protein X component, mitochondrial OS=Mus musculus OX=10090 GN=Pdhx PE=1 SV=1	Q8BKZ9	0	1542.84	15	1.308	0.39	0.511114	0.985545	22.99	22.719	113.7	86.3	7.52	22.74	4	4	116.3	120.8	107.6	102.1	90.9	115	79.2	68.1	4.33358e+06	4.50129e+06	4.01089e+06	3.80596e+06	3.38803e+06	4.28755e+06	2.95409e+06	2.5395e+06	Det	Det	Det	Det	Det
FALSE	High	Unambiguous	QLQDKPDLEER		7.96654e-05	0	1.742	1	1	6	Q8K1N1	Calcium-independent phospholipase A2-gamma OS=Mus musculus OX=10090 GN=Pnpla8 PE=1 SV=1	Q8K1N1	0	1370.69	11	0.871	-0.2	0.651806	0.999988	12.75	21.438	93.1	106.9	8.39	21.52	4	4	86.2	89.1	103.2	98.3	131.8	109.7	105.2	76.4	1.41939e+06	1.4664e+06	1.69883e+06	1.61749e+06	2.16875e+06	1.80602e+06	1.73207e+06	1.25726e+06	Det	Det	Det	Det	Det
FALSE	High	Unambiguous	QLQEETSPDGIMTEALPPAR		1.11756e-09	0	4.669	1	1	21	Q9CQJ8	NADH dehydrogenase [ubiquinone] 1 beta subcomplex subunit 9 OS=Mus musculus OX=10090 GN=Ndufb9 PE=1 SV=3	Q9CQJ8	0	2183.06	20	1.103	0.14	0.530962	0.991667	36.44	26.3889	101.9	98.1	43.75	23.28	4	4	99.2	84.6	179.5	74.2	67.4	86.7	118.6	89.7	5.38004e+07	4.58912e+07	97321652	4.02238e+07	3.65619e+07	4.69921e+07	6.42784e+07	4.86381e+07	Det	Det	Det	Det	Det
FALSE	High	Unambiguous	QLQEETSPDGIMTEALPPARR		4.24259e-08	0	3.721	1	1	57	Q9CQJ8	NADH dehydrogenase [ubiquinone] 1 beta subcomplex subunit 9 OS=Mus musculus OX=10090 GN=Ndufb9 PE=1 SV=3	Q9CQJ8	1	2339.17	21	0.752	-0.41	0.118485	0.548908	17.26	28.5713	89.1	110.9	26.33	11.5	4	4	67.3	74.7	97.4	119.5	110	100.3	102.5	128.2	1.51609e+08	1.68127e+08	219359695	2.6912e+08	2.47592e+08	2.25809e+08	2.30889e+08	2.88728e+08	Det	Det	Det	Det	Det
FALSE	High	Unambiguous	QLQEETSPDGIMTEALPPARR	1xOxidation [M12]	4.05292e-05	0	1.926	1	1	25	Q9CQJ8	NADH dehydrogenase [ubiquinone] 1 beta subcomplex subunit 9 OS=Mus musculus OX=10090 GN=Ndufb9 PE=1 SV=3	Q9CQJ8	1	2355.16	21	0.683	-0.55	0.117605	0.54678	19.99	23.5153	85.9	114.1	42.64	37.33	4	4	46.9	127.3	83.4	65.5	94.6	96.3	100.2	185.9	3.61576e+06	9.82614e+06	6.43371e+06	5.05556e+06	7.29698e+06	7.42878e+06	7.73026e+06	1.43442e+07	Det	Det	Det	Det	Det
FALSE	High	Unambiguous	QLQELNVAYNGAGDTVALALAK		8.09702e-10	0	4.753	1	1	1	Q3TL44	NLR family member X1 OS=Mus musculus OX=10090 GN=Nlrx1 PE=1 SV=1	Q3TL44	0	2259.2	22	0.642	-0.64	0.251443	0.803852	37.8	16.784	75.5	124.5	138.53	14.94	4	4	18.1	24.5	393.2	79.4	57.6	68.4	77.2	81.7	91755.4	123802	1.9904e+06	401807	291536	346083	390549	413681	Det	Det	Det	Imp	Imp
FALSE	High	Unambiguous	QLQNISQAAASGGAK		3.27433e-05	0	1.983	1	1	2	Q9JHU4	Cytoplasmic dynein 1 heavy chain 1 OS=Mus musculus OX=10090 GN=Dync1h1 PE=1 SV=2	Q9JHU4	0	1443.76	15	1.086	0.12	0.914661	0.999988	69.66	20.1364	97.3	102.7	49.83	62.24	4	4	56.8	112.2	178.6	78.7	18.7	78.8	151.4	124.8	258432	509836	811722	357974	85138.8	358081	688447	567169	Imp	Det	Det	Imp	Imp
FALSE	High	Unambiguous	QIQVLQVQLQK		1.26096e-05	0	2.235	1	5	5	Q3URD3	Sarcolemmal membrane-associated protein OS=Mus musculus OX=10090 GN=Slmap PE=1 SV=2	Q3URD3-4; Q3URD3-5; Q3URD3-3; Q3URD3-2; Q3URD3	0	1324.79	11	1.368	0.45	0.348294	0.901256	45.5	23.5139	113.1	86.9	42.43	20.13	4	4	61.7	126.5	101.1	180.7	97.4	86.1	58.7	87.8	4.0184e+06	8.24213e+06	6588321	1.17708e+07	6.34714e+06	5.61074e+06	3.82791e+06	5.71947e+06	Det	Det	Det	Det	Det
FALSE	High	Unambiguous	QLRPACAQALTR	1xCarbamidomethyl [C6]	2.91417e-05	0	2.014	1	1	8	Q8JZN7	Mitochondrial Rho GTPase 2 OS=Mus musculus OX=10090 GN=Rhot2 PE=1 SV=1	Q8JZN7	0	1384.75	12	0.797	-0.33	0.293831	0.850038	18.63	23.1401	86.3	113.7	25.15	14.03	4	4	122.6	91.2	69.8	79.9	114.5	123.7	110.6	87.7	6.48763e+06	4.82946e+06	3.69684e+06	4.22993e+06	6.06119e+06	6.54477e+06	5.85127e+06	4.64015e+06	Det	Det	Det	Det	Det
FALSE	High	Unambiguous	QISQMADDTVAELDQHLAAK		3.08857e-09	0	4.404	1	1	7	Q9D6S7	Ribosome-recycling factor, mitochondrial OS=Mus musculus OX=10090 GN=Mrrf PE=1 SV=1	Q9D6S7	0	2184.06	20	1.147	0.2	0.45515	0.964713	35.81	25.1911	106.8	93.2	36.08	17.19	4	4	112.2	167.8	73	95.3	103.2	85.9	67.9	94.7	2.51404e+07	3.75881e+07	16364764	2.13547e+07	2.3124e+07	1.92499e+07	1.52082e+07	2.12082e+07	Det	Det	Det	Det	Det
FALSE	High	Unambiguous	QLVDEFQTSGGVGER		3.31569e-07	0	3.185	1	1	21	P47934	Carnitine O-acetyltransferase OS=Mus musculus OX=10090 GN=Crat PE=1 SV=3	P47934	0	1621.78	15	0.979	-0.03	0.971133	0.999988	4.87	26.8046	98.3	101.7	5.39	9.63	4	4	101.4	104.2	91.8	100.7	106.5	106.3	102.8	86.2	6.55435e+07	6.73272e+07	59324864	6.50951e+07	6.88061e+07	6.86824e+07	6.64504e+07	5.5671e+07	Det	Det	Det	Det	Det
FALSE	High	Unambiguous	NPDFHGYDSDPVVDVWNMR		3.06781e-10	0	5.006	1	1	13	O09111	NADH dehydrogenase [ubiquinone] 1 beta subcomplex subunit 11, mitochondrial OS=Mus musculus OX=10090 GN=Ndufb11 PE=1 SV=2	O09111	0	2262.99	19	0.668	-0.58	0.0766764	0.424393	19.79	24.5928	74.5	125.5	36.07	18.1	4	4	92	60.7	51.8	114.1	133.6	118.9	90.2	138.7	1.28302e+07	8.46156e+06	7218519	1.59084e+07	1.86274e+07	1.65731e+07	1.25794e+07	1.93457e+07	Det	Det	Det	Det	Det
FALSE	High	Unambiguous	QGQYSPMAIEEQVAVIYAGVR		3.33176e-08	0	3.784	1	1	6	Q03265	ATP synthase subunit alpha, mitochondrial OS=Mus musculus OX=10090 GN=Atp5f1a PE=1 SV=1	Q03265	0	2309.16	21	0.832	-0.26	0.648789	0.999988	73.53	19.1403	84.1	115.9	133.23	76.6	4	4	40.2	32.6	374.8	52.8	153.9	17.8	72.3	55.7	186729	151395	1.74055e+06	245246	714761	82590.5	335643	258650	Det	Det	Det	Imp	Det
FALSE	High	Unambiguous	QGIVPAGLTENELWR		2.04314e-05	0	2.108	1	1	3	Q99JR1	Sideroflexin-1 OS=Mus musculus OX=10090 GN=Sfxn1 PE=1 SV=3	Q99JR1	0	1682.89	15	2.49	1.32	0.0186171	0.160821	45.65	21.8461	139.1	60.9	64.45	59.64	4	4	136.6	182.2	18.3	233.9	83.2	73.7	7.3	64.8	2.24969e+06	3.00072e+06	301253	3.85187e+06	1.37089e+06	1.21344e+06	120151	1.06656e+06	Det	Det	Imp	Det	Det
FALSE	High	Unambiguous	QDGSPFAIEQMK		2.36813e-05	0	2.069	1	1	15	Q8QZS1	3-hydroxyisobutyryl-CoA hydrolase, mitochondrial OS=Mus musculus OX=10090 GN=Hibch PE=1 SV=1	Q8QZS1	0	1350.64	12	1.028	0.04	0.794045	0.999988	18.46	25.5337	103.7	96.3	14.51	11.56	4	4	90.7	114.1	88.9	117	87.4	98.2	90.9	112.8	2.47644e+07	3.11336e+07	24274276	3.19301e+07	2.38432e+07	2.68016e+07	2.48109e+07	3.07753e+07	Det	Det	Det	Det	Det
FALSE	High	Unambiguous	QDKPINFSEDTRPSPCYQLAQR	1xCarbamidomethyl [C16]	2.91028e-07	0	3.219	1	2	11	Q8K2M0	39S ribosomal protein L38, mitochondrial OS=Mus musculus OX=10090 GN=Mrpl38 PE=1 SV=2	Q8K2M0; Q8K2M0-2	0	2650.27	22	1.27	0.34	0.359504	0.908566	19.34	23.9358	112.6	87.4	7.97	36.84	4	4	109.6	91.7	105.4	108.7	86	80.4	69.9	148.3	1.01555e+07	8.5012e+06	9.76961e+06	1.00716e+07	7.96533e+06	7.45164e+06	6.47775e+06	1.37453e+07	Det	Det	Det	Det	Det
FALSE	High	Unambiguous	QDLGSPEGIALDHLGR		1.46466e-07	0	3.398	1	1	4	P10493	Nidogen-1 OS=Mus musculus OX=10090 GN=Nid1 PE=1 SV=2	P10493	0	1677.86	16	0.967	-0.05	0.752826	0.999988	135.7	23.5658	147.1	52.9	105.69	176.94	4	4	5.7	10.9	189.7	169.4	5.3	19.1	12.4	387.5	138685	264107	4615919	4.12117e+06	129270	463879	302723	9.42753e+06	Imp	Imp	Det	Det	Imp
FALSE	High	Unambiguous	QDLPNAMNAAEITDK		1.64574e-05	0	2.165	1	3	1	P61205	ADP-ribosylation factor 3 OS=Mus musculus OX=10090 GN=Arf3 PE=2 SV=2	P61205; P84078; Q8BSL7	0	1630.77	15	1.218	0.28	0.677877	0.999988	16.99	22.5798	109.4	90.6	24.36	6.45	4	4	119.7	131.5	105.8	71.3	98.2	88.6	98	87	3.97002e+06	4.36173e+06	3.50772e+06	2.36343e+06	3.25628e+06	2.93908e+06	3.25098e+06	2.8843e+06	Det	Det	Det	Det	Det
FALSE	High	Unambiguous	QDMPPPGGYGPIDYK		1.18187e-05	0	2.252	1	1	21	Q9ERS2	NADH dehydrogenase [ubiquinone] 1 alpha subcomplex subunit 13 OS=Mus musculus OX=10090 GN=Ndufa13 PE=1 SV=3	Q9ERS2	0	1634.75	15	0.155	-2.69	3.64341e-06	9.64022e-05	1.39	20.6673	24.6	175.4	62.82	53.73	4	4	5.8	22.3	45.2	36.4	182.9	242.8	225.9	38.7	51344.2	197598	400337	322831	1.62118e+06	2.15292e+06	2.00313e+06	343457	Imp	Imp	Imp	Imp	Det
FALSE	High	Unambiguous	QDMPPPGGYGPIDYKR		5.24403e-09	0	4.266	1	1	42	Q9ERS2	NADH dehydrogenase [ubiquinone] 1 alpha subcomplex subunit 13 OS=Mus musculus OX=10090 GN=Ndufa13 PE=1 SV=3	Q9ERS2	1	1790.85	16	0.81	-0.3	0.401593	0.937823	27.91	25.5012	89.5	110.5	61.85	19.25	4	4	83.9	88.8	18	144.8	101.9	149.4	108.4	104.7	2.25675e+07	2.38956e+07	4.8478e+06	3.89634e+07	2.74173e+07	4.01891e+07	2.91511e+07	2.81692e+07	Det	Det	Det	Det	Det
FALSE	High	Unambiguous	QDMPPPGGYGPIDYKR	1xOxidation [M3]	5.23914e-08	0	3.666	1	1	3	Q9ERS2	NADH dehydrogenase [ubiquinone] 1 alpha subcomplex subunit 13 OS=Mus musculus OX=10090 GN=Ndufa13 PE=1 SV=3	Q9ERS2	1	1806.85	16	0.64	-0.64	0.06704	0.390674	4.91	22.5544	78.1	121.9	6.79	10.02	4	4	79.3	72.4	85.1	76.8	120.7	123.1	106.4	136.2	2.69175e+06	2.45598e+06	2.88848e+06	2.60541e+06	4.09652e+06	4.17871e+06	3.61106e+06	4.62039e+06	Det	Det	Det	Det	Det
FALSE	High	Unambiguous	QDVDNASLAR		0.00011867	0	1.629	1	1	7	P20152	Vimentin OS=Mus musculus OX=10090 GN=Vim PE=1 SV=3	P20152	0	1088.53	10	1.124	0.17	0.782112	0.999988	17.73	23.4239	105.6	94.4	15.7	11.15	4	4	88.4	127.3	98.6	109.9	107.5	93.8	82	92.4	5.63295e+06	8.10832e+06	6.2825e+06	7.00076e+06	6.84653e+06	5.97186e+06	5.22256e+06	5.8836e+06	Det	Det	Det	Det	Det
FALSE	High	Unambiguous	QEASFSSFSSSSASSMTEMK		1.37078e-10	0	5.216	1	2	2	A2ASS6	Titin OS=Mus musculus OX=10090 GN=Ttn PE=1 SV=1	A2ASS6; A2ASS6-2	0	2115.88	20	0.718	-0.48	0.363469	0.913284	62.62	20.5076	81.2	118.8	95.99	53.71	4	4	152.6	24.1	16.9	217.3	109.7	43.4	164.2	71.8	802940	126724	88886.2	1.14349e+06	577166	228352	864297	377933	Det	Imp	Imp	Det	Det
FALSE	High	Unambiguous	QEDIPISGWAVECR	1xCarbamidomethyl [C13]	6.46271e-07	0	3.011	1	1	7	Q91ZA3	Propionyl-CoA carboxylase alpha chain, mitochondrial OS=Mus musculus OX=10090 GN=Pcca PE=1 SV=2	Q91ZA3	0	1659.78	14	1.134	0.18	0.850982	0.999988	30.28	22.5751	106.3	93.7	12.48	25.73	4	4	120.4	102	110.8	89.4	87.4	65.7	123.7	100.6	3.9798e+06	3.37352e+06	3665578	2.95501e+06	2.88966e+06	2.17394e+06	4.09108e+06	3.32589e+06	Det	Det	Det	Det	Det
FALSE	High	Unambiguous	QEESLMPSQAVK		5.37346e-05	0	1.85	1	1	5	Q9WVK4	EH domain-containing protein 1 OS=Mus musculus OX=10090 GN=Ehd1 PE=1 SV=1	Q9WVK4	0	1346.66	12	0.795	-0.33	0.365949	0.913284	12.81	21.7547	88.6	111.4	14.24	18.99	4	4	88.8	82.4	106.2	77.2	140.3	89.9	110.5	104.8	1.82551e+06	1.69296e+06	2.18225e+06	1.58675e+06	2.88399e+06	1.84782e+06	2.27092e+06	2.15394e+06	Det	Det	Det	Det	Det
FALSE	High	Unambiguous	QEFAASQAAADAR		8.77676e-06	0	2.33	1	1	13	Q9CQV1	Mitochondrial import inner membrane translocase subunit TIM16 OS=Mus musculus OX=10090 GN=Pam16 PE=1 SV=1	Q9CQV1	0	1335.63	13	0.888	-0.17	0.494678	0.982295	10.45	22.9519	94.1	105.9	6.8	11.19	4	4	97.2	86.4	99.4	88.7	123.3	95.9	108.5	100.7	4.49986e+06	4.00234e+06	4.603e+06	4.10911e+06	5.70887e+06	4.43981e+06	5.02718e+06	4.66298e+06	Det	Det	Det	Det	Det
FALSE	High	Unambiguous	QEGIIFIGPPSSAIR		3.49861e-07	0	3.171	1	1	4	Q99MR8	Methylcrotonoyl-CoA carboxylase subunit alpha, mitochondrial OS=Mus musculus OX=10090 GN=Mccc1 PE=1 SV=2	Q99MR8	0	1584.87	15	0.885	-0.18	0.706734	0.999988	11.34	25.8565	93.9	106.1	20.97	7.02	4	4	90.3	79.8	126.1	90.4	103.3	113.2	95.9	101	3.1546e+07	2.78753e+07	44060892	3.15726e+07	3.60739e+07	3.9544e+07	3.35037e+07	3.52871e+07	Det	Det	Det	Det	Det
FALSE	High	Unambiguous	QEGYVASSTEAEMR		9.30343e-07	0	2.916	1	3	2	A2ASS6	Titin OS=Mus musculus OX=10090 GN=Ttn PE=1 SV=1	A2ASS6; A2ASS6-3; A2ASS6-2	0	1557.68	14	1.384	0.47	0.476917	0.974035	15.27	21.7121	116.2	83.8	18.12	66.49	4	4	90.4	134.8	134.8	136.3	98	96.6	108.6	0.6	1.48539e+06	2.2164e+06	2.21585e+06	2.24041e+06	1.61046e+06	1.58779e+06	1.78555e+06	10458.9	Det	Det	Det	Det	Det
FALSE	High	Unambiguous	QEHSISPTDFCRK	1xCarbamidomethyl [C11]	2.14627e-05	0	2.095	1	4	5	Q8BG51-4	Isoform 4 of Mitochondrial Rho GTPase 1 OS=Mus musculus OX=10090 GN=Rhot1	Q8BG51; Q8BG51-4; Q8BG51-2; Q8BG51-3	1	1604.75	13	1.357	0.44	0.587227	0.999988	29.41	21.0919	116	84	16.53	22.62	4	4	90.8	115.7	136.8	112	113	85.3	66.9	79.5	1.18352e+06	1.5073e+06	1782112	1.45919e+06	1.473e+06	1.11209e+06	871294	1.03602e+06	Det	Det	Det	Det	Det
FALSE	High	Unambiguous	QDGPLPKPHSVSLNDTETRK		0.000101474	0	1.674	1	1	2	Q9WV55	Vesicle-associated membrane protein-associated protein A OS=Mus musculus OX=10090 GN=Vapa PE=1 SV=2	Q9WV55	1	2219.14	20	0.838	-0.25	0.611029	0.999988	53.66	20.3497	92	108	77.24	30.37	4	4	198.1	93	22.5	70.3	149.4	91.8	98.2	76.6	983467	461670	111905	349034	741583	455846	487219	380295	Det	Imp	Imp	Imp	Det
FALSE	High	Unambiguous	QELCQAGGAGPDGTDGQLVVK	1xCarbamidomethyl [C4]	6.55072e-05	0	1.796	1	1	1	Q9ERI6	Retinol dehydrogenase 14 OS=Mus musculus OX=10090 GN=Rdh14 PE=1 SV=1	Q9ERI6	0	2100	21	1.554	0.64	0.356374	0.908164	98.19	20.4234	124.1	75.9	32.21	89.15	4	4	167.9	121.2	114	74.1	147.2	135.9	1.8	37.9	972028	701929	659836	429332	852126	787027	10183.4	219697	Det	Det	Det	Imp	Det
FALSE	High	Unambiguous	QDFVDLQGQLR		3.299e-05	0	1.981	1	1	19	P47934	Carnitine O-acetyltransferase OS=Mus musculus OX=10090 GN=Crat PE=1 SV=3	P47934	0	1318.67	11	0.673	-0.57	0.0993332	0.494939	9.47	27.2718	79	121	17.99	7.64	4	4	61.5	86.8	73.8	93.5	125.4	108.7	120.1	130.2	5.41881e+07	7.64647e+07	6.50351e+07	8.2391e+07	1.10451e+08	9.57338e+07	1.05806e+08	1.14715e+08	Det	Det	Det	Det	Det
FALSE	High	Unambiguous	QDDFALASQQK		0.000135527	0	1.59	1	1	6	Q921H8	3-ketoacyl-CoA thiolase A, peroxisomal OS=Mus musculus OX=10090 GN=Acaa1a PE=1 SV=1	Q921H8	0	1250.6	11	0.838	-0.26	0.352719	0.906554	18.89	22.5285	91	109	67.09	14.56	4	4	109.6	126.6	2.3	91.7	133.8	112.6	95.6	127.9	3.1808e+06	3.6731e+06	65376.3	2.66276e+06	3.88313e+06	3.26833e+06	2.77368e+06	3.71083e+06	Det	Det	Imp	Det	Det
FALSE	High	Unambiguous	QASPSIVIALAGNK		2.33259e-05	0	2.073	1	1	1	P61021	Ras-related protein Rab-5B OS=Mus musculus OX=10090 GN=Rab5b PE=1 SV=1	P61021	0	1368.78	14	1.321	0.4	0.539864	0.993747	34.56	21.9555	113.8	86.2	18.08	34.94	4	4	130.7	84.7	113.5	125.3	87.1	46.1	93.6	119	2.78873e+06	1.80707e+06	2.42158e+06	2.67355e+06	1.85764e+06	983379	1.99685e+06	2.53781e+06	Det	Det	Det	Det	Det
FALSE	High	Unambiguous	QATEGPCNMPKPGMLDFVNK	1xCarbamidomethyl [C7]	7.63001e-08	0	3.568	1	2	17	Q9WUR2	Enoyl-CoA delta isomerase 2, mitochondrial OS=Mus musculus OX=10090 GN=Eci2 PE=1 SV=2	Q9WUR2; Q9WUR2-2	0	2234.04	20	1.549	0.63	0.032552	0.239143	113.98	25.1235	114.7	85.3	102.17	107.24	4	4	15.5	14.5	159.8	225.8	189.3	7.5	181.3	6.3	7.11019e+06	6.67378e+06	73497030	1.03894e+08	8.70795e+07	3.4629e+06	8.34253e+07	2.8818e+06	Det	Det	Det	Det	Det
FALSE	High	Unambiguous	QATEGPCNMPKPGMLDFVNK	1xCarbamidomethyl [C7]; 1xOxidation [M]	7.00537e-06	0	2.389	1	2	8	Q9WUR2	Enoyl-CoA delta isomerase 2, mitochondrial OS=Mus musculus OX=10090 GN=Eci2 PE=1 SV=2	Q9WUR2; Q9WUR2-2	0	2250.04	20	0.745	-0.42	0.274814	0.827176	6.65	22.6247	84	116	15.57	8.97	4	4	79.3	84.5	79.7	108.2	98.7	122.7	115.4	111.4	2.91087e+06	3.1016e+06	2.92671e+06	3.96999e+06	3.62412e+06	4.50445e+06	4.23632e+06	4.08904e+06	Det	Det	Det	Det	Det
FALSE	High	Unambiguous	QATLGAGLPISTPCTTVNK	1xCarbamidomethyl [C14]	1.24312e-08	0	4.041	1	1	46	Q8QZT1	Acetyl-CoA acetyltransferase, mitochondrial OS=Mus musculus OX=10090 GN=Acat1 PE=1 SV=1	Q8QZT1	0	1929.01	19	0.812	-0.3	0.202125	0.732554	17.51	29.8808	89.6	110.4	25.37	19.32	4	4	85.4	118.6	63.2	97.1	127.2	82.9	124.7	100.9	4.74812e+08	6.59098e+08	351228232	5.39463e+08	7.07044e+08	4.60477e+08	6.93034e+08	5.60531e+08	Det	Det	Det	Det	Det
FALSE	High	Unambiguous	QATVGDVNTDRPGLLDLK		6.21954e-07	0	3.021	1	1	13	P31786	Acyl-CoA-binding protein OS=Mus musculus OX=10090 GN=Dbi PE=1 SV=2	P31786	0	1912.01	18	0.988	-0.02	0.880441	0.999988	33.72	24.2595	94.9	105.1	31.42	33.6	4	4	140.7	89.1	75.8	79.1	112.1	76.4	77	149.8	1.73511e+07	1.09858e+07	9349821	9.753e+06	1.38287e+07	9.42805e+06	9.49351e+06	1.84714e+07	Det	Det	Det	Det	Det
FALSE	High	Unambiguous	QAVEQQIQSHR		0.000106948	0	1.659	1	1	8	Q61768	Kinesin-1 heavy chain OS=Mus musculus OX=10090 GN=Kif5b PE=1 SV=3	Q61768	0	1323.68	11	0.84	-0.25	0.604094	0.999988	19.2	20.8611	93.1	106.9	22.08	22.67	4	4	104.4	105.7	62.4	91.9	133.7	120.7	104.8	76.4	1.09824e+06	1.11193e+06	656416	967469	1.40701e+06	1.27035e+06	1.10274e+06	803799	Det	Det	Det	Det	Det
FALSE	High	Unambiguous	QAVTNPNNTFYATK		3.39869e-06	0	2.578	1	1	17	P38647	Stress-70 protein, mitochondrial OS=Mus musculus OX=10090 GN=Hspa9 PE=1 SV=3	P38647	0	1568.77	14	0.891	-0.17	0.700119	0.999988	21.19	26.6249	94.2	105.8	24.17	19.5	4	4	102.7	82.9	69.5	121.4	89.3	127.1	120.1	87.1	5.93926e+07	4.79601e+07	40181272	7.02435e+07	5.16531e+07	7.34923e+07	6.94603e+07	5.03616e+07	Det	Det	Det	Det	Det
FALSE	High	Unambiguous	QAVTNPNNTFYATKR		7.05869e-07	0	2.988	1	1	22	P38647	Stress-70 protein, mitochondrial OS=Mus musculus OX=10090 GN=Hspa9 PE=1 SV=3	P38647	1	1724.87	15	0.891	-0.17	0.541415	0.993747	48.02	22.8364	90.1	109.9	49.16	43.38	4	4	155.8	85.2	83.4	46.7	162.9	124.7	85	56.3	6.98337e+06	3.81675e+06	3.73895e+06	2.09348e+06	7.29814e+06	5.58654e+06	3.80704e+06	2.52354e+06	Det	Det	Det	Det	Det
FALSE	High	Unambiguous	QAYTANNSSQVQAAMK		3.1787e-07	0	3.196	1	1	20	Q9CZW5	Mitochondrial import receptor subunit TOM70 OS=Mus musculus OX=10090 GN=Tomm70 PE=1 SV=2	Q9CZW5	0	1711.81	16	1.202	0.26	0.472229	0.97144	10.21	24.0746	108.1	91.9	7.81	8.43	4	4	119.1	98.8	106.6	111.4	98.4	92.5	92.9	80.2	1.18184e+07	9.80541e+06	10580774	1.10571e+07	9.76698e+06	9.18314e+06	9.22155e+06	7.963e+06	Det	Det	Det	Det	Det
FALSE	High	Unambiguous	QCEAHLGHVFPDGPKPTGQR	1xCarbamidomethyl [C2]	6.37722e-09	0	4.215	1	1	38	Q78J03	Methionine-R-sulfoxide reductase B2, mitochondrial OS=Mus musculus OX=10090 GN=Msrb2 PE=1 SV=1	Q78J03	0	2231.08	20	1.062	0.09	0.638299	0.999988	16.4	25.8069	103	97	14.73	10.01	4	4	123.4	96.7	108.2	88	105.9	91.3	84.9	101.7	3.98622e+07	3.12424e+07	34959977	2.84092e+07	3.41967e+07	2.94768e+07	2.74118e+07	3.28486e+07	Det	Det	Det	Det	Det
FALSE	High	Unambiguous	QCLDFHLFYR	1xCarbamidomethyl [C2]	8.52858e-05	0	1.723	1	1	3	P08032	Spectrin alpha chain, erythrocytic 1 OS=Mus musculus OX=10090 GN=Spta1 PE=1 SV=3	P08032	0	1398.66	10	0.693	-0.53	0.132262	0.582864	19.74	22.2368	75.1	124.9	23.02	49.42	4	4	63.9	79.8	110	80.5	155.9	114.2	159.9	35.9	1.71593e+06	2.14465e+06	2.95521e+06	2.16249e+06	4.18795e+06	3.06885e+06	4.29635e+06	963802	Det	Det	Det	Det	Det
FALSE	High	Unambiguous	QCPNAVVLFDEVDK	1xCarbamidomethyl [C2]	3.65029e-05	0	1.954	1	1	1	Q60649	Caseinolytic peptidase B protein homolog OS=Mus musculus OX=10090 GN=Clpb PE=1 SV=1	Q60649	0	1633.79	14	1.018	0.03	0.748019	0.999988	21.11	22.0473	102.3	97.7	15.98	11.14	4	4	81.6	118.2	95.5	110.3	96.8	112.5	99.3	85.8	1.93939e+06	2.80904e+06	2269864	2.62108e+06	2.30154e+06	2.67354e+06	2.35943e+06	2.03805e+06	Det	Det	Det	Det	Det
FALSE	High	Unambiguous	QCSSGLQAVANIAGGIR	1xCarbamidomethyl [C2]	1.34098e-07	0	3.421	1	2	5	Q921H8	3-ketoacyl-CoA thiolase A, peroxisomal OS=Mus musculus OX=10090 GN=Acaa1a PE=1 SV=1	Q8VCH0; Q921H8	0	1701.87	17	1.578	0.66	0.180452	0.692684	104.81	22.9927	122.9	77.1	166.84	162.3	4	4	15.9	36.8	454.8	12.4	8.9	240.5	18.2	12.6	403845	934690	1.15526e+07	313979	225630	6.10912e+06	462084	321110	Imp	Det	Det	Imp	Imp
FALSE	High	Unambiguous	QCVDHYNEIKR	1xCarbamidomethyl [C2]	7.60185e-05	0	1.755	1	1	6	Q99LC3	NADH dehydrogenase [ubiquinone] 1 alpha subcomplex subunit 10, mitochondrial OS=Mus musculus OX=10090 GN=Ndufa10 PE=1 SV=1	Q99LC3	1	1461.69	11	0.266	-1.91	0.0015187	0.02101	9.22	19.4674	42	158	97.66	71.04	4	4	21.8	7	60.9	123.5	33.1	221.6	247.6	84.5	112800	36222.9	315069	639558	171291	1.14758e+06	1.28221e+06	437327	Det	Det	Imp	Det	Det
FALSE	High	Unambiguous	QCVSGDSSTVTLR	1xCarbamidomethyl [C2]	3.66926e-06	0	2.558	1	1	7	Q8BYM8	Probable cysteine--tRNA ligase, mitochondrial OS=Mus musculus OX=10090 GN=Cars2 PE=1 SV=2	Q8BYM8	0	1409.67	13	0.868	-0.2	0.497616	0.982295	91.7	22.6872	95.4	104.6	78.66	66.25	4	4	183.7	92.6	106.3	0.1	74.2	162.9	159.3	20.8	6.075e+06	3.06216e+06	3.51692e+06	4576.49	2.45549e+06	5.3879e+06	5.26704e+06	688596	Det	Det	Det	Imp	Det
FALSE	High	Unambiguous	QDETFQDGCDSHLCR	2xCarbamidomethyl [C9; C14]	3.11206e-06	0	2.601	1	1	4	Q8CIZ8	von Willebrand factor OS=Mus musculus OX=10090 GN=Vwf PE=1 SV=2	Q8CIZ8	0	1867.73	15	4.689	2.23	8.23795e-05	0.00160301	67.14	21.2543	165.1	34.9	26.33	69.94	4	4	206.5	112.1	172.8	136.7	86	26	19.3	40.5	3.05152e+06	1.65655e+06	2.55396e+06	2.02009e+06	1.27135e+06	384198	285483	598301	Det	Det	Det	Det	Det
FALSE	High	Unambiguous	QGQIINPSEDPHLPQEEVLK		4.78279e-09	0	4.29	1	1	14	P50136	2-oxoisovalerate dehydrogenase subunit alpha, mitochondrial OS=Mus musculus OX=10090 GN=Bckdha PE=1 SV=1	P50136	0	2271.16	20	0.814	-0.3	0.447086	0.960583	13.4	26.3864	88.3	111.7	20.13	11.32	4	4	76	118.3	91	82.9	91.7	113.8	120.1	106.2	3.77016e+07	5.8666e+07	4.51406e+07	4.11103e+07	4.55007e+07	5.64594e+07	5.9575e+07	5.26756e+07	Det	Det	Det	Det	Det
FALSE	High	Unambiguous	QEITAFAEGTISK		2.83837e-05	0	2.021	1	2	4	A2ASS6	Titin OS=Mus musculus OX=10090 GN=Ttn PE=1 SV=1	A2ASS6; A2ASS6-2	0	1394.72	13	1.163	0.22	0.792794	0.999988	51.29	23.1471	102.9	97.1	41.82	17.76	4	4	55.9	138.1	79.4	144.6	105.9	110.9	73	92.1	2.78308e+06	6.87669e+06	3.95527e+06	7.2031e+06	5.27664e+06	5.52643e+06	3.6386e+06	4.58946e+06	Det	Det	Det	Det	Det
FALSE	High	Unambiguous	QEPGLGFSFELTEQQK		4.12596e-07	0	3.128	1	1	40	P45952	Medium-chain specific acyl-CoA dehydrogenase, mitochondrial OS=Mus musculus OX=10090 GN=Acadm PE=1 SV=1	P45952	0	1837.9	16	1.012	0.02	0.928518	0.999988	56.24	24.8571	95.4	104.6	31.45	49.12	4	4	82.1	73.9	145.1	117	131	31.7	88.7	130.4	1.38563e+07	1.2468e+07	24481773	1.97404e+07	2.21081e+07	5.34804e+06	1.49685e+07	2.19946e+07	Det	Det	Det	Det	Det
FALSE	High	Unambiguous	QFLLSDINQSVK		4.48168e-05	0	1.899	1	1	1	Q99M01	Phenylalanine--tRNA ligase, mitochondrial OS=Mus musculus OX=10090 GN=Fars2 PE=1 SV=1	Q99M01	0	1391.75	12
FALSE	High	Unambiguous	QFRDEELEHHDTGLDHDAELAPAYALLK		3.04718e-11	0	5.608	1	1	35	P97478	5-demethoxyubiquinone hydroxylase, mitochondrial OS=Mus musculus OX=10090 GN=Coq7 PE=1 SV=3	P97478	1	3233.55	28	0.638	-0.65	0.0563319	0.349829	8.94	27.1634	77.9	122.1	23.39	19.38	4	4	53.9	84.8	77.1	97.5	141.4	115.5	90.9	138.9	4.3199e+07	6.79008e+07	61728569	7.81248e+07	1.13234e+08	9.24847e+07	7.28335e+07	1.11258e+08	Det	Det	Det	Det	Det
FALSE	High	Unambiguous	QFSSAEEAALK		0.000103997	0	1.667	1	1	3	Q3ULD5	Methylcrotonoyl-CoA carboxylase beta chain, mitochondrial OS=Mus musculus OX=10090 GN=Mccc2 PE=1 SV=1	Q3ULD5	0	1180.58	11	0.958	-0.06	0.742221	0.999988	19.74	23.9198	93.6	106.4	13.51	15.27	4	4	84.1	91.9	114.8	95.5	116	97.7	83.7	116.3	7.61884e+06	8.33115e+06	10402091	8.65721e+06	1.05165e+07	8.86042e+06	7.58253e+06	1.05463e+07	Det	Det	Det	Det	Det
FALSE	High	Unambiguous	QFSSAEEAALKEPIIK		2.26805e-07	0	3.284	1	1	25	Q3ULD5	Methylcrotonoyl-CoA carboxylase beta chain, mitochondrial OS=Mus musculus OX=10090 GN=Mccc2 PE=1 SV=1	Q3ULD5	1	1760.94	16	0.945	-0.08	0.917835	0.999988	19.87	26.0277	97.1	102.9	21.01	9.59	4	4	74.6	123.3	90.3	101.2	95.5	93.5	107.2	114.3	2.85605e+07	4.71996e+07	3.45653e+07	3.87201e+07	3.65523e+07	3.58024e+07	4.10441e+07	4.37475e+07	Det	Det	Det	Det	Det
FALSE	High	Unambiguous	QFSYTHICAGASAFGK	1xCarbamidomethyl [C8]	1.97926e-09	0	4.52	1	1	55	Q99LC5	Electron transfer flavoprotein subunit alpha, mitochondrial OS=Mus musculus OX=10090 GN=Etfa PE=1 SV=2	Q99LC5	0	1744.81	16	0.898	-0.16	0.522132	0.990041	9.25	30.3179	95.6	104.4	19.02	11.96	4	4	105.8	67.4	97.8	103.4	110.7	117.7	109.1	88.1	7.54832e+08	4.80738e+08	6.9769e+08	7.37923e+08	7.8936e+08	8.39384e+08	7.78034e+08	6.28715e+08	Det	Det	Det	Det	Det
FALSE	High	Unambiguous	QFVVFEGNHYFYSPYPTK		5.74211e-06	0	2.441	1	1	1	Q91YQ5	Dolichyl-diphosphooligosaccharide--protein glycosyltransferase subunit 1 OS=Mus musculus OX=10090 GN=Rpn1 PE=1 SV=1	Q91YQ5	0	2223.05	18	0.987	-0.02	0.780675	0.999988	157.55	21.6166	105.8	94.2	112.36	49.56	4	4	13.9	344.6	11.4	206.6	34.7	65.6	90.7	32.5	149693	3.71105e+06	122521	2.22539e+06	373848	706331	976695	350031	Imp	Det	Imp	Det	Imp
FALSE	High	Unambiguous	QFYDQALQQAVMDDDANNAK		1.18375e-09	0	4.654	1	1	6	P35762	CD81 antigen OS=Mus musculus OX=10090 GN=Cd81 PE=1 SV=2	P35762	0	2285.01	20	1.46	0.55	0.367769	0.914164	23.49	21.9448	116.1	83.9	32.85	14.25	4	4	101.8	187	109.7	103.1	84.2	60.3	81	72.9	2.43218e+06	4.46635e+06	2619648	2.4632e+06	2.01081e+06	1.44127e+06	1.93466e+06	1.7403e+06	Det	Det	Det	Det	Det
FALSE	High	Unambiguous	QGAIVAVTGDGVNDSPALK		5.40746e-09	0	4.258	2	3	19	Q8VDN2; Q6PIE5	Sodium/potassium-transporting ATPase subunit alpha-1 OS=Mus musculus OX=10090 GN=Atp1a1 PE=1 SV=1;Sodium/potassium-transporting ATPase subunit alpha-2 OS=Mus musculus OX=10090 GN=Atp1a2 PE=1 SV=1	Q8VDN2; Q6PIC6; Q6PIE5	0	1811.95	19	1.012	0.02	0.88881	0.999988	37.39	25.2364	102.5	97.5	28.92	18.87	4	4	80.1	140.5	118.2	78.9	79.5	81.5	105	116.3	1.78903e+07	3.139e+07	26416298	1.76293e+07	1.77629e+07	1.82064e+07	2.34704e+07	2.59834e+07	Det	Det	Det	Det	Det
FALSE	High	Unambiguous	QGAIVAVTGDGVNDSPALKK		1.02788e-06	0	2.89	2	3	6	Q8VDN2; Q6PIE5	Sodium/potassium-transporting ATPase subunit alpha-1 OS=Mus musculus OX=10090 GN=Atp1a1 PE=1 SV=1;Sodium/potassium-transporting ATPase subunit alpha-2 OS=Mus musculus OX=10090 GN=Atp1a2 PE=1 SV=1	Q8VDN2; Q6PIC6; Q6PIE5	1	1940.04	20	1.091	0.13	0.906633	0.999988	41.02	23.4739	109.5	90.5	27.73	27.38	4	4	64.2	103.8	118	131.1	101.4	82.5	69.3	129.7	4.03424e+06	6.51938e+06	7.40882e+06	8.23146e+06	6.36859e+06	5.18194e+06	4.35219e+06	8.14739e+06	Det	Det	Det	Det	Det
FALSE	High	Unambiguous	QGASKPSKPTEEIQAVDTQEAPEIFLDVK		7.12095e-08	0	3.586	1	2	3	A2ASS6	Titin OS=Mus musculus OX=10090 GN=Ttn PE=1 SV=1	A2ASS6; A2ASS6-2	0	3155.61	29	7.881	2.98	4.996e-14	3.53467e-12	123.39	23.6205	178.1	21.9	45.01	106.55	4	4	119.3	200	89.2	251.6	52.9	6.8	78.9	1.4	7.63121e+06	1.27933e+07	5.7089e+06	1.60953e+07	3.38116e+06	437580	5.04582e+06	87166.5	Det	Det	Det	Det	Det
FALSE	High	Unambiguous	QGDEEEWTIVSTR		1.04612e-05	0	2.284	1	2	5	A2ASS6	Titin OS=Mus musculus OX=10090 GN=Ttn PE=1 SV=1	A2ASS6; A2ASS6-2	0	1549.71	13	1.438	0.52	0.405183	0.939703	42.72	21.9388	110.5	89.5	32.68	28.36	4	4	86.2	136.1	79.8	156.2	91.4	53.7	112.2	84.4	1.89851e+06	2.998e+06	1.75781e+06	3.43925e+06	2.01222e+06	1.18257e+06	2.47122e+06	1.85895e+06	Det	Det	Det	Det	Det
FALSE	High	Unambiguous	QGDEVSVHYDPMIAK		9.91336e-09	0	4.1	1	1	10	Q99MR8	Methylcrotonoyl-CoA carboxylase subunit alpha, mitochondrial OS=Mus musculus OX=10090 GN=Mccc1 PE=1 SV=2	Q99MR8	0	1688.79	15	0.896	-0.16	0.732315	0.999988	9.35	25.9445	95.8	104.2	11.02	11.13	4	4	99.2	82.3	106.6	91.1	96.9	110.4	119.2	94.3	3.57611e+07	2.96837e+07	3.84328e+07	3.28468e+07	3.49284e+07	3.98144e+07	4.29884e+07	3.40095e+07	Det	Det	Det	Det	Det
FALSE	High	Unambiguous	QGEQGPPGGPGNIATRPK		0.000125787	0	1.612	1	2	2	Q5FW52	Muscular LMNA-interacting protein OS=Mus musculus OX=10090 GN=Mlip PE=1 SV=1	Q5FW52-2; Q5FW52	0	1760.9	18	0.9	-0.15	0.738976	0.999988	22.57	20.6424	96.2	103.8	20.9	10.47	4	4	117	105.9	85.7	72.6	107.1	119	94.1	98.6	1.0323e+06	934568	756590	640516	944805	1.05028e+06	830486	869722	Det	Det	Det	Det	Det
FALSE	High	Unambiguous	QGIGQAPVSATEDSEIR		1.01613e-06	0	2.893	1	2	7	Q9D0L4	AarF domain-containing protein kinase 1 OS=Mus musculus OX=10090 GN=Adck1 PE=1 SV=1	Q9D0L4-2; Q9D0L4	0	1757.87	17	0.947	-0.08	0.706903	0.999988	27.45	21.7704	92.6	107.4	22.18	19.51	4	4	84.1	88.9	131.3	90.8	114.2	94.8	76.3	119.6	1.73596e+06	1.83495e+06	2712352	1.87426e+06	2.35906e+06	1.95858e+06	1.57504e+06	2.4702e+06	Det	Det	Det	Det	Det
FALSE	High	Unambiguous	QGLLGINIAEK		5.12161e-05	0	1.863	1	1	13	P51174	Long-chain specific acyl-CoA dehydrogenase, mitochondrial OS=Mus musculus OX=10090 GN=Acadl PE=1 SV=2	P51174	0	1155.67	11	1.374	0.46	0.0777196	0.428528	11.81	28.1655	116	84	6.76	15.93	4	4	104.9	122.3	109.5	116.3	79.3	76.7	84.1	107	1.77584e+08	2.07147e+08	185461600	1.96974e+08	1.34344e+08	1.29823e+08	1.42388e+08	1.81152e+08	Det	Det	Det	Det	Det
FALSE	High	Unambiguous	QFLECAQNQSDVK	1xCarbamidomethyl [C5]	3.16012e-06	0	2.597	1	1	12	Q9D1L0	Coiled-coil-helix-coiled-coil-helix domain-containing protein 2 OS=Mus musculus OX=10090 GN=Chchd2 PE=2 SV=1	Q9D1L0	0	1566.72	13	0.741	-0.43	0.176906	0.685203	8.75	24.1201	83.1	116.9	11.12	12.46	4	4	99.6	84.5	78.1	81.1	128	95.3	111.7	121.6	1.02046e+07	8.65955e+06	8005148	8.30443e+06	1.31144e+07	9.76745e+06	1.14445e+07	1.24531e+07	Det	Det	Det	Det	Det
FALSE	High	Unambiguous	QEPERNECFLQHKDDNPSLPPFERPEAEAMCTSFK	2xCarbamidomethyl [C8; C31]	2.73974e-08	0	3.835	1	1	32	P07724	Serum albumin OS=Mus musculus OX=10090 GN=Alb PE=1 SV=3	P07724	2	4233.91	35	1.216	0.28	0.303538	0.85911	22.75	25.1753	106.6	93.4	43.53	15.22	4	4	88.5	86.4	100.6	193	83.3	67.6	98.5	82.1	1.98501e+07	1.93814e+07	2.25523e+07	4.32934e+07	1.8688e+07	1.51582e+07	2.20834e+07	1.84146e+07	Det	Det	Det	Det	Det
FALSE	High	Unambiguous	QFLDFGSVNACEK	1xCarbamidomethyl [C11]	9.36532e-06	0	2.313	1	1	4	Q8BFP9	[Pyruvate dehydrogenase (acetyl-transferring)] kinase isozyme 1, mitochondrial OS=Mus musculus OX=10090 GN=Pdk1 PE=1 SV=2	Q8BFP9	0	1514.69	13	1.532	0.62	0.207895	0.741069	33.26	22.904	121.5	78.5	22.09	27.38	4	4	148.6	129.4	113.8	86.2	72.7	56.2	108.6	84.5	6.17557e+06	5.3762e+06	4.72726e+06	3.58047e+06	3.0188e+06	2.33612e+06	4.51291e+06	3.50891e+06	Det	Det	Det	Det	Det
FALSE	High	Unambiguous	QFGPTFALDTVHVDPVIR		1.63701e-07	0	3.369	1	1	11	Q3TL44	NLR family member X1 OS=Mus musculus OX=10090 GN=Nlrx1 PE=1 SV=1	Q3TL44	0	2012.06	18	1.166	0.22	0.525708	0.990999	22.1	24.4314	107.6	92.4	19.14	10.96	4	4	80.2	104.3	129.1	113.5	95.8	90.9	80.8	105.3	1.00648e+07	1.30875e+07	16193647	1.42354e+07	1.20195e+07	1.1408e+07	1.01333e+07	1.32117e+07	Det	Det	Det	Det	Det
FALSE	High	Unambiguous	QEQDTYALSSYTR		4.16349e-06	0	2.525	1	1	35	Q8QZT1	Acetyl-CoA acetyltransferase, mitochondrial OS=Mus musculus OX=10090 GN=Acat1 PE=1 SV=1	Q8QZT1	0	1561.71	13	0.957	-0.06	0.810961	0.999988	16.66	29.1085	101.4	98.6	13.73	10.1	4	4	91.5	113.8	106.7	84.1	116.2	96.3	95.4	95.9	2.96599e+08	3.68661e+08	3.45843e+08	2.72597e+08	3.7666e+08	3.11902e+08	3.09183e+08	3.10755e+08	Det	Det	Det	Det	Det
FALSE	High	Unambiguous	QEQIPLTYVLEK		8.93371e-05	0	1.71	1	1	1	Q9D8H7	Metalloendopeptidase OMA1, mitochondrial OS=Mus musculus OX=10090 GN=Oma1 PE=1 SV=1	Q9D8H7	0	1460.8	12	1.262	0.34	0.72087	0.999988	48.22	22.1898	121.3	78.7	32.26	27.85	4	4	95.5	70.9	142.6	145.9	74.5	71.5	76.9	122.2	2.63445e+06	1.9537e+06	3930867	4.02358e+06	2.05439e+06	1.97216e+06	2.12124e+06	3.36866e+06	Det	Det	Det	Det	Det
FALSE	High	Unambiguous	QETEVELYNEFPEPIK		3.94619e-06	0	2.539	1	1	3	P51150	Ras-related protein Rab-7a OS=Mus musculus OX=10090 GN=Rab7a PE=1 SV=2	P51150	0	1964.95	16	4.458	2.16	3.86882e-07	1.2136e-05	145.42	22.8802	173.6	26.4	106.39	174.58	4	4	16	20.7	323.3	202.5	2.2	13.1	7.4	214.8	288922	374286	5854074	3.66607e+06	40656.8	238017	133833	3.88809e+06	Imp	Imp	Det	Det	Imp
FALSE	High	Unambiguous	QETEVELYNEFPEPIKLDK		0.00011425	0	1.64	1	1	1	P51150	Ras-related protein Rab-7a OS=Mus musculus OX=10090 GN=Rab7a PE=1 SV=2	P51150	1	2321.15	19
FALSE	High	Unambiguous	QEVDRLDASAILDTAK		1.02519e-07	0	3.491	1	1	11	Q6PB66	Leucine-rich PPR motif-containing protein, mitochondrial OS=Mus musculus OX=10090 GN=Lrpprc PE=1 SV=2	Q6PB66	1	1744.91	16	1.054	0.08	0.996605	0.999988	122.85	23.3005	111.5	88.5	66.32	126.5	4	4	74.6	74.2	0.5	81.3	49.3	37.8	70.6	411.7	6.34338e+06	6.31474e+06	43102.5	6.91328e+06	4.19579e+06	3.21989e+06	6.00351e+06	3.50288e+07	Det	Det	Imp	Det	Det
FALSE	High	Unambiguous	QEYDEAGPSIVHR		7.88908e-07	0	2.959	2	3	29	P68134; P68033	Actin, alpha skeletal muscle OS=Mus musculus OX=10090 GN=Acta1 PE=1 SV=1;Actin, alpha cardiac muscle 1 OS=Mus musculus OX=10090 GN=Actc1 PE=1 SV=1	P62737; P68134; P68033	0	1500.71	13	1.173	0.23	0.370265	0.916895	19.57	26.8919	105.6	94.4	31.63	12.02	4	4	91.8	166.2	93.8	99.8	82.5	90.7	99.8	75.5	6.75701e+07	1.22364e+08	69065046	7.34594e+07	6.07339e+07	6.68035e+07	7.34576e+07	5.56067e+07	Det	Det	Det	Det	Det
FALSE	High	Unambiguous	QEYDEAGPSIVHRK		2.08451e-07	0	3.306	2	3	42	P68134; P68033	Actin, alpha skeletal muscle OS=Mus musculus OX=10090 GN=Acta1 PE=1 SV=1;Actin, alpha cardiac muscle 1 OS=Mus musculus OX=10090 GN=Actc1 PE=1 SV=1	P62737; P68134; P68033	1	1628.8	14	1.047	0.07	0.716804	0.999988	41.82	26.8931	95.4	104.6	34.95	23.41	4	4	108.5	157.1	82.2	75.6	107.9	106.3	101	61.4	7.54678e+07	1.09332e+08	5.7205e+07	5.26333e+07	7.50479e+07	7.39819e+07	7.02673e+07	4.27042e+07	Det	Det	Det	Det	Det
FALSE	High	Unambiguous	QEYDESGPSIVHR		1.64724e-06	0	2.767	1	2	17	P60710	Actin, cytoplasmic 1 OS=Mus musculus OX=10090 GN=Actb PE=1 SV=1	P60710; P63260	0	1516.7	13	1.796	0.84	0.00570565	0.0646442	16.07	25.7216	128.5	71.5	9.39	20.22	4	4	127	114.7	142.4	121.1	95.2	67	71.2	61.4	4.12755e+07	3.72724e+07	46283852	3.93507e+07	3.09511e+07	2.17653e+07	2.31432e+07	1.99569e+07	Det	Det	Det	Det	Det
FALSE	High	Unambiguous	QEYDESGPSIVHRK		2.14124e-07	0	3.299	1	2	38	P60710	Actin, cytoplasmic 1 OS=Mus musculus OX=10090 GN=Actb PE=1 SV=1	P60710; P63260	1	1644.8	14	1.494	0.58	0.0532143	0.336284	36.46	26.0314	117.9	82.1	23.89	31.65	4	4	156.7	95.1	128	99.3	112.9	79.6	77.5	50.9	6.26772e+07	3.80375e+07	5.11958e+07	3.97335e+07	4.51447e+07	3.18539e+07	3.10006e+07	2.03557e+07	Det	Det	Det	Det	Det
FALSE	High	Unambiguous	QFAAQANAIGPWIQNK		1.49877e-07	0	3.392	1	1	5	Q9JI91	Alpha-actinin-2 OS=Mus musculus OX=10090 GN=Actn2 PE=1 SV=2	Q9JI91	0	1756.91	16	1.174	0.23	0.562231	0.999988	24.09	24.0239	108.2	91.8	56.2	13.51	4	4	141.7	120.3	17.1	119.9	83.7	109.2	113.2	94.9	1.24657e+07	1.05759e+07	1.50152e+06	1.05421e+07	7.3616e+06	9.60533e+06	9.95633e+06	8.34797e+06	Det	Det	Det	Det	Det
FALSE	High	Unambiguous	QFAPIHAEAPEFIEMSVEQEILVTGIK		2.83823e-13	0	6.827	1	1	60	P56480	ATP synthase subunit beta, mitochondrial OS=Mus musculus OX=10090 GN=Atp5f1b PE=1 SV=2	P56480	0	3026.55	27	1.61	0.69	0.229074	0.773362	51.87	22.0464	119.1	80.9	47.1	30.08	4	4	146.1	73.8	198.9	81.6	103	77.1	48.2	71.2	3.904e+06	1.97112e+06	5.31476e+06	2.18055e+06	2.75216e+06	2.0606e+06	1.28741e+06	1.90302e+06	Det	Det	Det	Det	Det
FALSE	High	Unambiguous	QFCLQNAQHDPLLTGVSSSTNPFRPQK	1xCarbamidomethyl [C3]	6.6204e-08	0	3.605	1	1	2	Q80SZ7	Guanine nucleotide-binding protein G(I)/G(S)/G(O) subunit gamma-5 OS=Mus musculus OX=10090 GN=Gng5 PE=1 SV=2	Q80SZ7	0	3070.52	27	2.285	1.19	0.0128231	0.120702	54.86	22.8094	140.3	59.7	27.06	55.4	4	4	92.3	181.2	137.3	128.9	70.1	45.7	113.5	31.1	3.90839e+06	7.67242e+06	5.8145e+06	5.4588e+06	2.9695e+06	1.93331e+06	4.80421e+06	1.31555e+06	Det	Det	Det	Det	Det
FALSE	High	Unambiguous	QFEECISQSAVK	1xCarbamidomethyl [C5]	2.28889e-05	0	2.078	1	2	6	Q80U63	Mitofusin-2 OS=Mus musculus OX=10090 GN=Mfn2 PE=1 SV=3	Q80U63; Q80U63-2	0	1425.67	12	1.082	0.11	0.933752	0.999988	24.26	21.9953	106.1	93.9	15.73	17.21	4	4	76.8	111	107.2	105.7	124.4	98.4	86	90.4	1.81193e+06	2.6197e+06	2530244	2.49523e+06	2.93476e+06	2.32283e+06	2.0294e+06	2.13281e+06	Det	Det	Det	Det	Det
FALSE	High	Unambiguous	QFFQVPLNIPK		8.49812e-05	0	1.724	1	1	9	Q9DCM2	Glutathione S-transferase kappa 1 OS=Mus musculus OX=10090 GN=Gstk1 PE=1 SV=3	Q9DCM2	0	1330.75	11	100	6.64	1e-17	8.97793e-16	147.26		198.9	1.1	70.6	197.12	4	4	148.3	195.4	233.5	0.7	0.8	0.6	219.6	1	4.0764e+07	5.36985e+07	64175008	185772	228229	160425	6.03528e+07	270830	Det	Det	Det	Imp	Imp
FALSE	High	Unambiguous	QFGAQANVIGPWIQTK		8.58357e-07	0	2.937	1	1	2	Q7TPR4	Alpha-actinin-1 OS=Mus musculus OX=10090 GN=Actn1 PE=1 SV=1	Q7TPR4	0	1757.93	16	6.772	2.76	4.1103e-07	1.28009e-05	115.82	21.6106	179.1	20.9	61.54	130.42	4	4	207.5	188.6	202.6	12.3	138.4	3.7	28.9	18.1	2.00534e+06	1.82269e+06	1.95842e+06	118535	1.33763e+06	35513.9	278987	174777	Det	Det	Det	Imp	Det
FALSE	High	Unambiguous	QFLDFGSSNACEK	1xCarbamidomethyl [C11]	1.44068e-05	0	2.2	1	1	7	Q9JK42	[Pyruvate dehydrogenase (acetyl-transferring)] kinase isozyme 2, mitochondrial OS=Mus musculus OX=10090 GN=Pdk2 PE=1 SV=2	Q9JK42	0	1502.66	13	0.836	-0.26	0.441902	0.958258	10.6	24.8357	89.7	110.3	13.28	9.29	4	4	91.2	86.2	109.5	81.6	118.8	108.7	109.5	94.5	1.56787e+07	1.48131e+07	18824566	1.40294e+07	2.04178e+07	1.86805e+07	1.88172e+07	1.62428e+07	Det	Det	Det	Det	Det
FALSE	High	Unambiguous	NPDDITQEEYGEFYK		1.07629e-06	0	2.878	1	1	9	P11499	Heat shock protein HSP 90-beta OS=Mus musculus OX=10090 GN=Hsp90ab1 PE=1 SV=3	P11499	0	1847.8	15	0.712	-0.49	0.175844	0.682567	25.25	22.4436	90.2	109.8	62.29	22.97	4	4	98.1	100.7	5	95.6	136.1	101.5	102.2	160.8	2.81303e+06	2.88819e+06	142917	2.74255e+06	3.90186e+06	2.9107e+06	2.93013e+06	4.6119e+06	Det	Det	Imp	Det	Det
FALSE	High	Unambiguous	NPAHYAEYWK		0.000101118	0	1.675	1	1	31	P42125	Enoyl-CoA delta isomerase 1, mitochondrial OS=Mus musculus OX=10090 GN=Eci1 PE=1 SV=2	P42125	0	1278.59	10	0.995	-0.01	0.883518	0.999988	17.94	27.7814	98.6	101.4	20.49	12.34	4	4	129.8	101.6	87.9	84.1	115.8	95.9	86.4	98.4	1.71029e+08	1.33964e+08	115905816	1.10913e+08	1.52602e+08	1.26394e+08	1.13941e+08	1.29727e+08	Det	Det	Det	Det	Det
FALSE	High	Unambiguous	NNVTPDMMEEMYKK		6.41565e-06	0	2.412	1	1	3	P47962	60S ribosomal protein L5 OS=Mus musculus OX=10090 GN=Rpl5 PE=1 SV=3	P47962	1	1729.76	14	0.851	-0.23	0.61617	0.999988	46.64	21.057	94.3	105.7	53.83	36.64	4	4	143.7	100.2	87.6	26.8	160.2	124.2	89	68.2	1.74242e+06	1.21571e+06	1.06299e+06	325589	1.94298e+06	1.50667e+06	1.07909e+06	827540	Det	Det	Det	Imp	Det
FALSE	High	Unambiguous	MVNSNLASVEELK		2.83867e-06	0	2.625	1	1	28	P35486	Pyruvate dehydrogenase E1 component subunit alpha, somatic form, mitochondrial OS=Mus musculus OX=10090 GN=Pdha1 PE=1 SV=1	P35486	0	1433.73	13	1.418	0.5	0.0248559	0.197889	43.5	29.4873	125.4	74.6	29.82	33.69	4	4	78.1	99.2	154.1	139.2	66.7	73.4	65.6	123.6	3.52788e+08	4.48007e+08	695666794	6.28476e+08	3.0129e+08	3.31361e+08	2.96009e+08	5.58032e+08	Det	Det	Det	Det	Det
FALSE	High	Unambiguous	MVNSNLASVEELK	1xOxidation [M1]	1.26435e-06	0	2.836	1	1	7	P35486	Pyruvate dehydrogenase E1 component subunit alpha, somatic form, mitochondrial OS=Mus musculus OX=10090 GN=Pdha1 PE=1 SV=1	P35486	0	1449.73	13	1.01	0.01	0.849601	0.999988	44.89	25.4241	109.2	90.8	36.25	30.33	4	4	70.6	78.3	122.5	152.1	84.9	76.7	78.3	136.6	1.90255e+07	2.10961e+07	33021786	4.09908e+07	2.28771e+07	2.06755e+07	2.10874e+07	3.68158e+07	Det	Det	Det	Det	Det
FALSE	High	Unambiguous	MVPPVQVSPLIK		6.22411e-05	0	1.81	1	1	33	Q06185	ATP synthase subunit e, mitochondrial OS=Mus musculus OX=10090 GN=Atp5me PE=1 SV=2	Q06185	0	1307.78	12	1.16	0.21	0.38155	0.924611	25.99	27.4994	102.4	97.6	17.03	19.62	4	4	89.3	130.1	102.5	96.6	109.5	82.3	76.3	113.2	9.55827e+07	1.3923e+08	109665258	1.03384e+08	1.17167e+08	8.80765e+07	8.16827e+07	1.21115e+08	Det	Det	Det	Det	Det
FALSE	High	Unambiguous	MVRPNQDGTLIASCSNDQTVR	1xCarbamidomethyl [C14]	8.07272e-07	0	2.953	1	2	1	P63005	Platelet-activating factor acetylhydrolase IB subunit alpha OS=Mus musculus OX=10090 GN=Pafah1b1 PE=1 SV=2	P63005; P63005-2	0	2362.12	21	1.813	0.86	0.169259	0.667902	86.45	20.6294	111.3	88.7	64.57	52.12	4	4	178.8	68.1	204.3	43.2	73.9	21	104.5	106.3	1.13198e+06	431141	1.29367e+06	273502	467752	132999	662004	672955	Det	Det	Det	Imp	Det
FALSE	High	Unambiguous	MVSDIAGAWQR		6.43227e-05	0	1.801	1	1	7	Q9JI91	Alpha-actinin-2 OS=Mus musculus OX=10090 GN=Actn2 PE=1 SV=2	Q9JI91	0	1233.6	11	1.195	0.26	0.441571	0.958062	38.93	24.1649	106.3	93.7	29.22	31.64	4	4	83.7	148.5	82.9	122.6	123.4	77	103.4	58.4	9.38952e+06	1.667e+07	9308113	1.37612e+07	1.38519e+07	8.63752e+06	1.16046e+07	6.55601e+06	Det	Det	Det	Det	Det
FALSE	High	Unambiguous	MVSDINNGWQHLEQAEK		4.10021e-06	0	2.529	1	1	3	P57780	Alpha-actinin-4 OS=Mus musculus OX=10090 GN=Actn4 PE=1 SV=1	P57780	0	1998.93	17	2.096	1.07	0.062655	0.37278	30.81	21.7089	137.7	62.3	14.61	28.74	4	4	109.3	123.1	151	144.7	54.3	56.4	96.5	64.6	2.17751e+06	2.45268e+06	3.00837e+06	2.88168e+06	1.08117e+06	1.12412e+06	1.92147e+06	1.28678e+06	Det	Det	Det	Det	Det
FALSE	High	Unambiguous	MWDDLPEVVR		0.000132362	0	1.597	1	1	8	Q80XN0	D-beta-hydroxybutyrate dehydrogenase, mitochondrial OS=Mus musculus OX=10090 GN=Bdh1 PE=1 SV=2	Q80XN0	0	1259.61	10	1.093	0.13	0.573466	0.999988	17.76	26.698	105.8	94.2	9.69	16.89	4	4	107.4	90.9	114.1	100	92.2	92.4	82.5	120.4	6.61979e+07	5.59986e+07	70342776	6.16379e+07	5.68524e+07	5.69556e+07	5.0856e+07	7.42372e+07	Det	Det	Det	Det	Det
FALSE	High	Unambiguous	MWDDLPEVVRK		2.90322e-05	0	2.015	1	1	12	Q80XN0	D-beta-hydroxybutyrate dehydrogenase, mitochondrial OS=Mus musculus OX=10090 GN=Bdh1 PE=1 SV=2	Q80XN0	1	1387.7	11	1.123	0.17	0.534204	0.992982	23.85	25.3447	109.1	90.9	15.63	10.51	4	4	119.9	101.3	83.6	115.8	90.2	89.2	109.8	90.2	2.85394e+07	2.41173e+07	19900856	2.7574e+07	2.14826e+07	2.12432e+07	2.61435e+07	2.14728e+07	Det	Det	Det	Det	Det
FALSE	High	Unambiguous	MWEVLESTTQTK		4.46505e-05	0	1.9	1	2	1	Q62261	Spectrin beta chain, non-erythrocytic 1 OS=Mus musculus OX=10090 GN=Sptbn1 PE=1 SV=2	Q62261; Q62261-2	0	1452.7	12	1.109	0.15	0.973465	0.999988	128.99	21.8779	114.2	85.8	98.44	99.66	4	4	77.7	8.1	262.1	90.6	8.2	211.8	102.7	38.7	1.85216e+06	193360	6.24988e+06	2.16102e+06	194567	5.05022e+06	2.44966e+06	923377	Det	Imp	Det	Det	Imp
FALSE	High	Unambiguous	MYDLVAGSQCLK	1xCarbamidomethyl [C10]	5.12161e-05	0	1.863	1	1	9	Q64521	Glycerol-3-phosphate dehydrogenase, mitochondrial OS=Mus musculus OX=10090 GN=Gpd2 PE=1 SV=2	Q64521	0	1384.66	12	0.924	-0.11	0.627202	0.999988	31.54	22.8282	103.7	96.3	30.54	19.12	4	4	72.9	119.4	78.4	136.5	90.6	126.3	89.2	86.7	3.10028e+06	5.07915e+06	3.33525e+06	5.80801e+06	3.85467e+06	5.37206e+06	3.79539e+06	3.68978e+06	Det	Det	Det	Det	Det
FALSE	High	Unambiguous	MYHGIQDYDPNSPR		1.9302e-05	0	2.123	1	1	7	O35386	Phytanoyl-CoA dioxygenase, peroxisomal OS=Mus musculus OX=10090 GN=Phyh PE=1 SV=1	O35386	0	1692.74	14	0.958	-0.06	0.687923	0.999988	16.58	22.2824	97.4	102.6	14.44	13.76	4	4	95.6	93.6	84.3	117.6	101.8	121.5	97.6	88	2.74591e+06	2.68735e+06	2.42069e+06	3.37762e+06	2.92472e+06	3.48902e+06	2.80465e+06	2.52806e+06	Det	Det	Det	Det	Det
FALSE	High	Unambiguous	MYKEEGLNAFYK		7.6199e-06	0	2.367	1	1	37	Q8VEM8	Phosphate carrier protein, mitochondrial OS=Mus musculus OX=10090 GN=Slc25a3 PE=1 SV=1	Q8VEM8	1	1492.71	12	0.881	-0.18	0.446813	0.96047	27.2	29.4248	98.2	101.8	28.64	22.18	4	4	113.1	107.2	54.3	102	96	122.6	127.5	77.4	4.27819e+08	4.05786e+08	205380300	3.85923e+08	3.63413e+08	4.63729e+08	4.82327e+08	2.9275e+08	Det	Det	Det	Det	Det
FALSE	High	Unambiguous	MYKEEGLNAFYK	1xOxidation [M1]	2.98072e-05	0	2.008	1	1	22	Q8VEM8	Phosphate carrier protein, mitochondrial OS=Mus musculus OX=10090 GN=Slc25a3 PE=1 SV=1	Q8VEM8	1	1508.71	12	3.559	1.83	4.80775e-06	0.000124428	57.23	23.4152	148.5	51.5	51.53	22.11	4	4	75.5	226.7	95.9	217.6	50.5	49.6	53.2	31	4.80343e+06	1.44302e+07	6.10445e+06	1.3851e+07	3.21418e+06	3.1573e+06	3.3869e+06	1.97089e+06	Det	Det	Det	Det	Det
FALSE	High	Unambiguous	NAADNFSEPSESSGAITAR		1.21484e-08	0	4.047	1	2	6	A2ASS6	Titin OS=Mus musculus OX=10090 GN=Ttn PE=1 SV=1	A2ASS6; A2ASS6-2	0	1923.87	19	0.859	-0.22	0.602038	0.999988	22.73	21.1012	88.7	111.3	20.34	53.65	4	4	76.8	124.8	92.5	104.2	134	114.2	132.7	20.7	861974	1.40162e+06	1.03825e+06	1.17032e+06	1.50467e+06	1.28265e+06	1.49e+06	232921	Det	Det	Det	Det	Det
FALSE	High	Unambiguous	NAADSVSEPSESTGPITVK		6.95123e-07	0	2.992	1	2	2	A2ASS6	Titin OS=Mus musculus OX=10090 GN=Ttn PE=1 SV=1	A2ASS6; A2ASS6-2	0	1888.91	19	1.777	0.83	0.193548	0.717001	80.73	20.4675	119.6	80.4	62.51	65.04	4	4	48	231.7	107.4	107.4	57.5	137	90.8	20.2	345676	1.66808e+06	773598	773393	413816	986852	653766	145469	Imp	Det	Det	Det	Imp
FALSE	High	Unambiguous	MVIWGANAYVTEEDSR		2.76872e-07	0	3.232	1	1	8	Q8R164	Valacyclovir hydrolase OS=Mus musculus OX=10090 GN=Bphl PE=1 SV=1	Q8R164	0	1840.85	16	0.876	-0.19	0.47412	0.972544	25.47	22.4927	95.5	104.5	25.92	20.15	4	4	69.3	78.5	107.1	121.6	91.6	87.6	109.9	134.4	2.32544e+06	2.63323e+06	3.59491e+06	4.08113e+06	3.07471e+06	2.9417e+06	3.68991e+06	4.51073e+06	Det	Det	Det	Det	Det
FALSE	High	Unambiguous	NAADSVSEPSESTGPITVKDDVEAPR		3.46161e-12	0	6.175	1	2	10	A2ASS6	Titin OS=Mus musculus OX=10090 GN=Ttn PE=1 SV=1	A2ASS6; A2ASS6-2	1	2671.27	26	1.223	0.29	0.581956	0.999988	28.48	23.2876	110.1	89.9	35.83	15.81	4	4	82	94.9	108.8	174.8	78.5	87.9	102.2	71	4.85927e+06	5.62601e+06	6.45053e+06	1.03601e+07	4.65146e+06	5.21212e+06	6.05585e+06	4.21084e+06	Det	Det	Det	Det	Det
FALSE	High	Unambiguous	MVIPGGIDVHTR		0.000132811	0	1.596	1	1	4	O08553	Dihydropyrimidinase-related protein 2 OS=Mus musculus OX=10090 GN=Dpysl2 PE=1 SV=2	O08553	0	1294.69	12	1.235	0.3	0.679868	0.999988	62.16	21.2169	109.5	90.5	32.33	47.92	4	4	121.4	93.2	72.1	154.4	134.4	66.5	41.7	116.2	1.68612e+06	1.2946e+06	1.00174e+06	2.14395e+06	1.86704e+06	923357	579297	1.61327e+06	Det	Det	Det	Det	Det
FALSE	High	Unambiguous	MVLAAAGGVEHQQLLDLAQK	1xOxidation [M1]	1.81907e-09	0	4.542	1	1	47	Q9CZ13	Cytochrome b-c1 complex subunit 1, mitochondrial OS=Mus musculus OX=10090 GN=Uqcrc1 PE=1 SV=2	Q9CZ13	0	2108.12	20	0.703	-0.51	0.0968004	0.487635	19.38	28.1029	82.5	117.5	42.53	16.92	4	4	86.7	50.2	72.3	136.9	126.5	133.1	100.3	94	1.43148e+08	8.28022e+07	1.19304e+08	2.2594e+08	2.08874e+08	2.19685e+08	1.65575e+08	1.55233e+08	Det	Det	Det	Det	Det
FALSE	High	Unambiguous	MTVAHMWFDNQIHEADTTEDQSGATFDK		3.65307e-08	0	3.76	1	1	2	Q6PIE5	Sodium/potassium-transporting ATPase subunit alpha-2 OS=Mus musculus OX=10090 GN=Atp1a2 PE=1 SV=1	Q6PIE5	0	3225.39	28	4.812	2.27	3.00231e-06	8.02549e-05	186.27	22.2006	151.2	48.8	109.59	47.3	4	4	11.7	379.3	327.4	8.7	18.2	6.3	22	26.4	168139	5.43402e+06	4690338	125355	260717	90209.5	315756	377546	Imp	Det	Det	Imp	Imp
FALSE	High	Unambiguous	MTVAHMWFDNQIHEADTTENQSGVSFDK		4.82791e-15	0	7.889	1	1	13	Q8VDN2	Sodium/potassium-transporting ATPase subunit alpha-1 OS=Mus musculus OX=10090 GN=Atp1a1 PE=1 SV=1	Q8VDN2	0	3238.42	28	0.933	-0.1	0.843879	0.999988	19.8	26.1469	95.9	104.1	28.73	6.19	4	4	117.1	110.4	88.4	57.6	104.2	98.6	110.2	113.6	4.56174e+07	4.30222e+07	34441463	2.24303e+07	4.06161e+07	3.84303e+07	4.29258e+07	4.42588e+07	Det	Det	Det	Det	Det
FALSE	High	Unambiguous	MTVAHMWFDNQIHEADTTENQSGVSFDK	1xOxidation [M]	6.1787e-08	0	3.623	1	1	5	Q8VDN2	Sodium/potassium-transporting ATPase subunit alpha-1 OS=Mus musculus OX=10090 GN=Atp1a1 PE=1 SV=1	Q8VDN2	0	3254.42	28	0.829	-0.27	0.358453	0.908164	91.09	22.2481	57.9	142.1	103.97	71.81	4	4	11.3	185.6	7.8	167.6	190.8	79.2	14.4	143.5	198769	3.27197e+06	136964	2.95464e+06	3.36388e+06	1.39585e+06	253888	2.53012e+06	Imp	Det	Imp	Det	Det
FALSE	High	Unambiguous	MVAAATNNLCEAANAAVQGHASQEK	1xCarbamidomethyl [C10]	1.1036e-12	0	6.473	1	1	8	P26039	Talin-1 OS=Mus musculus OX=10090 GN=Tln1 PE=1 SV=2	P26039	0	2556.19	25	5.199	2.38	2.66305e-09	1.11471e-07	94.18	23.5493	167.7	32.3	55	85.39	4	4	98.3	84.8	216.9	276.6	63.5	20.9	37.8	1.3	6.95399e+06	6.00022e+06	15348559	1.95711e+07	4.48999e+06	1.47693e+06	2.67384e+06	93227.1	Det	Det	Det	Det	Det
FALSE	High	Unambiguous	MVAAATNNLCEAANAAVQGHASQEK	1xCarbamidomethyl [C10]; 1xOxidation [M1]	8.26062e-07	0	2.947	1	1	2	P26039	Talin-1 OS=Mus musculus OX=10090 GN=Tln1 PE=1 SV=2	P26039	0	2572.19	25	0.578	-0.79	0.165928	0.659899	40.57	20.6597	83.6	116.4	159.59	58.23	4	4	15.2	67.4	7.2	487.6	51	39	30	102.5	61564.9	272402	28901.5	1.96951e+06	206075	157579	121186	413887	Imp	Imp	Imp	Det	Imp
FALSE	High	Unambiguous	MVAAATSSLCEAANASVQGHASEEK	1xCarbamidomethyl [C10]	4.5238e-07	0	3.104	1	1	2	Q71LX4	Talin-2 OS=Mus musculus OX=10090 GN=Tln2 PE=1 SV=3	Q71LX4	0	2519.15	25	1.038	0.05	0.998113	0.999988	56.44	20.8087	101.9	98.1	48.14	41.86	4	4	91.9	113.7	43.9	163.7	74.6	131.6	50.8	129.9	781602	967501	373180	1.39257e+06	634361	1.11989e+06	432391	1.10558e+06	Det	Det	Imp	Det	Det
FALSE	High	Unambiguous	MVAGLDTIGLSK		2.7854e-05	0	2.026	1	1	10	Q6PB66	Leucine-rich PPR motif-containing protein, mitochondrial OS=Mus musculus OX=10090 GN=Lrpprc PE=1 SV=2	Q6PB66	0	1204.66	12	1.468	0.55	0.0630171	0.373909	32.52	25.5889	120.2	79.8	14.76	33.08	4	4	127.8	114.6	120.8	89.5	77	79.1	128.5	62.7	3.51514e+07	3.15188e+07	33229322	2.46036e+07	2.11796e+07	2.1766e+07	3.53391e+07	1.72359e+07	Det	Det	Det	Det	Det
FALSE	High	Unambiguous	MVAQEGPTAFYK		2.49677e-05	0	2.055	1	1	8	P56501	Mitochondrial uncoupling protein 3 OS=Mus musculus OX=10090 GN=Ucp3 PE=1 SV=1	P56501	0	1341.65	12	1.552	0.63	0.144149	0.608274	9.68	23.3876	122.1	77.9	8.67	6.55	4	4	110.5	125.8	134.3	116	73.8	75.6	78.7	85.5	6.80667e+06	7.75e+06	8272965	7.14473e+06	4.54969e+06	4.65607e+06	4.84794e+06	5.26709e+06	Det	Det	Det	Det	Det
FALSE	High	Unambiguous	MVDSLQTSLDAETR		8.32423e-07	0	2.945	2	2	31	Q02566; Q91Z83	Myosin-6 OS=Mus musculus OX=10090 GN=Myh6 PE=1 SV=2;Myosin-7 OS=Mus musculus OX=10090 GN=Myh7 PE=2 SV=1	Q02566; Q91Z83	0	1565.75	14	0.751	-0.41	0.221545	0.759566	83.29	23.3371	85.8	114.2	113.52	184.09	4	4	2.9	65.6	39.1	1.4	0.4	35.7	649.2	5.7	175593	3.93551e+06	2348238	82487.3	23733.9	2.14386e+06	3.89621e+07	340869	Imp	Det	Det	Imp	Imp
FALSE	High	Unambiguous	MVDSLQTSLDAETR	1xOxidation [M1]	1.56716e-06	0	2.78	2	2	9	Q02566; Q91Z83	Myosin-6 OS=Mus musculus OX=10090 GN=Myh6 PE=1 SV=2;Myosin-7 OS=Mus musculus OX=10090 GN=Myh7 PE=2 SV=1	Q02566; Q91Z83	0	1581.74	14	1.26	0.33	0.311502	0.865685	18.47	24.4581	112.1	87.9	20.13	16.5	4	4	87.7	109.5	105.3	141.3	80.1	88.6	110	77.7	1.12738e+07	1.4072e+07	1.35387e+07	1.81649e+07	1.02921e+07	1.13927e+07	1.41363e+07	9.98523e+06	Det	Det	Det	Det	Det
FALSE	High	Unambiguous	MVEEGHFAAEDIASR		1.11975e-07	0	3.468	1	1	6	P08032	Spectrin alpha chain, erythrocytic 1 OS=Mus musculus OX=10090 GN=Spta1 PE=1 SV=3	P08032	0	1661.76	15	0.484	-1.05	0.00346173	0.0431655	13.31	23.6938	60.7	139.3	40.05	56.34	4	4	59	48	112.3	64.3	157.2	127.2	201.9	30.2	4.35643e+06	3.54218e+06	8.28413e+06	4.74578e+06	1.15976e+07	9.38911e+06	1.48959e+07	2.22613e+06	Det	Det	Det	Det	Det
FALSE	High	Unambiguous	MVFINNIALAQMK		1.20003e-05	0	2.248	1	1	9	Q6PB66	Leucine-rich PPR motif-containing protein, mitochondrial OS=Mus musculus OX=10090 GN=Lrpprc PE=1 SV=2	Q6PB66	0	1492.8	13	1.199	0.26	0.332091	0.885894	33.49	25.5952	109.4	90.6	17.22	69.45	4	4	118.8	94.4	144.4	116.8	83.2	114.3	126.9	1.2	2.97228e+07	2.36348e+07	3.61348e+07	2.92425e+07	2.08244e+07	2.85952e+07	3.17674e+07	302462	Det	Det	Det	Det	Det
FALSE	High	Unambiguous	MVGVPAAFDMMLTGR	1xOxidation [M]	2.74373e-05	0	2.03	1	1	17	Q8BMS1	Trifunctional enzyme subunit alpha, mitochondrial OS=Mus musculus OX=10090 GN=Hadha PE=1 SV=1	Q8BMS1	0	1611.77	15	0.784	-0.35	0.343952	0.896949	84.24	25.836	163.8	36.2	117.46	193.23	4	4	287.1	1	211.5	0.4	1.2	3.2	292.4	3.3	3.5613e+07	124224	2.62416e+07	46016.3	146412	393142	3.62681e+07	406296	Det	Imp	Det	Imp	Imp
FALSE	High	Unambiguous	MVGVPAAFDMMLTGR	2xOxidation [M10; M]	1.42433e-05	0	2.203	1	1	13	Q8BMS1	Trifunctional enzyme subunit alpha, mitochondrial OS=Mus musculus OX=10090 GN=Hadha PE=1 SV=1	Q8BMS1	0	1627.76	15	1.005	0.01	0.850685	0.999988	19.89	25.7797	100.7	99.3	14	17.71	4	4	103.3	92.5	84.9	117	92.6	84	100.4	125.3	3.34438e+07	2.99387e+07	2.74939e+07	3.78641e+07	2.99854e+07	2.71826e+07	3.25077e+07	4.05731e+07	Det	Det	Det	Det	Det
FALSE	High	Unambiguous	MVLAAAGGVEHQQLLDLAQK		9.57566e-13	0	6.51	1	1	128	Q9CZ13	Cytochrome b-c1 complex subunit 1, mitochondrial OS=Mus musculus OX=10090 GN=Uqcrc1 PE=1 SV=2	Q9CZ13	0	2092.12	20	1.158	0.21	0.335002	0.888361	47.54	30.8951	108.5	91.5	27.27	42.36	4	4	128.6	63.8	100.9	96	77	81.6	167.7	84.3	1.5523e+09	7.70487e+08	1.21815e+09	1.15902e+09	9.29383e+08	9.84547e+08	2.02436e+09	1.01789e+09	Det	Det	Det	Det	Det
FALSE	High	Unambiguous	MVLAGVGVEHEHLVECAR	1xCarbamidomethyl [C16]	1.67828e-09	0	4.563	1	1	10	Q9DC61	Mitochondrial-processing peptidase subunit alpha OS=Mus musculus OX=10090 GN=Pmpca PE=1 SV=1	Q9DC61	0	2005.99	18	1.425	0.51	0.133569	0.584632	78.07	24.2514	112.7	87.3	62.31	58.86	4	4	76.6	99.7	240	81.8	27.1	66.1	74.1	134.6	1.09192e+07	1.42106e+07	3.41872e+07	1.16488e+07	3.8595e+06	9.42223e+06	1.0561e+07	1.91715e+07	Det	Det	Det	Det	Det
FALSE	High	Unambiguous	MTPSGYTLDQCIQTGVDNPGHPFIK	1xCarbamidomethyl [C11]; 1xOxidation [M1]	1.89923e-10	0	5.131	1	1	79	Q6P8J7	Creatine kinase S-type, mitochondrial OS=Mus musculus OX=10090 GN=Ckmt2 PE=1 SV=1	Q6P8J7	0	2792.3	25	1.03	0.04	0.783129	0.999988	45.75	28.3516	102.8	97.2	42.51	16.51	4	4	43.6	87	132.8	128	124.4	84.4	103.7	95.9	8.37831e+07	1.6707e+08	2.55096e+08	2.45914e+08	2.39006e+08	1.62096e+08	1.99186e+08	1.84263e+08	Det	Det	Det	Det	Det
FALSE	High	Unambiguous	NAAGAISKPSDSTGPITAKDEVELPR		1.87205e-11	0	5.735	1	2	11	A2ASS6	Titin OS=Mus musculus OX=10090 GN=Ttn PE=1 SV=1	A2ASS6; A2ASS6-2	1	2624.35	26	1.177	0.23	0.543096	0.993747	65.86	24.0649	105.4	94.6	61.73	16.66	4	4	76.6	143.9	30.7	178.2	84.8	106.4	74.8	104.6	7.29975e+06	1.37138e+07	2.9273e+06	1.69823e+07	8.08503e+06	1.01445e+07	7.1257e+06	9.97287e+06	Det	Det	Det	Det	Det
FALSE	High	Unambiguous	NAAGNFYINDK		7.76821e-05	0	1.749	1	1	15	Q8CHT0	Delta-1-pyrroline-5-carboxylate dehydrogenase, mitochondrial OS=Mus musculus OX=10090 GN=Aldh4a1 PE=1 SV=3	Q8CHT0	0	1226.58	11	0.876	-0.19	0.612567	0.999988	9.15	26.5219	91.3	108.7	8.94	7.52	4	4	88.7	91	106.3	89.3	112	113.3	96.4	103	4.80812e+07	4.93326e+07	57659596	4.84477e+07	6.07348e+07	6.14686e+07	5.22838e+07	5.5833e+07	Det	Det	Det	Det	Det
FALSE	High	Unambiguous	NAMPEDIDEYAVEIEGK		7.22291e-06	0	2.381	1	2	3	A2ASS6	Titin OS=Mus musculus OX=10090 GN=Ttn PE=1 SV=1	A2ASS6; A2ASS6-2	0	1922.87	17	4.012	2	3.11134e-05	0.000677314	121.26	22.1508	149.4	50.6	51.73	134.45	4	4	102.4	81.3	221.2	95.3	59.5	18.8	221.5	0.1	2.49037e+06	1.97785e+06	5.37979e+06	2.3178e+06	1.44691e+06	456761	5.38613e+06	1828.06	Det	Det	Det	Det	Det
FALSE	High	Unambiguous	NANCSIEESFQR	1xCarbamidomethyl [C4]	2.17079e-05	0	2.092	1	1	8	P38060	Hydroxymethylglutaryl-CoA lyase, mitochondrial OS=Mus musculus OX=10090 GN=Hmgcl PE=1 SV=2	P38060	0	1454.63	12	0.998	0	0.992111	0.999988	8.14	24.7123	99.9	100.1	5.52	7.8	4	4	96.1	100.5	108	96.5	109.8	100.9	96.6	91.5	1.50852e+07	1.57808e+07	16954910	1.5141e+07	1.72402e+07	1.5832e+07	1.51652e+07	1.43574e+07	Det	Det	Det	Det	Det
FALSE	High	Unambiguous	NAPCILFIDEIDAVGRK	1xCarbamidomethyl [C4]	6.01499e-08	0	3.63	1	1	2	Q8JZQ2	AFG3-like protein 2 OS=Mus musculus OX=10090 GN=Afg3l2 PE=1 SV=1	Q8JZQ2	1	1931.01	17	0.663	-0.59	0.288748	0.84585	62.87	20.4843	108.3	91.7	164.61	119.5	4	4	594.5	1.3	92.9	2.3	18.8	8.2	75.4	6.5	7.65473e+06	17145.7	1.19666e+06	29984.5	242274	106112	970644	83989.9	Det	Imp	Det	Det	Imp
FALSE	High	Unambiguous	NAPENLDEQIKK		3.18939e-05	0	1.99	1	1	15	Q8JZN5	Complex I assembly factor ACAD9, mitochondrial OS=Mus musculus OX=10090 GN=Acad9 PE=1 SV=2	Q8JZN5	1	1398.72	12	1.092	0.13	0.919899	0.999988	17.67	23.2614	100.9	99.1	13.16	12.94	4	4	124	101.8	93.3	97.4	105.1	106.7	91.2	80.4	7.08143e+06	5.81238e+06	5.32725e+06	5.56329e+06	5.99993e+06	6.0907e+06	5.20916e+06	4.59227e+06	Det	Det	Det	Det	Det
FALSE	High	Unambiguous	NAPLAGFGYGLPISR		1.40764e-06	0	2.808	1	1	7	O70571	[Pyruvate dehydrogenase (acetyl-transferring)] kinase isozyme 4, mitochondrial OS=Mus musculus OX=10090 GN=Pdk4 PE=1 SV=1	O70571	0	1532.82	15	1.097	0.13	0.777129	0.999988	24.19	23.9448	105.1	94.9	35.36	7.5	4	4	88.2	107.7	81.5	168.1	96.4	84.7	81.8	91.6	8.50752e+06	1.03918e+07	7866758	1.62132e+07	9.30485e+06	8.16681e+06	7.89039e+06	8.83903e+06	Det	Det	Det	Det	Det
FALSE	High	Unambiguous	NAPPFLEDPSQLTPK		8.54524e-06	0	2.337	1	1	6	Q9Z0V7	Mitochondrial import inner membrane translocase subunit Tim17-B OS=Mus musculus OX=10090 GN=Timm17b PE=1 SV=1	Q9Z0V7	0	1653.85	15	1.279	0.35	0.575855	0.999988	22.3	23.0212	112.6	87.4	15.12	17.97	4	4	92.8	133.7	107.8	114.5	73.3	103.5	99.2	75.2	4.41968e+06	6.36927e+06	5138136	5.45696e+06	3.4918e+06	4.92961e+06	4.72759e+06	3.58044e+06	Det	Det	Det	Det	Det
FALSE	High	Unambiguous	NAPSPAATSSLAISR		4.10021e-06	0	2.529	1	1	12	Q91YP0	L-2-hydroxyglutarate dehydrogenase, mitochondrial OS=Mus musculus OX=10090 GN=L2hgdh PE=1 SV=1	Q91YP0	0	1442.76	15	0.752	-0.41	0.216768	0.754718	8.87	24.5367	86.4	113.6	18.03	1.98	4	4	91.9	76.9	110.4	76.4	110.4	114.3	110.5	109.3	1.27342e+07	1.06565e+07	15298923	1.05904e+07	1.52948e+07	1.58432e+07	1.53098e+07	1.51476e+07	Det	Det	Det	Det	Det
FALSE	High	Unambiguous	NASDMIDKLTLTFNR		3.7402e-06	0	2.553	1	1	6	Q91VR2	ATP synthase subunit gamma, mitochondrial OS=Mus musculus OX=10090 GN=Atp5f1c PE=1 SV=1	Q91VR2	1	1738.88	15	0.667	-0.58	0.0960525	0.485461	38.72	22.2309	80.4	119.6	88.61	69.85	4	4	183.3	68.1	20.7	49.7	117.7	58.6	238.2	63.7	6.85034e+06	2.54408e+06	772939	1.85888e+06	4.39873e+06	2.1912e+06	8.90405e+06	2.38041e+06	Det	Det	Det	Det	Det
FALSE	High	Unambiguous	NAVGTISPPSQSSGLIMTR		4.6469e-07	0	3.097	1	2	11	A2ASS6	Titin OS=Mus musculus OX=10090 GN=Ttn PE=1 SV=1	A2ASS6; A2ASS6-2	0	1915.99	19	1.176	0.23	0.744921	0.999988	40.67	22.6037	104.3	95.7	37.77	39.29	4	4	101.9	159.5	59.3	118.2	93.3	108.8	119.5	39.6	3.4223e+06	5.35696e+06	1.99214e+06	3.96913e+06	3.13382e+06	3.655e+06	4.01459e+06	1.33013e+06	Det	Det	Det	Det	Det
FALSE	High	Unambiguous	NAVITVPAYFNDSQR		6.07805e-07	0	3.027	1	1	19	P38647	Stress-70 protein, mitochondrial OS=Mus musculus OX=10090 GN=Hspa9 PE=1 SV=3	P38647	0	1694.85	15	0.972	-0.04	0.961364	0.999988	39.96	27.2157	90.7	109.3	33.57	29.65	4	4	63.6	134.4	75.7	108.4	112.4	105.8	62.6	137.1	5.4338e+07	1.14761e+08	64657910	9.25879e+07	9.60056e+07	9.03749e+07	5.3483e+07	1.17052e+08	Det	Det	Det	Det	Det
FALSE	High	Unambiguous	NAVTQEFGPVPDTAR		1.49097e-06	0	2.793	1	1	37	Q99KI0	Aconitate hydratase, mitochondrial OS=Mus musculus OX=10090 GN=Aco2 PE=1 SV=1	Q99KI0	0	1601.79	15
FALSE	High	Unambiguous	NAWADNANACAK	1xCarbamidomethyl [C10]	9.48967e-05	0	1.693	1	1	3	Q9EP69	Phosphatidylinositide phosphatase SAC1 OS=Mus musculus OX=10090 GN=Sacm1l PE=1 SV=1	Q9EP69	0	1305.56	12	1.418	0.5	0.449787	0.961666	9.63	20.6599	115.7	84.3	8.58	9.65	4	4	110.1	109.3	130.8	119.6	88	90	79.5	72.8	1.05037e+06	1.04321e+06	1.24863e+06	1.14109e+06	839664	859098	758727	694415	Det	Det	Det	Det	Det
FALSE	High	Unambiguous	NAYEESLEHLETFK		5.07546e-07	0	3.074	2	2	21	Q02566; Q91Z83	Myosin-6 OS=Mus musculus OX=10090 GN=Myh6 PE=1 SV=2;Myosin-7 OS=Mus musculus OX=10090 GN=Myh7 PE=2 SV=1	Q02566; Q91Z83	0	1709.8	14	1.371	0.45	0.0952013	0.484186	34.75	26.7138	117.1	82.9	25.13	23.16	4	4	74.6	119.2	142.6	112.3	79.4	70.4	117	84.4	4.62391e+07	7.385e+07	88353078	6.95522e+07	4.92163e+07	4.35915e+07	7.251e+07	5.22871e+07	Det	Det	Det	Det	Det
FALSE	High	Unambiguous	NAYEESLEHLETFKR		2.11068e-08	0	3.903	2	2	55	Q02566; Q91Z83	Myosin-6 OS=Mus musculus OX=10090 GN=Myh6 PE=1 SV=2;Myosin-7 OS=Mus musculus OX=10090 GN=Myh7 PE=2 SV=1	Q02566; Q91Z83	1	1865.9	15	1.108	0.15	0.513809	0.987256	42.75	28.5987	103.6	96.4	36.86	13.12	4	4	78.8	157.1	72.8	125.1	90.6	105.3	94.1	76.2	1.86579e+08	3.71975e+08	172395608	2.96103e+08	2.14442e+08	2.49348e+08	2.22908e+08	1.80399e+08	Det	Det	Det	Det	Det
FALSE	High	Unambiguous	NCAMADESVYGFK	1xCarbamidomethyl [C2]	1.89394e-05	0	2.128	1	3	6	A2ASS6	Titin OS=Mus musculus OX=10090 GN=Ttn PE=1 SV=1	A2ASS6; A2ASS6-3; A2ASS6-2	0	1491.62	13	1.417	0.5	0.448193	0.961666	38.68	21.9077	117.2	82.8	24.97	31.21	4	4	90.2	146.3	94.4	139.4	63.2	105.1	104.1	57.3	1.99304e+06	3.23072e+06	2.08389e+06	3.07853e+06	1.39483e+06	2.32161e+06	2.29868e+06	1.26604e+06	Det	Det	Det	Det	Det
FALSE	High	Unambiguous	NALWHTGNTPGQVR		3.16012e-06	0	2.597	1	1	5	P35441	Thrombospondin-1 OS=Mus musculus OX=10090 GN=Thbs1 PE=1 SV=1	P35441	0	1550.78	14	9.167	3.2	1e-17	8.97793e-16	147.61	24.4895	184.6	15.4	81.09	84.6	4	4	337	132	0.6	255.7	40.6	13	18	3.2	3.45122e+07	1.35189e+07	62371.3	2.61863e+07	4.15448e+06	1.33628e+06	1.83963e+06	328752	Det	Det	Imp	Det	Det
FALSE	High	Unambiguous	NAAGAISPPSEPSDAITCRDDLEAPR	1xCarbamidomethyl [C18]	5.17374e-07	0	3.069	1	2	9	A2ASS6	Titin OS=Mus musculus OX=10090 GN=Ttn PE=1 SV=1	A2ASS6; A2ASS6-2	1	2710.27	26	1.059	0.08	0.913165	0.999988	48.59	23.1096	95.7	104.3	46.8	28.5	4	4	86.1	184.1	73.5	90.9	83.6	112.9	111.2	57.9	4.70269e+06	1.00573e+07	4.01323e+06	4.96574e+06	4.56471e+06	6.16688e+06	6.0727e+06	3.16414e+06	Det	Det	Det	Det	Det
FALSE	High	Unambiguous	NALVSHLDGTTPVCEDIGR	1xCarbamidomethyl [C14]	6.63889e-11	0	5.405	1	1	89	Q9CZ13	Cytochrome b-c1 complex subunit 1, mitochondrial OS=Mus musculus OX=10090 GN=Uqcrc1 PE=1 SV=2	Q9CZ13	0	2054	19	1.058	0.08	0.69412	0.999988	7.3	31.0798	102.4	97.6	20.44	4.32	4	4	92.7	96.8	98.7	139.5	88.9	96.8	90.3	96.2	1.18582e+09	1.23798e+09	1.26216e+09	1.78417e+09	1.13654e+09	1.23703e+09	1.1546e+09	1.23006e+09	Det	Det	Det	Det	Det
FALSE	High	Unambiguous	NAIHTYTQAGSHMAAK		2.07854e-08	0	3.907	1	1	31	P24270	Catalase OS=Mus musculus OX=10090 GN=Cat PE=1 SV=4	P24270	0	1700.82	16	0.737	-0.44	0.187534	0.705993	21.46	24.7339	81.6	118.4	32.34	15.28	4	4	120.7	96	60	67.5	125.7	129.8	108.4	91.8	1.95375e+07	1.55485e+07	9.70774e+06	1.09317e+07	2.03582e+07	2.10176e+07	1.75583e+07	1.48704e+07	Det	Det	Det	Det	Det
FALSE	High	Unambiguous	NAAGVFSEPSESTGAITAR		1.22616e-06	0	2.844	1	2	6	A2ASS6	Titin OS=Mus musculus OX=10090 GN=Ttn PE=1 SV=1	A2ASS6; A2ASS6-2	0	1864.9	19
FALSE	High	Unambiguous	NAAGVFSEPSESTGAITARDEVEPPR		3.51205e-07	0	3.17	1	2	8	A2ASS6	Titin OS=Mus musculus OX=10090 GN=Ttn PE=1 SV=1	A2ASS6; A2ASS6-2	1	2687.29	26	1.007	0.01	0.832322	0.999988	65.68	22.7995	92.2	107.8	55.66	31.04	4	4	103.4	74.8	55.5	188.7	52.2	102.2	119.9	103.3	4.40625e+06	3.18692e+06	2362154	8.03572e+06	2.22182e+06	4.35467e+06	5.10862e+06	4.40006e+06	Det	Det	Det	Det	Det
FALSE	High	Unambiguous	NAAHEDGGIYSLTVENPAGTK		5.09497e-07	0	3.073	1	2	5	A2ASS6	Titin OS=Mus musculus OX=10090 GN=Ttn PE=1 SV=1	A2ASS6; A2ASS6-2	0	2144.03	21	1.26	0.33	0.600121	0.999988	19.94	23.1381	109.1	90.9	25.15	24.54	4	4	73.4	110.9	139.6	122.2	56.4	94.1	103.5	100	3.6608e+06	5.53327e+06	6.96717e+06	6.09627e+06	2.81655e+06	4.69487e+06	5.16471e+06	4.98827e+06	Det	Det	Det	Det	Det
FALSE	High	Unambiguous	NAAPILHLSGMDVTVVK		2.18482e-08	0	3.894	1	2	7	Q9ESW4	Acylglycerol kinase, mitochondrial OS=Mus musculus OX=10090 GN=Agk PE=1 SV=1	Q9ESW4; Q9ESW4-2	0	1764.97	17	1.283	0.36	0.519088	0.989577	27.02	22.7404	114.9	85.1	20.45	19.66	4	4	128.3	113.8	80.1	129.9	98.8	81.1	65.5	102.5	4.83472e+06	4.28882e+06	3.01795e+06	4.89318e+06	3.72012e+06	3.05384e+06	2.46679e+06	3.8615e+06	Det	Det	Det	Det	Det
FALSE	High	Unambiguous	NACGSDYDFDVFVVR	1xCarbamidomethyl [C3]	2.57937e-06	0	2.65	1	1	6	Q91YT0	NADH dehydrogenase [ubiquinone] flavoprotein 1, mitochondrial OS=Mus musculus OX=10090 GN=Ndufv1 PE=1 SV=1	Q91YT0	0	1763.77	15	1.357	0.44	0.112942	0.534259	116.34	27.5987	190.2	9.8	116.07	197.74	4	4	299.1	0.6	242.2	1	1	0.6	254.9	0.5	1.28314e+08	250964	103885381	424734	432464	270804	1.09359e+08	232197	Det	Imp	Det	Imp	Imp
FALSE	High	Unambiguous	NADGYIDLDELK		2.6422e-05	0	2.04	1	1	7	P19123	Troponin C, slow skeletal and cardiac muscles OS=Mus musculus OX=10090 GN=Tnnc1 PE=1 SV=1	P19123	0	1365.65	12	1.252	0.32	0.498441	0.982295	59.81	23.6334	111.2	88.8	60.79	41.23	4	4	98	215.7	91.5	54.5	53.8	70.9	135	80.6	8.06716e+06	1.77484e+07	7.5279e+06	4.48235e+06	4.42527e+06	5.83793e+06	1.11092e+07	6.63474e+06	Det	Det	Det	Det	Det
FALSE	High	Unambiguous	NADMSEDMQQDAVDCATQAMEK	1xCarbamidomethyl [C15]	1.93499e-06	0	2.725	1	1	1	Q9D0M5	Dynein light chain 2, cytoplasmic OS=Mus musculus OX=10090 GN=Dynll2 PE=1 SV=1	Q9D0M5	0	2487.97	22	6.275	2.65	3.67669e-06	9.70856e-05	124.94	21.399	164.1	35.9	95.96	57.35	4	4	294.5	11.2	336.8	50.2	24.6	8.2	45.7	28.8	2.65764e+06	101512	3.03901e+06	452638	221878	74139.9	412009	260294	Det	Imp	Det	Imp	Imp
FALSE	High	Unambiguous	NAEQAATQLK		0.000131025	0	1.6	1	16	4	Q61595	Kinectin OS=Mus musculus OX=10090 GN=Ktn1 PE=1 SV=1	Q61595-10; Q61595-4; Q61595-16; Q61595-14; Q61595-13; Q61595-12; Q61595-2; Q61595-3; Q61595-9; Q61595-5; Q61595-11; Q61595-15; Q61595; Q61595-6; Q61595-8; Q61595-7	0	1073.56	10	0.857	-0.22	0.6459	0.999988	24.92	20.3733	92.3	107.7	39.02	14.77	4	4	105.5	122.9	42.2	85.6	117	130	91.8	105	709918	827474	284238	576027	787816	875256	617587	706546	Det	Det	Imp	Det	Det
FALSE	High	Unambiguous	NAFACFDEEASGFIHEDHLR	1xCarbamidomethyl [C5]	2.25559e-06	0	2.685	1	1	1	Q9CQ19	Myosin regulatory light polypeptide 9 OS=Mus musculus OX=10090 GN=Myl9 PE=1 SV=3	Q9CQ19	0	2365.03	20	2.018	1.01	0.0627546	0.372861	59.73	21.7692	129.8	70.2	19.54	66.39	4	4	111.1	130.4	170.9	122	112.7	11.6	52.6	88.7	2.0787e+06	2.44025e+06	3.1987e+06	2.28381e+06	2.10816e+06	217719	983707	1.65996e+06	Det	Det	Det	Det	Det
FALSE	High	Unambiguous	NAFVTPGPPSIPEVTK		1.78915e-05	0	2.143	1	2	7	A2ASS6	Titin OS=Mus musculus OX=10090 GN=Ttn PE=1 SV=1	A2ASS6; A2ASS6-2	0	1653.88	16	1.358	0.44	0.390866	0.930899	41.41	22.6664	119.7	80.3	37.03	35.45	4	4	82.1	81.4	169.7	138.6	60.1	68	124.7	75.4	3.45972e+06	3.43057e+06	7.1507e+06	5.83909e+06	2.53428e+06	2.86416e+06	5.25229e+06	3.17599e+06	Det	Det	Det	Det	Det
FALSE	High	Unambiguous	NAGNEQDLGIQYK		2.7854e-05	0	2.026	1	1	4	P26231	Catenin alpha-1 OS=Mus musculus OX=10090 GN=Ctnna1 PE=1 SV=1	P26231	0	1449.7	13	0.826	-0.28	0.572952	0.999988	23.69	20.8623	90.5	109.5	58.92	16.78	4	4	88.5	97.5	13.7	126.5	101.9	108.9	116.1	147	903399	995237	139950	1.29166e+06	1.03994e+06	1.11145e+06	1.1851e+06	1.50028e+06	Det	Det	Imp	Det	Det
FALSE	High	Unambiguous	NAGVEGSLIVEK		4.65131e-05	0	1.889	1	2	27	P63038	60 kDa heat shock protein, mitochondrial OS=Mus musculus OX=10090 GN=Hspd1 PE=1 SV=1	P63038-2; P63038	0	1215.66	12
FALSE	High	Unambiguous	NALAHALQSAR		9.1265e-05	0	1.704	2	2	6	Q5SX39; Q91Z83	Myosin-4 OS=Mus musculus OX=10090 GN=Myh4 PE=2 SV=1;Myosin-7 OS=Mus musculus OX=10090 GN=Myh7 PE=2 SV=1	Q5SX39; Q91Z83	0	1151.63	11	0.75	-0.42	0.403179	0.938923	53	21.3658	85.7	114.3	74.18	29.31	4	4	175.2	84.4	12.9	85.9	96.4	71.4	133.8	140.1	2.64313e+06	1.27329e+06	194675	1.29531e+06	1.45387e+06	1.07755e+06	2.01841e+06	2.11292e+06	Det	Det	Imp	Det	Det
FALSE	High	Unambiguous	NALAHALQSSR		1.38689e-05	0	2.21	1	3	34	Q02566	Myosin-6 OS=Mus musculus OX=10090 GN=Myh6 PE=1 SV=2	P13541; Q02566; P13542	0	1167.62	11	0.882	-0.18	0.453575	0.963865	24.21	28.9592	92.8	107.2	24.03	26.9	4	4	108.3	114.8	65	87.2	120.4	104.8	132.6	66.9	3.03861e+08	3.22025e+08	182255644	2.44735e+08	3.37669e+08	2.94128e+08	3.72148e+08	1.87638e+08	Det	Det	Det	Det	Det
FALSE	High	Unambiguous	NALANPLYCPDYR	1xCarbamidomethyl [C9]	5.08042e-06	0	2.473	1	1	71	Q9DB77	Cytochrome b-c1 complex subunit 2, mitochondrial OS=Mus musculus OX=10090 GN=Uqcrc2 PE=1 SV=1	Q9DB77	0	1566.74	13	1.08	0.11	0.598247	0.999988	15.84	30.418	104	96	10.64	13.19	4	4	91.5	104.7	99.7	117.8	113.6	90.8	97.9	83.9	7.43399e+08	8.50696e+08	8.09857e+08	9.56627e+08	9.22647e+08	7.37282e+08	7.9544e+08	6.81216e+08	Det	Det	Det	Det	Det
[truncated: 12,937 more rows]
[truncated: 54 more columns]

## Sheet: B. Exported Data_Proteins
Checked	Protein FDR Confidence: Combined	Master	Unique Sequence ID	Protein Group IDs	Accession	Description	Sequence	FASTA Title Lines	Exp. q-value: Combined	Sum PEP Score	# Decoy Protein: Combined	Coverage [%]	# Peptides	# PSMs	# Protein Unique Peptides	# Unique Peptides	# Protein Groups	# AAs	MW [kDa]	calc. pI	Score Sequest HT: Sequest HT	Coverage [%] (by Search Engine): Sequest HT	# PSMs (by Search Engine): Sequest HT	# Peptides (by Search Engine): Sequest HT	Abundance Ratio: (PolG) / (WT)	Abundance Ratio (log2): (PolG) / (WT)	Abundance Ratio P-Value: (PolG) / (WT)	Abundance Ratio Adj. P-Value: (PolG) / (WT)	Abundance Ratio Variability [%]: (PolG) / (WT)	Abundance Ratio Weight: (PolG) / (WT)	Abundances (Grouped): PolG	Abundances (Grouped): WT	Abundances (Grouped) CV [%]: PolG	Abundances (Grouped) CV [%]: WT	Abundances (Grouped) Count: PolG	Abundances (Grouped) Count: WT	Abundances (Scaled): F1: Sample, PolG	Abundances (Scaled): F2: Sample, PolG	Abundances (Scaled): F5: Sample, PolG	Abundances (Scaled): F6: Sample, PolG	Abundances (Scaled): F3: Sample, WT	Abundances (Scaled): F4: Sample, WT	Abundances (Scaled): F7: Sample, WT	Abundances (Scaled): F8: Sample, WT	Abundances (Normalized): F1: Sample, PolG	Abundances (Normalized): F2: Sample, PolG	Abundances (Normalized): F5: Sample, PolG	Abundances (Normalized): F6: Sample, PolG	Abundances (Normalized): F3: Sample, WT
[truncated: 1,802 more rows]
[truncated: 37 more columns]

[truncated: 1 more sheets: C. Analyzed Data]
