# Supplementary material for: Subcellular proteomics combined with bioenergetic phenotyping reveals protein biomarkers of respiratory insufficiency in the setting of proofreading-deficient mitochondrial polymerase
Source: Sci Rep. 2020 Feb 27;10:3603. doi: 10.1038/s41598-020-60536-y (PMC7046634; doi:10.1038/s41598-020-60536-y)
Supplement: Supplementary file 4 — Supplementary Table 3. [file 41598_2020_60536_MOESM4_ESM.xlsx]

## Sheet: A. Exported Data_Peptides 
Checked	Confidence	PSM Ambiguity	Sequence	Modifications	Modifications (all possible sites)	Qvality PEP	Qvality q-value	SVM_Score	# Protein Groups	# Proteins	# PSMs	Master Protein Accessions	Master Protein Descriptions	Protein Accessions	# Missed Cleavages	Theo. MH+ [Da]	Sequence Length	Abundance Ratio: (PolG) / (WT)	Abundance Ratio (log2): (PolG) / (WT)	Abundance Ratio P-Value: (PolG) / (WT)	Abundance Ratio Adj. P-Value: (PolG) / (WT)	Abundance Ratio Variability [%]: (PolG) / (WT)	Abundance Ratio Weight: (PolG) / (WT)	Abundances (Grouped): PolG	Abundances (Grouped): WT	Abundances (Grouped) CV [%]: PolG	Abundances (Grouped) CV [%]: WT	Abundances (Grouped) Count: PolG	Abundances (Grouped) Count: WT	Abundances (Scaled): F1: Sample, PolG	Abundances (Scaled): F2: Sample, PolG	Abundances (Scaled): F5: Sample, PolG	Abundances (Scaled): F6: Sample, PolG	Abundances (Scaled): F3: Sample, WT	Abundances (Scaled): F4: Sample, WT	Abundances (Scaled): F7: Sample, WT	Abundances (Scaled): F8: Sample, WT	Abundances (Normalized): F1: Sample, PolG	Abundances (Normalized): F2: Sample, PolG	Abundances (Normalized): F5: Sample, PolG	Abundances (Normalized): F6: Sample, PolG	Abundances (Normalized): F3: Sample, WT	Abundances (Normalized): F4: Sample, WT	Abundances (Normalized): F7: Sample, WT	Abundances (Normalized): F8: Sample, WT	Abundances Origin: F1: Sample, PolG	Abundances Origin: F2: Sample, PolG	Abundances Origin: F5: Sample, PolG	Abundances Origin: F6: Sample, PolG
FALSE	High	Unambiguous	AAAATETSSVFADPVISK			2.55021e-10	0	3.74	1	1	4	NP_079581	GeneID:50529 Mrps7	NP_079581	0	1764.9	18	1.11	0.15	0.680891	0.999978	139.2	23.3225	44.4	155.6	109.66	68.43	4	4	158.7	192.1	8.9	1.9	1.7	143.6	120.6	172.5	5.88869e+06	7.12582e+06	329645	70789.7	63233.7	5.32702e+06	4.47292e+06	6.39721e+06	Det	Det	Imp	Imp
FALSE	High	Unambiguous	IYSTAFTPMYHAVTTR			2.65765e-09	0	3.385	1	1	4	NP_034474	GeneID:14782 Gsr	NP_034474	0	1858.92	16	1.127	0.17	0.754589	0.999978	78.25	21.6083	106	94	72.49	27.13	4	4	91.7	124.1	9.4	191	129	94.7	65.3	94.7	1.50388e+06	2.0354e+06	154102	3.13158e+06	2.11482e+06	1.55336e+06	1.07109e+06	1.55263e+06	Det	Det	Imp	Det
FALSE	High	Unambiguous	LYSPSQIGAFVLMK	1xOxidation [M13]	1xOxidation [M13]	3.81492e-10	0	3.679	1	1	13	NP_034611	GeneID:15526 Hspa9	NP_034611	0	1569.83	14	1.762	0.82	0.0294102	0.248839	74.55	23.5706	136.2	63.8	40.05	80.17	4	4	74.5	133.3	179.5	88.1	47.8	54	178.5	44.2	6.61319e+06	1.18248e+07	15930491	7.82033e+06	4.24092e+06	4.78777e+06	1.58387e+07	3.92591e+06	Det	Det	Det	Det
FALSE	High	Unambiguous	IYSGTLTPQLAVHNINR			6.93408e-08	0	2.891	1	4	2	NP_001258392	GeneID:320806 Gfm2	NP_001258393; NP_001258392; NP_001258394; NP_001139515	0	1897.03	17	0.109	-3.2	4.30659e-05	0.00107222	1.45	20.3916	24.2	175.8	98.78	94.54	4	4	45.5	8	26.9	0.8	286.2	39.7	362.3	30.5	216347	38011.3	128146	4039.46	1.36186e+06	188913	1.72394e+06	145043	Imp	Imp	Imp	Imp
FALSE	High	Unambiguous	IYQIYEGTAQIQR			7.8219e-11	0	3.919	1	1	54	NP_031408	GeneID:11364 Acadm	NP_031408	0	1582.82	13	1.087	0.12	0.636521	0.999978	13.92	30.0624	106.9	93.1	11.4	11.55	4	4	88.4	102.9	115	111.8	99.7	87.4	85.7	109.1	5.55728e+08	6.47112e+08	723302560	7.02881e+08	6.27277e+08	5.49762e+08	5.39233e+08	6.86505e+08	Det	Det	Det	Det
FALSE	High	Unambiguous	LYPNMTAVLLHNSQLDQR			7.51795e-15	0	5.32	1	1	5	NP_082145	GeneID:71701 Pnpt1	NP_082145	0	2113.09	18	1.032	0.04	0.896339	0.999978	59.11	23.1352	109.4	90.6	61.56	20.65	4	4	7.4	121.8	125.5	128	120.9	84.6	86.9	124.9	341443	5.61197e+06	5782667	5.89379e+06	5.56926e+06	3.89528e+06	4.00228e+06	5.75146e+06	Imp	Det	Det	Det
FALSE	High	Unambiguous	IYPLPHMYVIK	1xOxidation [M7]	1xOxidation [M7]	2.53345e-06	0	2.346	1	1	27	NP_075863	GeneID:67680 Sdhb	NP_075863	0	1389.76	11	1.166	0.22	0.434352	0.948916	11.99	25.9601	107.8	92.2	10	7.3	4	4	107.3	109.2	93.2	119.2	100.9	94.8	90.5	84.9	3.9332e+07	4.0021e+07	3.41603e+07	4.37005e+07	3.70053e+07	3.47559e+07	3.31797e+07	3.11311e+07	Det	Det	Det	Det
FALSE	High	Unambiguous	IYPLPHMYVIK			1.86988e-06	0	2.392	1	1	53	NP_075863	GeneID:67680 Sdhb	NP_075863	0	1373.76	11	0.942	-0.09	0.674533	0.999978	10.25	30.1483	95.7	104.3	7	9.07	4	4	97.4	91.8	107.4	94.2	101.7	89.6	107.2	110.8	6.43277e+08	6.06265e+08	708708528	6.21558e+08	6.71269e+08	5.91293e+08	7.07451e+08	7.31373e+08	Det	Det	Det	Det
FALSE	High	Unambiguous	LYNTCSVFGPDGSLLVK	1xCarbamidomethyl [C5]	1xCarbamidomethyl [C5]	1.35749e-12	0	4.533	1	1	10	NP_075664	GeneID:52633 Nit2	NP_075664	0	1869.94	17	0.972	-0.04	0.976767	0.999978	25.75	24.3455	98.2	101.8	22.4	16.99	4	4	87.3	124.3	75.1	111	110.7	94.1	79.7	117.8	1.03561e+07	1.4737e+07	8908982	1.31658e+07	1.31224e+07	1.11556e+07	9.4529e+06	1.39672e+07	Det	Det	Det	Det
FALSE	High	Unambiguous	IYISTLPYTQNIQICHIEGSQHHVDK	1xCarbamidomethyl [C15]	1xCarbamidomethyl [C15]	4.59709e-13	0	4.697	1	1	1	NP_033778	GeneID:11640 Akap1	NP_033778	0	3094.54	26
FALSE	High	Unambiguous	LYLEGTGINPTPVDLHEQQLSLNQHSR			2.58013e-15	0	5.501	1	4	3	NP_001078879	GeneID:68646 Nadk2	NP_001273184; NP_001078879; NP_001035485; NP_001273182	0	3059.55	27	0.951	-0.07	0.92723	0.999978	87	24.2333	100	100	69.06	47.15	4	4	3.6	117.4	101.1	158.9	152.9	43	88.1	135	354145	1.1575e+07	9972486	1.56736e+07	1.50773e+07	4.24223e+06	8.68905e+06	1.33106e+07	Imp	Det	Det	Det
FALSE	High	Unambiguous	LYKVPDGKPENK			3.69716e-09	0	3.335	1	1	12	NP_666253	GeneID:74776 Ppa2	NP_666253	1	1387.76	12	0.8	-0.32	0.487442	0.970731	27.26	23.0178	91.3	108.7	42.51	20.57	4	4	114.8	98.9	32.4	97.9	103.8	132	134.5	85.7	5.0934e+06	4.38673e+06	1.43798e+06	4.34423e+06	4.60329e+06	5.85659e+06	5.96406e+06	3.80079e+06	Det	Det	Det	Det
FALSE	High	Unambiguous	LYHQLEQETGIQTGYLR			9.99086e-16	0	5.662	1	1	7	NP_938050	GeneID:319518 Pdpr	NP_938050	0	2049.04	17	0.736	-0.44	0.319602	0.895168	63.29	23.3375	94.4	105.6	71.52	54.07	4	4	1.3	99.1	87.9	142.5	83.7	130	55.1	200.4	75578.4	5.70158e+06	5.05783e+06	8.19784e+06	4.81541e+06	7.48241e+06	3.17231e+06	1.15348e+07	Imp	Det	Det	Det
FALSE	High	Unambiguous	IYGQACATYESASLR	1xCarbamidomethyl [C6]	1xCarbamidomethyl [C6]	4.85447e-12	0	4.34	1	1	18	NP_031786	GeneID:12908 Crat	NP_031786	0	1689.79	15	0.852	-0.23	0.589498	0.999204	14.1	25.8771	91.6	108.4	15.52	12.42	4	4	116.4	88.6	84.2	89.2	121.5	89.5	106.2	104.4	4.14126e+07	3.15395e+07	2.99591e+07	3.17569e+07	4.32333e+07	3.18443e+07	3.78043e+07	3.7159e+07	Det	Det	Det	Det
FALSE	High	Unambiguous	LYGIQGFCK	1xCarbamidomethyl [C8]	1xCarbamidomethyl [C8]	3.59488e-06	0	2.293	1	1	2	NP_077798	GeneID:17713 Grpel1	NP_077798	0	1085.54	9	0.925	-0.11	0.891944	0.999978	55.7	24.9146	99.8	100.2	64.53	29.97	4	4	6.5	141.1	101.4	114.3	85.1	137.5	76.9	137.2	1.04054e+06	2.2626e+07	16251533	1.83242e+07	1.3644e+07	2.20406e+07	1.23214e+07	2.19983e+07	Det	Det	Det	Det
FALSE	High	Unambiguous	LYEIGAGTSEVRR			2.83905e-09	0	3.375	1	1	32	NP_062800	GeneID:56357 Ivd	NP_062800	1	1450.76	13	0.737	-0.44	0.178843	0.713123	8.39	27.8401	82.8	117.2	8.78	14.65	4	4	93.3	76.4	80.8	81.1	137.6	124.8	105.2	100.9	1.29345e+08	1.05883e+08	1.11958e+08	1.1238e+08	1.90749e+08	1.72986e+08	1.45784e+08	1.399e+08	Det	Det	Det	Det
FALSE	High	Unambiguous	LYEIGAGTSEVR			2.33276e-08	0	3.056	1	1	16	NP_062800	GeneID:56357 Ivd	NP_062800	0	1294.66	12	0.304	-1.72	6.56914e-07	2.28423e-05	7.91	25.8333	36.2	163.8	197.72	35.87	4	4	754.8	3.6	1.3	1.6	10.6	11.4	12.1	4.6	6.32791e+07	300112	106860	138303	885429	959051	1.01689e+06	382040	Det	Imp	Imp	Imp
FALSE	High	Unambiguous	IYELAAGGTAVGTGLNTR			4.98438e-16	0	6.085	1	1	83	NP_034339	GeneID:14194 Fh1	NP_034339	0	1763.93	18	0.821	-0.28	0.201461	0.75712	22.54	29.6629	87.6	112.4	22.55	17.94	4	4	72.1	121.5	84.5	93.9	120.6	115.5	113.3	78.6	3.445e+08	5.80085e+08	4.03461e+08	4.48603e+08	5.75911e+08	5.51726e+08	5.40828e+08	3.75176e+08	Det	Det	Det	Det
FALSE	High	Unambiguous	IYEGMMHSSCQQEMMDVK	1xCarbamidomethyl [C10]	1xCarbamidomethyl [C10]	6.98483e-15	0	5.332	1	1	18	NP_032892	GeneID:18777 Lypla1	NP_032892	0	2203.89	18	0.855	-0.23	0.649515	0.999978	7.58	24.7299	91.8	108.2	12.05	4.55	4	4	110.3	92.5	84	89.6	107	107.4	99	110.2	1.7102e+07	1.43429e+07	13034500	1.38929e+07	1.6598e+07	1.66542e+07	1.53531e+07	1.70937e+07	Det	Det	Det	Det
FALSE	High	Unambiguous	LYDRDVASATPEK			1.64399e-08	0	3.109	1	1	9	NP_080665	GeneID:67811 Poldip2	NP_080665	1	1464.73	13	0.825	-0.28	0.597117	0.99931	23.93	22.553	93.9	106.1	28.63	23.3	4	4	49.4	96.2	103.9	91	153.1	98.6	113.4	94.4	1.78063e+06	3.4643e+06	3.7409e+06	3.27698e+06	5.51458e+06	3.55212e+06	4.08278e+06	3.39845e+06	Det	Det	Det	Det
FALSE	High	Unambiguous	LYDPNSGTVSLDGHDIR			2.50522e-15	0	5.506	1	1	7	NP_062425	GeneID:56199 Abcb10	NP_062425	0	1858.89	17
FALSE	High	Unambiguous	LYDKIDPEK			2.84375e-08	0	3.026	1	1	36	NP_082453	GeneID:70316 Ndufab1	NP_082453	1	1120.59	9	0.626	-0.68	0.0238912	0.21703	8.83	28.0243	77	123	31.59	11.44	4	4	116.4	76.3	56.4	73.2	111.3	133.5	128.2	104.6	1.84707e+08	1.21064e+08	8.94614e+07	1.16062e+08	1.76573e+08	2.11755e+08	2.03339e+08	1.65974e+08	Det	Det	Det	Det
FALSE	High	Unambiguous	IYSTLAGTRK			3.29919e-06	0	2.306	1	1	6	NP_766024	GeneID:78830 Slc25a12	NP_766024	1	1109.63	10	0.011	-6.49	1e-17	9.36477e-16	0.02	24.6815	2.3	197.7	190.2	7.67	4	4	137.5	4.4	0.1	0.8	162.3	182.5	153.7	158.8	1.33062e+07	424175	11030.7	76400.5	1.57056e+07	1.76606e+07	1.48784e+07	1.53651e+07	Det	Imp	Imp	Imp
FALSE	High	Unambiguous	LYCQTTGLGGSAVAGHSSDQIENMVPVK	1xCarbamidomethyl [C3]	1xCarbamidomethyl [C3]	4.98438e-16	0	6.302	1	1	6	NP_950173	GeneID:69802 Cox11	NP_950173	0	2919.4	28	0.912	-0.13	0.773729	0.999978	43.17	23.149	95.4	104.6	72.13	22.91	4	4	1.3	114.6	84.3	147.7	121.4	95.5	89.4	145.8	58462.4	5.29645e+06	3.89767e+06	6.82875e+06	5.61401e+06	4.41474e+06	4.13337e+06	6.74134e+06	Imp	Det	Det	Det
FALSE	High	Unambiguous	LYSTSATPLVLLR			3.67891e-08	0	2.987	1	1	2	NP_766170	GeneID:217707 Coq6	NP_766170	0	1433.84	13	0.704	-0.51	0.210962	0.771898	36.85	24.2598	82.5	117.5	77.4	9.13	4	4	1.3	64.4	144.9	109.7	128.9	109.9	111	129.8	135196	6.56095e+06	14759275	1.11704e+07	1.31327e+07	1.11959e+07	1.13028e+07	1.32248e+07	Imp	Det	Det	Det
FALSE	High	Unambiguous	LYTEGYQVPPGATYTAIEAPKGEFGVYLVSDGSSRPYR			2.75292e-15	0	5.49	1	1	4	NP_694704	GeneID:226646 Ndufs2	NP_694704	1	4139.04	38	0.626	-0.67	0.135473	0.619896	36.61	23.2882	55.6	144.4	87.25	61.97	4	4	9.3	159.4	100.2	37.9	157.8	162.1	164.5	8.8	398977	6.82993e+06	4292844	1.62448e+06	6.76235e+06	6.94576e+06	7.04906e+06	375325	Imp	Det	Det	Det
FALSE	High	Unambiguous	MDSTANEVEAVK	1xOxidation [M1]	1xOxidation [M1]	1.91992e-06	0	2.388	1	1	2	NP_035162	GeneID:18453 P4hb	NP_035162	0	1309.59	12	0.738	-0.44	0.65743	0.999978	19.28	20.6188	87.8	112.2	9.88	30.52	4	4	72.8	91.3	83.7	89.5	160.9	79.3	98.4	124.2	672741	843503	773025	826866	1.48683e+06	732719	909020	1.14741e+06	Det	Det	Det	Det
FALSE	High	Unambiguous	MDSTANEVEAVK			2.0989e-08	0	3.072	1	1	5	NP_035162	GeneID:18453 P4hb	NP_035162	0	1293.6	12	1.252	0.32	0.345464	0.912691	12.18	23.7659	111.7	88.3	60.1	7.4	4	4	9.9	127.3	134	126.2	110.1	99.1	101.2	92.1	728817	9.33641e+06	9830074	9.25959e+06	8.07913e+06	7.27159e+06	7.42484e+06	6.75376e+06	Det	Det	Det	Det
FALSE	High	Unambiguous	MDSGFGSDFGGTGGGK	1xAcetyl [N-Term]	1xAcetyl [N-Term]	3.13974e-12	0	4.406	1	1	2	NP_038923	GeneID:30055 Timm13	NP_038923	0	1518.62	16	0.772	-0.37	0.4436	0.953606	25.96	22.0969	90.3	109.7	55.05	17.64	4	4	17.9	103.9	118.1	81.7	104.2	150.3	107.6	116.3	408996	2.36984e+06	2.69426e+06	1.86316e+06	2.37612e+06	3.42872e+06	2.45439e+06	2.65367e+06	Imp	Det	Det	Det
FALSE	High	Unambiguous	MDDVINISGHR	1xOxidation [M1]	1xOxidation [M1]	2.64017e-09	0	3.386	1	1	9	NP_542142	GeneID:68738 Acss1	NP_542142	0	1272.6	11	0.827	-0.27	0.570191	0.993644	15.48	23.2385	91.5	108.5	18.11	10.26	4	4	96	88.2	105.3	67.4	107.9	126	110.6	98.7	5.212e+06	4.79172e+06	5.72066e+06	3.65945e+06	5.85899e+06	6.84464e+06	6.00545e+06	5.35882e+06	Det	Det	Det	Det
FALSE	High	Unambiguous	MDDVINISGHR			4.87864e-09	0	3.293	1	1	26	NP_542142	GeneID:68738 Acss1	NP_542142	0	1256.61	11	0.751	-0.41	0.244071	0.812393	10.62	27.1053	87.4	112.6	19.27	9.01	4	4	112.3	91.3	78.1	74.3	111.2	124.8	106.3	101.6	9.04376e+07	7.35661e+07	62900062	5.9858e+07	8.95773e+07	1.00499e+08	8.56503e+07	8.18254e+07	Det	Det	Det	Det
FALSE	High	Unambiguous	MDDPECYFNSLPK	1xCarbamidomethyl [C6]	1xCarbamidomethyl [C6]	2.91023e-06	0	2.325	1	1	1	NP_776124	GeneID:229905 Ccbl2	NP_776124	0	1615.68	13	0.632	-0.66	0.172282	0.701259	24.56	22.0631	73.9	126.1	68.62	30.87	4	4	8.7	97.8	60.3	123.2	76.5	140.3	170.6	122.5	188093	2.10622e+06	1.29922e+06	2.65494e+06	1.64839e+06	3.02394e+06	3.67588e+06	2.64002e+06	Imp	Det	Det	Det
FALSE	High	Unambiguous	MDASASAASVR			5.46717e-08	0	2.927	1	1	1	NP_079613	GeneID:110198 Akr7a5	NP_079613	0	1065.5	11	0.776	-0.37	0.428802	0.947921	10.82	23.2827	88.4	111.6	63.41	13.89	4	4	3.8	100.6	103.5	96.5	144.4	126.4	102.5	122.3	196386	5.13377e+06	5285199	4.92787e+06	7.37226e+06	6.45079e+06	5.23144e+06	6.24497e+06	Imp	Det	Det	Det
FALSE	High	Unambiguous	MAVAAQEGDAHPLGALPVGTLINNVESEPGR			4.98438e-16	0	7.321	1	1	7	NP_079578	GeneID:27398 Mrpl2	NP_079578	0	3113.57	31	1.306	0.39	0.411479	0.940159	43.28	22.9942	117	83	22.84	34.93	4	4	107.3	141.3	79.9	118	89.6	71	131.3	61.6	5.20626e+06	6.85576e+06	3.87353e+06	5.7226e+06	4.34788e+06	3.44506e+06	6.36772e+06	2.98908e+06	Det	Det	Det	Det
FALSE	High	Unambiguous	MASGSWRPFVTVAPLGSPLR			7.88661e-14	0	4.964	1	1	19	NP_082182	GeneID:219189 Vwa8	NP_082182	0	2129.13	20	1.033	0.05	0.74828	0.999978	34.66	25.2281	98.5	101.5	30.94	14.69	4	4	129.9	62.3	117.3	86	106.4	100.6	81.2	116.5	2.73976e+07	1.31329e+07	2.47355e+07	1.81366e+07	2.24339e+07	2.12151e+07	1.71168e+07	2.4568e+07	Det	Det	Det	Det
FALSE	High	Unambiguous	MALVGLGVSHSVLK	1xOxidation [M1]	1xOxidation [M1]	9.25607e-13	0	4.591	1	1	44	NP_080175	GeneID:67003 Uqcrc2	NP_080175	0	1426.81	14	0.936	-0.09	0.889563	0.999978	15.04	27.1821	97.7	102.3	15.34	9.98	4	4	74.4	104.5	106.3	97.4	91.3	100.9	114.7	110.5	6.3152e+07	8.86842e+07	9.0201e+07	8.26394e+07	7.75075e+07	8.56133e+07	9.73304e+07	9.37298e+07	Det	Det	Det	Det
FALSE	High	Unambiguous	MALVGLGVSHSVLK			1.12836e-12	0	4.561	1	1	58	NP_080175	GeneID:67003 Uqcrc2	NP_080175	0	1410.81	14	0.937	-0.09	0.649574	0.999978	25.63	31.1748	96.1	103.9	25.17	17.3	4	4	88.9	111.5	64.2	116.7	117.2	121	81.7	98.9	1.15616e+09	1.45065e+09	835456098	1.51759e+09	1.5241e+09	1.57329e+09	1.06219e+09	1.28637e+09	Det	Det	Det	Det
FALSE	High	Unambiguous	MAGNEYVGFSNATFQSER			2.14084e-12	0	4.464	2	2	2	NP_001106854; NP_001074550	GeneID:14660 Gls;GeneID:14660 Gls	NP_001106854; NP_001074550	0	2007.89	18	1.035	0.05	0.906641	0.999978	116.81	21.6774	64.2	135.8	92.18	63.07	4	4	134.6	193.2	22.9	20.5	98.7	173.6	139.8	16.8	1.71401e+06	2.45913e+06	291171	260614	1.25654e+06	2.21061e+06	1.77951e+06	213737	Det	Det	Imp	Imp
FALSE	High	Unambiguous	MAENLGFLGSLK			2.34821e-08	0	3.055	1	1	7	NP_035637	GeneID:20917 Suclg2	NP_035637	0	1279.67	12	0.944	-0.08	0.869003	0.999978	26.09	26.0843	100.4	99.6	17.89	25.93	4	4	92.6	71.8	110.6	103.4	103.7	90.7	82.9	144.3	3.766e+07	2.91769e+07	44969736	4.2033e+07	4.21558e+07	3.68929e+07	3.36932e+07	5.86785e+07	Det	Det	Det	Det
FALSE	High	Unambiguous	MADEAVCVGPAPTSK	1xCarbamidomethyl [C7]; 1xOxidation [M1]	1xCarbamidomethyl [C7]; 1xOxidation [M1]	6.87692e-13	0	4.636	1	1	9	NP_659093	GeneID:110821 Pcca	NP_659093	0	1548.7	15	0.822	-0.28	0.568161	0.992778	8.08	22.1806	90.2	109.8	12.04	5.91	4	4	86.6	90.1	106.1	80.5	118.4	107.7	107.1	103.4	2.36881e+06	2.46292e+06	2901576	2.20076e+06	3.23914e+06	2.94655e+06	2.92928e+06	2.8291e+06	Det	Det	Det	Det
FALSE	High	Unambiguous	MADEAVCVGPAPTSK	1xCarbamidomethyl [C7]	1xCarbamidomethyl [C7]	1.02028e-13	0	4.925	1	1	16	NP_659093	GeneID:110821 Pcca	NP_659093	0	1532.71	15	0.923	-0.12	0.79136	0.999978	12.31	26.0831	97.3	102.7	12.42	6.41	4	4	105.3	88.8	107.8	83.7	112.1	98.7	105.7	97.9	4.2382e+07	3.57349e+07	43381700	3.3663e+07	4.51039e+07	3.97108e+07	4.25164e+07	3.94113e+07	Det	Det	Det	Det
FALSE	High	Unambiguous	LYYLTSEADVEAVVDK			6.73103e-10	0	3.593	1	1	1	NP_665686	GeneID:215951 Lace1	NP_665686	0	1814.91	16	1.521	0.61	0.326147	0.900093	118.52	20.3898	102.6	97.4	117.93	70.75	4	4	372.9	28.9	46.2	96.3	79.6	116.3	50.3	9.5	1.475e+06	114136	182773	380892	315037	460207	198958	37649.7	Det	Imp	Imp	Imp
FALSE	High	Unambiguous	IYTSIGEDYDER			1.14149e-09	0	3.513	1	1	15	NP_032857	GeneID:18673 Phb	NP_032857	0	1460.65	12	1.25	0.32	0.160398	0.67896	18.47	27.6488	110.4	89.6	17.77	9.47	4	4	104.6	85.1	129.8	120.2	99.1	78.9	88.9	93.4	1.23607e+08	1.00563e+08	153353040	1.42064e+08	1.17111e+08	9.32466e+07	1.05038e+08	1.10336e+08	Det	Det	Det	Det
FALSE	High	Unambiguous	LYTQNIDGLER			1.44062e-08	0	3.129	1	2	5	NP_001171275	GeneID:64384 Sirt3	NP_001171275; NP_001120823	0	1321.67	11	1.322	0.4	0.314756	0.895168	39.4	23.2256	117.4	82.6	66.74	9.47	4	4	6.6	145.9	169.6	108.8	89.4	105.2	88	86.3	304153	6.70142e+06	7.79326e+06	4.99969e+06	4.10653e+06	4.83398e+06	4.04467e+06	3.96675e+06	Imp	Det	Det	Det
FALSE	High	Unambiguous	IYTPMEYKGELASYDMQLRR			6.49797e-16	0	5.735	1	1	8	NP_570954	GeneID:170718 Idh3b	NP_570954	2	2464.2	20	0.924	-0.11	0.778474	0.999978	16.98	23.5921	94.9	105.1	29.36	13.17	4	4	148.8	89.5	82.7	93.7	105.1	101.3	77.5	101.5	1.10132e+07	6.62297e+06	6118181	6.93539e+06	7.78212e+06	7.49565e+06	5.73653e+06	7.51207e+06	Det	Det	Det	Det
FALSE	High	Unambiguous	IYTPMEYKGELASYDMQLR	1xOxidation [M]	1xOxidation [M5; M16]	8.98502e-15	0	5.293	1	1	19	NP_570954	GeneID:170718 Idh3b	NP_570954	1	2324.09	19	0.833	-0.26	0.531344	0.981774	18.92	25.109	89.9	110.1	28.04	12.24	4	4	54.1	103	84.1	108.2	107.4	120.7	126.7	95.9	1.02306e+07	1.94975e+07	15908981	2.04727e+07	2.03319e+07	2.2838e+07	2.39736e+07	1.81411e+07	Det	Det	Det	Det
FALSE	High	Unambiguous	IYTPMEYKGELASYDMQLR			4.98438e-16	0	6.622	1	1	10	NP_570954	GeneID:170718 Idh3b	NP_570954	1	2308.1	19	1.134	0.18	0.456563	0.958609	31.76	26.8955	100.9	99.1	23.61	15.45	4	4	133.3	117.9	85.9	82.5	108.6	97.6	74.2	100	9.12268e+07	8.07019e+07	58757596	5.64639e+07	7.42804e+07	6.68035e+07	5.07758e+07	6.84158e+07	Det	Det	Det	Det
FALSE	High	Unambiguous	LYTEGYQVPPGATYTAIEAPK			5.44503e-16	0	5.765	1	1	56	NP_694704	GeneID:226646 Ndufs2	NP_694704	0	2269.14	21	1.584	0.66	0.0245472	0.220123	129.26	26.534	181.9	18.1	88.15	134.62	4	4	122.1	1	250.6	93.8	237.8	1.2	92.8	0.5	4.80212e+07	411186	98542396	3.68992e+07	9.34941e+07	483267	3.6492e+07	215650	Det	Imp	Det	Det
FALSE	High	Unambiguous	MEANVTIPIWQNKPHGAAR	1xAcetyl [N-Term]	1xAcetyl [N-Term]	6.02802e-15	0	5.357	1	1	4	NP_084035	GeneID:76824 Mtfr1l	NP_084035	0	2175.11	19	1.034	0.05	0.840087	0.999978	60.77	22.6669	101.7	98.3	64.23	22.08	4	4	12.7	163.7	101.8	112.7	106.9	73.5	128.3	100.4	425247	5.47795e+06	3406615	3.77187e+06	3.57712e+06	2.45964e+06	4.29229e+06	3.35797e+06	Imp	Det	Det	Det
FALSE	High	Unambiguous	LYCIYVAIGQK	1xCarbamidomethyl [C3]	1xCarbamidomethyl [C3]	8.62209e-08	0	2.858	1	1	31	NP_031531	GeneID:11946 Atp5a1	NP_031531	0	1327.71	11	0.873	-0.2	0.419224	0.944457	21.47	28.7591	93.2	106.8	21.93	15.8	4	4	68.1	117.5	89.6	98	112.2	102.6	85.9	126.1	1.68389e+08	2.90508e+08	2.2151e+08	2.42379e+08	2.77424e+08	2.53801e+08	2.12525e+08	3.11741e+08	Det	Det	Det	Det
FALSE	High	Unambiguous	LYAQYFQGDLK			2.10237e-07	0	2.723	1	1	3	NP_766253	GeneID:228026 Pdk1	NP_766253	0	1345.68	11	1.033	0.05	0.730803	0.999978	47.46	24.7494	107.2	92.8	60.14	19.78	4	4	9.8	117	131.4	121.7	117.4	90.8	84.3	127.7	1.39294e+06	1.66863e+07	18742812	1.73538e+07	1.67393e+07	1.29501e+07	1.20282e+07	1.82089e+07	Det	Det	Det	Det
FALSE	High	Unambiguous	IVSPDVDVILRK			7.75773e-08	0	2.874	1	2	3	NP_766099	GeneID:213012 Abhd10	NP_001258999; NP_766099	1	1353.81	12	1.255	0.33	0.537404	0.982293	55.79	21.48	116.1	83.9	53.79	37.28	4	4	22.8	143.8	121.5	147.8	125	108	46.6	84.4	320236	2.02138e+06	1.7082e+06	2.078e+06	1.7564e+06	1.51831e+06	655651	1.18666e+06	Imp	Det	Det	Det
FALSE	High	Unambiguous	IVSNASCTTNCLAPLAK	2xCarbamidomethyl [C7; C11]	2xCarbamidomethyl [C7; C11]	4.54287e-15	0	5.405	1	2	14	NP_001276655	GeneID:14433 Gapdh	NP_001276655; NP_032110	0	1819.9	17	0.439	-1.19	1.96945e-06	6.24239e-05	7.7	28.6883	60.5	139.5	56.55	41.73	4	4	11.5	81.1	83.2	59.7	186.9	171.9	149.7	55.8	2.55349e+07	1.79306e+08	184029016	1.32011e+08	4.13334e+08	3.80094e+08	3.31077e+08	1.23382e+08	Det	Det	Det	Det
FALSE	High	Unambiguous	IVSMNENMALR			8.24629e-07	0	2.516	1	1	2	NP_081170	GeneID:68971 Tamm41	NP_081170	0	1277.63	11	1.427	0.51	0.260136	0.839711	143.75	22.4056	161.2	38.8	65.67	107.69	4	4	6	154.4	196.1	148.7	1.9	10.9	160.1	121.9	128419	3.30111e+06	4194636	3.18056e+06	40023.7	232746	3.4238e+06	2.60736e+06	Imp	Det	Det	Det
FALSE	High	Unambiguous	IVSGEAQTVQVTPENLQDFVGKPVFTVER			4.98438e-16	0	9.267	1	1	21	NP_083058	GeneID:74142 Lonp1	NP_083058	0	3187.66	29	0.944	-0.08	0.892708	0.999978	21.74	26.6884	98.9	101.1	6.82	19.35	4	4	100.7	104.3	88.7	98.7	116.1	81	89.4	121.2	6.00486e+07	6.21778e+07	5.28684e+07	5.88552e+07	6.92398e+07	4.8324e+07	5.32853e+07	7.2275e+07	Det	Det	Det	Det
FALSE	High	Unambiguous	LVRPPVQVYGIEGRYATALYSAASK			2.2644e-14	0	5.153	1	1	1	NP_613063	GeneID:28080 Atp5o	NP_613063	1	2709.47	25	0.801	-0.32	0.54531	0.985919	86	22.3791	89	111	110.33	157.27	4	4	22.9	46.7	174.8	21.1	46.9	447.7	4.4	35.5	223476	456426	1.70757e+06	205888	458021	4.37396e+06	43226.8	346698	Imp	Imp	Det	Imp
FALSE	High	Unambiguous	LVRPPVQVYGIEGR			5.71665e-15	0	5.366	1	1	64	NP_613063	GeneID:28080 Atp5o	NP_613063	0	1582.91	14	1.166	0.22	0.362222	0.92135	13.77	31.5434	109	91	13.17	7.96	4	4	86	117.6	109.6	112.7	90.3	85.5	95.3	102.9	1.46991e+09	2.00945e+09	1.87145e+09	1.92506e+09	1.54197e+09	1.46105e+09	1.62852e+09	1.75827e+09	Det	Det	Det	Det
FALSE	High	Unambiguous	LVQQPQNASTFINRPALGILPPENFVDK			1.41234e-12	0	4.527	1	2	5	NP_766549	GeneID:268860 Abat	NP_766549; NP_001164449	0	3106.67	28	0.05	-4.33	1e-17	9.36477e-16	0.26	22.6466	12.3	187.7	152.02	36.26	4	4	16.2	5.2	106.3	2.6	258.1	144.9	134.3	132.4	466985	149002	3.05676e+06	73349.7	7.42297e+06	4.16637e+06	3.8618e+06	3.80813e+06	Imp	Imp	Det	Imp
FALSE	High	Unambiguous	IVQLLAGVADQTK			1.1624e-10	0	3.859	1	1	25	NP_766024	GeneID:78830 Slc25a12	NP_766024	0	1355.79	13	1.319	0.4	0.13798	0.62512	22.63	27.1137	114.8	85.2	21.23	4.99	4	4	126.9	137.6	105.3	83.4	87.5	83.9	92.5	83	9.82808e+07	1.06598e+08	81541961	6.45827e+07	6.77729e+07	6.50224e+07	7.16712e+07	6.4258e+07	Det	Det	Det	Det
FALSE	High	Unambiguous	LVQDYGLESEVAQHLAK			7.78315e-14	0	4.966	1	1	11	NP_001139292	GeneID:14571 Gpd2	NP_001139292	0	1899.98	17	1.371	0.45	0.0959049	0.511224	57.47	25.2718	114.9	85.1	35.13	19.34	4	4	111.6	171.9	70.1	123.7	89.5	84.7	91	57.6	2.54193e+07	3.91756e+07	15968528	2.81767e+07	2.03911e+07	1.9298e+07	2.07284e+07	1.31325e+07	Det	Det	Det	Det
FALSE	High	Unambiguous	LVQDVANNTNEEAGDGTTTATVLAR			4.98438e-16	0	7.868	1	1	45	NP_034607	GeneID:15510 Hspd1	NP_034607	0	2560.25	25	1.519	0.6	0.0130759	0.137975	66.36	29.0249	120.6	79.4	57.4	27.62	4	4	60.4	102.9	232.9	117.7	46.5	94.6	70.7	74.2	2.08516e+08	3.54957e+08	803753036	4.06041e+08	1.60333e+08	3.2656e+08	2.44059e+08	2.56042e+08	Det	Det	Det	Det
FALSE	High	Unambiguous	LVQAFQYTDEHGEVCPAGWKPGSDTIKPNVDDSK	1xCarbamidomethyl [C15]	1xCarbamidomethyl [C15]	1.12463e-14	0	5.259	1	1	3	NP_035693	GeneID:21672 Prdx2	NP_035693	0	3788.79	34	0.047	-4.4	1e-17	9.36477e-16	0.24	23.8095	9.5	190.5	116.16	41.19	4	4	2.3	4.3	16.4	45.2	204.2	111.2	137	279.5	192752	357063	1.37599e+06	3.79593e+06	1.7152e+07	9.3363e+06	1.15016e+07	2.34728e+07	Imp	Imp	Det	Det
FALSE	High	Unambiguous	IVQAEGEAEAAK			5.9867e-09	0	3.262	1	1	53	NP_031557	GeneID:12034 Phb2	NP_031557	0	1215.62	12	1.14	0.19	0.334807	0.903454	19.14	27.8668	106.5	93.5	9.77	13.2	4	4	116.3	116.5	97.5	99.1	104.3	100.6	88.3	77.5	1.57858e+08	1.58e+08	132220240	1.34466e+08	1.41532e+08	1.36466e+08	1.19779e+08	1.05087e+08	Det	Det	Det	Det
FALSE	High	Unambiguous	IVPVDIYVPGCPPTAEALLYGILQLQR	1xCarbamidomethyl [C11]	1xCarbamidomethyl [C11]	5.2983e-11	0	3.978	1	1	6	NP_083548	GeneID:75406 Ndufs7	NP_083548	0	2995.63	27	0.559	-0.84	0.264269	0.842991	27.23	17.6424	65.7	134.3	80	42.92	4	4	45.3	4.6	130.2	98.3	180	108.1	61.7	171.8	80034	8168.64	229825	173528	317858	190875	108898	303405	Imp	Det	Det	Imp
FALSE	High	Unambiguous	LVPGWTKPITIGR			1.64941e-10	0	3.806	1	1	107	NP_766599	GeneID:269951 Idh2	NP_766599	0	1437.86	13	1.074	0.1	0.689907	0.999978	14.74	31.4978	104.3	95.7	10.88	13.29	4	4	110.3	115	97.6	90.6	82.6	113.5	92.8	97.5	1.81403e+09	1.89171e+09	1.60559e+09	1.49018e+09	1.35894e+09	1.86614e+09	1.52686e+09	1.6036e+09	Det	Det	Det	Det
FALSE	High	Unambiguous	LVPELDTVVPLESSK			6.95694e-10	0	3.588	1	1	14	NP_080111	GeneID:66904 Pccb	NP_080111	0	1625.9	15	0.565	-0.82	0.0150513	0.153454	13.72	26.0355	70.9	129.1	67.35	19.47	4	4	4.6	67.9	85.9	110.8	129.1	149.6	97.7	154.5	1.59983e+06	2.34443e+07	2.96477e+07	3.82459e+07	4.45739e+07	5.16735e+07	3.37214e+07	5.33528e+07	Det	Det	Det	Det
FALSE	High	Unambiguous	LVNTPYVDNSYK			7.56803e-07	0	2.529	1	1	3	NP_109642	GeneID:80907 Lactb	NP_109642	0	1412.71	12	0.637	-0.65	0.200872	0.756228	31.93	22.3156	76.8	123.2	65.44	19.13	4	4	11.2	76.7	87.6	134.1	127	138.9	136.2	88.2	287921	1.96812e+06	2.24664e+06	3.43934e+06	3.25687e+06	3.56159e+06	3.49369e+06	2.26328e+06	Imp	Det	Det	Det
FALSE	High	Unambiguous	LVNGCALNFFRQIK	1xCarbamidomethyl [C5]	1xCarbamidomethyl [C5]	3.55945e-08	0	2.992	1	1	1	NP_080979	GeneID:68375 Ndufa8	NP_080979	1	1679.91	14
FALSE	High	Unambiguous	LVNGCALNFFR	1xCarbamidomethyl [C5]	1xCarbamidomethyl [C5]	3.09861e-08	0	3.013	1	1	11	NP_080979	GeneID:68375 Ndufa8	NP_080979	0	1310.67	11	0.752	-0.41	0.103469	0.535269	8.96	28.7146	85.8	114.2	28.58	6.19	4	4	86.3	129.4	72.2	77.2	102	113.6	104	115.3	2.17887e+08	3.26889e+08	182468832	1.94949e+08	2.57586e+08	2.86973e+08	2.62551e+08	2.91271e+08	Det	Det	Det	Det
FALSE	High	Unambiguous	IVNDNPYGNGTAIFTTNGATARK			1.56714e-09	0	3.465	1	1	1	NP_598803	GeneID:104776 Aldh6a1	NP_598803	1	2395.2	23
FALSE	High	Unambiguous	IVNDNPYGNGTAIFTTNGATAR			4.98438e-16	0	7.508	1	1	36	NP_598803	GeneID:104776 Aldh6a1	NP_598803	0	2267.11	22	0.971	-0.04	0.933454	0.999978	21.23	27.3952	99.7	100.3	23.09	21.66	4	4	67.9	105.4	101	122.8	93	116	73.5	120.5	6.22577e+07	9.65893e+07	92567170	1.12542e+08	8.52322e+07	1.0637e+08	6.73377e+07	1.1044e+08	Det	Det	Det	Det
FALSE	High	Unambiguous	LVNCPETFTPDMK	1xCarbamidomethyl [C4]	1xCarbamidomethyl [C4]	2.70191e-07	0	2.685	1	1	6	NP_938050	GeneID:319518 Pdpr	NP_938050	0	1551.72	13	0.905	-0.14	0.785982	0.999978	24.16	22.9144	98.5	101.5	20.8	16.05	4	4	68.4	103	89.5	113.6	99.6	95.8	131.9	98.2	2.94425e+06	4.4286e+06	3848720	4.88694e+06	4.28522e+06	4.12116e+06	5.67291e+06	4.22338e+06	Det	Det	Det	Det
FALSE	High	Unambiguous	LVSQAGTGFSFNHK			2.24215e-08	0	3.062	1	1	7	NP_080072	GeneID:66845 Mrpl33	NP_080072	0	1492.75	14	0.429	-1.22	0.00121292	0.0202341	14.58	24.2414	51.6	148.4	66.69	27.46	4	4	22.1	29.7	90.8	100.3	158.8	172.3	140.7	85.3	2.45412e+06	3.30129e+06	1.0084e+07	1.11305e+07	1.76276e+07	1.91318e+07	1.56204e+07	9.47003e+06	Det	Det	Det	Det
FALSE	High	Unambiguous	LYAVNAEECTTLQAR	1xCarbamidomethyl [C9]	1xCarbamidomethyl [C9]	7.48085e-14	0	4.972	1	2	29	NP_001103801	GeneID:23986 Eci2	NP_001103801; NP_035998	0	1738.84	15	1.054	0.08	0.687606	0.999978	19.15	25.0384	102.6	97.4	11.18	19.06	4	4	88.9	110	114.4	98.5	98.9	98.6	72.8	117.9	1.69684e+07	2.09919e+07	2.18243e+07	1.87887e+07	1.88776e+07	1.88107e+07	1.38941e+07	2.24893e+07	Det	Det	Det	Det
FALSE	High	Unambiguous	LVSRPQDALEGVILSPSLEAR			4.98438e-16	0	6.028	1	1	9	NP_849534	GeneID:108888 Atad3a	NP_849534	0	2250.25	21	1.411	0.5	0.0979877	0.517971	18.3	24.4934	116.7	83.3	16.71	15.61	4	4	102.5	147.2	112.6	111	68.1	80	79.6	98.9	1.41496e+07	2.03268e+07	1.55485e+07	1.53189e+07	9.40646e+06	1.10516e+07	1.09908e+07	1.36579e+07	Det	Det	Det	Det
FALSE	High	Unambiguous	LVTDPTFKPCQMK	1xCarbamidomethyl [C10]	1xCarbamidomethyl [C10]	1.43586e-10	0	3.827	1	1	10	NP_660113	GeneID:69617 Pitrm1	NP_660113	0	1564.79	13	1.013	0.02	0.885228	0.999978	10.92	24.1454	102.1	97.9	8.18	10.5	4	4	95.1	103.6	110.9	93	114.7	92	96.9	93.7	1.01779e+07	1.10873e+07	11870834	9.95433e+06	1.22689e+07	9.84381e+06	1.03638e+07	1.00306e+07	Det	Det	Det	Det
FALSE	High	Unambiguous	IYAGQMAVLGR			3.51275e-08	0	2.994	1	1	17	NP_034070	GeneID:12850 Coq7	NP_034070	0	1178.64	11	0.922	-0.12	0.834442	0.999978	25.37	25.7373	97.3	102.7	66.68	15.2	4	4	1.9	128.7	100.7	107.1	111.1	108	101.4	141	549084	3.69099e+07	28867012	3.07097e+07	3.18701e+07	3.09805e+07	2.90877e+07	4.04359e+07	Det	Det	Det	Det
FALSE	High	Unambiguous	IYAEILGYGLSGDAGHITAPDPEGEGALR			4.98438e-16	0	8.451	1	1	2	NP_081971	GeneID:71147 Oxsm	NP_081971	0	2942.45	29	0.262	-1.93	7.71512e-05	0.00182179	9.9	22.5257	23.1	176.9	117.76	108.12	4	4	1.2	2.8	111.8	66	69.6	155.9	387.4	5.2	35213.1	79761.2	3.18144e+06	1.87815e+06	1.97949e+06	4.43566e+06	1.10208e+07	147820	Imp	Imp	Det	Det
FALSE	High	Unambiguous	IYAEDPDNNFMPGAGPLVHLSTPSADMSTR	1xOxidation [M27]	1xOxidation [M27]	6.14679e-13	0	4.653	1	1	3	NP_076133	GeneID:72039 Mccc1	NP_076133	0	3219.47	30	0.609	-0.72	0.156437	0.669018	53.34	22.3685	62.8	137.2	100.69	38.05	4	4	1.4	172.2	142.7	22.6	134.4	55.1	114.2	157.5	29339.3	3.67203e+06	3.04299e+06	481125	2.86618e+06	1.17457e+06	2.43535e+06	3.35919e+06	Det	Det	Det	Imp
FALSE	High	Unambiguous	IYAEDPDNNFMPGAGPLVHLSTPSADMSTR			4.98438e-16	0	9.349	1	1	15	NP_076133	GeneID:72039 Mccc1	NP_076133	0	3203.48	30	0.84	-0.25	0.561377	0.991655	17.49	25.4472	93	107	24.61	6.69	4	4	99.4	63.7	117.2	86.1	118.1	109.9	103.1	102.6	2.59476e+07	1.66267e+07	30581382	2.24581e+07	3.08143e+07	2.86763e+07	2.6898e+07	2.67766e+07	Det	Det	Det	Det
FALSE	High	Unambiguous	IWPHVYSFLQTK			2.38336e-07	0	2.704	1	1	9	NP_067274	GeneID:56248 Ak3	NP_067274	0	1518.81	12	1.133	0.18	0.510521	0.974734	30.45	25.9725	102.6	97.4	31.83	10.29	4	4	91.2	60.9	124.8	130.9	99.9	102.7	83.4	106.2	3.18333e+07	2.1266e+07	43556426	4.5705e+07	3.48616e+07	3.58676e+07	2.9126e+07	3.708e+07	Det	Det	Det	Det
FALSE	High	Unambiguous	IWNSSLQSNKEPVGILTSNHR			4.98438e-16	0	8.366	1	1	53	NP_031786	GeneID:12908 Crat	NP_031786	1	2380.24	21	0.927	-0.11	0.898277	0.999978	33.86	27.8783	99.3	100.7	28.16	20.75	4	4	83.7	64.8	125.5	110	91	104.1	86.5	134.4	1.18892e+08	9.21198e+07	1.78367e+08	1.56378e+08	1.29298e+08	1.47982e+08	1.22936e+08	1.9094e+08	Det	Det	Det	Det
FALSE	High	Unambiguous	LWHSTEDIPKR			6.96847e-09	0	3.239	1	1	10	NP_079776	GeneID:56280 Mrpl37	NP_079776	1	1381.72	11	0.846	-0.24	0.664337	0.999978	22.49	22.6395	89.4	110.6	57.14	22.3	4	4	14.8	112.1	89.2	120.6	119.7	127.5	137.5	78.6	469796	3.54892e+06	2823137	3.81889e+06	3.79165e+06	4.03645e+06	4.35347e+06	2.49041e+06	Det	Det	Det	Det
FALSE	High	Unambiguous	LWEQSGHWEHYR			3.22917e-07	0	2.658	1	3	1	NP_082207	GeneID:71807 Tars2	NP_082207; NP_001157090; NP_001157089	0	1627.74	12	1.007	0.01	0.842499	0.999978	80.22	20.6377	100.4	99.6	67.55	21.82	4	4	19.6	99.5	189.9	102.9	108.7	92.9	69.2	117.4	176591	896488	1.71082e+06	927424	979248	836751	623320	1.05815e+06	Imp	Det	Det	Det
FALSE	High	Unambiguous	LWEAVLSSPMDSNDLK			7.6433e-09	0	3.225	1	2	1	NP_081271	GeneID:69225 Carkd	NP_081271; NP_001177286	0	1804.88	16
FALSE	High	Unambiguous	LWDDGIIDPVDTR			7.00303e-10	0	3.587	1	1	10	NP_084302	GeneID:78038 Mccc2	NP_084302	0	1514.75	13	0.887	-0.17	0.713455	0.999978	14.83	25.8477	94.2	105.8	17.05	3.3	4	4	74.2	103.4	86.7	109.1	111	102.7	105.3	107.5	2.46651e+07	3.43708e+07	2.88271e+07	3.62716e+07	3.68941e+07	3.41354e+07	3.50057e+07	3.57386e+07	Det	Det	Det	Det
FALSE	High	Unambiguous	IVYGHLDDPANQEIERGK			4.98438e-16	0	7.128	1	1	5	NP_542364	GeneID:11429 Aco2	NP_542364	1	2054.03	18	1.639	0.71	0.14774	0.645901	145.17	22.5049	137.1	62.9	169.09	191.06	4	4	261.1	14.5	1.3	18.8	10.1	487.3	1.2	5.7	1.94959e+07	1.08325e+06	96871.3	1.40417e+06	752554	3.6379e+07	87481.3	425239	Det	Det	Imp	Det
FALSE	High	Unambiguous	IVYGHLDDPANQEIER			4.98438e-16	0	6.081	1	1	94	NP_542364	GeneID:11429 Aco2	NP_542364	0	1868.91	16	0.977	-0.03	0.849423	0.999978	7.69	31.6683	100.4	99.6	5.57	5.28	4	4	101.6	102.7	91.2	102.4	98.1	105.4	104.4	94.2	1.92466e+09	1.94536e+09	1.72736e+09	1.93948e+09	1.85869e+09	1.99646e+09	1.97865e+09	1.78509e+09	Det	Det	Det	Det
FALSE	High	Unambiguous	IVVTGNNEDISFSRPADLDLIQSTPFKPLALK			3.77112e-09	0	3.332	1	1	1	NP_083685	GeneID:75734 Mff	NP_083685	0	3498.88	32	4.725	2.24	3.55583e-07	1.30819e-05	132.62	23.055	142.6	57.4	178.17	103.07	4	4	16.5	14.9	684.9	29.7	4.7	31.5	0.7	17	210139	189867	8714407	378269	59672.9	401163	8854.91	216176	Imp	Imp	Det	Imp
FALSE	High	Unambiguous	IVVHMAHALKPGEFGLASICNGGGGASALLIEKL	1xCarbamidomethyl [C20]; 1xOxidation [M5]	1xCarbamidomethyl [C20]; 1xOxidation [M5]	4.98438e-16	0	6.211	1	1	4	NP_659033	GeneID:110446 Acat1	NP_659033	1	3446.83	34	0.63	-0.67	0.0999639	0.524533	17.57	24.4377	76.1	123.9	70.28	10.42	4	4	2.1	116.1	68.8	93.9	143.6	137.7	124.5	113.4	250565	1.39516e+07	8.27477e+06	1.12822e+07	1.72598e+07	1.65467e+07	1.49651e+07	1.36303e+07	Imp	Det	Det	Det
FALSE	High	Unambiguous	IVVHMAHALKPGEFGLASICNGGGGASALLIEKL	1xCarbamidomethyl [C20]	1xCarbamidomethyl [C20]	4.98438e-16	0	11.796	1	1	86	NP_659033	GeneID:110446 Acat1	NP_659033	1	3430.83	34	1.574	0.65	0.00879881	0.101556	21.82	28.6783	124.1	75.9	15.84	16.47	4	4	122.1	92.1	131.9	132.4	75.4	79.7	67.7	98.8	2.86374e+08	2.16128e+08	3.09414e+08	3.10684e+08	1.76888e+08	1.87039e+08	1.58749e+08	2.31774e+08	Det	Det	Det	Det
FALSE	High	Unambiguous	IVVHMAHALKPGEFGLASICNGGGGASALLIEK	1xCarbamidomethyl [C20]; 1xOxidation [M5]	1xCarbamidomethyl [C20]; 1xOxidation [M5]	9.53511e-15	0	5.284	1	1	5	NP_659033	GeneID:110446 Acat1	NP_659033	0	3333.74	33	0.792	-0.34	0.385924	0.930182	46.3	23.5871	89.8	110.2	66.49	63.28	4	4	33.7	113.6	156.1	45.1	54.6	55	140.6	201.1	3.01692e+06	1.01644e+07	1.39644e+07	4.03924e+06	4.88749e+06	4.92165e+06	1.25812e+07	1.79952e+07	Det	Det	Det	Det
FALSE	High	Unambiguous	IVVHMAHALKPGEFGLASICNGGGGASALLIEK	1xCarbamidomethyl [C20]	1xCarbamidomethyl [C20]	4.98438e-16	0	13.157	1	1	43	NP_659033	GeneID:110446 Acat1	NP_659033	0	3317.75	33	1.334	0.42	0.0919206	0.499866	18.4	28.6794	112	88	26.53	14.04	4	4	164.4	99.1	109	99.4	81.3	68.2	96.4	82.2	4.03419e+08	2.43128e+08	2.67467e+08	2.43886e+08	1.99469e+08	1.67412e+08	2.36573e+08	2.01572e+08	Det	Det	Det	Det
FALSE	High	Unambiguous	LVVELPHPVSSKL			2.77422e-07	0	2.681	1	1	13	NP_666202	GeneID:225791 Zadh2	NP_666202	1	1417.84	13	0.785	-0.35	0.390051	0.930182	27.38	24.8831	88	112	68.79	20.34	4	4	1.5	95.7	94.2	131.2	144.7	110.5	89.8	132.4	227877	1.47565e+07	14518512	2.02264e+07	2.23093e+07	1.70321e+07	1.38362e+07	2.04015e+07	Imp	Det	Det	Det
FALSE	High	Unambiguous	LVVELPHPVSSK			5.50339e-08	0	2.926	1	1	9	NP_666202	GeneID:225791 Zadh2	NP_666202	0	1304.76	12	1.158	0.21	0.569503	0.993644	41.52	23.4424	108.7	91.3	43.97	19.02	4	4	71.9	82.1	182.9	120.1	80.9	68.5	86	107.5	5.08816e+06	5.81016e+06	12940305	8.50018e+06	5.72561e+06	4.84363e+06	6.08458e+06	7.60941e+06	Det	Det	Det	Det
FALSE	High	Unambiguous	LVTYGSDRAEALK			1.94541e-10	0	3.781	1	1	11	NP_659093	GeneID:110821 Pcca	NP_659093	1	1422.76	13	0.8	-0.32	0.438087	0.950535	14.01	24.9001	90.7	109.3	15.11	18.3	4	4	101.4	100.1	86.4	72.4	126.1	127.4	99.4	86.8	1.73419e+07	1.71294e+07	1.47798e+07	1.23801e+07	2.15792e+07	2.17951e+07	1.70078e+07	1.48458e+07	Det	Det	Det	Det
FALSE	High	Unambiguous	LVTHLFGDGLEVR			1.12096e-08	0	3.167	1	2	4	NP_077236	GeneID:69955 Fars2	NP_077236; NP_001034278	0	1455.8	13	1.582	0.66	0.255003	0.830623	61.97	21.671	118.2	81.8	48.23	46.94	4	4	94.4	65.6	203.2	129.3	87.9	33.7	119.4	66.4	1.86237e+06	1.29403e+06	4.00736e+06	2.54871e+06	1.73406e+06	664897	2.35451e+06	1.30862e+06	Det	Det	Det	Det
FALSE	High	Unambiguous	LVSSETQRPQLVEK			9.08975e-08	0	2.85	1	1	5	NP_080416	GeneID:67417 Ears2	NP_080416	0	1613.89	14	0.759	-0.4	0.422502	0.945297	12.81	22.1945	85.7	114.3	56.35	11.32	4	4	13.5	110	87.4	99.9	136.5	126.8	122.4	103.5	340392	2.77155e+06	2.20064e+06	2.5154e+06	3.43773e+06	3.1936e+06	3.08375e+06	2.60704e+06	Det	Det	Det	Det
FALSE	High	Unambiguous	MEEFKDQLPADECNK	1xCarbamidomethyl [C13]	1xCarbamidomethyl [C13]	9.59827e-15	0	5.283	1	1	33	NP_034611	GeneID:15526 Hspa9	NP_034611	1	1853.8	15	1.05	0.07	0.658629	0.999978	10.93	27.2494	103.9	96.1	12.67	9.47	4	4	106	94.6	121.8	93.5	94.3	91	109.4	89.5	9.53402e+07	8.50604e+07	109555654	8.40858e+07	8.48117e+07	8.18301e+07	9.83604e+07	8.05485e+07	Det	Det	Det	Det
FALSE	High	Unambiguous	MEEFKDQLPADECNK	1xCarbamidomethyl [C13]; 1xOxidation [M1]	1xCarbamidomethyl [C13]; 1xOxidation [M1]	8.9555e-13	0	4.596	1	1	14	NP_034611	GeneID:15526 Hspa9	NP_034611	1	1869.8	15	1.024	0.03	0.886439	0.999978	12.64	23.2873	102.7	97.3	12.77	6.71	4	4	108.9	106.2	105.1	81.3	96.8	106.7	103.4	91.7	5.96407e+06	5.81744e+06	5.75581e+06	4.45227e+06	5.30098e+06	5.84457e+06	5.66207e+06	5.0256e+06	Det	Det	Det	Det
FALSE	High	Unambiguous	MEGANIQPNR			6.70891e-08	0	2.896	1	1	15	NP_082509	GeneID:72416 Lrpprc	NP_082509	0	1129.54	10	0.013	-6.29	1e-17	9.36477e-16	0.01	24.1251	2.7	197.3	191.3	11.45	4	4	171.3	3.4	1.2	1.2	181.2	153	148.6	140.1	2.40901e+07	478029	164198	171633	2.54778e+07	2.15105e+07	2.08904e+07	1.96902e+07	Det	Imp	Det	Det
FALSE	High	Unambiguous	MNHHPEWFNVYNK			7.73209e-10	0	3.572	1	1	2	NP_082557	GeneID:72562 Pcbd2	NP_082557	0	1715.77	13	0.239	-2.07	1.98563e-05	0.000527857	10.66	22.246	36.1	163.9	113.12	26.54	4	4	1	161.6	8.2	104.3	171.4	140.7	87.7	125.1	20622.3	3.5013e+06	177658	2.25882e+06	3.71333e+06	3.04863e+06	1.89922e+06	2.71102e+06	Imp	Det	Imp	Det
FALSE	High	Unambiguous	MMPGCEIYSDSGNHASMIQGIR	1xCarbamidomethyl [C5]	1xCarbamidomethyl [C5]	1.33525e-14	0	5.233	1	1	2	NP_065584	GeneID:11655 Alas1	NP_065584	0	2454.07	22	1.232	0.3	0.532888	0.981774	144.76	22.2926	142.6	57.4	96.73	159.08	4	4	1.9	133.9	184.7	32.9	377.7	35.5	13.3	20.1	18791.1	1.33241e+06	1.83866e+06	327524	3.75985e+06	352941	132673	200188	Imp	Det	Det	Imp
FALSE	High	Unambiguous	MMNGSHYSYSESR			4.21208e-10	0	3.664	1	1	11	NP_065594	GeneID:57320 Park7	NP_065594	0	1548.62	13	0.996	-0.01	0.960696	0.999978	18.02	23.2889	101.9	98.1	50.93	9.26	4	4	21.8	119	114.3	107.5	122.6	111.9	102	100.9	1.16216e+06	6.35663e+06	6.10731e+06	5.745e+06	6.55029e+06	5.97986e+06	5.44715e+06	5.39266e+06	Det	Det	Det	Det
FALSE	High	Unambiguous	MMNGRPGHEPLK	1xAcetyl [N-Term]	1xAcetyl [N-Term]	4.34633e-07	0	2.613	1	1	31	NP_077182	GeneID:68197 Ndufc2	NP_077182	0	1408.68	12	0.642	-0.64	0.0329394	0.270641	4.83	28.0288	77.5	122.5	17.43	6.63	4	4	103	77.7	71.6	75.5	123.7	121	121.1	106.5	1.63355e+08	1.23206e+08	1.13472e+08	1.1967e+08	1.96202e+08	1.9181e+08	1.92041e+08	1.68839e+08	Det	Det	Det	Det
FALSE	High	Unambiguous	MMFMSSATAFQR			7.20235e-09	0	3.234	1	1	2	NP_064330	GeneID:56615 Mgst1	NP_064330	0	1407.62	12	1.09	0.12	0.766793	0.999978	48.33	22.527	103.9	96.1	62.21	14.2	4	4	14.4	103.4	161.9	119.4	80.8	100.9	114.7	104.6	455399	3.27645e+06	5.13242e+06	3.78429e+06	2.55992e+06	3.1999e+06	3.63528e+06	3.31706e+06	Imp	Det	Det	Det
FALSE	High	Unambiguous	MMADEALDSGLVSR	2xOxidation [M1; M2]	2xOxidation [M1; M2]	8.97033e-12	0	4.247	1	1	8	NP_058052	GeneID:51798 Ech1	NP_058052	0	1526.68	14	0.572	-0.81	0.109077	0.546114	15.79	22.7904	71.7	128.3	19.07	33.54	4	4	66.6	64.2	93.6	67	114.4	83.8	124.9	185.5	2.89268e+06	2.78642e+06	4064491	2.91023e+06	4.96407e+06	3.63537e+06	5.42066e+06	8.05112e+06	Det	Det	Det	Det
FALSE	High	Unambiguous	MMADEALDSGLVSR	1xOxidation [M]	1xOxidation [M1; M2]	4.28924e-11	0	4.01	1	1	36	NP_058052	GeneID:51798 Ech1	NP_058052	0	1510.69	14	0.773	-0.37	0.265095	0.842991	19.38	25.4949	87.2	112.8	43.01	17.92	4	4	40.4	85.5	130.4	85.5	103.1	94.9	118.7	141.6	1.10152e+07	2.3297e+07	3.5556e+07	2.33047e+07	2.80905e+07	2.58665e+07	3.2348e+07	3.85835e+07	Det	Det	Det	Det
FALSE	High	Unambiguous	MMADEALDSGLVSR			1.23153e-11	0	4.199	1	1	43	NP_058052	GeneID:51798 Ech1	NP_058052	0	1494.69	14	0.714	-0.49	0.0312779	0.260892	4.18	29.1757	82.8	117.2	15.07	8.35	4	4	88.2	91.6	64	84.2	103.4	121.4	124.7	122.5	2.97368e+08	3.08598e+08	2.158e+08	2.83768e+08	3.48362e+08	4.09298e+08	4.20456e+08	4.12724e+08	Det	Det	Det	Det
FALSE	High	Unambiguous	MLTGSGDPKEEEEEELVDPLTTVR	1xOxidation [M1]	1xOxidation [M1]	4.98438e-16	0	6.86	1	1	10	NP_079917	GeneID:66576 Uqcrh	NP_079917	1	2690.27	24	0.982	-0.03	0.993661	0.999978	18.13	23.3268	97.6	102.4	46.25	16.67	4	4	79.1	87.4	181.6	81.2	79.6	83.7	93.2	114.2	5.42518e+06	5.99238e+06	12454713	5.57018e+06	5.46044e+06	5.73912e+06	6.39492e+06	7.83461e+06	Det	Det	Det	Det
FALSE	High	Unambiguous	MLTGSGDPKEEEEEELVDPLTTVR			4.98438e-16	0	7.876	1	1	18	NP_079917	GeneID:66576 Uqcrh	NP_079917	1	2674.28	24	0.892	-0.16	0.719728	0.999978	19.78	27.3278	96.3	103.7	28.49	17.75	4	4	101.4	51.7	106.8	99.6	88.5	112.6	135.3	104	9.27181e+07	4.73303e+07	97700679	9.10855e+07	8.09478e+07	1.0302e+08	1.23773e+08	9.51705e+07	Det	Det	Det	Det
FALSE	High	Unambiguous	MITEGGVSINHR			1.35302e-10	0	3.836	1	1	9	NP_937889	GeneID:70120 Yars2	NP_937889	0	1313.66	12	1.01	0.01	0.953933	0.999978	23.22	22.7921	102.7	97.3	14.09	18.36	4	4	108.5	104.9	78.2	104	125.2	94.9	103.4	80.9	4.52318e+06	4.37592e+06	3.26086e+06	4.33757e+06	5.2224e+06	3.95569e+06	4.31256e+06	3.37478e+06	Det	Det	Det	Det
FALSE	High	Unambiguous	MISSYVGENAEFER	1xOxidation [M1]	1xOxidation [M1]	9.10463e-11	0	3.896	1	1	9	NP_077150	GeneID:67041 Oxct1	NP_077150	0	1647.73	14	0.874	-0.2	0.730677	0.999978	22.79	22.4898	91.7	108.3	31.25	34.75	4	4	94.5	69.2	73.7	132.6	72.7	102.4	94.7	160.3	3.4028e+06	2.4905e+06	2.65461e+06	4.77318e+06	2.61755e+06	3.68815e+06	3.40951e+06	5.77164e+06	Det	Det	Det	Det
FALSE	High	Unambiguous	MISSYVGENAEFER			2.50843e-12	0	4.44	1	1	28	NP_077150	GeneID:67041 Oxct1	NP_077150	0	1631.74	14	2.713	1.44	0.000233029	0.0047771	79.84	23.5246	146	54	130.3	30.55	4	4	509.6	100.7	48.1	35.2	22.3	36.5	29.7	18	6.90499e+07	1.364e+07	6513867	4.7708e+06	3.0248e+06	4.941e+06	4.02473e+06	2.44384e+06	Det	Det	Det	Det
FALSE	High	Unambiguous	MISGMYMGELVR			2.66206e-08	0	3.036	1	1	6	NP_038848	GeneID:15277 Hk2	NP_038848	0	1386.66	12	1.243	0.31	0.361863	0.921258	23.69	24.0851	112	88	13.95	24.12	4	4	85.7	120.6	111.4	106.5	87.5	77.2	83.8	127.3	8.70011e+06	1.22492e+07	11317864	1.08117e+07	8.8904e+06	7.83914e+06	8.50861e+06	1.29329e+07	Det	Det	Det	Det
FALSE	High	Unambiguous	MISGMYLGEIVR			4.36067e-09	0	3.31	2	3	11	NP_038848; NP_001139572	GeneID:15277 Hk2;GeneID:15275 Hk1	NP_038848; NP_034568; NP_001139572	0	1368.7	12	0.878	-0.19	0.654672	0.999978	18.87	25.6525	95.5	104.5	67.05	11.88	4	4	0.3	100	108.2	118.4	113	114.6	106.7	138.7	81595.7	2.59572e+07	28093706	3.07423e+07	2.9346e+07	2.97647e+07	2.77173e+07	3.60239e+07	Imp	Det	Det	Det
FALSE	High	Unambiguous	MLPVSGGFHTCLMEPAVDPLMK	1xCarbamidomethyl [C11]	1xCarbamidomethyl [C11]	7.80035e-16	0	5.704	1	1	2	NP_001025185	GeneID:223722 Mcat	NP_001025185	0	2430.17	22
FALSE	High	Unambiguous	MLPTYVCATPDGTEK	1xCarbamidomethyl [C7]	1xCarbamidomethyl [C7]	5.81149e-07	0	2.569	1	1	3	NP_038848	GeneID:15277 Hk2	NP_038848	0	1682.78	15	0.996	-0.01	0.838305	0.999978	30.09	24.6377	102.1	97.9	65.99	12.69	4	4	3.4	136	118.2	101.6	130.8	104.3	99.8	105.8	424537	1.68389e+07	1.464e+07	1.25871e+07	1.61981e+07	1.29122e+07	1.23604e+07	1.31072e+07	Imp	Det	Det	Det
FALSE	High	Unambiguous	MLPDGLSAEDEQR			2.06114e-07	0	2.726	1	1	9	NP_079805	GeneID:66387 Nudt8	NP_079805	0	1460.67	13	1.483	0.57	0.149672	0.651582	29.32	23.49	117.7	82.3	24.45	21.53	4	4	108.3	91.6	159.9	116.6	71.8	62.9	86.2	102.7	7.51031e+06	6.35211e+06	11087950	8.085e+06	4.97567e+06	4.36222e+06	5.97388e+06	7.12092e+06	Det	Det	Det	Det
FALSE	High	Unambiguous	MLMNQHILIFSDSK			9.56692e-09	0	3.191	1	1	4	NP_038771	GeneID:27273 Pdk4	NP_038771	0	1676.85	14	0.138	-2.85	1e-17	9.36477e-16	2.55	26.642	24.7	175.3	131.55	68.8	4	4	3.6	64.1	4	177.9	99.5	130.3	50	270.6	3.12653e+06	5.63483e+07	3.54265e+06	1.56385e+08	8.74783e+07	1.14526e+08	4.39148e+07	2.37903e+08	Det	Det	Det	Det
FALSE	High	Unambiguous	MLISSEDVLHSWAVPSLGLK			4.98438e-16	0	7.375	1	1	8	NP_904331	GeneID:17709 COX2	NP_904331	0	2182.16	20	0.764	-0.39	0.654415	0.999978	61.34	17.9334	78.8	121.2	126.7	64.14	4	4	36.9	24.2	323.9	63.7	131.4	141.4	36.2	42.2	126821	83033.9	1.11301e+06	218874	451593	485862	124297	145141	Det	Det	Det	Det
FALSE	High	Unambiguous	MLIPYIEHWPR	1xOxidation [M1]	1xOxidation [M1]	2.62714e-08	0	3.038	1	1	2	NP_080728	GeneID:67914 Coq9	NP_080728	0	1470.76	11	0.668	-0.58	0.252946	0.826864	49.73	22.6586	79.8	120.2	93.04	21.65	4	4	7.2	82.7	212.1	68.3	107.1	119.4	75.1	128.2	270353	3.08403e+06	7.91238e+06	2.54683e+06	3.99486e+06	4.45642e+06	2.80113e+06	4.78491e+06	Imp	Det	Det	Det
FALSE	High	Unambiguous	MNLGVGAYRDDNGKPYVLPSVR			6.01876e-16	0	5.748	1	1	71	NP_034455	GeneID:14719 Got2	NP_034455	1	2421.23	22	1.252	0.32	0.174753	0.706003	19.3	29.6507	109.9	90.1	13.52	21.66	4	4	106.8	99.5	97.8	129.6	78.8	90.8	76.9	119.9	5.12138e+08	4.77142e+08	4.68737e+08	6.21513e+08	3.77822e+08	4.35208e+08	3.68807e+08	5.74838e+08	Det	Det	Det	Det
FALSE	High	Unambiguous	MLIPYIEHWPR			1.01358e-09	0	3.531	1	1	23	NP_080728	GeneID:67914 Coq9	NP_080728	0	1454.76	11	0.912	-0.13	0.867426	0.999978	11.4	27.5744	96.1	103.9	11.8	18.88	4	4	97.7	74.2	93.5	94.2	96.3	102.9	100.1	141	1.11219e+08	8.44909e+07	1.06412e+08	1.07209e+08	1.09584e+08	1.17076e+08	1.13957e+08	1.60446e+08	Det	Det	Det	Det
FALSE	High	Unambiguous	MNLGVGAYRDDNGKPYVLPSVR	1xOxidation [M1]	1xOxidation [M1]	1.93578e-13	0	4.828	1	1	16	NP_034455	GeneID:14719 Got2	NP_034455	1	2437.23	22	1.131	0.18	0.424687	0.946939	75.45	25.4908	107.2	92.8	65.58	19.07	4	4	28.1	87.6	120.5	199.3	93.6	84.7	113.7	72.5	7.41468e+06	2.31286e+07	31804725	5.26236e+07	2.47084e+07	2.23498e+07	3.00268e+07	1.9143e+07	Det	Det	Det	Det
FALSE	High	Unambiguous	MNPQSAFFQGK			9.79063e-07	0	2.49	1	1	16	NP_035457	GeneID:20280 Scp2	NP_035457	0	1254.59	11	0.739	-0.44	0.206108	0.766045	4.9	26.4025	85	115	9.52	4.91	4	4	95	85.1	84.3	75.2	122	112.2	117.1	109.1	4.72677e+07	4.23373e+07	41963268	3.74238e+07	6.06862e+07	5.58035e+07	5.82588e+07	5.42875e+07	Det	Det	Det	Det
FALSE	High	Unambiguous	MTADGRLPADQR	1xOxidation [M1]	1xOxidation [M1]	4.09559e-07	0	2.622	1	1	47	NP_077173	GeneID:67863 Slc25a11	NP_077173	1	1346.65	12	1.153	0.21	0.699835	0.999978	48.55	21.7695	106.9	93.1	56.95	19.74	4	4	65.7	103.6	220.3	91.6	91.8	89.4	57.3	80.5	1.47369e+06	2.32569e+06	4.94393e+06	2.05632e+06	2.06012e+06	2.0058e+06	1.28538e+06	1.80584e+06	Det	Det	Det	Det
FALSE	High	Unambiguous	MSSVFEDQNAATHLIR			1.43824e-09	0	3.478	1	3	4	NP_001091701	GeneID:381511 Pdp1	NP_001028625; NP_001091700; NP_001091701	0	1818.88	16	0.868	-0.2	0.660684	0.999978	22.82	23.3892	92.9	107.1	26.99	23.97	4	4	106.6	60.2	88.9	118.1	123.7	101.8	72.4	128.3	6.02185e+06	3.39966e+06	5020840	6.67102e+06	6.98782e+06	5.74837e+06	4.08902e+06	7.24729e+06	Det	Det	Det	Det
FALSE	High	Unambiguous	MSGGSLIPSPNQQALSPQPSR			3.20261e-08	0	3.008	1	2	2	NP_659137	GeneID:228607 Mavs	NP_001193311; NP_659137	0	2152.08	21	0.933	-0.1	0.997571	0.999978	65.48	21.0472	96.6	103.4	66.18	56.89	4	4	16.6	170.9	83.2	127.5	144.7	146.4	84.2	26.5	154436	1.59337e+06	776324	1.18913e+06	1.34971e+06	1.36539e+06	784964	247572	Imp	Det	Det	Det
FALSE	High	Unambiguous	MSGDWELEVNGTEAK			8.59343e-14	0	4.951	1	1	37	NP_031599	GeneID:12261 C1qbp	NP_031599	0	1665.74	15	1.416	0.5	0.0983378	0.519488	18.07	25.8335	116.9	83.1	15.27	16.74	4	4	94	111.8	130.4	131.9	89.3	96.1	63.8	82.6	3.05532e+07	3.63555e+07	4.23902e+07	4.2887e+07	2.90474e+07	3.12357e+07	2.07531e+07	2.68622e+07	Det	Det	Det	Det
FALSE	High	Unambiguous	MSEMCEVLVYDSWEAEDPTK	1xCarbamidomethyl [C5]; 1xOxidation [M1]	1xCarbamidomethyl [C5]; 1xOxidation [M1; M4]	4.98438e-16	0	6.129	1	1	1	NP_077159	GeneID:67273 Ndufa10	NP_077159	0	2435.01	20	0.431	-1.21	0.0896966	0.493122	25.05	20.9489	73.2	126.8	105.99	153.23	4	4	2.2	21.2	102	38	56.9	13.1	523.9	42.6	10206.4	98954.7	475332	177165	265296	61169.7	2.44075e+06	198433	Imp	Imp	Imp	Imp
FALSE	High	Unambiguous	MREIVHIQAGQCGNQIGAK	1xCarbamidomethyl [C12]	1xCarbamidomethyl [C12]	6.49105e-08	0	2.901	1	1	1	NP_075768	GeneID:22152 Tubb3	NP_075768	1	2110.06	19	2.26	1.18	0.057852	0.381407	65.68	18.7483	137.3	62.7	41.42	63.93	4	4	123.1	129.3	228.7	91.8	60.3	100.2	55	11.5	466516	490094	867207	348116	228787	379987	208458	43699.2	Imp	Det	Det	Det
FALSE	High	Unambiguous	MQVANIDKFEEK			1.17787e-06	0	2.462	1	1	1	NP_694816	GeneID:234847 Spg7	NP_694816	1	1451.72	12	0.75	-0.41	0.588027	0.998834	20.39	21.2448	82.1	117.9	43.03	47.97	4	4	100.6	35.3	122.8	86.6	136.4	131.8	153.5	33.1	1.13138e+06	396542	1.38036e+06	974044	1.53339e+06	1.4826e+06	1.72567e+06	372138	Det	Imp	Det	Det
FALSE	High	Unambiguous	MQTYEVDLNK	1xOxidation [M1]	1xOxidation [M1]	1.21539e-07	0	2.806	1	1	31	NP_075863	GeneID:67680 Sdhb	NP_075863	0	1256.58	10	1.004	0.01	0.860767	0.999978	16.78	25.6884	99.4	100.6	19.14	13.27	4	4	81	96.9	127	96.9	88.9	87.6	113.3	108.4	2.51506e+07	3.00904e+07	3.9437e+07	3.00834e+07	2.75836e+07	2.71911e+07	3.51621e+07	3.36427e+07	Det	Det	Det	Det
FALSE	High	Unambiguous	MQTYEVDLNK			1.58536e-06	0	2.417	1	1	15	NP_075863	GeneID:67680 Sdhb	NP_075863	0	1240.59	10	1.026	0.04	0.906937	0.999978	7.78	29.6256	101.1	98.9	6.06	2.65	4	4	95.8	105.8	96.4	107.5	97.3	95.6	100.3	101.3	4.41003e+08	4.87054e+08	443964754	4.95076e+08	4.47688e+08	4.40216e+08	4.6154e+08	4.66208e+08	Det	Det	Det	Det
FALSE	High	Unambiguous	MQTAGVTGHQHGSILSTLR			2.01444e-15	0	5.543	1	1	35	NP_001007571	GeneID:73095 Slc25a42	NP_001007571	0	1994.02	19	1.015	0.02	0.863044	0.999978	50.4	26.5175	100.4	99.6	56.48	9.26	4	4	27.9	162.2	114.6	90.8	90.6	106.1	96.4	111.4	1.46682e+07	8.51796e+07	6.0212e+07	4.76744e+07	4.76028e+07	5.57417e+07	5.06463e+07	5.8519e+07	Det	Det	Det	Det
FALSE	High	Unambiguous	MQQEIALQQVLSK			4.37512e-07	0	2.612	1	1	2	NP_001074528	GeneID:76137 Mcur1	NP_001074528	0	1515.82	13	0.866	-0.21	0.748611	0.999978	47.93	21.5301	92.1	107.9	67.41	31.81	4	4	11	71.4	131.5	136.6	67.9	118.9	154.7	108.1	154721	1.00803e+06	1.85664e+06	1.92875e+06	958453	1.67933e+06	2.18552e+06	1.52736e+06	Imp	Det	Det	Det
FALSE	High	Unambiguous	MQIMTHFPGAISDK	2xOxidation [M1; M4]	2xOxidation [M1; M4]	2.61845e-10	0	3.736	1	1	7	NP_780386	GeneID:71911 Bdh1	NP_780386	0	1607.76	14	1.252	0.32	0.534456	0.981774	71.12	19.9518	111.2	88.8	77.59	32.11	4	4	255.3	87.2	37.2	104.6	54.3	104.7	96.5	60.2	1.08878e+06	371796	158752	445907	231740	446360	411626	256751	Det	Imp	Imp	Imp
FALSE	High	Unambiguous	MQIMTHFPGAISDK	1xOxidation [M]	1xOxidation [M1; M4]	2.36372e-12	0	4.449	1	1	17	NP_780386	GeneID:71911 Bdh1	NP_780386	0	1591.76	14	0.893	-0.16	0.786159	0.999978	27.56	24.7394	97.5	102.5	27.67	23.37	4	4	62.7	95.7	93	126.7	89.6	109.7	84.1	138.6	9.75704e+06	1.48958e+07	1.44858e+07	1.97222e+07	1.39539e+07	1.70778e+07	1.30878e+07	2.15743e+07	Det	Det	Det	Det
FALSE	High	Unambiguous	MQIMTHFPGAISDK			5.38643e-13	0	4.673	1	1	31	NP_780386	GeneID:71911 Bdh1	NP_780386	0	1575.77	14	0.89	-0.17	0.70944	0.999978	116.92	27.2404	13.7	186.3	145.58	66.29	4	4	354.4	103.4	0.3	0.7	108.1	115.7	116.7	0.7	2.04881e+08	5.97993e+07	200108	377706	6.24671e+07	6.68796e+07	6.74631e+07	395827	Det	Det	Imp	Imp
FALSE	High	Unambiguous	MQLLEIITTDK	1xOxidation [M1]	1xOxidation [M1]	1.69916e-08	0	3.104	1	1	17	NP_849209	GeneID:97212 Hadha	NP_849209	0	1320.71	11	1.072	0.1	0.683079	0.999978	20.05	26.0963	103.5	96.5	25.61	9.74	4	4	78.4	143.1	103.2	98.5	85.5	87.1	102.8	101.4	3.18478e+07	5.81452e+07	41934120	4.00278e+07	3.47695e+07	3.5399e+07	4.18022e+07	4.12258e+07	Det	Det	Det	Det
FALSE	High	Unambiguous	MQDTSASFGYQLDLPK			5.46707e-12	0	4.322	1	1	8	NP_001103218	GeneID:53333 Tomm40	NP_001103218	0	1800.85	16	1.26	0.33	0.328696	0.901426	18.91	23.8842	109.2	90.8	13.55	17.51	4	4	108.7	108.9	138.2	104.3	86.4	94.9	95	63.5	9.37514e+06	9.39096e+06	11916550	8.99526e+06	7.44873e+06	8.18372e+06	8.18657e+06	5.47176e+06	Det	Det	Det	Det
FALSE	High	Unambiguous	MQAQSHLHGIKPR			2.61417e-07	0	2.69	1	1	10	NP_033489	GeneID:22227 Ucp1	NP_033489	0	1502.8	13	0.776	-0.37	0.604607	0.99931	71.45	21.3331	94.9	105.1	66.18	128.79	4	4	8.8	100.8	55.6	63	56.2	417	76.3	22.2	52137.6	594885	328098	371601	331687	2.45982e+06	450226	130696	Imp	Det	Imp	Imp
FALSE	High	Unambiguous	MPPGEIKVDDAK	1xOxidation [M1]	1xOxidation [M1]	1.55683e-09	0	3.466	1	1	16	NP_694704	GeneID:226646 Ndufs2	NP_694704	1	1315.66	12	0.467	-1.1	0.0253663	0.22502	12.03	22.4049	63.1	136.9	39.47	29.44	4	4	32.8	82.2	50.1	81.3	171.2	175.2	112	95.3	1.03242e+06	2.58576e+06	1.5753e+06	2.55724e+06	5.38649e+06	5.51185e+06	3.52482e+06	2.99823e+06	Det	Det	Det	Det
FALSE	High	Unambiguous	MPPGEIKVDDAK			2.76048e-10	0	3.728	1	1	72	NP_694704	GeneID:226646 Ndufs2	NP_694704	1	1299.66	12	0.519	-0.95	0.00478263	0.0626608	10.4	26.0749	71.4	128.6	44.34	10.34	4	4	24.8	87	62.7	83.7	125	133.3	127.7	155.8	9.50875e+06	3.34039e+07	2.40656e+07	3.21232e+07	4.79984e+07	5.1182e+07	4.90126e+07	5.98192e+07	Det	Det	Det	Det
FALSE	High	Unambiguous	MPLSEASDRELLK			4.23305e-07	0	2.617	1	4	1	NP_001258392	GeneID:320806 Gfm2	NP_001258393; NP_001258392; NP_001258394; NP_001139515	1	1488.77	13	0.428	-1.23	0.0136742	0.142645	32.5	22.3719	58.5	141.5	99.66	15.78	4	4	8.2	146.6	167.4	15.8	108.4	135	125.1	93.7	175915	3.14458e+06	3.59047e+06	338481	2.32518e+06	2.89534e+06	2.68364e+06	2.01008e+06	Imp	Det	Det	Imp
FALSE	High	Unambiguous	MPLFEHYTR			3.84024e-06	0	2.283	1	1	1	NP_077754	GeneID:66988 Lap3	NP_077754	0	1193.58	9	0.851	-0.23	0.663382	0.999978	32.4	22.2943	97.1	102.9	60.53	25.46	4	4	8.2	111.3	112.6	98.5	89.5	123.1	156.9	99.9	213609	2.89609e+06	2.92766e+06	2.56212e+06	2.32767e+06	3.20194e+06	4.08111e+06	2.59858e+06	Imp	Det	Det	Det
FALSE	High	Unambiguous	MNLGVGAYRDDNGKPYVLPSVRK			1.55679e-13	0	4.861	1	1	52	NP_034455	GeneID:14719 Got2	NP_034455	2	2549.33	23	1.28	0.36	0.201935	0.75712	56.89	26.4934	116.6	83.4	42.21	20.71	4	4	97.6	135	52.7	161	77.9	74.6	86.4	114.9	5.1602e+07	7.13836e+07	2.7886e+07	8.51759e+07	4.12082e+07	3.94354e+07	4.56865e+07	6.07576e+07	Det	Det	Det	Det
FALSE	High	Unambiguous	MLINQHTLIFDGSTNPAHPK			2.97328e-13	0	4.763	1	1	9	NP_598428	GeneID:18604 Pdk2	NP_598428	0	2234.14	20	1.275	0.35	0.37937	0.929367	42.64	23.3202	114.5	85.5	62.31	68.56	4	4	8.3	153.4	140.6	127.6	161.9	8	100	100.2	378729	7.02642e+06	6443676	5.84566e+06	7.41785e+06	366671	4.58214e+06	4.59084e+06	Imp	Det	Det	Det
FALSE	High	Unambiguous	MLLNQHSLLFGGK			1.86063e-09	0	3.439	1	1	9	NP_766253	GeneID:228026 Pdk1	NP_766253	0	1457.79	13	1.253	0.33	0.255884	0.831852	22.63	24.4892	113.9	86.1	8.99	16.62	4	4	117.3	111.6	120.4	97.7	76.5	75	103.6	98	1.49617e+07	1.42399e+07	15358196	1.24617e+07	9.75764e+06	9.56724e+06	1.32224e+07	1.24986e+07	Det	Det	Det	Det
FALSE	High	Unambiguous	MLGILVENQVR			1.90099e-08	0	3.087	1	1	5	NP_663423	GeneID:217830 9030617O03Rik	NP_663423	0	1271.71	11	0.807	-0.31	0.560312	0.991655	26.51	22.5957	93	107	20.96	39.3	4	4	62.6	78.2	93.6	102.9	90.8	82.9	182.2	106.7	2.33217e+06	2.91279e+06	3.4833e+06	3.83036e+06	3.38111e+06	3.08573e+06	6.78257e+06	3.97281e+06	Det	Det	Det	Det
FALSE	High	Unambiguous	MGLVDQLVEPLGPGIK	1xOxidation [M1]	1xOxidation [M1]	1.05106e-11	0	4.223	1	1	2	NP_849209	GeneID:97212 Hadha	NP_849209	0	1681.92	16	28.728	4.84	1e-17	9.36477e-16	134.01	24.3387	183.6	16.4	113.38	61.08	4	4	458.7	287.7	1.1	26.1	9.1	0.9	6.6	9.8	3.64009e+07	2.28353e+07	88579.1	2.06733e+06	720227	73382.3	521388	779479	Det	Det	Imp	Det
FALSE	High	Unambiguous	MGLVDQLVEPLGPGIK			1.35527e-09	0	3.487	1	1	1	NP_849209	GeneID:97212 Hadha	NP_849209	0	1665.92	16
FALSE	High	Unambiguous	MGHAGAIIAGGK	1xOxidation [M1]	1xOxidation [M1]	1.96155e-09	0	3.431	1	1	66	NP_063932	GeneID:56451 Suclg1	NP_063932	0	1098.57	12	0.865	-0.21	0.652537	0.999978	17.38	23.1052	96.6	103.4	15.4	13.14	4	4	107.3	104.7	76.4	88.5	104.5	125.1	92.2	101.4	5.33685e+06	5.20801e+06	3.79878e+06	4.40463e+06	5.2e+06	6.22451e+06	4.58495e+06	5.04598e+06	Det	Det	Det	Det
FALSE	High	Unambiguous	MGHAGAIIAGGK			4.06856e-11	0	4.018	1	1	41	NP_063932	GeneID:56451 Suclg1	NP_063932	0	1082.58	12	0.716	-0.48	0.0735609	0.443372	21.11	28.4994	78.1	121.9	33.2	20.41	4	4	122.4	90.6	62.2	64.2	109.1	129.8	137.1	84.7	2.58357e+08	1.91231e+08	131375392	1.35479e+08	2.30304e+08	2.74005e+08	2.89523e+08	1.78945e+08	Det	Det	Det	Det
FALSE	High	Unambiguous	MGGSFLICSK	1xCarbamidomethyl [C8]	1xCarbamidomethyl [C8]	2.94406e-07	0	2.672	1	1	9	NP_075830	GeneID:67426 Adck3	NP_075830	0	1099.53	10	0.87	-0.2	0.620052	0.999978	11.72	25.6548	93	107	13.64	7.17	4	4	79.3	94.9	110.5	91.8	111.7	103	96.4	112.3	2.38431e+07	2.85308e+07	33221386	2.75774e+07	3.35747e+07	3.09655e+07	2.89768e+07	3.3743e+07	Det	Det	Det	Det
FALSE	High	Unambiguous	MGFPSNIVDSAAENMIK	1xOxidation [M]	1xOxidation [M1; M15]	1.8121e-13	0	4.838	1	1	43	NP_035636	GeneID:20916 Sucla2	NP_035636	0	1839.86	17	1.032	0.05	0.708423	0.999978	26.72	25.4088	103.9	96.1	22.95	15.78	4	4	71.3	119.2	95.3	120.7	93	116.2	79.9	104.4	1.66589e+07	2.78535e+07	2.22705e+07	2.81964e+07	2.17206e+07	2.71469e+07	1.86762e+07	2.43904e+07	Det	Det	Det	Det
FALSE	High	Unambiguous	MGFMPVTYKDPAYLK			4.33197e-09	0	3.311	1	1	2	NP_081102	GeneID:68735 Mrps18c	NP_081102	1	1760.88	15	1.282	0.36	0.422383	0.945297	99.42	23.0319	119.5	80.5	70.53	43	4	4	10.7	91.5	161.5	189.7	79.4	84.3	136.5	46.4	390936	3.35844e+06	5926382	6.96053e+06	2.91284e+06	3.09504e+06	5.00975e+06	1.70266e+06	Imp	Det	Det	Det
FALSE	High	Unambiguous	MGFHVPPFCSISHLHLHVIAPVK	1xCarbamidomethyl [C9]	1xCarbamidomethyl [C9]	6.50179e-07	0	2.552	1	1	1	NP_080074	GeneID:66847 Hint3	NP_080074	0	2623.38	23
FALSE	High	Unambiguous	MGAVFMDAPVSGGVGAAR	1xOxidation [M]	1xOxidation [M1; M6]	2.0885e-11	0	4.119	1	1	10	NP_663542	GeneID:58875 Hibadh	NP_663542	0	1708.81	18	1.414	0.5	0.148409	0.647796	32.81	23.7716	122.1	77.9	24.66	21.46	4	4	76.6	144.5	121.1	128.2	88.9	104.2	65.3	71.1	5.81621e+06	1.09618e+07	9191733	9.73092e+06	6.74675e+06	7.90769e+06	4.95698e+06	5.39329e+06	Det	Det	Det	Det
FALSE	High	Unambiguous	MGAVFMDAPVSGGVGAAR			2.5713e-13	0	4.785	1	1	18	NP_663542	GeneID:58875 Hibadh	NP_663542	0	1692.82	18	1.978	0.98	0.00078749	0.0138157	23.11	26.8475	131.2	68.8	18.32	17.07	4	4	157.2	107.4	147.9	115.8	53.3	81	71.7	65.7	1.06199e+08	7.25444e+07	9.99056e+07	7.82283e+07	3.60134e+07	5.47006e+07	4.84682e+07	4.43771e+07	Det	Det	Det	Det
FALSE	High	Unambiguous	MGAQSVYHLHIHVLGGR			4.43704e-15	0	5.409	1	1	68	NP_081147	GeneID:68917 Hint2	NP_081147	0	1874.98	17	1.654	0.73	0.0164393	0.163158	30.7	25.7934	122.3	77.7	32.56	17.95	4	4	95.1	107.2	122.5	188.8	55.3	85.5	77	68.7	3.22046e+07	3.633e+07	4.14831e+07	6.39558e+07	1.87302e+07	2.89564e+07	2.60723e+07	2.32829e+07	Det	Det	Det	Det
FALSE	High	Unambiguous	MFMSELSGNVIDICPVGALTSKPYAFTARPWETRK	1xCarbamidomethyl [C14]	1xCarbamidomethyl [C14]	2.07476e-11	0	4.12	1	1	1	NP_001153512	GeneID:227197 Ndufs1	NP_001153512	1	3972.98	35	6.865	2.78	5.92282e-12	3.81328e-10	116.79	23.455	168.2	31.8	177.88	92.14	4	4	20.7	15.2	713.3	28.7	3.6	6	12.3	0.3	333360	244605	11498824	463161	57238.5	96584.8	198314	4176.33	Imp	Imp	Det	Imp
FALSE	High	Unambiguous	MFLITNSPSSFVDK			6.41639e-11	0	3.949	1	1	5	NP_780540	GeneID:103466 Nt5dc3	NP_780540	0	1585.79	14	0.262	-1.93	1.73147e-06	5.61399e-05	18.69	23.9232	32.9	167.1	109.21	28.57	4	4	3.5	152.9	4.9	146.4	148.4	134.8	71	138	222196	9.72985e+06	313655	9.31548e+06	9.43948e+06	8.57531e+06	4.51945e+06	8.7766e+06	Imp	Det	Imp	Det
FALSE	High	Unambiguous	MFIEDLHNLNK			6.75335e-08	0	2.895	1	1	9	NP_079871	GeneID:66493 Mrpl51	NP_079871	0	1373.69	11	1.264	0.34	0.385594	0.930182	115.68	23.3585	153.7	46.3	72.27	107.27	4	4	93.4	6.7	187.7	171.5	183.8	10.3	4.7	142	3.39928e+06	245744	6832825	6.24367e+06	6.69379e+06	373618	170496	5.16903e+06	Det	Imp	Det	Det
FALSE	High	Unambiguous	MFDRIFGQANTSLKR			7.77056e-07	0	2.525	1	1	1	NP_032007	GeneID:14081 Acsl1	NP_032007	2	1783.93	15	0.966	-0.05	0.927887	0.999978	55.79	20.9647	95.7	104.3	29.67	54.53	4	4	79.6	72.4	105.9	137	162.4	36.4	78.6	127.6	797932	725530	1.06142e+06	1.37279e+06	1.62783e+06	365166	788002	1.27822e+06	Det	Det	Det	Det
FALSE	High	Unambiguous	METDVTSDTVEVLPQHK	1xAcetyl [N-Term]	1xAcetyl [N-Term]	5.16377e-16	0	5.774	1	1	5	NP_780533	GeneID:102632 Acad11	NP_780533	0	1970.94	17	0.278	-1.85	0.000221295	0.00455924	13.73	22.8271	41.8	158.2	101.49	9.88	4	4	11.9	104.1	153	10	127.8	113.1	138.8	141.3	369474	3.23795e+06	4761155	311518	3.97541e+06	3.51728e+06	4.31798e+06	4.39626e+06	Imp	Det	Det	Imp
FALSE	High	Unambiguous	MESHKPSTSKDDLILNIISR	1xAcetyl [N-Term]	1xAcetyl [N-Term]	4.98438e-16	0	7.286	1	1	10	NP_079736	GeneID:66271 Tmem126a	NP_079736	1	2326.21	20	1.728	0.79	0.011819	0.128158	56.6	24.8707	120.6	79.4	41.68	25.93	4	4	171	163.9	88.7	70.2	90	70.1	94.7	51.4	2.86677e+07	2.7485e+07	14869728	1.17671e+07	1.50835e+07	1.17579e+07	1.5876e+07	8.61982e+06	Det	Det	Det	Det
FALSE	High	Unambiguous	MEQDEYALR	1xOxidation [M1]	1xOxidation [M1]	3.84024e-06	0	2.283	1	1	50	NP_001276728	GeneID:231086 Hadhb	NP_001276728	0	1170.51	9	1.032	0.05	0.803558	0.999978	18.25	26.4655	101.6	98.4	28.14	23.84	4	4	83.2	85.7	144.9	96	92.7	82.4	83.3	131.7	4.85466e+07	5.00109e+07	8.45578e+07	5.60534e+07	5.41297e+07	4.81028e+07	4.86411e+07	7.6884e+07	Det	Det	Det	Det
FALSE	High	Unambiguous	MEMINVSGYVAQEK			6.00644e-11	0	3.959	1	1	8	NP_083058	GeneID:74142 Lonp1	NP_083058	0	1598.76	14	1.225	0.29	0.288846	0.872572	33.85	24.7649	112.5	87.5	29.26	15.21	4	4	148.1	71.4	101.1	118.4	85.3	84.8	110.6	80.4	2.37331e+07	1.144e+07	16198721	1.89764e+07	1.36722e+07	1.35847e+07	1.77226e+07	1.28814e+07	Det	Det	Det	Det
FALSE	High	Unambiguous	MEIATEEPLNPIKQDIK			2.39118e-13	0	4.796	1	1	9	NP_666253	GeneID:74776 Ppa2	NP_666253	1	1969.03	17	0.703	-0.51	0.270109	0.846859	20.53	23.2537	82.6	117.4	40.11	22.24	4	4	72.5	91.4	47.9	128.9	106.3	143.2	83.9	126	3.9615e+06	4.99108e+06	2.61527e+06	7.04126e+06	5.80731e+06	7.82049e+06	4.58333e+06	6.88424e+06	Det	Det	Det	Det
FALSE	High	Unambiguous	MEIATEEPLNPIK			4.68139e-10	0	3.648	1	1	17	NP_666253	GeneID:74776 Ppa2	NP_666253	0	1484.77	13	1.231	0.3	0.268345	0.846135	25.05	25.7775	112.1	87.9	21.86	15.44	4	4	81.5	102.6	138.8	115	111.2	84.5	80.6	85.7	2.76958e+07	3.48676e+07	4.71545e+07	3.90721e+07	3.77798e+07	2.87182e+07	2.73706e+07	2.91257e+07	Det	Det	Det	Det
FALSE	High	Unambiguous	MGSQVIIPYR			8.50899e-08	0	2.86	1	1	15	NP_079634	GeneID:66108 Ndufa9	NP_079634	0	1163.62	10	0.725	-0.46	0.156829	0.669599	5.19	27.8357	84.1	115.9	12.91	6.04	4	4	82.3	75.5	83.7	101.4	121.8	110.8	106.6	118.1	1.08946e+08	9.99419e+07	110809888	1.3429e+08	1.61317e+08	1.46739e+08	1.41149e+08	1.56446e+08	Det	Det	Det	Det
FALSE	High	Unambiguous	MGSQVIIPYR	1xOxidation [M1]	1xOxidation [M1]	5.54901e-07	0	2.576	1	1	8	NP_079634	GeneID:66108 Ndufa9	NP_079634	0	1179.62	10	0.587	-0.77	0.0428268	0.321143	6.27	24.4511	74.8	125.2	59.68	9.8	4	4	81	80.8	89.7	7.1	150.9	139.7	119.5	131.3	9.61293e+06	9.58726e+06	10640983	843805	1.7895e+07	1.65737e+07	1.41733e+07	1.55708e+07	Det	Det	Det	Det
FALSE	High	Unambiguous	MGSQVIIPYRCDVYDIMHLR	1xCarbamidomethyl [C11]	1xCarbamidomethyl [C11]	1.06856e-09	0	3.523	1	1	2	NP_079634	GeneID:66108 Ndufa9	NP_079634	1	2466.21	20	0.159	-2.66	0.000248892	0.00500273	1.07	20.6717	27.4	172.6	39.79	24.69	4	4	15.1	41.3	24	31.2	120.6	162	222.5	183.4	165978	453984	263614	343316	1.32643e+06	1.78151e+06	2.44682e+06	2.01728e+06	Imp	Imp	Imp	Imp
FALSE	High	Unambiguous	MGVQSVAVYSEADR			1.82112e-10	0	3.791	1	1	5	NP_076133	GeneID:72039 Mccc1	NP_076133	0	1511.72	14	0.93	-0.1	0.846776	0.999978	18.81	23.335	97.3	102.7	66.38	15.81	4	4	0.9	103.9	118.4	107.8	112.8	110.7	101.4	144	47572.8	5.62922e+06	6.41663e+06	5.83899e+06	6.11135e+06	5.99597e+06	5.49518e+06	7.80297e+06	Imp	Det	Det	Det
FALSE	High	Unambiguous	MLFLLGADGGCITR	1xCarbamidomethyl [C11]; 1xOxidation [M1]	1xCarbamidomethyl [C11]; 1xOxidation [M1]	9.11972e-10	0	3.547	1	1	6	NP_001153512	GeneID:227197 Ndufs1	NP_001153512	0	1539.77	14	0.744	-0.43	0.300398	0.886102	79.05	24.261	25.8	174.2	115.21	67.28	4	4	4.6	3.9	185.4	115.7	178.5	0.5	146.2	165.3	324829	272749	1.31275e+07	8.18973e+06	1.26405e+07	34453.3	1.0353e+07	1.1709e+07	Imp	Imp	Det	Det
FALSE	High	Unambiguous	MLDLYSQISSVPIGYNHPALAK			9.17995e-14	0	4.941	1	2	4	NP_766549	GeneID:268860 Abat	NP_766549; NP_001164449	0	2417.25	22	5.148	2.36	8.53464e-07	2.88254e-05	129.89	22.2112	163.5	36.5	109.35	81.84	4	4	13.7	28.4	419.3	246.1	19.4	5.3	17.9	49.9	195883	406539	5.99978e+06	3.52187e+06	277554	75723.2	256329	713360	Imp	Imp	Det	Det
FALSE	High	Unambiguous	MIDGKPEYK			1.16242e-06	0	2.464	1	1	40	NP_077173	GeneID:67863 Slc25a11	NP_077173	0	1080.54	9	0.832	-0.27	0.447653	0.955254	29.63	26.5522	90	110	40.69	18.72	4	4	103.5	133.4	44.8	83.6	104.4	124.7	124	81.7	5.52475e+07	7.11938e+07	2.39125e+07	4.46148e+07	5.57231e+07	6.65855e+07	6.62039e+07	4.35878e+07	Det	Det	Det	Det
FALSE	High	Unambiguous	MLCDSWCIEAATR	2xCarbamidomethyl [C3; C7]; 1xOxidation [M1]	2xCarbamidomethyl [C3; C7]; 1xOxidation [M1]	3.66069e-11	0	4.034	1	1	24	NP_059062	GeneID:11370 Acadvl	NP_059062	0	1628.69	13	0.797	-0.33	0.441291	0.952067	8.93	24.0421	88.2	111.8	16.2	5.87	4	4	90.2	80.7	112.8	82.1	101.4	113	105.1	114.7	8.86426e+06	7.9341e+06	1.1086e+07	8.07591e+06	9.96541e+06	1.11124e+07	1.03336e+07	1.128e+07	Det	Det	Det	Det
FALSE	High	Unambiguous	MLCDSWCIEAATR	2xCarbamidomethyl [C3; C7]	2xCarbamidomethyl [C3; C7]	9.53529e-11	0	3.889	1	1	38	NP_059062	GeneID:11370 Acadvl	NP_059062	0	1612.69	13	0.885	-0.18	0.709025	0.999978	7.5	27.6957	93.9	106.1	14.61	9.77	4	4	91.8	87.3	84.9	115.1	98.9	103.6	98.3	120.2	1.12385e+08	1.06944e+08	1.03938e+08	1.4095e+08	1.2107e+08	1.26866e+08	1.20375e+08	1.47271e+08	Det	Det	Det	Det
FALSE	High	Unambiguous	MLCDQYYLTSPELNLTQVNGK	1xCarbamidomethyl [C3]	1xCarbamidomethyl [C3]	1.70473e-14	0	5.196	1	1	1	NP_038771	GeneID:27273 Pdk4	NP_038771	0	2487.19	21	3.588	1.84	0.0070476	0.0849112	120.29	20.3429	142	58	119.42	81.04	4	4	25.1	122.1	56.8	450.4	44.1	26.3	72.5	2.6	162328	788570	367108	2.9087e+06	284703	169648	468379	16970.3	Imp	Det	Imp	Det
FALSE	High	Unambiguous	MLAITANTLR			2.96844e-06	0	2.322	1	2	14	NP_598513	GeneID:74143 Opa1	NP_001186106; NP_598513	0	1103.62	10	0.86	-0.22	0.590031	0.999204	23.79	25.7105	92.2	107.8	26.38	6.32	4	4	64.9	119.4	80.6	105.2	99.4	105.3	110.1	115.3	1.99834e+07	3.6779e+07	24846859	3.24022e+07	3.06125e+07	3.24412e+07	3.39135e+07	3.55191e+07	Det	Det	Det	Det
FALSE	High	Unambiguous	MIAEEAQQR			6.89985e-07	0	2.543	1	1	8	NP_663418	GeneID:217666 L2hgdh	NP_663418	0	1075.52	9	0.83	-0.27	0.584117	0.998487	17.15	22.8421	90.7	109.3	33.91	9.83	4	4	46.2	116.4	97.8	90.7	115.2	124.2	97.7	111.9	1.82652e+06	4.60218e+06	3.8675e+06	3.58668e+06	4.55517e+06	4.91313e+06	3.86235e+06	4.42535e+06	Det	Det	Det	Det
FALSE	High	Unambiguous	MIAEAIPELK	1xOxidation [M1]	1xOxidation [M1]	5.36882e-07	0	2.581	1	1	49	NP_032643	GeneID:17448 Mdh2	NP_032643	0	1130.61	10	0.972	-0.04	0.90416	0.999978	29.69	27.801	99.1	100.9	26.36	8.08	4	4	78.7	112.3	81.4	135.1	101.5	93.5	89.9	107.5	1.02889e+08	1.46758e+08	106368666	1.76476e+08	1.32643e+08	1.22135e+08	1.1752e+08	1.405e+08	Det	Det	Det	Det
FALSE	High	Unambiguous	MIAEAIPELK			1.22547e-06	0	2.456	1	1	50	NP_032643	GeneID:17448 Mdh2	NP_032643	0	1114.62	10	0.865	-0.21	0.341217	0.908553	24.47	31.5531	94.2	105.8	26.19	9.86	4	4	69.6	78.3	122.3	108.4	105.2	119.5	101.7	94.9	1.26262e+09	1.42022e+09	2216659958	1.96593e+09	1.90804e+09	2.16736e+09	1.84319e+09	1.7211e+09	Det	Det	Det	Det
FALSE	High	Unambiguous	LVNADGEAVYCK	1xCarbamidomethyl [C11]	1xCarbamidomethyl [C11]	1.52629e-09	0	3.469	1	1	7	NP_033934	GeneID:12359 Cat	NP_033934	0	1338.64	12	0.861	-0.22	0.60035	0.99931	9.6	25.2221	92.5	107.5	13.21	7.44	4	4	76.4	105.3	90.9	97.2	111.6	106.7	96.7	115.2	1.62777e+07	2.24321e+07	19354206	2.07032e+07	2.37702e+07	2.27325e+07	2.06062e+07	2.45348e+07	Det	Det	Det	Det
FALSE	High	Unambiguous	MKYDESDNVLIR			1.43824e-09	0	3.478	1	1	11	NP_035722	GeneID:21856 Timm44	NP_035722	1	1482.73	12	1.172	0.23	0.399845	0.935189	22.43	24.5308	109.6	90.4	31.96	14.43	4	4	54	111.9	124.6	119.3	116.4	98.6	83.1	92.1	7.09881e+06	1.47228e+07	16387367	1.56987e+07	1.53116e+07	1.29675e+07	1.09334e+07	1.21132e+07	Det	Det	Det	Det
FALSE	High	Unambiguous	MKPTQAQMAPAMDSR			3.1243e-07	0	2.663	1	1	1	NP_001013802	GeneID:384071 Slc25a34	NP_001013802	0	1662.78	15	0.774	-0.37	0.644786	0.999978	25.24	21.2096	86.9	113.1	48.04	7.22	4	4	31.7	126.2	76.6	103.3	124.5	120.1	106	111.5	408202	1.6233e+06	985244	1.32863e+06	1.60121e+06	1.54468e+06	1.36331e+06	1.4333e+06	Imp	Det	Det	Det
FALSE	High	Unambiguous	MKETAENYLGHTAK	1xOxidation [M1]	1xOxidation [M1]	2.18367e-12	0	4.461	1	1	45	NP_034611	GeneID:15526 Hspa9	NP_034611	1	1608.77	14	0.759	-0.4	0.302701	0.88806	14.63	23.7152	84.9	115.1	19.58	16.16	4	4	97.6	102.8	70	72.7	106.1	134.6	123.3	92.9	7.36926e+06	7.75516e+06	5.28633e+06	5.48937e+06	8.00504e+06	1.01617e+07	9.30389e+06	7.00893e+06	Det	Det	Det	Det
FALSE	High	Unambiguous	MKETAENYLGHTAK			2.67078e-14	0	5.128	1	1	47	NP_034611	GeneID:15526 Hspa9	NP_034611	1	1592.77	14	0.915	-0.13	0.869143	0.999978	22.39	27.5198	91.8	108.2	21.09	18.43	4	4	128.1	88.6	91.1	82.8	114.1	119.6	98.2	77.5	1.39621e+08	9.65774e+07	9.9337e+07	9.02319e+07	1.2436e+08	1.30377e+08	1.07067e+08	8.45293e+07	Det	Det	Det	Det
FALSE	High	Unambiguous	MHSSEVGPFVSK			8.43901e-09	0	3.21	1	1	27	NP_057918	GeneID:11992 Auh	NP_057918	0	1304.63	12	0.898	-0.15	0.745943	0.999978	16.69	25.823	94.5	105.5	19.38	15.8	4	4	119.5	78.1	97.7	83.9	128.8	100.1	89.8	102.1	4.12289e+07	2.69597e+07	33730615	2.89687e+07	4.44511e+07	3.45419e+07	3.09977e+07	3.5236e+07	Det	Det	Det	Det
FALSE	High	Unambiguous	MHPDLSPHLHTEECNVLINLLK	1xAcetyl [N-Term]; 1xCarbamidomethyl [C14]	1xAcetyl [N-Term]; 1xCarbamidomethyl [C14]	7.7962e-09	0	3.222	1	1	1	NP_081120	GeneID:66531 Cmc2	NP_081120	0	2652.33	22	0.766	-0.38	0.533954	0.981774	24.09	21.6643	90.7	109.3	62.54	29.07	4	4	6.5	111.3	114.8	92.5	115.6	129.1	73.7	156.5	101580	1.7491e+06	1.80486e+06	1.45381e+06	1.8165e+06	2.02966e+06	1.15876e+06	2.4606e+06	Imp	Det	Det	Det
FALSE	High	Unambiguous	MHPDLSPHLHTEECNVLINLLK	1xCarbamidomethyl [C14]	1xCarbamidomethyl [C14]	4.98438e-16	0	6.119	1	1	13	NP_081120	GeneID:66531 Cmc2	NP_081120	0	2610.32	22	1.106	0.15	0.534787	0.981774	45.6	24.9161	97.5	102.5	33.64	34.48	4	4	77	156.1	88.9	96.7	83.8	129.2	54.9	113.4	1.38268e+07	2.8014e+07	1.59495e+07	1.73545e+07	1.50449e+07	2.31945e+07	9.85684e+06	2.03638e+07	Det	Det	Det	Det
FALSE	High	Unambiguous	MHLASAFAGIGFGNAGVHLCHGMSYPISGLVK	1xCarbamidomethyl [C20]	1xCarbamidomethyl [C20]	4.98438e-16	0	7.492	1	1	2	NP_780445	GeneID:76187 Adhfe1	NP_780445	0	3299.63	32	1.491	0.58	0.28433	0.867181	66.97	21.9264	119.7	80.3	159.64	37.69	4	4	573.5	16.8	42.5	43.5	22.7	44.6	36.6	19.9	4.2791e+06	125194	316817	324855	169572	332632	273089	148257	Det	Imp	Imp	Imp
FALSE	High	Unambiguous	MHEDINEEWISDK	1xOxidation [M1]	1xOxidation [M1]	6.31129e-13	0	4.649	1	1	41	NP_001153512	GeneID:227197 Ndufs1	NP_001153512	0	1661.71	13	0.654	-0.61	0.0766835	0.453335	6.31	25.3134	79.1	120.9	15.66	5.53	4	4	78.2	64.6	94.7	77.7	120.2	115.7	118.1	130.9	1.84747e+07	1.52625e+07	2.23824e+07	1.83588e+07	2.84032e+07	2.73274e+07	2.78985e+07	3.09201e+07	Det	Det	Det	Det
FALSE	High	Unambiguous	MHEDINEEWISDK			7.46848e-15	0	5.321	1	1	40	NP_001153512	GeneID:227197 Ndufs1	NP_001153512	0	1645.72	13	0.751	-0.41	0.0852663	0.481617	5.23	28.8118	86.3	113.7	9.51	4.07	4	4	94.9	87	75.2	84.2	111.5	121.6	112.8	112.8	2.48511e+08	2.27864e+08	197036052	2.20476e+08	2.91965e+08	3.18564e+08	2.95469e+08	2.95563e+08	Det	Det	Det	Det
FALSE	High	Unambiguous	MHAAYIRPGGVHQDLPLGLLDDIYEFSK			7.70668e-08	0	2.875	1	1	1	NP_694704	GeneID:226646 Ndufs2	NP_694704	0	3155.6	28	3.514	1.81	0.0029976	0.0431875	62.4	16.7605	147.4	52.6	74.12	35.87	4	4	229.4	4.1	120.3	236.3	62.6	25	56	66.3	399353	7221.86	209553	411428	109019	43453.5	97573.7	115360	Imp	Det	Imp	Imp
FALSE	High	Unambiguous	MKVEMEQGLSK			5.49429e-09	0	3.275	1	1	12	NP_038848	GeneID:15277 Hk2	NP_038848	1	1279.64	11	0.442	-1.18	0.00197901	0.0304842	18.37	24.3944	61.5	138.5	65.29	6.75	4	4	35.8	105.9	22	98.6	145.7	136.5	131.3	124.2	4.72117e+06	1.39694e+07	2.90516e+06	1.30047e+07	1.92115e+07	1.80035e+07	1.73079e+07	1.63727e+07	Det	Det	Det	Det
FALSE	High	Unambiguous	MTADGRLPADQRR			4.43328e-07	0	2.61	1	1	22	NP_077173	GeneID:67863 Slc25a11	NP_077173	2	1486.75	13	0.938	-0.09	0.869961	0.999978	15.21	25.9441	98.6	101.4	25.39	26.7	4	4	115.9	108	61	105.4	125.3	118.3	101.9	64.1	4.03918e+07	3.76597e+07	2.12705e+07	3.67488e+07	4.36787e+07	4.12486e+07	3.55265e+07	2.23527e+07	Det	Det	Det	Det
FALSE	High	Unambiguous	LVLPTEEFTSK			2.74233e-06	0	2.334	1	1	7	NP_082182	GeneID:219189 Vwa8	NP_082182	0	1263.68	11	1.487	0.57	0.150585	0.653796	44.32	23.4408	123.9	76.1	23.26	51.19	4	4	117.7	118.9	125.3	70.7	79.5	66.3	161.3	60.2	7.67883e+06	7.75996e+06	8.17474e+06	4.61649e+06	5.18972e+06	4.32914e+06	1.05258e+07	3.92638e+06	Det	Det	Det	Det
FALSE	High	Unambiguous	LVINGKPITIFQER			1.27497e-10	0	3.845	1	2	12	NP_001276655	GeneID:14433 Gapdh	NP_001276655; NP_032110	0	1627.95	14	1.418	0.5	0.137193	0.624824	30.91	23.6962	117.3	82.7	8.98	43.66	4	4	130.8	109.1	109.8	123.4	84.3	37.7	79.9	125	9.86193e+06	8.22793e+06	8.27917e+06	9.30404e+06	6.35699e+06	2.8453e+06	6.0226e+06	9.42749e+06	Det	Det	Det	Det
FALSE	High	Unambiguous	LSHEQLLEVK			1.33089e-08	0	3.141	1	1	18	NP_038848	GeneID:15277 Hk2	NP_038848	0	1195.67	10	0.788	-0.34	0.310797	0.893379	16.99	25.493	93.2	106.8	18.62	24.16	4	4	100.5	70.6	79	104.7	104.9	99.3	90.4	150.6	2.69022e+07	1.88906e+07	21150572	2.80324e+07	2.80834e+07	2.65756e+07	2.42017e+07	4.03248e+07	Det	Det	Det	Det
FALSE	High	Unambiguous	LSHELLEAFHNR			2.90544e-07	0	2.674	1	1	1	NP_079581	GeneID:50529 Mrps7	NP_079581	0	1465.75	12	1.308	0.39	0.408566	0.939141	60.4	22.3324	119.6	80.4	64	45.78	4	4	7	154.2	122.8	118.8	92.4	68	71.3	165.5	188138	4.15992e+06	3.31431e+06	3.2071e+06	2.49302e+06	1.83367e+06	1.92489e+06	4.46674e+06	Imp	Det	Det	Det
FALSE	High	Unambiguous	LSGQDVER			2.37158e-06	0	2.356	2	5	8	NP_001239216; NP_001074599	GeneID:18293 Ogdh;GeneID:239017 Ogdhl	NP_001239212; NP_001239211; NP_001239216; NP_001074599; NP_001239217	0	903.453	8	0.826	-0.28	0.573729	0.996165	10.24	22.18	90.2	109.8	10.59	14.82	4	4	79	100	97.5	87.6	124.4	110.4	86.4	114.7	2.07952e+06	2.63262e+06	2566894	2.30755e+06	3.276e+06	2.90686e+06	2.27514e+06	3.0216e+06	Det	Det	Det	Det
FALSE	High	Unambiguous	LSGHPEFEAGNVHTDFIPQHHK			4.98438e-16	0	7.225	1	1	55	NP_076133	GeneID:72039 Mccc1	NP_076133	0	2497.2	22	0.932	-0.1	0.825975	0.999978	11.59	26.5881	98.1	101.9	17.16	9.6	4	4	70.4	103.2	96.7	105.3	102.9	96.6	104.5	120.5	3.86699e+07	5.6708e+07	5.31371e+07	5.78788e+07	5.65441e+07	5.31064e+07	5.74298e+07	6.62491e+07	Det	Det	Det	Det
FALSE	High	Unambiguous	LSGAQADLHIGEGDSIR			4.98438e-16	0	6.684	1	1	15	NP_075643	GeneID:66071 Ethe1	NP_075643	0	1738.87	17	4.296	2.1	2.67768e-10	1.48099e-08	211.72	24.9156	160.7	39.3	84.34	124.54	4	4	39.9	26.3	123.9	206.7	0.4	2.1	138.6	262.1	5.41325e+06	3.57673e+06	16833744	2.80794e+07	47900.5	289119	1.88196e+07	3.55918e+07	Det	Det	Det	Det
FALSE	High	Unambiguous	LSGALCLQRPPLITK	1xCarbamidomethyl [C6]	1xCarbamidomethyl [C6]	2.27568e-11	0	4.106	1	1	10	NP_075820	GeneID:67308 Mrpl46	NP_075820	0	1666.97	15	1.062	0.09	0.751929	0.999978	44.51	23.7077	112.1	87.9	30.1	26.32	4	4	69.4	134.2	90.4	132.8	72.6	83.5	88.4	128.8	5.50513e+06	1.06417e+07	7.16776e+06	1.05344e+07	5.75501e+06	6.61951e+06	7.01478e+06	1.02136e+07	Det	Det	Det	Det
FALSE	High	Unambiguous	ISFYMTNYGEEGTHVGSAAALER	1xOxidation [M5]	1xOxidation [M5]	4.98438e-16	0	5.864	1	1	3	NP_031559	GeneID:12039 Bckdha	NP_031559	0	2519.15	23	0.765	-0.39	0.425443	0.947372	14.3	22.1691	86.7	113.3	58.23	15.95	4	4	13	120.2	89.6	95.7	107.2	136.5	137.2	100.7	308138	2.85609e+06	2128516	2.2755e+06	2.54769e+06	3.24469e+06	3.26017e+06	2.39225e+06	Imp	Det	Det	Det
FALSE	High	Unambiguous	ISFYMTNYGEEGTHVGSAAALER			4.98438e-16	0	7.516	1	1	15	NP_031559	GeneID:12039 Bckdha	NP_031559	0	2503.16	23	0.761	-0.39	0.291744	0.875552	31.95	25.9134	91.6	108.4	40.04	15.46	4	4	41.2	76.8	117.1	107.8	140	103.4	102	111.9	1.49859e+07	2.79297e+07	4.25961e+07	3.92056e+07	5.0926e+07	3.7604e+07	3.70926e+07	4.07166e+07	Det	Det	Det	Det
FALSE	High	Unambiguous	ISFTHIISNMK			1.70198e-07	0	2.755	1	1	7	NP_065585	GeneID:57312 Mrps31	NP_065585	0	1290.69	11	5.893	2.56	1.13607e-07	4.58939e-06	115.62	22.5261	172	28	71.12	94.63	4	4	144	52.4	128.9	325.6	6.4	57.9	76.3	8.5	4.6381e+06	1.68729e+06	4.15265e+06	1.04849e+07	205943	1.86496e+06	2.45751e+06	273169	Det	Det	Det	Det
FALSE	High	Unambiguous	ISFTGSTATGK			6.99156e-07	0	2.541	1	1	11	NP_766120	GeneID:214579 Aldh5a1	NP_766120	0	1069.55	11	1.011	0.02	0.787488	0.999978	22.16	25.3279	101.4	98.6	17.38	15.3	4	4	110.8	89.1	120.7	83.6	104.5	117.6	84.2	89.5	2.57362e+07	2.07053e+07	2.80407e+07	1.94335e+07	2.42755e+07	2.73298e+07	1.95613e+07	2.07841e+07	Det	Det	Det	Det
FALSE	High	Unambiguous	ISEPLHIHQVR			1.49884e-08	0	3.123	1	1	18	NP_062710	GeneID:56360 Acot9	NP_062710	0	1328.74	11	1.366	0.45	0.242469	0.811883	40.21	23.5059	117.2	82.8	53.13	11.75	4	4	123.4	71.1	219.4	86.9	86.7	75.6	66.2	70.8	9.42311e+06	5.42937e+06	1.6759e+07	6.63841e+06	6.62358e+06	5.77321e+06	5.06035e+06	5.40543e+06	Det	Det	Det	Det
FALSE	High	Unambiguous	LSEMTEQDQQR	1xOxidation [M4]	1xOxidation [M4]	1.54402e-10	0	3.816	1	1	216	NP_940807	GeneID:76722 Ckmt2	NP_940807	0	1380.61	11	1.059	0.08	0.727472	0.999978	43.79	24.3127	102.9	97.1	23.66	42.71	4	4	76.3	115.2	127.7	86.7	103.2	86.2	51.8	152.9	9.2075e+06	1.3891e+07	1.54082e+07	1.0453e+07	1.24425e+07	1.03985e+07	6.25208e+06	1.84475e+07	Det	Det	Det	Det
FALSE	High	Unambiguous	LSEMTEQDQQR			1.08097e-10	0	3.87	1	1	101	NP_940807	GeneID:76722 Ckmt2	NP_940807	0	1364.61	11	0.799	-0.32	0.146674	0.643975	9.74	29.8119	86.5	113.5	15.64	12.08	4	4	109.2	87.7	79.9	79.5	128.4	111.2	108.4	95.8	5.98604e+08	4.80865e+08	4.3795e+08	4.35976e+08	7.04066e+08	6.09881e+08	5.94336e+08	5.25573e+08	Det	Det	Det	Det
FALSE	High	Unambiguous	ISELSGCNPDPQIVPFRGDYLVLKPEK	1xCarbamidomethyl [C7]	1xCarbamidomethyl [C7]	1.20737e-11	0	4.202	1	1	5	NP_663418	GeneID:217666 L2hgdh	NP_663418	1	3071.59	27	1.701	0.77	0.0476505	0.340284	78.77	23.5064	114.1	85.9	56.23	62.39	4	4	152.9	210.8	93.3	47.8	7.3	106.6	102.8	78.6	9.08825e+06	1.25312e+07	5543603	2.84156e+06	432951	6.33866e+06	6.10845e+06	4.67196e+06	Det	Det	Det	Det
FALSE	High	Unambiguous	ISELSGCNPDPQIVPFR	1xCarbamidomethyl [C7]	1xCarbamidomethyl [C7]	1.1265e-13	0	4.91	1	1	2	NP_663418	GeneID:217666 L2hgdh	NP_663418	0	1928.95	17	0.886	-0.17	0.758779	0.999978	98.34	22.365	101.1	98.9	161.54	139.97	4	4	15.9	425.2	48.2	8.8	13.7	23.7	233.6	30.9	149577	3.98914e+06	452086	82688.4	128100	222517	2.19173e+06	290375	Imp	Det	Imp	Imp
FALSE	High	Unambiguous	ISECEAVHPVK	1xCarbamidomethyl [C4]	1xCarbamidomethyl [C4]	1.07564e-09	0	3.522	1	1	22	NP_064350	GeneID:56690 Mlycd	NP_064350	0	1268.63	11	0.972	-0.04	0.919999	0.999978	26.38	25.4086	97	103	19.79	15.93	4	4	125.6	99	92.6	78.8	120	102.6	100.8	80.6	3.16881e+07	2.49954e+07	2.33775e+07	1.98977e+07	3.02752e+07	2.58821e+07	2.54345e+07	2.03542e+07	Det	Det	Det	Det
FALSE	High	Unambiguous	LSEALGSAALPSHSSAISQHSK			4.98438e-16	0	6.126	1	1	25	NP_001177193	GeneID:66128 Mrps36	NP_001177193	0	2178.11	22	0.923	-0.12	0.847048	0.999978	11.54	25.4729	94.1	105.9	30.23	7.41	4	4	85.6	84.1	89.7	147.9	104.4	93.1	104.5	90.8	2.35792e+07	2.31825e+07	2.47275e+07	4.07454e+07	2.87572e+07	2.56511e+07	2.8797e+07	2.50142e+07	Det	Det	Det	Det
FALSE	High	Unambiguous	LSDYLFTVAR			5.47622e-07	0	2.578	1	1	5	NP_084232	GeneID:77697 Mmab	NP_084232	0	1184.63	10	1.261	0.33	0.311739	0.894142	16.49	23.9896	111.5	88.5	7.66	13.34	4	4	121.4	107.4	117.5	102.9	72.8	99.6	93.7	84.7	1.11295e+07	9.84438e+06	10772891	9.4361e+06	6.67152e+06	9.1351e+06	8.59356e+06	7.76445e+06	Det	Det	Det	Det
FALSE	High	Unambiguous	LSDYFPKPYPNPEAAR			8.75083e-15	0	5.297	1	1	46	NP_079843	GeneID:66445 Cyc1	NP_079843	0	1864.92	16	0.821	-0.28	0.271458	0.8477	17.93	28.6628	92.6	107.4	17.36	15.51	4	4	102.3	88.8	68.2	100.2	90.9	102.5	130.3	116.7	2.43451e+08	2.11405e+08	1.62404e+08	2.38503e+08	2.16444e+08	2.43909e+08	3.10021e+08	2.77744e+08	Det	Det	Det	Det
FALSE	High	Unambiguous	ISDQDNDGTLNDAELNFFQR			6.06365e-15	0	5.356	1	3	5	NP_001156827	GeneID:59040 Rhot1	NP_067511; NP_001156826; NP_001156827	0	2312.04	20	2.729	1.45	0.00905009	0.103442	137.68	21.8339	144.8	55.2	103.2	108.42	4	4	18.6	278.6	12.4	270.9	79.4	9.2	127.6	3.4	275460	4.13729e+06	183951	4.02166e+06	1.17913e+06	136540	1.89415e+06	50242.5	Det	Det	Imp	Det
FALSE	High	Unambiguous	LSDPPEEAGR			5.44019e-07	0	2.579	1	1	13	NP_081120	GeneID:66531 Cmc2	NP_081120	0	1070.51	10	1.051	0.07	0.799269	0.999978	11.59	22.6187	103.5	96.5	18.13	10.91	4	4	109.2	109.5	72.7	108.1	99.2	112.1	103.3	85.9	3.80018e+06	3.80824e+06	2.52999e+06	3.75893e+06	3.45085e+06	3.90006e+06	3.59516e+06	2.98709e+06	Det	Det	Det	Det
FALSE	High	Unambiguous	LSNNYYCTR	1xCarbamidomethyl [C7]	1xCarbamidomethyl [C7]	3.40431e-07	0	2.65	1	1	20	NP_075691	GeneID:66416 Ndufa7	NP_075691	0	1190.53	9	0.75	-0.41	0.152749	0.6594	3.43	28.2421	85.5	114.5	2.04	5.08	4	4	86.5	84.1	84.2	87.6	120.4	110.9	108.1	118	1.5362e+08	1.49313e+08	149503376	1.55554e+08	2.13766e+08	1.96852e+08	1.9191e+08	2.09531e+08	Det	Det	Det	Det
FALSE	High	Unambiguous	LSDETLLEISRR			2.65328e-06	0	2.339	1	1	3	NP_038848	GeneID:15277 Hk2	NP_038848	1	1431.78	12	1.456	0.54	0.133016	0.610686	121.9	23.8046	131.9	68.1	84.15	94.83	4	4	209.8	4.1	196.8	66.5	112.5	31.1	6.1	173	1.00859e+07	199342	9.4634e+06	3.1978e+06	5.41036e+06	1.49422e+06	293514	8.31782e+06	Det	Imp	Det	Det
FALSE	High	Unambiguous	LSPELLTTGSFETK			5.61348e-08	0	2.923	1	1	1	NP_038848	GeneID:15277 Hk2	NP_038848	0	1522.8	14	0.87	-0.2	0.665262	0.999978	31.24	24.0766	93.1	106.9	71.52	17.79	4	4	3.8	156	93.7	98	94.5	127.3	95.3	131.4	344599	1.42425e+07	8554095	8.94998e+06	8.63023e+06	1.16211e+07	8.69788e+06	1.19912e+07	Imp	Det	Det	Det
FALSE	High	Unambiguous	LSPNFHEAVTLR			7.69393e-09	0	3.224	1	1	5	NP_666202	GeneID:225791 Zadh2	NP_666202	0	1383.74	12	0.854	-0.23	0.561167	0.991655	47.9	23.4936	90.6	109.4	74	9.78	4	4	4.6	100	166.8	88.2	111.5	94.5	115.7	118.6	286732	6.17289e+06	10292511	5.44544e+06	6.88133e+06	5.83261e+06	7.13657e+06	7.31742e+06	Imp	Det	Det	Det
FALSE	High	Unambiguous	ISVMGGEQAATVLATVAR			3.63144e-15	0	5.443	1	1	11	NP_084302	GeneID:78038 Mccc2	NP_084302	0	1773.95	18	100	6.64	1e-17	9.36477e-16	147.1		198.6	1.4	68.47	196.5	4	4	172.8	160.8	214.9	0.6	0.8	0.8	247.6	1.6	3.10576e+07	2.89112e+07	38624945	113794	152588	150739	4.45091e+07	288940	Det	Det	Det	Imp
FALSE	High	Rejected	LSVLVDEYQMDFHPSPVVLK			1.46701e-09	0	3.475	1	1	1	NP_573464	GeneID:170731 Mfn2	NP_573464	0	2316.19	20
FALSE	High	Unambiguous	LSVFSTVDSPVAPSDK			4.25396e-12	0	4.36	1	1	8	NP_660113	GeneID:69617 Pitrm1	NP_660113	0	1648.84	16	1.419	0.5	0.203896	0.760663	22.21	23.4414	118.1	81.9	22.12	8.43	4	4	110.4	121.5	149.8	87.3	82.7	77.5	78.1	92.6	7.02563e+06	7.73001e+06	9530252	5.55584e+06	5.26336e+06	4.93378e+06	4.97083e+06	5.89277e+06	Det	Det	Det	Det
FALSE	High	Unambiguous	LSVFRPGVLLCDR	1xCarbamidomethyl [C11]	1xCarbamidomethyl [C11]	9.51971e-08	0	2.843	1	2	1	NP_058561	GeneID:53415 Htatip2	NP_001139521; NP_058561	0	1531.84	13	0.377	-1.41	0.0117715	0.12798	17.74	21.8619	53.8	146.2	91.01	21.4	4	4	9.2	20.9	111.2	131.2	116.2	100.9	148.2	162.2	153433	349181	1.85564e+06	2.18914e+06	1.93876e+06	1.68479e+06	2.47306e+06	2.70751e+06	Imp	Imp	Det	Det
FALSE	High	Unambiguous	ISVAGVTSGNVGYLAHAIHQVTK			4.98438e-16	0	8.56	1	1	51	NP_034455	GeneID:14719 Got2	NP_034455	0	2322.26	23	1.113	0.15	0.535026	0.981967	26.98	31.3535	105.6	94.4	21.14	18.99	4	4	125.1	124.4	91	82.1	115.4	92.3	71.9	97.7	1.85996e+09	1.84905e+09	1352754520	1.22105e+09	1.71622e+09	1.37294e+09	1.06913e+09	1.45327e+09	Det	Det	Det	Det
FALSE	High	Unambiguous	LSTDDLNSLIAHAHRR			3.04786e-10	0	3.713	2	6	41	NP_001240610; NP_001240617	GeneID:76614 Immt;GeneID:76614 Immt	NP_001240615; NP_083949; NP_001240618; NP_001240610; NP_001240617; NP_001240616	1	1818.96	16	1.92	0.94	0.000208675	0.00433171	23.27	27.8564	131.5	68.5	10.69	21.99	4	4	143.6	111.1	136.3	130.2	68.5	70.3	88.8	51.3	1.89441e+08	1.46563e+08	1.79859e+08	1.71873e+08	9.04086e+07	9.2718e+07	1.17167e+08	6.76908e+07	Det	Det	Det	Det
FALSE	High	Unambiguous	LSTDDLNSLIAHAHR			9.25407e-16	0	5.675	2	6	35	NP_001240610; NP_001240617	GeneID:76614 Immt;GeneID:76614 Immt	NP_001240615; NP_083949; NP_001240618; NP_001240610; NP_001240617; NP_001240616	0	1662.86	15	1.063	0.09	0.639083	0.999978	59.94	28.3502	98.5	101.5	50.98	13.92	4	4	46.6	155.8	70.5	137.1	103.6	98.9	78.2	109.4	8.77189e+07	2.93402e+08	1.3278e+08	2.58268e+08	1.95154e+08	1.86223e+08	1.47334e+08	2.06119e+08	Det	Det	Det	Det
FALSE	High	Unambiguous	ISSVQSIVPALEIANAHR			4.06167e-15	0	5.424	1	1	25	NP_034607	GeneID:15510 Hspd1	NP_034607	0	1905.06	18	1.172	0.23	0.243513	0.811883	12.78	28.2068	108.6	91.4	5.99	10.44	4	4	110.1	104.1	114.6	100.1	94.6	85.7	85.1	105.8	1.89437e+08	1.79074e+08	197161548	1.72186e+08	1.6272e+08	1.47411e+08	1.46487e+08	1.82042e+08	Det	Det	Det	Det
FALSE	High	Unambiguous	LSSTESGAHVVTPFHCSDLGVTILVNR	1xCarbamidomethyl [C16]	1xCarbamidomethyl [C16]	4.98438e-16	0	7.544	1	1	2	NP_038705	GeneID:20930 Surf1	NP_038705	0	2896.46	27	3.989	2	0.000892305	0.015481	104.13	20.939	149	51	127.41	64.64	4	4	506.7	68.2	43.1	79.2	18.4	6.3	43.6	34.3	2.15833e+06	290613	183663	337516	78511	26773.9	185892	146168	Det	Imp	Imp	Imp
FALSE	High	Unambiguous	LSSQQFHEAASK			9.79047e-11	0	3.885	1	2	13	NP_079627	GeneID:66098 Chchd6	NP_079627; NP_001161208	0	1332.65	12	0.837	-0.26	0.510737	0.974734	14.26	23.5637	91.5	108.5	16.48	14.7	4	4	78.8	103.5	78	105.4	127.3	115.9	98.7	92.4	5.60451e+06	7.36528e+06	5.55327e+06	7.50208e+06	9.05689e+06	8.25022e+06	7.02476e+06	6.57267e+06	Det	Det	Det	Det
FALSE	High	Unambiguous	LSSPTQMPEAHPVSAK			2.36764e-11	0	4.1	1	1	11	NP_080440	GeneID:67452 Pnpla8	NP_080440	0	1679.84	16	0.934	-0.1	0.815827	0.999978	23.82	22.8347	92.7	107.3	22.67	14	4	4	105.2	124.6	77.5	81.3	112.7	114.1	101.8	82.9	4.42196e+06	5.23654e+06	3258209	3.41592e+06	4.73655e+06	4.7946e+06	4.27778e+06	3.48432e+06	Det	Det	Det	Det
FALSE	High	Unambiguous	LSSLNLDNHAK			3.70328e-08	0	2.986	1	1	10	NP_663548	GeneID:232536 Mrps35	NP_663548	0	1211.64	11	1.286	0.36	0.481834	0.968369	31.15	22.8393	110.6	89.4	63.55	14.09	4	4	246.5	78.1	80.7	101.6	84.8	68.7	78.2	61.4	1.27827e+07	4.04791e+06	4.18633e+06	5.27095e+06	4.39947e+06	3.56268e+06	4.05339e+06	3.18315e+06	Det	Det	Det	Det
FALSE	High	Unambiguous	ISSLHLELSK			2.67086e-06	0	2.338	1	1	4	NP_780346	GeneID:68915 Vars2	NP_780346	0	1126.65	10	0.414	-1.27	0.0342131	0.278058	24.45	21.4046	38.9	161.1	118.1	59.42	4	4	5.9	130.4	2.4	224.9	177.9	97.3	135.8	25.3	62852.8	1.38578e+06	25159	2.38917e+06	1.89002e+06	1.03349e+06	1.44307e+06	269105	Imp	Det	Imp	Det
FALSE	High	Unambiguous	LSSGEHIAAFCLTEPASGSDAASIQTR	1xCarbamidomethyl [C11]	1xCarbamidomethyl [C11]	4.98438e-16	0	9.126	1	1	19	NP_766266	GeneID:229211 Acad9	NP_766266	0	2776.32	27
FALSE	High	Unambiguous	LSSEFVFNNPNIK			1.94864e-09	0	3.432	1	1	4	NP_081197	GeneID:69046 Isca1	NP_081197	0	1508.77	13	0.899	-0.15	0.74903	0.999978	44.59	22.9986	91.8	108.2	42.52	14.95	4	4	119.2	64.4	148.5	63.6	82.3	95.6	115.1	111.4	5.92524e+06	3.19995e+06	7382161	3.16324e+06	4.09339e+06	4.75306e+06	5.72535e+06	5.53721e+06	Det	Det	Det	Det
FALSE	High	Unambiguous	LSRPNIFILNNR			2.0748e-07	0	2.725	1	1	1	NP_573464	GeneID:170731 Mfn2	NP_573464	0	1456.84	12	0.836	-0.26	0.599966	0.99931	83.85	21.9278	56.7	143.3	97.91	69.28	4	4	2.5	22.4	150.1	140	198.8	2.4	132.3	151.4	36392.1	331586	2.21855e+06	2.06929e+06	2.93766e+06	35983.8	1.95447e+06	2.23778e+06	Imp	Imp	Det	Det
FALSE	High	Unambiguous	LSQYQEPIHLPGVR			7.84769e-13	0	4.616	1	1	27	NP_659093	GeneID:110821 Pcca	NP_659093	0	1636.88	14	0.877	-0.19	0.672021	0.999978	106.83	25.899	39.2	160.8	106.02	68.55	4	4	131.9	174.7	9.4	7	128.5	162.1	184.8	1.6	4.98363e+07	6.60016e+07	3.54442e+06	2.6287e+06	4.855e+07	6.12208e+07	6.98032e+07	616545	Det	Det	Det	Det
FALSE	High	Unambiguous	LSQNNFALGYK			9.51971e-08	0	2.843	2	2	5	NP_001185927; NP_035826	GeneID:22335 Vdac3;GeneID:22335 Vdac3	NP_001185927; NP_035826	0	1254.65	11	0.991	-0.01	0.965124	0.999978	24.52	28.4883	99	101	68.7	8.15	4	4	0.1	101.1	138	117.5	119.5	101.2	105.1	117.5	215843	1.95314e+08	266575632	2.27107e+08	2.30881e+08	1.95505e+08	2.03133e+08	2.26971e+08	Imp	Det	Det	Det
FALSE	High	Unambiguous	LSQALGNITVVQK			5.86929e-09	0	3.265	1	2	9	NP_081271	GeneID:69225 Carkd	NP_081271; NP_001177286	0	1370.8	13	1.31	0.39	0.249278	0.820894	45.63	24.2683	115.1	84.9	39.28	31.54	4	4	65	118.2	94.9	169	72.6	84	67.6	128.7	7.65258e+06	1.39146e+07	11172805	1.98907e+07	8.5483e+06	9.88507e+06	7.96163e+06	1.51499e+07	Det	Det	Det	Det
FALSE	High	Unambiguous	ISQAEEDDQQLLGHLLLVAKK			7.35846e-12	0	4.277	1	1	1	NP_081147	GeneID:68917 Hint2	NP_081147	1	2348.28	21	1.837	0.88	0.103956	0.535832	130.17	21.9768	137.7	62.3	107.71	107.77	4	4	27.5	309.7	174.5	9.9	162.3	98.7	9.9	7.4	338076	3.80597e+06	2.1448e+06	121947	1.99413e+06	1.21304e+06	122199	90579.7	Imp	Det	Det	Imp
FALSE	High	Unambiguous	LSPNFHEAVTLRR			2.58413e-06	0	2.343	1	1	9	NP_666202	GeneID:225791 Zadh2	NP_666202	1	1539.84	13	0.98	-0.03	0.984337	0.999978	42.31	24.1096	104.9	95.1	19.94	31.13	4	4	72.7	110.1	118.6	99.3	132.4	120.4	72	74.5	7.54863e+06	1.14384e+07	1.23252e+07	1.03199e+07	1.37511e+07	1.25091e+07	7.47857e+06	7.74277e+06	Det	Det	Det	Det
FALSE	High	Unambiguous	LSPETQSAIEQEIR			1.7854e-10	0	3.794	1	1	4	NP_038799	GeneID:27377 Yme1l1	NP_038799	0	1600.82	14	1.199	0.26	0.544874	0.985771	17.86	22.4057	108.5	91.5	7.65	13.47	4	4	100.5	102.6	112.9	117.9	101.5	80.4	81.3	102.9	3.16718e+06	3.23184e+06	3.55775e+06	3.71462e+06	3.19693e+06	2.53351e+06	2.56195e+06	3.24226e+06	Det	Det	Det	Det
FALSE	High	Unambiguous	ISVREPMQTGIK			1.43824e-09	0	3.478	1	1	67	NP_031531	GeneID:11946 Atp5a1	NP_031531	1	1358.75	12	0.988	-0.02	0.903307	0.999978	25.75	31.8054	97.8	102.2	18.52	23.27	4	4	120.5	96.4	76.2	103	124.3	113.4	95.7	70.5	2.59525e+09	2.07487e+09	1.6397e+09	2.21845e+09	2.67718e+09	2.44218e+09	2.06033e+09	1.51801e+09	Det	Det	Det	Det
FALSE	High	Unambiguous	LSDEDYAQFIR			6.4059e-08	0	2.903	1	1	8	NP_076003	GeneID:69527 Mrps9	NP_076003	0	1356.64	11	1.405	0.49	0.232286	0.804652	26.31	23.1751	120.2	79.8	46.53	18.88	4	4	110.2	87.8	212.8	93.2	66.4	66.4	94.9	68.3	6.81651e+06	5.42929e+06	13157798	5.76551e+06	4.10503e+06	4.10378e+06	5.86635e+06	4.22065e+06	Det	Det	Det	Det
FALSE	High	Unambiguous	LSASEALGSAALPSHSSAISQHSK			4.98438e-16	0	7.895	1	1	53	NP_079645	GeneID:66128 Mrps36	NP_079645	0	2336.18	24	0.924	-0.11	0.697251	0.999978	22.09	28.528	92	108	35.39	18.52	4	4	81.1	79.2	83.9	151.3	105.1	89.2	84.4	125.9	1.8694e+08	1.82628e+08	1.93384e+08	3.48749e+08	2.42169e+08	2.05511e+08	1.94476e+08	2.90139e+08	Det	Det	Det	Det
FALSE	High	Unambiguous	LREDAEAVLAGAVSSK			6.13553e-15	0	5.354	1	1	22	NP_001007571	GeneID:73095 Slc25a42	NP_001007571	1	1615.86	16	1.337	0.42	0.151384	0.655575	27.8	24.6881	111.5	88.5	14.27	20.48	4	4	98.4	108.3	109.8	136.2	75.4	104.4	68.1	99.4	1.44307e+07	1.58891e+07	1.61019e+07	1.99738e+07	1.10542e+07	1.53063e+07	9.9841e+06	1.45777e+07	Det	Det	Det	Det
FALSE	High	Unambiguous	LRDYIWNTLNSGR			2.22735e-12	0	4.458	1	1	86	NP_080720	GeneID:12974 Cs	NP_080720	1	1607.83	13	1.018	0.03	0.948635	0.999978	19.47	30.8675	101.7	98.3	10.3	16.78	4	4	113.7	102.7	88.2	101	116.3	108.4	80.5	89.3	1.25902e+09	1.1377e+09	9.76708e+08	1.11875e+09	1.28775e+09	1.20053e+09	8.9206e+08	9.88632e+08	Det	Det	Det	Det
FALSE	High	Unambiguous	LRDPDINPCLSESDASTR	1xCarbamidomethyl [C9]	1xCarbamidomethyl [C9]	3.95596e-12	0	4.371	1	1	18	NP_001177251	GeneID:66433 Chchd7	NP_001177251	1	2045.96	18	1.076	0.11	0.679046	0.999978	17.91	24.4201	103.4	96.6	22.28	9.92	4	4	99.7	98.8	142	87.9	93.8	81.9	91.7	104.3	1.28578e+07	1.2741e+07	1.83096e+07	1.13381e+07	1.21003e+07	1.05577e+07	1.18261e+07	1.34559e+07	Det	Det	Det	Det
FALSE	High	Unambiguous	LRDNGLLAKPTHGDIIR			1.2479e-11	0	4.197	1	1	34	NP_058674	GeneID:18242 Oat	NP_058674	1	1889.07	17	1.1	0.14	0.543208	0.985234	17.31	24.7587	104.3	95.7	17.76	7.76	4	4	98.6	105.9	89.9	133.8	93.1	83.5	94.3	100.9	1.57546e+07	1.69253e+07	1.43707e+07	2.13915e+07	1.48777e+07	1.33393e+07	1.50809e+07	1.61338e+07	Det	Det	Det	Det
FALSE	High	Unambiguous	LRDEAVVHPGFLSQEEEDTLTR			1.58272e-11	0	4.161	1	2	1	NP_079814	GeneID:66400 Alkbh7	NP_081648; NP_079814	1	2541.26	22
FALSE	High	Unambiguous	LRDALTMSHNAQK			5.04238e-09	0	3.288	1	1	4	NP_780315	GeneID:66343 Tmem177	NP_780315	1	1484.76	13	0.373	-1.42	0.0511881	0.353597	11.01	20.8147	47.9	152.1	66.13	48.29	4	4	120.2	55.5	39.6	30.2	206.5	164.6	135	48.4	1.10597e+06	511230	364296	277506	1.90081e+06	1.51529e+06	1.24241e+06	445326	Det	Det	Imp	Imp
FALSE	High	Unambiguous	LRAPDLEYLFEKPH			6.50179e-07	0	2.552	1	1	5	NP_079609	GeneID:66072 Sdhaf2	NP_079609	1	1727.91	14	0.339	-1.56	8.14391e-06	0.000233847	9.91	24.8827	40.5	159.5	88.04	60.11	4	4	54	149.1	26.9	30.3	145.4	201.6	18.2	174.5	8.96731e+06	2.47515e+07	4471371	5.02475e+06	2.41487e+07	3.34727e+07	3.02634e+06	2.89775e+07	Det	Det	Det	Det
FALSE	High	Unambiguous	LQVQSTEKPQYR			1.61974e-09	0	3.46	1	1	1	NP_851845	GeneID:214663 Slc25a29	NP_851845	0	1476.78	12	0.879	-0.19	0.920829	0.999978	22.2	20.3192	93.8	106.2	43.06	41.36	4	4	35.4	120.1	97.7	121.5	131.7	42.1	114.2	137.4	204681	694015	564732	702067	761090	243048	659812	794154	Imp	Det	Det	Det
FALSE	High	Unambiguous	LQVEHTVTEEITDVDLVHAQIHVSEGR			4.98438e-16	0	9.748	1	2	4	NP_001156418	GeneID:18563 Pcx	NP_032823; NP_001156418	0	3054.55	27	0.505	-0.99	0.107568	0.543178	28.63	21.5377	59.2	140.8	127.6	105.96	4	4	34	38.7	236.7	16.4	71.8	103.5	296.1	2.7	837547	954962	5.83364e+06	404242	1.77039e+06	2.55189e+06	7.29655e+06	67548.4	Det	Det	Det	Imp
FALSE	High	Unambiguous	LQVEGGGCSGFQYK	1xCarbamidomethyl [C8]	1xCarbamidomethyl [C8]	1.2194e-09	0	3.503	1	1	14	NP_083139	GeneID:74316 Isca2	NP_083139	0	1529.71	14	1.209	0.27	0.425362	0.947372	19.17	23.953	108.8	91.2	17.15	7.25	4	4	135.8	100.8	114	92.1	81.3	92.5	96.2	87.2	1.21936e+07	9.05841e+06	10241492	8.2746e+06	7.30493e+06	8.31082e+06	8.63972e+06	7.83396e+06	Det	Det	Det	Det
FALSE	High	Unambiguous	LQVAGEITTGPR			1.74463e-08	0	3.1	2	3	10	NP_766024; NP_056644	GeneID:78830 Slc25a12;GeneID:50799 Slc25a13	NP_766024; NP_001171043; NP_056644	0	1241.68	12	0.988	-0.02	0.882515	0.999978	9.77	27.1498	99.9	100.1	7.23	15	4	4	96.6	86.2	102.4	98.7	93.3	97.8	97.8	127.2	8.29636e+07	7.40169e+07	8.79222e+07	8.47021e+07	8.00626e+07	8.39876e+07	8.39613e+07	1.09215e+08	Det	Det	Det	Det
FALSE	High	Unambiguous	LQTQPPSLSGQPPMYSGTLDCFRK	1xCarbamidomethyl [C21]; 1xOxidation [M14]	1xCarbamidomethyl [C21]; 1xOxidation [M14]	4.98438e-16	0	6.516	1	1	18	NP_065266	GeneID:57279 Slc25a20	NP_065266	1	2724.31	24	1.121	0.17	0.505601	0.974156	18.24	24.5288	107.1	92.9	20.03	4.19	4	4	75.2	119.6	101.1	118.5	93.6	96.5	93.4	102	9.73254e+06	1.54774e+07	1.30916e+07	1.53446e+07	1.21113e+07	1.2497e+07	1.20926e+07	1.32099e+07	Det	Det	Det	Det
FALSE	High	Unambiguous	LQTQPPSLSGQPPMYSGTLDCFRK	1xCarbamidomethyl [C21]	1xCarbamidomethyl [C21]	4.98438e-16	0	9.614	1	1	41	NP_065266	GeneID:57279 Slc25a20	NP_065266	1	2708.32	24	0.867	-0.21	0.484739	0.969595	35.02	28.4948	92.9	107.1	35.01	18.04	4	4	59.8	91.4	92	141.2	110.8	79.7	100.9	124.2	1.24286e+08	1.90153e+08	1.91307e+08	2.93741e+08	2.30524e+08	1.65795e+08	2.09863e+08	2.58329e+08	Det	Det	Det	Det
FALSE	High	Unambiguous	LQTQPPSLSGQPPMYSGTLDCFR	1xCarbamidomethyl [C21]	1xCarbamidomethyl [C21]	4.98438e-16	0	6.817	1	1	13	NP_065266	GeneID:57279 Slc25a20	NP_065266	0	2580.22	23	1.101	0.14	0.537303	0.982293	10.84	25.6486	104.9	95.1	8.86	8.23	4	4	102.3	103.9	95.4	117.6	93.4	87.7	93.5	106.2	3.00376e+07	3.05052e+07	27988052	3.4505e+07	2.74134e+07	2.57447e+07	2.74322e+07	3.11829e+07	Det	Det	Det	Det
FALSE	High	Unambiguous	IQTQPGYANTLR			2.91985e-08	0	3.022	1	1	72	NP_598429	GeneID:18674 Slc25a3	NP_598429	0	1361.72	12	0.956	-0.07	0.742463	0.999978	8.88	31.6114	98.9	101.1	10.49	5.02	4	4	105.1	100.4	100.3	82.1	106.9	98.5	108.1	98.7	1.87919e+09	1.79548e+09	1.79434e+09	1.46779e+09	1.91121e+09	1.7604e+09	1.93226e+09	1.76416e+09	Det	Det	Det	Det
FALSE	High	Unambiguous	LQSWLYASR			2.23477e-06	0	2.365	1	1	23	NP_077159	GeneID:67273 Ndufa10	NP_077159	0	1123.59	9	0.75	-0.42	0.184912	0.72789	27.72	28.0435	84.2	115.8	73.09	15.6	4	4	0.2	128.4	71.9	110.9	98.6	143.9	128.6	117.5	275933	1.7802e+08	99687712	1.53759e+08	1.36721e+08	1.99481e+08	1.78292e+08	1.62863e+08	Imp	Det	Det	Det
FALSE	High	Unambiguous	IQRFLSQPFQVAEVFTGHMGK			4.98438e-16	0	5.902	1	1	3	NP_058054	GeneID:11947 Atp5b	NP_058054	1	2420.25	21	0.211	-2.25	4.13284e-06	0.000126143	6.4	22.4323	55.8	144.2	96.39	164.39	4	4	1.1	35.8	42.6	6.6	23.5	617	6.7	66.8	65151.4	2.18502e+06	2.60041e+06	401720	1.43763e+06	3.77027e+07	409520	4.07936e+06	Det	Det	Det	Imp
FALSE	High	Unambiguous	LQQLGVVYDVSHYNALLK			4.98438e-16	0	5.891	1	1	13	NP_082509	GeneID:72416 Lrpprc	NP_082509	0	2060.12	18	0.859	-0.22	0.555811	0.990803	19.74	26.739	90.2	109.8	23.92	17.02	4	4	90.9	131.1	86.5	79.5	112.8	117.8	78.3	103.2	5.57437e+07	8.03538e+07	5.30166e+07	4.87257e+07	6.91203e+07	7.2187e+07	4.8014e+07	6.32612e+07	Det	Det	Det	Det
FALSE	High	Unambiguous	LQPGPADHIGAK			1.24998e-06	0	2.453	1	1	3	NP_083629	GeneID:75593 Malsu1	NP_083629	0	1203.65	12	1.424	0.51	0.356572	0.919428	30.8	20.5298	122	78	24.77	23.7	4	4	142.9	136	77.5	117.9	95.9	99.9	61.6	68.3	1.18448e+06	1.12742e+06	642071	976909	795017	827830	510526	565798	Det	Det	Det	Det
FALSE	High	Unambiguous	LQNLQLQPGK			1.01192e-06	0	2.485	1	1	12	NP_035457	GeneID:20280 Scp2	NP_035457	0	1138.66	10	0.882	-0.18	0.643094	0.999978	10.67	26.7884	95	105	12.34	6.19	4	4	82.9	99.6	109	88.2	114.1	104.7	102.6	98.9	5.55983e+07	6.68247e+07	73150744	5.91563e+07	7.65485e+07	7.02659e+07	6.87945e+07	6.63184e+07	Det	Det	Det	Det
FALSE	High	Unambiguous	LQMEQQQQLQQR	1xOxidation [M3]	1xOxidation [M3]	4.46256e-11	0	4.004	1	1	6	NP_766197	GeneID:223696 Tomm22	NP_766197	0	1573.78	12	0.685	-0.55	0.469015	0.963526	15.41	21.0682	76.6	123.4	41.31	18.68	4	4	32.2	98.1	96.9	71.6	135	142.3	133.1	90.7	346902	1.05661e+06	1.04357e+06	770445	1.45369e+06	1.53224e+06	1.43362e+06	976479	Imp	Det	Det	Det
FALSE	High	Unambiguous	LREDAEAVLAGAVSSKR			1.77996e-15	0	5.564	1	1	10	NP_001007571	GeneID:73095 Slc25a42	NP_001007571	2	1771.97	17	1.163	0.22	0.502078	0.973224	33.31	23.7771	107.5	92.5	20.08	34.84	4	4	116.4	127.2	86.6	86.2	67.2	94.3	79	143.2	9.8618e+06	1.078e+07	7.33661e+06	7.3085e+06	5.69268e+06	7.98871e+06	6.69872e+06	1.21365e+07	Det	Det	Det	Det
FALSE	High	Unambiguous	ISDEDWDIIHR			1.59849e-09	0	3.462	1	1	13	NP_032318	GeneID:15488 Hsd17b4	NP_032318	0	1398.66	11	0.804	-0.32	0.476326	0.965348	23.23	24.2901	89.1	110.9	22.43	31.99	4	4	82.8	66.5	89.3	114.1	119.3	74.2	95.9	157.8	9.48205e+06	7.6175e+06	10236999	1.30732e+07	1.36743e+07	8.50581e+06	1.09893e+07	1.80829e+07	Det	Det	Det	Det
FALSE	High	Unambiguous	LREELKPVALAR			2.11979e-06	0	2.373	1	1	31	NP_034152	GeneID:13171 Dbt	NP_034152	1	1394.85	12	0.654	-0.61	0.0905113	0.495617	14.89	25.9101	78.8	121.2	27.96	9.19	4	4	57.4	63.5	96.8	100.4	127.2	132.2	114	108.5	2.06934e+07	2.28917e+07	3.49142e+07	3.6214e+07	4.58991e+07	4.76819e+07	4.11308e+07	3.91386e+07	Det	Det	Det	Det
FALSE	High	Unambiguous	IRENMASLQSSPQHQELFR			4.98438e-16	0	8.526	1	1	74	NP_059062	GeneID:11370 Acadvl	NP_059062	1	2271.13	19	0.901	-0.15	0.486266	0.970295	13.29	29.4716	94.2	105.8	10.97	11.91	4	4	103.1	90.5	82	103.4	115.6	88.1	103.8	113.5	4.2997e+08	3.77668e+08	3.42209e+08	4.31431e+08	4.82129e+08	3.67543e+08	4.33048e+08	4.73691e+08	Det	Det	Det	Det
FALSE	High	Unambiguous	ISALQSAGVVVSMSPAQLGTTIYK	1xOxidation [M13]	1xOxidation [M13]	4.98438e-16	0	5.901	1	1	17	NP_063932	GeneID:56451 Suclg1	NP_063932	0	2437.3	24	0.876	-0.19	0.734266	0.999978	68.06	24.5683	87.7	112.3	183.49	28.61	4	4	672.5	10.4	26.5	7.7	24.6	13.5	18.4	26.5	4.80766e+08	7.41918e+06	1.89419e+07	5.49175e+06	1.75749e+07	9.66567e+06	1.31352e+07	1.89441e+07	Det	Det	Det	Det
FALSE	High	Unambiguous	IRVTTGVAAEWK			2.71981e-07	0	2.684	1	1	21	NP_001153512	GeneID:227197 Ndufs1	NP_001153512	1	1330.75	12	1.084	0.12	0.595347	0.99931	39.13	25.0153	105.2	94.8	29.23	24.01	4	4	64.7	97.7	136.3	114.7	101	125.7	90.1	69.9	1.23643e+07	1.86595e+07	26033340	2.19109e+07	1.92911e+07	2.40063e+07	1.72177e+07	1.33614e+07	Det	Det	Det	Det
FALSE	High	Unambiguous	IRVNVVAPGFIR			9.90439e-08	0	2.837	1	1	14	NP_663570	GeneID:234309 Cbr4	NP_663570	1	1340.82	12	1.278	0.35	0.217619	0.781286	44.31	24.7707	112.2	87.8	9.05	54.63	4	4	100	110.7	103.1	122.1	158.2	79.5	38.5	87.9	1.63948e+07	1.81474e+07	1.69009e+07	2.00248e+07	2.59341e+07	1.30388e+07	6.30378e+06	1.44092e+07	Det	Det	Det	Det
FALSE	High	Unambiguous	IRVNSVNPTVVLTDMGK			8.76533e-14	0	4.948	1	1	11	NP_031647	GeneID:12409 Cbr2	NP_031647	1	1843.01	17	3.702	1.89	2.43769e-08	1.08589e-06	62.15	24.5458	158.7	41.3	37.44	53.71	4	4	211.5	76.9	156.4	145.4	94.6	40.6	38	36.6	3.01003e+07	1.09491e+07	22263395	2.06965e+07	1.34728e+07	5.78194e+06	5.40442e+06	5.20939e+06	Det	Det	Det	Det
FALSE	High	Unambiguous	LRVLEEELLALK			3.86563e-10	0	3.677	1	1	18	NP_666220	GeneID:227095 Hibch	NP_666220	1	1425.87	12	0.948	-0.08	0.894348	0.999978	13.29	26.1916	95.1	104.9	12.65	15.75	4	4	114.4	90.8	88.4	91.4	106.7	94.5	88.4	125.4	4.96623e+07	3.94091e+07	38375596	3.96778e+07	4.63344e+07	4.10213e+07	3.83794e+07	5.44605e+07	Det	Det	Det	Det
FALSE	High	Unambiguous	LRSALALVTGAGSGIGR			9.53529e-11	0	3.889	1	1	6	NP_038571	GeneID:14979 H2-Ke6	NP_038571	1	1598.93	17	0.837	-0.26	0.637407	0.999978	45.75	22.8664	86.3	113.7	69.29	37.3	4	4	76.7	7	144.7	119	114.8	137.9	53.1	146.7	2.73411e+06	248315	5156247	4.24048e+06	4.08979e+06	4.91485e+06	1.89365e+06	5.22757e+06	Det	Imp	Det	Det
FALSE	High	Unambiguous	LRQYLLNQGWWDEEQEK			5.31818e-16	0	5.769	1	1	3	NP_031559	GeneID:12039 Bckdha	NP_031559	1	2235.08	17	0.221	-2.18	7.34599e-06	0.000211672	6.96	22.9415	36.2	163.8	184.07	112.11	4	4	16.8	6.2	375	1	254	18.6	14.2	114.2	252943	93084.8	5648449	15589.7	3.82601e+06	280175	214620	1.71948e+06	Imp	Imp	Det	Imp
FALSE	High	Unambiguous	LRQYFHQLQEMNVK			1.00525e-10	0	3.881	1	1	3	NP_082509	GeneID:72416 Lrpprc	NP_082509	1	1833.94	14	0.69	-0.53	0.38281	0.930182	41.05	21.6821	81.2	118.8	71.98	36.68	4	4	125.9	122.5	10.5	53.1	179.9	111.6	125	71.6	2.02124e+06	1.96636e+06	168053	852585	2.88738e+06	1.79191e+06	2.00589e+06	1.14905e+06	Det	Det	Imp	Det
FALSE	High	Unambiguous	IRQQIGAQEGGPFR			1.1396e-10	0	3.862	1	1	6	NP_083547	GeneID:75398 Mrpl32	NP_083547	1	1556.83	14	1.55	0.63	0.256805	0.832949	27.83	21.2056	121.7	78.3	12.03	52.28	4	4	147.6	109.9	128.2	127.1	69.7	101.1	96.9	19.5	1.81029e+06	1.34762e+06	1.57206e+06	1.55792e+06	854907	1.23934e+06	1.18806e+06	239031	Det	Det	Det	Det
FALSE	High	Unambiguous	IRPTVQEDGGDVIYRGFEDGIVR			4.58958e-10	0	3.651	1	2	2	NP_001164062	GeneID:56748 Nfu1	NP_064429; NP_001164062	1	2591.32	23	1.005	0.01	0.913967	0.999978	112.05	22.6494	114.2	85.8	64.95	52.35	4	4	10.5	123.5	99.9	161.7	116.8	169.2	59.5	58.8	364319	4.3046e+06	3.48065e+06	5.63619e+06	4.07032e+06	5.89652e+06	2.07366e+06	2.0506e+06	Imp	Det	Det	Det
FALSE	High	Unambiguous	IRPTVQEDGGDVIYR			1.39844e-10	0	3.831	1	2	19	NP_001164062	GeneID:56748 Nfu1	NP_064429; NP_001164062	0	1717.89	15	0.976	-0.03	0.972177	0.999978	29.47	25.5623	96.6	103.4	26.47	9.66	4	4	108.3	130.6	71	85.5	110.9	87.6	102.9	103.3	3.07756e+07	3.71122e+07	2.01742e+07	2.42829e+07	3.15074e+07	2.48834e+07	2.92291e+07	2.93458e+07	Det	Det	Det	Det
FALSE	High	Unambiguous	LRPLYNHPAGPR			4.34625e-11	0	4.008	1	1	73	NP_081706	GeneID:70456 Mpc2	NP_081706	0	1390.77	12	0.793	-0.33	0.326126	0.900093	18.52	27.9997	85.3	114.7	38.28	29.55	4	4	141.1	73.5	66.5	79	155.2	109.2	96.1	79.5	2.48068e+08	1.29131e+08	1.16877e+08	1.38844e+08	2.72787e+08	1.91871e+08	1.68869e+08	1.39716e+08	Det	Det	Det	Det
FALSE	High	Unambiguous	LRNWASGQDLQAK			9.18013e-10	0	3.546	1	1	19	NP_075691	GeneID:66416 Ndufa7	NP_075691	1	1486.78	13	0.714	-0.49	0.143986	0.639327	11.79	26.7534	81.9	118.1	29.62	21.49	4	4	107.4	94.7	50.1	80.8	121.8	134.7	130.6	80	6.47321e+07	5.70898e+07	3.0166e+07	4.86768e+07	7.33805e+07	8.11603e+07	7.87115e+07	4.82172e+07	Det	Det	Det	Det
FALSE	High	Unambiguous	LRNPPVNSLSLECLTEFTISLEK	1xCarbamidomethyl [C13]	1xCarbamidomethyl [C13]	2.50428e-13	0	4.789	1	1	3	NP_034153	GeneID:13177 Eci1	NP_034153	1	2660.4	23	2.018	1.01	0.0866825	0.484963	16.87	17.8455	133.9	66.1	47.3	20.14	4	4	154.6	37.1	154.8	162.2	52	76.7	76.1	86.5	269875	64776.5	270142	283212	90812.4	133824	132803	151010	Imp	Det	Det	Imp
FALSE	High	Unambiguous	IRHVISYSLSPFEQR			1.55422e-14	0	5.21	1	1	55	NP_079628	GeneID:22272 Uqcrq	NP_079628	1	1831.98	15	1.135	0.18	0.458422	0.959821	29.31	26.6894	105.8	94.2	6.31	24.22	4	4	96.9	103.3	103.6	112.9	122.8	107.4	79	74.1	6.08658e+07	6.48936e+07	6.50613e+07	7.08991e+07	7.71211e+07	6.74322e+07	4.96377e+07	4.65178e+07	Det	Det	Det	Det
FALSE	High	Unambiguous	LRGIEQAVQSHAVAEEEARK			4.98438e-16	0	7.67	2	5	84	NP_001240610; NP_001240617	GeneID:76614 Immt;GeneID:76614 Immt	NP_001240615; NP_083949; NP_001240610; NP_001240617; NP_001240616	2	2221.17	20	1.002	0	0.776388	0.999978	18.83	27.8618	97.4	102.6	15.06	11.55	4	4	94.4	124.4	97.5	90.9	106.8	83.1	107.1	95.8	1.27691e+08	1.68282e+08	1.31786e+08	1.22892e+08	1.44387e+08	1.12393e+08	1.4482e+08	1.29526e+08	Det	Det	Det	Det
FALSE	High	Unambiguous	LRGIEQAVQSHAVAEEEAR			4.98438e-16	0	8.002	2	5	27	NP_001240610; NP_001240617	GeneID:76614 Immt;GeneID:76614 Immt	NP_001240615; NP_083949; NP_001240610; NP_001240617; NP_001240616	1	2093.07	19	0.999	0	0.925358	0.999978	29.05	26.4294	99.4	100.6	25.93	4.15	4	4	109.3	88.7	72.6	133	93.7	103.6	98.8	100.4	5.48987e+07	4.45483e+07	3.64433e+07	6.68051e+07	4.70725e+07	5.2014e+07	4.96023e+07	5.04541e+07	Det	Det	Det	Det
FALSE	High	Unambiguous	LREVCNCPPLSGPDPR	2xCarbamidomethyl [C5; C7]	2xCarbamidomethyl [C5; C7]	2.3521e-07	0	2.706	1	1	3	NP_080185	GeneID:67013 Oma1	NP_080185	1	1866.89	16	1.175	0.23	0.675363	0.999978	73.29	21.5217	145.9	54.1	53.19	85.37	4	4	25.1	156.4	159.4	141.8	141.6	18.8	22.7	134.4	279840	1.74424e+06	1777558	1.58136e+06	1.57903e+06	209886	253285	1.49882e+06	Imp	Det	Det	Det
FALSE	High	Unambiguous	LRETQDPTAQSLAASLSTR			4.98438e-16	0	6.01	1	2	19	NP_082182	GeneID:219189 Vwa8	NP_776119; NP_082182	1	2045.06	19	1.01	0.01	0.823257	0.999978	19.41	25.241	98.5	101.5	40.65	13.56	4	4	85.7	92.8	81.4	174.4	91.3	92.4	75.8	106.1	2.04389e+07	2.21438e+07	1.94215e+07	4.16066e+07	2.17847e+07	2.20485e+07	1.80687e+07	2.52983e+07	Det	Det	Det	Det
FALSE	High	Unambiguous	IRETGERPSNEEIMR			9.39464e-12	0	4.24	1	1	33	NP_062668	GeneID:56384 Letm1	NP_062668	1	1816.9	15	0.84	-0.25	0.52216	0.976871	22.49	25.2462	91.3	108.7	28.31	18.1	4	4	122.9	88.8	60	91.3	135.3	105.6	108.8	87.3	2.90216e+07	2.09808e+07	1.41777e+07	2.15565e+07	3.19418e+07	2.49408e+07	2.56993e+07	2.06103e+07	Det	Det	Det	Det
FALSE	High	Unambiguous	IRENMASLQSSPQHQELFR	1xOxidation [M5]	1xOxidation [M5]	4.98438e-16	0	7.794	1	1	33	NP_059062	GeneID:11370 Acadvl	NP_059062	1	2287.12	19	0.844	-0.24	0.538962	0.983086	18.68	25.7486	94	106	20.09	16.48	4	4	69.1	86.6	113	95.7	102.9	102.3	95.1	135.3	2.25589e+07	2.82741e+07	36887546	3.12561e+07	3.35966e+07	3.34165e+07	3.10672e+07	4.41837e+07	Det	Det	Det	Det
FALSE	High	Unambiguous	LREMLNISGPPLK			6.68673e-10	0	3.594	1	1	10	NP_077754	GeneID:66988 Lap3	NP_077754	1	1467.84	13	1.201	0.26	0.454739	0.957438	27.98	23.6383	111.2	88.8	23.83	21.94	4	4	119.7	108.2	75	137.1	104.8	78.7	68.1	108.5	8.4215e+06	7.613e+06	5.27631e+06	9.6518e+06	7.37493e+06	5.54025e+06	4.79055e+06	7.63814e+06	Det	Det	Det	Det
FALSE	High	Unambiguous	ISVREPMQTGIK	1xOxidation [M7]	1xOxidation [M7]	5.36882e-07	0	2.581	1	1	57	NP_031531	GeneID:11946 Atp5a1	NP_031531	1	1374.74	12	0.978	-0.03	0.97546	0.999978	21.41	28.4984	96.7	103.3	12.26	17.47	4	4	115.9	96	97.8	86.9	118.5	109.1	98.1	77.5	2.45456e+08	2.03304e+08	2.0713e+08	1.83994e+08	2.50912e+08	2.3103e+08	2.07803e+08	1.64181e+08	Det	Det	Det	Det
FALSE	High	Unambiguous	LSYCGGGEALAIPFEPAR	1xCarbamidomethyl [C4]	1xCarbamidomethyl [C4]	6.20827e-15	0	5.352	1	1	16	NP_663447	GeneID:223665 C030006K11Rik	NP_663447	0	1907.93	18	0.854	-0.23	0.574706	0.996897	22.03	26.2677	93.4	106.6	26.64	18.77	4	4	92.3	113.7	56.9	99.3	115.8	103.2	85	133.7	4.04565e+07	4.98067e+07	2.4935e+07	4.35214e+07	5.07269e+07	4.52359e+07	3.7241e+07	5.8597e+07	Det	Det	Det	Det
FALSE	High	Unambiguous	ISYPDLEEVQTLDDTER			1.12463e-14	0	5.259	1	2	7	NP_001153118	GeneID:110074 Dut	NP_001153118; NP_076084	0	2022.95	17	1.172	0.23	0.613034	0.99931	35.82	22.5143	102.5	97.5	27.99	20.45	4	4	147.3	81.4	114	87.3	90.2	67.7	99.8	112.5	4.99922e+06	2.76181e+06	3.86818e+06	2.96328e+06	3.06063e+06	2.29753e+06	3.38711e+06	3.81878e+06	Det	Det	Det	Det
FALSE	High	Unambiguous	LVEEAIQCAEK	1xCarbamidomethyl [C8]	1xCarbamidomethyl [C8]	9.37929e-09	0	3.194	1	1	17	NP_444349	GeneID:93747 Echs1	NP_444349	0	1289.64	11	0.902	-0.15	0.489062	0.970934	5.85	29.5744	94.4	105.6	24.57	3.65	4	4	85.4	137.4	87.9	91.4	101.5	99.2	94.5	102.7	3.95555e+08	6.36492e+08	4.07212e+08	4.23548e+08	4.70418e+08	4.59598e+08	4.37839e+08	4.75938e+08	Det	Det	Det	Det
FALSE	High	Unambiguous	LVEDHLAVQSLIR			3.85286e-12	0	4.375	2	5	41	NP_001239216; NP_001074599	GeneID:18293 Ogdh;GeneID:239017 Ogdhl	NP_001239212; NP_001239211; NP_001239216; NP_001074599; NP_001239217	0	1492.85	13	1.913	0.94	0.127536	0.599419	100.32	20.6299	116.3	83.7	197.48	58.38	4	4	784.5	1.4	4.3	1.8	0.6	3.2	2.7	1.5	2.5322e+08	446998	1.39155e+06	582787	198067	1.04457e+06	857983	489776	Det	Det	Det	Det
FALSE	High	Unambiguous	IVEAFGTEVLLENGDIDRK			3.17115e-15	0	5.466	1	1	1	NP_080827	GeneID:68087 Dcakd	NP_080827	1	2118.11	19	0.883	-0.18	0.77719	0.999978	20.82	22.6754	96.7	103.3	57.99	15.89	4	4	11.1	112.6	108	103.5	140.4	106.7	119.7	97.9	379410	3.84022e+06	3683295	3.52923e+06	4.78573e+06	3.63858e+06	4.08126e+06	3.33694e+06	Imp	Det	Det	Det
FALSE	High	Unambiguous	LVDVEEMNYLASKGEGEVCVK	1xCarbamidomethyl [C19]	1xCarbamidomethyl [C19]	4.98438e-16	0	6.509	1	1	13	NP_032007	GeneID:14081 Acsl1	NP_032007	1	2369.14	21	1.567	0.65	0.0153624	0.155149	31.23	25.5332	122	78	24.45	9.65	4	4	140.4	155.2	103.6	91.6	68.9	80.5	73.9	85.9	3.69984e+07	4.08824e+07	2.72831e+07	2.41411e+07	1.81472e+07	2.11954e+07	1.94706e+07	2.26408e+07	Det	Det	Det	Det
FALSE	High	Unambiguous	LVDVEEMNYLASK	1xOxidation [M7]	1xOxidation [M7]	3.32652e-09	0	3.351	1	1	11	NP_032007	GeneID:14081 Acsl1	NP_032007	0	1526.74	13	0.86	-0.22	0.602441	0.99931	28.22	23.7205	93.9	106.1	32.14	39.37	4	4	72.8	68.1	90.1	132.2	80.7	81.5	102.7	171.8	6.29612e+06	5.8828e+06	7789178	1.14276e+07	6.97647e+06	7.04617e+06	8.87324e+06	1.4853e+07	Det	Det	Det	Det
FALSE	High	Unambiguous	LVDVEEMNYLASK			2.31357e-09	0	3.406	1	1	5	NP_032007	GeneID:14081 Acsl1	NP_032007	0	1510.75	13	0.528	-0.92	0.0561824	0.373688	14.74	22.7568	69.6	130.4	72.82	30.65	4	4	0.1	73.4	70.1	111.6	177.1	108.5	92.9	166.3	3500.05	2.76117e+06	2.63692e+06	4.1986e+06	6.66007e+06	4.07989e+06	3.49192e+06	6.25393e+06	Imp	Det	Det	Det
FALSE	High	Unambiguous	LVDSQITCVWHGTLVK	1xCarbamidomethyl [C8]	1xCarbamidomethyl [C8]	1.2792e-08	0	3.147	1	1	2	NP_598772	GeneID:21379 Tbrg4	NP_598772	0	1855.97	16
FALSE	High	Unambiguous	LVCGAPQPPYAHVCQVGDPVLR	2xCarbamidomethyl [C3; C14]	2xCarbamidomethyl [C3; C14]	4.87057e-10	0	3.642	1	1	6	NP_080789	GeneID:68023 Pdf	NP_080789	0	2433.22	22	1.275	0.35	0.413307	0.940641	34.27	22.4376	107.7	92.3	20.09	24.76	4	4	90.4	127.4	95.8	135.7	57.1	102.9	87.2	103.3	2.78751e+06	3.92725e+06	2.95289e+06	4.18418e+06	1.76026e+06	3.17277e+06	2.68866e+06	3.18511e+06	Det	Det	Det	Det
FALSE	High	Unambiguous	IVAVIGAVVDVQFDEGLPPILNALEVQGR			4.98438e-16	0	8.592	1	1	99	NP_058054	GeneID:11947 Atp5b	NP_058054	0	3031.68	29	1.217	0.28	0.615552	0.99931	53.29	21.6704	103.2	96.8	76.72	33.14	4	4	64.1	79.8	270.7	90.6	69.9	93.1	91.2	40.6	1.46957e+06	1.83168e+06	6.21118e+06	2.07834e+06	1.60372e+06	2.13522e+06	2.09124e+06	931644	Det	Det	Det	Det
FALSE	High	Unambiguous	IVAPELYIAVGISGAIQHLAGMK			4.98438e-16	0	7.842	1	1	7	NP_663590	GeneID:110842 Etfa	NP_663590	0	2351.32	23	6.415	2.68	0.000114197	0.00257836	107.85	20.4836	175.7	24.3	84.89	71.12	4	4	47.1	322.8	295.6	48.1	40.8	27.2	8.5	10	231096	1.58261e+06	1.44913e+06	235599	200069	133442	41466.1	48822.8	Det	Det	Det	Imp
FALSE	High	Unambiguous	IVALVGQSGGGK			7.7962e-09	0	3.222	1	1	4	NP_083296	GeneID:74610 Abcb8	NP_083296	0	1085.63	12	0.805	-0.31	0.469084	0.963526	19.94	24.413	88.1	111.9	64.73	17.62	4	4	4.3	108.7	118.1	90.4	134.2	118.2	135.9	90.4	466953	1.18743e+07	12904516	9.87568e+06	1.46634e+07	1.29112e+07	1.48444e+07	9.87607e+06	Imp	Det	Det	Det
FALSE	High	Unambiguous	LVAGEMGQNEPDQGGQR	1xOxidation [M6]	1xOxidation [M6]	1.97914e-15	0	5.546	1	1	48	NP_058043	GeneID:15108 Hsd17b10	NP_058043	0	1801.81	17	0.995	-0.01	0.928257	0.999978	16.64	23.8851	97.6	102.4	10.61	15.72	4	4	87.7	96.4	112.2	105.4	103.2	110.2	76.5	108.4	7.39507e+06	8.1262e+06	9.45955e+06	8.88198e+06	8.69937e+06	9.29446e+06	6.45158e+06	9.13626e+06	Det	Det	Det	Det
FALSE	High	Unambiguous	LVAGEMGQNEPDQGGQR			1.77996e-15	0	5.564	1	1	40	NP_058043	GeneID:15108 Hsd17b10	NP_058043	0	1785.82	17	1.047	0.07	0.648407	0.999978	11.63	27.7313	104.2	95.8	8.5	10.44	4	4	109.7	108.4	103.8	90.5	106.7	104.1	85.6	91.2	1.3165e+08	1.30135e+08	124575416	1.08649e+08	1.28035e+08	1.24959e+08	1.02752e+08	1.09531e+08	Det	Det	Det	Det
FALSE	High	Unambiguous	IVADAANVDGRENLVAIHPDFR			4.98438e-16	0	6.583	1	2	21	NP_082182	GeneID:219189 Vwa8	NP_776119; NP_082182	1	2392.24	22	1.02	0.03	0.759439	0.999978	29.03	25.3229	103.3	96.7	44.5	44.05	4	4	118.1	117.2	35.9	139.6	125.6	96.5	37	130.1	2.40179e+07	2.38438e+07	7.30725e+06	2.83878e+07	2.55468e+07	1.9621e+07	7.53264e+06	2.6472e+07	Det	Det	Det	Det
FALSE	High	Unambiguous	IVADAANVDGR			1.54914e-08	0	3.118	1	2	9	NP_082182	GeneID:219189 Vwa8	NP_776119; NP_082182	0	1100.57	11	1.197	0.26	0.324299	0.900093	19.42	25.0931	109.2	90.8	16.25	10.79	4	4	117	103.6	124.9	85	96.8	86.7	81.9	104.1	2.27287e+07	2.01113e+07	2.42558e+07	1.64981e+07	1.88012e+07	1.68312e+07	1.59136e+07	2.02111e+07	Det	Det	Det	Det
FALSE	High	Unambiguous	ITVTFNINNSIPPTFDGEEEPSQGQK			4.98438e-16	0	6.733	1	1	25	NP_031599	GeneID:12261 C1qbp	NP_031599	0	2862.38	26	1.574	0.65	0.0540856	0.364836	16.83	24.3207	122.3	77.7	45.54	8.2	4	4	38	127.8	141.8	152.8	83.2	87.9	92.5	76.2	4.03479e+06	1.3572e+07	1.50568e+07	1.62318e+07	8.83371e+06	9.33346e+06	9.82232e+06	8.09058e+06	Det	Det	Det	Det
FALSE	High	Unambiguous	ITVIIGGSYGAGNYGMCGR	1xCarbamidomethyl [C17]	1xCarbamidomethyl [C17]	3.56781e-15	0	5.446	1	1	6	NP_084302	GeneID:78038 Mccc2	NP_084302	0	1945.93	19	0.914	-0.13	0.83011	0.999978	24.73	22.5015	94.1	105.9	38.34	9.09	4	4	96.5	153.6	64.4	84.4	109.9	101.6	87.9	101.6	3.38559e+06	5.38514e+06	2259812	2.96089e+06	3.85438e+06	3.56359e+06	3.08273e+06	3.56338e+06	Det	Det	Det	Det
FALSE	High	Unambiguous	LTTYAMTVPFVR	1xOxidation [M6]	1xOxidation [M6]	4.06191e-08	0	2.972	1	1	37	NP_849209	GeneID:97212 Hadha	NP_849209	0	1414.74	12	0.986	-0.02	0.866214	0.999978	36.15	27.4109	98.4	101.6	31.48	20.71	4	4	76.3	69.8	132.3	121.2	79.8	84.7	119.2	116.6	7.89303e+07	7.2176e+07	1.36846e+08	1.25377e+08	8.24853e+07	8.75922e+07	1.23291e+08	1.20583e+08	Det	Det	Det	Det
FALSE	High	Unambiguous	LTTYAMTVPFVR			6.93408e-08	0	2.891	1	1	37	NP_849209	GeneID:97212 Hadha	NP_849209	0	1398.74	12	1.14	0.19	0.439235	0.951061	10.71	30.6626	107.2	92.8	6.36	10.11	4	4	103.1	110.3	112.1	97.6	84.9	107.4	91.2	93.5	9.67467e+08	1.03485e+09	1052473534	9.15524e+08	7.96449e+08	1.00835e+09	8.55533e+08	8.77081e+08	Det	Det	Det	Det
FALSE	High	Unambiguous	LTTVLTTHHHWDHAGGNEK			4.51449e-08	0	2.956	1	2	1	NP_077246	GeneID:14651 Hagh	NP_001153098; NP_077246	0	2154.05	19	2.491	1.32	0.0523678	0.359337	99.34	20.3644	138.3	61.7	92.51	92.29	4	4	348.5	111.5	41.4	90.4	1.4	47.5	42.2	117.1	1.4492e+06	463622	172225	376009	5693.42	197551	175305	486928	Det	Imp	Imp	Imp
FALSE	High	Unambiguous	ITTGAQDDLRK			4.58958e-10	0	3.651	1	1	25	NP_081406	GeneID:69597 Afg3l2	NP_081406	1	1217.65	11	0.954	-0.07	0.895081	0.999978	38.35	23.649	98.1	101.9	39.76	23.71	4	4	114	128.4	42.6	92.6	98.1	133.3	116.3	74.8	8.03295e+06	9.04508e+06	3.00038e+06	6.52661e+06	6.91135e+06	9.39043e+06	8.19255e+06	5.27428e+06	Det	Det	Det	Det
FALSE	High	Unambiguous	LVEGCLVGGR	1xCarbamidomethyl [C5]	1xCarbamidomethyl [C5]	1.15477e-06	0	2.465	1	1	11	NP_598427	GeneID:17995 Ndufv1	NP_598427	0	1059.56	10	0.81	-0.3	0.200987	0.756316	4.25	28.8569	89.5	110.5	6.23	4.58	4	4	96.8	88	90.3	83.3	105.4	113.6	115.8	106.8	2.5923e+08	2.35786e+08	2.42048e+08	2.233e+08	2.82377e+08	3.04302e+08	3.10164e+08	2.86199e+08	Det	Det	Det	Det
FALSE	High	Unambiguous	LTSSVTAYDYSGK			1.86985e-10	0	3.787	1	2	16	NP_001153001	GeneID:20463 Cox7a2l	NP_033213; NP_001153001	0	1391.67	13	1.146	0.2	0.43408	0.948873	6.33	24.7735	106.8	93.2	14.21	4.6	4	4	99.5	100.8	132.3	104.3	90.9	88	96.6	87.5	1.66597e+07	1.68681e+07	22147405	1.7464e+07	1.52247e+07	1.47352e+07	1.61733e+07	1.46496e+07	Det	Det	Det	Det
FALSE	High	Unambiguous	LVEGPHVR			2.1163e-07	0	2.722	1	1	7	NP_064350	GeneID:56690 Mlycd	NP_064350	0	906.516	8	0.562	-0.83	0.238324	0.81014	17.78	21.0874	64.7	135.3	53.88	44.41	4	4	52.9	125.7	37.1	70.5	95.2	181.6	171.6	65.4	699148	1.65932e+06	490093	931507	1.25687e+06	2.39792e+06	2.26562e+06	864031	Det	Det	Det	Det
FALSE	High	Unambiguous	LVEHCDSVSFCFSK	2xCarbamidomethyl [C5; C11]	2xCarbamidomethyl [C5; C11]	1.29193e-06	0	2.448	1	1	2	NP_082195	GeneID:71776 Tha1	NP_082195	0	1714.76	14	0.843	-0.25	0.866137	0.999978	52.58	20.4938	92	108	126.5	15.45	4	4	376.9	74.6	25.9	45.4	70.5	83.1	66.2	57.4	1.58522e+06	313938	109030	190766	296517	349490	278253	241329	Det	Imp	Imp	Imp
FALSE	High	Unambiguous	LVLLDGIHR			8.50899e-08	0	2.86	1	2	28	NP_082182	GeneID:219189 Vwa8	NP_776119; NP_082182	0	1035.63	9	1.048	0.07	0.697966	0.999978	16.96	25.6232	102.3	97.7	14.18	8.5	4	4	98.7	118.3	83.9	106.4	96.9	88.4	98.7	108.7	2.86067e+07	3.42884e+07	2.43018e+07	3.08284e+07	2.80792e+07	2.56204e+07	2.85941e+07	3.1514e+07	Det	Det	Det	Det
FALSE	High	Unambiguous	LVLEVAQHLGESTVR			1.58531e-14	0	5.207	1	1	212	NP_058054	GeneID:11947 Atp5b	NP_058054	0	1650.92	15	0.811	-0.3	0.174786	0.706003	8.72	32.6209	90	110	13.05	9.94	4	4	85	104.9	77.4	89.4	103.2	127.2	106.6	106.4	3.17835e+09	3.92525e+09	2.89352e+09	3.34251e+09	3.85859e+09	4.75828e+09	3.98702e+09	3.9819e+09	Det	Det	Det	Det
FALSE	High	Unambiguous	LVLELSGEMVRK			2.05093e-10	0	3.773	1	1	23	NP_694704	GeneID:226646 Ndufs2	NP_694704	1	1373.78	12	0.758	-0.4	0.266766	0.845264	26.73	25.2148	89	111	18.88	35.05	4	4	104.2	65.4	91.6	83.2	147	149.9	78	80.7	2.29323e+07	1.44035e+07	20174642	1.83234e+07	3.23544e+07	3.29963e+07	1.7162e+07	1.77711e+07	Det	Det	Det	Det
FALSE	High	Unambiguous	LVLELSGEMVR	1xOxidation [M9]	1xOxidation [M9]	6.20814e-07	0	2.559	1	1	3	NP_694704	GeneID:226646 Ndufs2	NP_694704	0	1261.68	11	0.553	-0.85	0.057516	0.380409	12.86	23.2168	68.1	131.9	50.75	9	4	4	22.1	61.4	82.2	101.1	115.7	137.8	142.5	137.2	1.16353e+06	3.22538e+06	4319758	5.31388e+06	6.08087e+06	7.24534e+06	7.49318e+06	7.21443e+06	Det	Det	Det	Det
FALSE	High	Unambiguous	LVLELSGEMVR			2.45928e-08	0	3.048	1	1	14	NP_694704	GeneID:226646 Ndufs2	NP_694704	0	1245.69	11	0.796	-0.33	0.352516	0.918458	22.92	26.0961	88.6	111.4	72.08	13.58	4	4	2.4	144.5	89.3	89.8	114.6	106.9	110.3	142.2	950074	5.66489e+07	34997760	3.51963e+07	4.49282e+07	4.19092e+07	4.32575e+07	5.574e+07	Det	Det	Det	Det
FALSE	High	Unambiguous	LVIAGHLLR			1.01192e-06	0	2.485	1	1	46	NP_031409	GeneID:11409 Acads	NP_031409	0	991.641	9	0.995	-0.01	0.928163	0.999978	45.31	28.3956	100.8	99.2	42.45	9.43	4	4	84.4	57.6	111	160.5	87	94.2	96.4	108.9	1.69391e+08	1.15584e+08	222758556	3.22107e+08	1.74477e+08	1.88923e+08	1.93446e+08	2.18406e+08	Det	Det	Det	Det
FALSE	High	Unambiguous	LVLAGGPLGIMQAVLDHTIPYLHVR			4.98438e-16	0	9.113	1	1	8	NP_062800	GeneID:56357 Ivd	NP_062800	0	2683.51	25	1.402	0.49	0.3737	0.925857	16.83	19.7025	116.7	83.3	50.36	18.98	4	4	147.3	129.7	138.3	27.8	92.1	101.3	64.5	99	553987	487805	520153	104553	346578	381014	242727	372560	Det	Det	Det	Imp
FALSE	High	Unambiguous	IVLAAAGGVCHNELLELAK	1xCarbamidomethyl [C10]	1xCarbamidomethyl [C10]	4.98438e-16	0	7.435	1	1	4	NP_082707	GeneID:73078 Pmpcb	NP_082707	0	1978.08	19	1.019	0.03	0.934184	0.999978	41.77	22.8541	104.1	95.9	39.73	39.51	4	4	63.2	84.9	156.4	96.9	157.2	92.9	75.2	73.3	3.16314e+06	4.25277e+06	7828635	4.85175e+06	7.8694e+06	4.65169e+06	3.76566e+06	3.66781e+06	Det	Det	Det	Det
FALSE	High	Unambiguous	LVHINTTALLEHPEYK			8.04454e-10	0	3.566	1	1	6	NP_598772	GeneID:21379 Tbrg4	NP_598772	0	1878.01	16	0.568	-0.82	0.0986294	0.52036	30.37	22.6883	72.5	127.5	80.79	48.29	4	4	54.9	76.8	10.1	152.4	103.6	66	126.1	210.2	2.16118e+06	3.02493e+06	399801	6.00155e+06	4.08004e+06	2.59958e+06	4.96602e+06	8.2787e+06	Det	Det	Imp	Det
FALSE	High	Unambiguous	LVHGQEGLDSAK			2.66647e-07	0	2.687	1	1	12	NP_937889	GeneID:70120 Yars2	NP_937889	0	1253.65	12	0.84	-0.25	0.859021	0.999978	49.18	20.92	88.8	111.2	51.33	33.37	4	4	120.3	132.7	37.5	63.6	73.3	147	139.6	86	1.38571e+06	1.52788e+06	431385	732111	844143	1.69222e+06	1.60712e+06	990763	Det	Det	Det	Det
FALSE	High	Unambiguous	IVHELNTTVPTASFAGK			6.58512e-15	0	5.342	1	2	12	NP_941047	GeneID:381045 Ccdc58	NP_941047; NP_001152894	0	1784.95	17	0.772	-0.37	0.417895	0.943526	35.08	23.929	88.6	111.4	47.06	3.7	4	4	44.7	67	139.2	110.3	108.5	107.1	115.7	107.5	4.16826e+06	6.24413e+06	1.2982e+07	1.02872e+07	1.01184e+07	9.9837e+06	1.07897e+07	1.00224e+07	Det	Det	Det	Det
FALSE	High	Unambiguous	LVHEALSEELAGPVHALAIQAK			4.98438e-16	0	6.183	1	1	2	NP_081251	GeneID:69168 Bola1	NP_081251	0	2296.27	22	1.483	0.57	0.253954	0.829504	101.3	22.9478	110.8	89.2	105.64	97.46	4	4	283.4	166.6	18.1	18.5	130.7	10.5	156.9	15.3	7.00489e+06	4.11828e+06	446716	458025	3.23066e+06	258929	3.87683e+06	378287	Det	Det	Imp	Imp
FALSE	High	Unambiguous	LVGYSTFSHR			4.31059e-08	0	2.963	1	1	6	NP_081712	GeneID:70478 Mipep	NP_081712	0	1166.6	10	1.197	0.26	0.642674	0.999978	26.7	22.009	109	91	19.53	11.19	4	4	119.7	100.6	128.7	81.5	102.6	82.9	84.1	100	2.79723e+06	2.35011e+06	3.00773e+06	1.9033e+06	2.39699e+06	1.93787e+06	1.96411e+06	2.33676e+06	Det	Det	Det	Det
FALSE	High	Unambiguous	IVGQNTGASLR			3.35965e-07	0	2.652	1	1	3	NP_808256	GeneID:208967 Thnsl1	NP_808256	0	1115.62	11
FALSE	High	Unambiguous	LVGQGATAVLLDVPDSEGEAQAK			4.98438e-16	0	7.219	1	1	16	NP_058043	GeneID:15108 Hsd17b10	NP_058043	0	2268.17	23	1.181	0.24	0.379336	0.929367	16.79	24.8204	109.4	90.6	15.04	9.73	4	4	112.2	124.2	85.5	107.7	85.8	84.6	96.5	103.5	1.85927e+07	2.05734e+07	1.41726e+07	1.78389e+07	1.42166e+07	1.4022e+07	1.59836e+07	1.71497e+07	Det	Det	Det	Det
FALSE	High	Unambiguous	LVGLTGTKEEIDGVAR			7.78315e-14	0	4.966	1	1	15	NP_001035115	GeneID:52892 Sco1	NP_001035115	1	1657.91	16	0.825	-0.28	0.461404	0.959843	85.01	25.2392	21.9	178.1	114.52	66.01	4	4	190	155.7	1.9	1.2	135.3	165.6	147.7	2.7	2.60527e+07	2.13483e+07	266949	164906	1.8554e+07	2.27121e+07	2.02545e+07	368537	Det	Det	Imp	Imp
FALSE	High	Unambiguous	LVGLAMAHGSPGR			6.52324e-09	0	3.249	1	1	4	NP_780581	GeneID:108841 Rdh13	NP_780581	0	1265.68	13	0.672	-0.57	0.203499	0.759526	7.46	23.0571	79	121	17.96	20.2	4	4	109.5	78.5	75.5	83.1	125.8	126.8	121.5	79.2	5.38221e+06	3.85904e+06	3.70815e+06	4.08438e+06	6.18097e+06	6.23205e+06	5.97082e+06	3.88952e+06	Det	Det	Det	Det
FALSE	High	Unambiguous	IVGEYLTGMHHQQPIAVGGYK			1.84533e-10	0	3.789	1	3	1	NP_001091701	GeneID:381511 Pdp1	NP_001028625; NP_001091700; NP_001091701	0	2298.17	21	0.105	-3.25	1.1261e-10	6.58168e-09	0.86	22.8211	16.8	183.2	157.23	64.86	4	4	9.8	210.6	14.3	16.2	144.9	189.3	205.6	9.4	206549	4.44049e+06	302161	340959	3.05489e+06	3.99259e+06	4.33527e+06	197876	Imp	Det	Imp	Imp
FALSE	High	Unambiguous	LVGAIVYYDGQHNDAR			6.7309e-14	0	4.988	1	1	10	NP_001139292	GeneID:14571 Gpd2	NP_001139292	0	1790.88	16	1.192	0.25	0.437392	0.950535	14.79	23.8346	108.6	91.4	25.3	24.27	4	4	103.1	91.7	91.5	149.4	85.2	123.8	76.8	78.6	9.04449e+06	8.04239e+06	8.02472e+06	1.31097e+07	7.47455e+06	1.08638e+07	6.73677e+06	6.89642e+06	Det	Det	Det	Det
FALSE	High	Unambiguous	IVFMTTNYIDRLDPALIRPGR			1.69916e-08	0	3.104	1	1	3	NP_080060	GeneID:66821 Bcs1l	NP_080060	1	2461.34	21	0.938	-0.09	0.858366	0.999978	63.01	22.9581	96.8	103.2	72.4	31.43	4	4	4.6	86.5	165.4	115.3	111.5	66.6	101.6	148.4	195849	3.66692e+06	7.00927e+06	4.88789e+06	4.72545e+06	2.82225e+06	4.30724e+06	6.28816e+06	Imp	Det	Det	Det
FALSE	High	Unambiguous	IVFADGNFWGR			2.04758e-07	0	2.727	1	1	1	NP_058674	GeneID:18242 Oat	NP_058674	0	1281.64	11
FALSE	High	Unambiguous	LVEGPPPPPEVPK			3.57122e-06	0	2.294	1	1	4	NP_778166	GeneID:216767 Mrpl22	NP_778166	0	1355.76	13	0.905	-0.14	0.814782	0.999978	27.2	23.8935	95	105	65.07	22.51	4	4	4	128.9	116.5	100	112	134.3	127.1	77.3	276306	9.00984e+06	8.14695e+06	6.99379e+06	7.83139e+06	9.38806e+06	8.88423e+06	5.40125e+06	Imp	Det	Det	Det
FALSE	High	Unambiguous	ITSLAQLNAANHDAAIFPGGFGAAK			4.98438e-16	0	9.528	1	1	34	NP_613067	GeneID:28295 D10Jhu81e	NP_613067	0	2455.27	25	1.154	0.21	0.396839	0.934021	21.4	30.6218	106.7	93.3	21.81	4.4	4	4	114.9	139.7	95.2	86	86.6	88.9	94.9	94	1.04131e+09	1.26596e+09	8.62637e+08	7.79978e+08	7.84725e+08	8.05604e+08	8.6005e+08	8.51925e+08	Det	Det	Det	Det
FALSE	High	Unambiguous	ITSEELHYFVQNHFTSAR			4.98438e-16	0	6.909	1	1	138	NP_080175	GeneID:67003 Uqcrc2	NP_080175	0	2179.06	18	0.895	-0.16	0.459614	0.959843	20.14	31.3159	93.3	106.7	33.05	15.22	4	4	89	87.5	72.1	146.3	118.6	108.8	93.7	84	1.43511e+09	1.41028e+09	1.1617e+09	2.3583e+09	1.91225e+09	1.75409e+09	1.50969e+09	1.35465e+09	Det	Det	Det	Det
FALSE	High	Unambiguous	LTQPSSFYSQR			4.01526e-07	0	2.625	1	1	7	NP_694816	GeneID:234847 Spg7	NP_694816	0	1313.65	11	1.136	0.18	0.656379	0.999978	19.36	23.1257	106.4	93.6	10.9	58.77	4	4	126.1	108.9	102.2	127.8	107.6	10.8	117.7	98.9	5.70524e+06	4.92898e+06	4624796	5.78544e+06	4.87163e+06	490089	5.32458e+06	4.47366e+06	Det	Det	Det	Det
FALSE	High	Unambiguous	LTFDTTFSPNTGK			5.75418e-09	0	3.268	1	1	9	NP_035825	GeneID:22334 Vdac2	NP_035825	0	1428.7	13	0.827	-0.27	0.45903	0.959843	91.95	27.1593	85.6	114.4	117.82	118.56	4	4	0.2	167.2	0.9	231.7	0.6	160	1.6	237.9	116309	8.13706e+07	416874	1.12772e+08	280307	7.78998e+07	779105	1.15812e+08	Imp	Det	Imp	Det
FALSE	High	Unambiguous	LTFDTHALVQDLETHGFDK			4.98438e-16	0	6.62	1	2	7	NP_079791	GeneID:66365 Ccdc90b	NP_079791; NP_001156390	0	2187.07	19	1.487	0.57	0.123597	0.586892	60.8	23.9419	109.2	90.8	45.91	46.49	4	4	91.5	66.8	189.6	114.4	112.3	64.4	39.2	121.8	8.77408e+06	6.40078e+06	1.81826e+07	1.09727e+07	1.07703e+07	6.1788e+06	3.75397e+06	1.16749e+07	Det	Det	Det	Det
FALSE	High	Unambiguous	LTFDSSFSPNTGKK			7.26193e-12	0	4.279	1	1	71	NP_035824	GeneID:22333 Vdac1	NP_035824	1	1528.76	14	0.829	-0.27	0.223746	0.79205	12.24	30.3488	89.1	110.9	15.59	5.68	4	4	74.2	106.4	83.8	95.9	113.9	115.2	109.1	101.4	5.72362e+08	8.20871e+08	646337062	7.39268e+08	8.78446e+08	8.88497e+08	8.4137e+08	7.8202e+08	Det	Det	Det	Det
FALSE	High	Unambiguous	LTFDSSFSPNTGK			4.05519e-09	0	3.321	1	1	22	NP_035824	GeneID:22333 Vdac1	NP_035824	0	1400.67	13	0.896	-0.16	0.741608	0.999978	14.65	27.952	90.5	109.5	9.69	14.24	4	4	89.5	87.1	106	87.8	121.6	92.3	96.2	119.5	1.33845e+08	1.30218e+08	158411392	1.31203e+08	1.81812e+08	1.37996e+08	1.43737e+08	1.78579e+08	Det	Det	Det	Det
FALSE	High	Unambiguous	ITETNMNIIYK			3.78362e-07	0	2.634	1	1	4	NP_001074528	GeneID:76137 Mcur1	NP_001074528	0	1339.69	11	0.957	-0.06	0.929834	0.999978	21.92	22.9059	99.4	100.6	62.78	14.42	4	4	5.6	111.2	123.5	110.1	132.4	93.4	115.6	108.3	224289	4.43784e+06	4930415	4.39581e+06	5.28434e+06	3.72759e+06	4.61569e+06	4.32165e+06	Imp	Det	Det	Det
FALSE	High	Unambiguous	LTESGLSMVDWHLIK			1.3419e-11	0	4.186	1	1	7	NP_659123	GeneID:226139 Cox15	NP_659123	0	1728.9	15	0.793	-0.33	0.525294	0.978735	27.65	22.484	92.7	107.3	35.62	13.31	4	4	111.9	69.3	129.5	60.8	99.9	104.2	127.9	96.4	3.77966e+06	2.34145e+06	4.37333e+06	2.05414e+06	3.37365e+06	3.52085e+06	4.32083e+06	3.2547e+06	Det	Det	Det	Det
FALSE	High	Unambiguous	LTENRKPFVPENSPER			1.55683e-09	0	3.466	1	2	5	NP_038705	GeneID:20930 Surf1	NP_038705; NP_001258653	1	1912.99	16	0.576	-0.8	0.176473	0.708731	27.74	21.5985	73.1	126.9	62.26	35.92	4	4	12.1	118.3	80.6	71.5	181.9	144.3	120.3	71	200001	1.95954e+06	1.33527e+06	1.18504e+06	3.01418e+06	2.39128e+06	1.99318e+06	1.17577e+06	Imp	Det	Det	Det
FALSE	High	Unambiguous	LTEMQTEQYWIEGDR			1.69351e-14	0	5.197	1	1	9	NP_665686	GeneID:215951 Lace1	NP_665686	0	1898.86	15	1.278	0.35	0.363394	0.921465	25.26	23.4717	109.8	90.2	23.04	18.8	4	4	119.8	88.3	146.2	96.8	96.4	81.2	67.2	104.1	7.92082e+06	5.83642e+06	9669448	6.40074e+06	6.37645e+06	5.37159e+06	4.44008e+06	6.8797e+06	Det	Det	Det	Det
FALSE	High	Unambiguous	ITEIYEGTSEIQR			8.75101e-11	0	3.902	1	1	38	NP_031409	GeneID:11409 Acads	NP_031409	0	1538.77	13	1.031	0.04	0.843063	0.999978	22.2	28.7026	103.2	96.8	17.31	7.91	4	4	96.1	79.7	120.4	109.4	109.7	98.3	92.3	94.1	2.39426e+08	1.9862e+08	300051668	2.72657e+08	2.73249e+08	2.44857e+08	2.30085e+08	2.34352e+08	Det	Det	Det	Det
FALSE	High	Unambiguous	ITELLYKDER			1.83321e-06	0	2.395	1	1	1	NP_082509	GeneID:72416 Lrpprc	NP_082509	1	1279.69	10	0.523	-0.93	0.0508868	0.352995	7.37	22.9329	70.1	129.9	55.5	36.51	4	4	11.7	80.8	81.5	92	140.3	161.3	169.7	62.8	435752	3.01654e+06	3.04284e+06	3.43549e+06	5.23916e+06	6.02511e+06	6.33549e+06	2.34505e+06	Imp	Det	Det	Det
FALSE	High	Unambiguous	LTELLESDPSVR			9.14996e-08	0	2.849	1	1	6	NP_848766	GeneID:109108 Slc30a9	NP_848766	0	1358.72	12	1.309	0.39	0.324487	0.900093	33.23	23.4461	113.8	86.2	23.95	21.04	4	4	89.3	94.4	123.1	147.9	91.1	71.1	73.1	110	5.81358e+06	6.1411e+06	8.01398e+06	9.62192e+06	5.93126e+06	4.6243e+06	4.75888e+06	7.15628e+06	Det	Det	Det	Det
FALSE	High	Unambiguous	LTEDEEGNPQLQQHQLITVTMSSDSR	1xOxidation [M21]	1xOxidation [M21]	4.98438e-16	0	7.333	1	1	8	NP_780303	GeneID:27402 Pdhx	NP_780303	0	2972.39	26	1.27	0.35	0.386637	0.930182	45.2	23.2973	117.8	82.2	31	36.5	4	4	106.6	64	144.6	119.2	69.8	88.7	67.7	139.4	6.41061e+06	3.84992e+06	8695824	7.16646e+06	4.19789e+06	5.33571e+06	4.06857e+06	8.38049e+06	Det	Det	Det	Det
FALSE	High	Unambiguous	LTEDEEGNPQLQQHQLITVTMSSDSR			4.98438e-16	0	9.146	1	1	22	NP_780303	GeneID:27402 Pdhx	NP_780303	0	2956.4	26	1.811	0.86	0.00350606	0.04956	34.22	25.4479	128.7	71.3	35.13	10.63	4	4	66.9	174	141.3	128.1	61.8	71.9	77.2	78.9	1.64556e+07	4.28059e+07	3.47809e+07	3.15198e+07	1.52033e+07	1.76893e+07	1.89964e+07	1.94085e+07	Det	Det	Det	Det
FALSE	High	Unambiguous	ITDSPEEIVQK			3.18681e-07	0	2.66	1	1	4	NP_081738	GeneID:70560 Wars2	NP_081738	0	1258.65	11	1.994	1	0.0785482	0.46138	95.34	20.9174	128.4	71.6	123	77.24	4	4	431.8	65.1	32	80.5	41.8	98.8	39	11	2.12626e+06	320421	157590	396505	206050	486308	191867	54263.8	Det	Imp	Imp	Imp
FALSE	High	Unambiguous	ITCHSALLDLEK	1xCarbamidomethyl [C3]	1xCarbamidomethyl [C3]	6.08638e-07	0	2.562	1	1	1	NP_080416	GeneID:67417 Ears2	NP_080416	0	1399.72	12	1.592	0.67	0.245244	0.814906	78.48	21.7063	125.1	74.9	72.94	26.7	4	4	4.1	159.4	205	105.4	59.4	77.3	77.9	111.5	67794.7	2.61449e+06	3.36158e+06	1.72865e+06	974206	1.26744e+06	1.27779e+06	1.82941e+06	Imp	Det	Det	Det
FALSE	High	Unambiguous	LTAVSVGVQGSGWGWLGFNK			5.44019e-07	0	2.579	1	1	2	NP_038699	GeneID:20656 Sod2	NP_038699	0	2063.07	20
FALSE	High	Unambiguous	ITAPTHVPLQYIGPNQPQKPR			6.83167e-13	0	4.637	1	1	4	NP_076126	GeneID:71984 Sars2	NP_076126	0	2355.29	21	1.498	0.58	0.232137	0.804652	45.66	22.9844	125.1	74.9	60.42	31.09	4	4	10.6	134	146.6	145.5	93.2	74.9	65.6	129.5	443647	5.60965e+06	6.13733e+06	6.09042e+06	3.90261e+06	3.13486e+06	2.74504e+06	5.41893e+06	Imp	Det	Det	Det
FALSE	High	Unambiguous	LTAIPVSAFCDSK	1xCarbamidomethyl [C10]	1xCarbamidomethyl [C10]	4.17061e-08	0	2.968	1	1	3	NP_776124	GeneID:229905 Ccbl2	NP_776124	0	1408.71	13	1.049	0.07	0.840836	0.999978	45.05	23.5497	102.4	97.6	74.36	38.32	4	4	86.6	58.1	238.3	69.9	70.3	78.3	135.8	62.8	7.78995e+06	5.22596e+06	21438938	6.2919e+06	6.32582e+06	7.0472e+06	1.22161e+07	5.65e+06	Det	Det	Det	Det
FALSE	High	Unambiguous	ITAHLVHELRR			7.7449e-09	0	3.223	1	1	168	NP_803421	GeneID:52538 Acaa2	NP_803421	1	1344.79	11	0.747	-0.42	0.0730215	0.441982	20.81	29.0121	88.4	111.6	31.11	22.53	4	4	116.1	87.3	86.3	51.3	147.2	123.5	97.2	91	3.57761e+08	2.69097e+08	2.66028e+08	1.58042e+08	4.53537e+08	3.80653e+08	2.99469e+08	2.80254e+08	Det	Det	Det	Det
FALSE	High	Unambiguous	ITAHLVHELR			7.54303e-09	0	3.227	1	1	74	NP_803421	GeneID:52538 Acaa2	NP_803421	0	1188.68	10	0.586	-0.77	0.000713178	0.0128606	12.14	29.3575	72.6	127.4	45.58	21.2	4	4	140.8	55.2	72.4	68.6	123.9	123.3	135.8	80	5.57706e+08	2.18628e+08	2.87002e+08	2.71722e+08	4.90646e+08	4.88463e+08	5.38109e+08	3.1684e+08	Det	Det	Det	Det
FALSE	High	Unambiguous	ITAFVVERSFGGVTHGLPEK			6.84299e-12	0	4.288	1	1	8	NP_059062	GeneID:11370 Acadvl	NP_059062	1	2144.15	20	1.391	0.48	0.171634	0.701259	59.43	23.6716	116.3	83.7	22.98	53.25	4	4	108	151.9	108.9	89.8	78.4	38.1	77.6	147.4	8.26281e+06	1.16203e+07	8.32822e+06	6.86965e+06	5.99505e+06	2.91267e+06	5.93619e+06	1.12807e+07	Det	Det	Det	Det
FALSE	High	Unambiguous	LTFDTTFSPNTGKK			2.03744e-10	0	3.774	1	1	18	NP_035825	GeneID:22334 Vdac2	NP_035825	1	1556.8	14	1.196	0.26	0.233859	0.806526	88.68	27.5204	121.4	78.6	74.68	75.24	4	4	51.2	29.9	191.8	180.4	98.3	34.7	39.4	174.3	6.99817e+07	4.08847e+07	262377148	2.46738e+08	1.34468e+08	4.74382e+07	5.38422e+07	2.38411e+08	Det	Det	Det	Det
FALSE	High	Unambiguous	ITFLDTPGHAAFSAMR			4.31765e-11	0	4.009	1	3	2	NP_001269048	GeneID:76784 Mtif2	NP_001269048; NP_001269049; NP_001269047	0	1734.86	16	0.438	-1.19	0.0424814	0.319425	21.25	21.7822	60.7	139.3	121.9	4.49	4	4	259.8	10.4	76.2	28.3	108.6	104.6	100.6	111.5	4.05697e+06	162540	1.18956e+06	441821	1.69607e+06	1.63376e+06	1.57054e+06	1.74181e+06	Det	Imp	Det	Imp
FALSE	High	Unambiguous	ITFSQWVPLMDESYRK			4.65049e-14	0	5.044	1	2	4	NP_031966	GeneID:13850 Ephx2	NP_001258331; NP_031966	1	1999.99	16	1.719	0.78	0.0389824	0.303849	133.29	23.5591	133.6	66.4	109.78	159.55	4	4	273.9	8.8	202.3	8.9	3.1	15.9	259	28	1.34047e+07	428911	9897397	437016	153501	777991	1.2676e+07	1.37209e+06	Det	Imp	Det	Imp
FALSE	High	Unambiguous	LTGADGTPPGFLLK			6.67567e-11	0	3.943	1	1	18	NP_077173	GeneID:67863 Slc25a11	NP_077173	0	1386.76	14	1.075	0.1	0.518026	0.974734	30.33	27.4962	99.5	100.5	25.97	22.31	4	4	88.8	143.8	83.3	104.7	97	97.8	66.6	117.9	9.64015e+07	1.56066e+08	90403728	1.13657e+08	1.05309e+08	1.06196e+08	7.23132e+07	1.28027e+08	Det	Det	Det	Det
FALSE	High	Unambiguous	LTQALQGPLMR			2.7605e-06	0	2.333	1	1	4	NP_064350	GeneID:56690 Mlycd	NP_064350	0	1227.69	11	1.102	0.14	0.613112	0.99931	4.91	24.4164	104.9	95.1	8.4	9.95	4	4	103.5	117.7	98.9	99.5	92.9	91.2	87.5	108.9	1.27586e+07	1.45182e+07	12189894	1.22652e+07	1.14536e+07	1.12443e+07	1.07847e+07	1.34279e+07	Det	Det	Det	Det
FALSE	High	Unambiguous	ITQACMEGHDFHEGVR	1xCarbamidomethyl [C5]; 1xOxidation [M6]	1xCarbamidomethyl [C5]; 1xOxidation [M6]	8.07106e-12	0	4.263	1	1	19	NP_666220	GeneID:227095 Hibch	NP_666220	0	1902.82	16	0.87	-0.2	0.716925	0.999978	15.06	22.7618	94.8	105.2	11.28	19.88	4	4	105.7	91.6	90.7	80.4	137.8	109.1	90.8	94	4.28025e+06	3.70983e+06	3.67438e+06	3.25558e+06	5.58069e+06	4.41683e+06	3.67787e+06	3.80591e+06	Det	Det	Det	Det
FALSE	High	Unambiguous	ITQACMEGHDFHEGVR	1xCarbamidomethyl [C5]	1xCarbamidomethyl [C5]	4.98438e-16	0	6.079	1	1	45	NP_666220	GeneID:227095 Hibch	NP_666220	0	1886.83	16	1.017	0.02	0.755044	0.999978	20.17	27.3886	100.2	99.8	17.27	7.47	4	4	126	94.6	103.9	84.6	105.5	99	98.4	87.9	1.24973e+08	9.37957e+07	1.0308e+08	8.39369e+07	1.04659e+08	9.82197e+07	9.75356e+07	8.71687e+07	Det	Det	Det	Det
FALSE	High	Unambiguous	LTPTMMLYSGR			2.29457e-06	0	2.361	1	1	3	NP_033869	GeneID:12041 Bckdk	NP_033869	0	1269.63	11	0.952	-0.07	0.90585	0.999978	94.1	23.3163	104.8	95.2	97.12	34.12	4	4	6.8	70.6	256.2	102.5	71.8	76.5	137.3	78.2	453413	4.71573e+06	17119462	6.85133e+06	4.79946e+06	5.11026e+06	9.17718e+06	5.22616e+06	Imp	Det	Det	Det
FALSE	High	Unambiguous	LTNHMINLQPSHTR	1xOxidation [M5]	1xOxidation [M5]	1.28554e-09	0	3.495	1	1	25	NP_904337	GeneID:17719 ND4	NP_904337	0	1677.85	14	0.401	-1.32	0.00297461	0.0429313	5.93	23.1309	57.2	142.8	26.21	34.07	4	4	40	52.7	63.7	75.5	135.4	154.5	197.4	80.8	1.96691e+06	2.59144e+06	3.13386e+06	3.71536e+06	6.65923e+06	7.60185e+06	9.71145e+06	3.97214e+06	Det	Det	Det	Det
FALSE	High	Unambiguous	LTNHMINLQPSHTR			1.1876e-13	0	4.902	1	1	34	NP_904337	GeneID:17719 ND4	NP_904337	0	1661.85	14	0.8	-0.32	0.355349	0.919428	18.16	26.8086	85	115	33.63	16.82	4	4	138.8	82.4	79.4	70.2	84.9	118.5	124.9	101	9.42716e+07	5.59433e+07	5.39331e+07	4.76748e+07	5.76545e+07	8.04741e+07	8.4866e+07	6.86303e+07	Det	Det	Det	Det
FALSE	High	Unambiguous	ITMEYSSSGK			8.86747e-07	0	2.505	1	2	4	NP_848815	GeneID:231413 Grsf1	NP_001091946; NP_848815	0	1102.51	10	0.88	-0.18	0.77296	0.999978	36.26	21.7315	94.1	105.9	53.99	11.35	4	4	26.1	115.4	137.8	81.1	123.7	117.2	97.7	101.2	454563	2.01256e+06	2.40315e+06	1.41392e+06	2.15704e+06	2.04419e+06	1.70409e+06	1.76538e+06	Imp	Det	Det	Det
FALSE	High	Unambiguous	LTLYDIAHTPGVAADLSHIETR			4.98438e-16	0	10.291	1	1	123	NP_032643	GeneID:17448 Mdh2	NP_032643	0	2393.25	22	0.999	0	0.959122	0.999978	12.32	32.6566	99.9	100.1	7.38	12.49	4	4	105.6	92.1	98.1	108.6	110.1	104.3	81.5	99.7	3.87593e+09	3.38051e+09	3.60374e+09	3.9893e+09	4.04394e+09	3.8296e+09	2.99349e+09	3.65984e+09	Det	Det	Det	Det
FALSE	High	Unambiguous	LTLSALVDGK			2.94406e-07	0	2.672	1	1	8	NP_035825	GeneID:22334 Vdac2	NP_035825	0	1016.6	10	1.143	0.19	0.384036	0.930182	18	27.1886	106.4	93.6	18.17	13.91	4	4	94.9	110.6	89.6	132.9	80.6	88.3	111.1	92.1	8.28523e+07	9.65507e+07	78201808	1.16035e+08	7.03977e+07	7.71395e+07	9.69952e+07	8.04065e+07	Det	Det	Det	Det
FALSE	High	Unambiguous	ITLPAPNPDHVGGYK			2.60548e-13	0	4.783	1	2	41	NP_056644	GeneID:50799 Slc25a13	NP_001171043; NP_056644	0	1578.83	15	1.222	0.29	0.262954	0.841804	14.11	27.0696	111.8	88.2	7.9	12.1	4	4	99.6	119	116.8	109.3	77.6	97	99	81.8	7.86688e+07	9.40066e+07	92314085	8.63493e+07	6.13062e+07	7.66349e+07	7.82544e+07	6.46294e+07	Det	Det	Det	Det
FALSE	High	Unambiguous	LVINGKPITIFQERDPTNIK			1.77656e-13	0	4.841	1	2	19	NP_001276655	GeneID:14433 Gapdh	NP_001276655; NP_032110	1	2296.3	20	1.018	0.03	0.858841	0.999978	29.87	26.4165	101.6	98.4	22.51	18.47	4	4	97.8	125.7	105.1	71.2	123.7	103.1	79.7	93.5	4.75132e+07	6.10342e+07	51064109	3.45885e+07	6.0075e+07	5.00877e+07	3.87231e+07	4.54312e+07	Det	Det	Det	Det
FALSE	High	Unambiguous	LTLDTIFVPNTGKK			1.38009e-10	0	3.833	2	2	26	NP_001185927; NP_035826	GeneID:22335 Vdac3;GeneID:22335 Vdac3	NP_001185927; NP_035826	1	1546.88	14	0.989	-0.02	0.945227	0.999978	26.07	28.7655	101.1	98.9	11.73	22.17	4	4	112.8	84.4	99.4	102.3	87.4	76.7	125.5	111.4	2.78251e+08	2.08351e+08	2.45291e+08	2.52385e+08	2.15636e+08	1.89348e+08	3.09782e+08	2.74984e+08	Det	Det	Det	Det
FALSE	High	Unambiguous	ITKFENAFLSHVISQHQSLLGNIR			4.98438e-16	0	11.036	1	1	51	NP_031531	GeneID:11946 Atp5a1	NP_031531	1	2752.49	24	1.206	0.27	0.26005	0.839711	41.33	29.3747	113.6	86.4	36.06	35.36	4	4	121.1	146.2	53.9	112.1	81.2	96.6	55.7	133.2	4.58783e+08	5.53785e+08	204049158	4.24553e+08	3.07497e+08	3.65851e+08	2.11149e+08	5.0472e+08	Det	Det	Det	Det
FALSE	High	Unambiguous	ITHTGQVYDEK			1.79132e-08	0	3.096	1	1	25	NP_035018	GeneID:407785 Ndufs6	NP_035018	0	1290.63	11	0.671	-0.58	0.146936	0.644111	17.36	23.4675	87.6	112.4	25.37	23.96	4	4	59.6	99.6	103.1	72.1	105.6	156.3	111.9	91.8	4.03668e+06	6.75256e+06	6.9904e+06	4.88569e+06	7.15618e+06	1.05941e+07	7.58467e+06	6.22428e+06	Det	Det	Det	Det
FALSE	High	Unambiguous	LTHSGIFTLYSYRDPNSIETLQSFGK			6.86555e-14	0	4.985	1	1	5	NP_660113	GeneID:69617 Pitrm1	NP_660113	1	2974.49	26	0.924	-0.11	0.827246	0.999978	56.69	23.3982	101.6	98.4	67.78	14.16	4	4	150.7	131.4	9	81.8	129.3	101.4	99.2	97.2	9.38586e+06	8.18342e+06	562733	5.09421e+06	8.05666e+06	6.3196e+06	6.17671e+06	6.05722e+06	Det	Det	Det	Det
FALSE	High	Unambiguous	ITHGQFDER			8.98534e-07	0	2.503	1	1	35	NP_940807	GeneID:76722 Ckmt2	NP_940807	0	1102.53	9	0.722	-0.47	0.219903	0.785191	7.82	24.8676	84.4	115.6	3.1	16.4	4	4	87.5	85.8	81.2	84.8	135.5	123.4	110.5	91.3	1.50771e+07	1.4796e+07	1.40053e+07	1.46153e+07	2.33566e+07	2.12752e+07	1.90435e+07	1.57484e+07	Det	Det	Det	Det
FALSE	High	Unambiguous	LTGTIQNDILK			8.92621e-07	0	2.504	1	1	7	NP_032676	GeneID:17850 Mut	NP_032676	0	1215.69	11	0.804	-0.31	0.370865	0.92419	32.14	25.4922	89.1	110.9	75.25	25.67	4	4	1.9	153.8	95	81.8	89.8	99.6	120.6	157.6	470218	3.85077e+07	23797246	2.04814e+07	2.24888e+07	2.49459e+07	3.02096e+07	3.94606e+07	Imp	Det	Det	Det
FALSE	High	Unambiguous	LTGSYNTMVGNNEGSMVLGLK	1xOxidation [M]	1xOxidation [M8; M16]	4.41097e-15	0	5.41	1	1	9	NP_848729	GeneID:68653 Samm50	NP_848729	0	2201.06	21	1.713	0.78	0.10594	0.539678	40.17	22.0989	130	70	23.83	51.71	4	4	85.4	140.4	149.3	152.6	88.1	18.3	68.8	97	1.80384e+06	2.96483e+06	3.15283e+06	3.22315e+06	1.86116e+06	386713	1.45332e+06	2.04871e+06	Det	Det	Det	Det
FALSE	High	Unambiguous	LTGSYNTMVGNNEGSMVLGLK			4.98438e-16	0	6.081	1	1	10	NP_848729	GeneID:68653 Samm50	NP_848729	0	2185.06	21	1.07	0.1	0.622226	0.999978	68.4	28.4519	99.4	100.6	68.77	8.88	4	4	13.2	167.7	78.5	136.6	106.6	103.1	87.8	106.6	2.59511e+07	3.28885e+08	154011512	2.6788e+08	2.09097e+08	2.023e+08	1.7221e+08	2.09024e+08	Det	Det	Det	Det
FALSE	High	Unambiguous	LTGSLSGWTSPK			3.72165e-09	0	3.334	1	1	45	NP_542364	GeneID:11429 Aco2	NP_542364	0	1233.65	12	26.694	4.74	1e-17	9.36477e-16	136.3	23.0858	191.2	8.8	195.43	152	4	4	783.2	2.9	8.2	2.5	0.3	0.2	2.6	0.1	1.02932e+09	3.80794e+06	1.08222e+07	3.32881e+06	446926	197343	3.39744e+06	113119	Det	Det	Det	Det
FALSE	High	Unambiguous	LTGAIVGHVGDGNFHCILLVDPDDAEEQRR	1xCarbamidomethyl [C16]	1xCarbamidomethyl [C16]	7.02611e-15	0	5.331	1	1	2	NP_081846	GeneID:52815 Ldhd	NP_081846	1	3303.62	30	1.305	0.38	0.434546	0.948916	131.49	22.3109	97.2	102.8	174.04	49.37	4	4	632.8	3.7	55.7	10.3	36.4	9.3	20.6	31.2	5.58596e+06	32348.9	491985	90870.6	321478	81676.3	182013	275223	Det	Imp	Imp	Imp
FALSE	High	Unambiguous	ITGADPIFIDADFHSTAPGGPIGGQTR			4.98438e-16	0	7.528	1	2	8	NP_038705	GeneID:20930 Surf1	NP_038705; NP_001258653	0	2711.34	27	1.034	0.05	0.863469	0.999978	87.22	23.2861	101.7	98.3	103.46	14.21	4	4	88.1	280.2	3.1	83.5	88	76	78.2	102.9	5.75178e+06	1.82847e+07	200557	5.44764e+06	5.744e+06	4.96084e+06	5.09982e+06	6.71586e+06	Det	Det	Imp	Det
FALSE	High	Unambiguous	LTLDTIFVPNTGK			5.06738e-10	0	3.636	2	2	16	NP_001185927; NP_035826	GeneID:22335 Vdac3;GeneID:22335 Vdac3	NP_001185927; NP_035826	0	1418.79	13	0.943	-0.08	0.928854	0.999978	16.79	27.2222	96.1	103.9	21.49	4.4	4	4	77.4	100.3	89.5	127.1	95.2	105.8	102.1	102.6	6.68106e+07	8.65459e+07	77221760	1.09678e+08	8.21977e+07	9.13666e+07	8.81577e+07	8.85778e+07	Det	Det	Det	Det
FALSE	High	Unambiguous	LQMEQQQQLQQR			1.57491e-10	0	3.813	1	1	24	NP_766197	GeneID:223696 Tomm22	NP_766197	0	1557.78	12	1.282	0.36	0.160773	0.67896	12.34	25.5402	113	87	7.05	14.64	4	4	112.9	109.9	117	98.9	109.7	86.8	80.1	84.7	3.10513e+07	3.02151e+07	32172213	2.72069e+07	3.0166e+07	2.3878e+07	2.20199e+07	2.32789e+07	Det	Det	Det	Det
FALSE	High	Unambiguous	MTAMDNASK			5.29839e-07	0	2.583	1	2	20	NP_065640	GeneID:11949 Atp5c1	NP_001106209; NP_065640	0	968.418	9	1.222	0.29	0.609401	0.99931	26.6	21.5831	108.1	91.9	23.87	9.22	4	4	89.1	115.9	148.3	95.1	91	96	87.7	76.9	1.64296e+06	2.13887e+06	2.73671e+06	1.75411e+06	1.67942e+06	1.77091e+06	1.61774e+06	1.418e+06	Det	Det	Det	Det
FALSE	High	Unambiguous	MTDSFTEQADQVTADVGK			5.70787e-16	0	5.757	1	1	5	NP_077198	GeneID:110391 Qdpr	NP_077198	0	1942.87	18	1.137	0.19	0.633012	0.999978	25.76	22.4284	106.4	93.6	63.44	10.91	4	4	5.9	140.5	119	120.5	104.7	88.2	105.8	115.4	154933	3.71556e+06	3145996	3.18514e+06	2.76859e+06	2.33251e+06	2.79773e+06	3.05198e+06	Imp	Det	Det	Det
FALSE	High	Unambiguous	QEVDRLDASAILDTAK			2.6576e-13	0	4.78	1	1	12	NP_082509	GeneID:72416 Lrpprc	NP_082509	1	1744.91	16	1.691	0.76	0.0789132	0.462338	65.18	23.121	127.9	72.1	72.64	36.31	4	4	214.4	125.8	3.5	136.2	52.7	62.9	118.2	86.4	1.09174e+07	6.4063e+06	177108	6.93444e+06	2.68361e+06	3.20453e+06	6.01793e+06	4.39909e+06	Det	Det	Imp	Det
FALSE	High	Unambiguous	QEQIPLTYVLEK			1.20939e-06	0	2.458	1	1	1	NP_080185	GeneID:67013 Oma1	NP_080185	0	1460.8	12	1.094	0.13	0.756465	0.999978	109.76	22.3274	114.3	85.7	70.7	26.97	4	4	10	80.6	159.9	164.2	83.8	79.9	86.5	135	246729	1.98203e+06	3930867	4.0359e+06	2.05977e+06	1.96274e+06	2.12633e+06	3.31916e+06	Imp	Det	Det	Det
FALSE	High	Unambiguous	QEQDTYALSSYTR			5.34223e-10	0	3.628	1	1	36	NP_659033	GeneID:110446 Acat1	NP_659033	0	1561.71	13	0.978	-0.03	0.853655	0.999978	16.6	29.1108	102	98	13.56	10.6	4	4	92.5	114.7	106.8	84.8	116.2	95.8	95.3	93.9	3.01494e+08	3.74007e+08	3.48232e+08	2.76637e+08	3.78874e+08	3.12523e+08	3.10593e+08	3.06189e+08	Det	Det	Det	Det
FALSE	High	Unambiguous	QEPGLGFSFELTEQQK			3.31004e-12	0	4.398	1	1	41	NP_031408	GeneID:11364 Acadm	NP_031408	0	1837.9	16	3.059	1.61	1.07316e-06	3.5951e-05	67.4	24.6719	150.7	49.3	117.41	40.64	4	4	471.8	47.4	91.8	74.3	28.5	25.5	44.3	16.3	1.25814e+08	1.26487e+07	24481773	1.98008e+07	7.61303e+06	6.80491e+06	1.18187e+07	4.35104e+06	Det	Det	Det	Det
FALSE	High	Unambiguous	QELCQAGGAGPDGTDGQLVVK	1xCarbamidomethyl [C4]	1xCarbamidomethyl [C4]	4.6353e-08	0	2.952	1	1	1	NP_076186	GeneID:105014 Rdh14	NP_076186	0	2100	21	0.51	-0.97	0.210678	0.771898	32.12	19.8118	67.5	132.5	135.86	42.18	4	4	335.3	55.2	8.3	45.4	36	123	91.9	105	988070	162526	24419	133860	106144	362322	270681	309446	Det	Imp	Imp	Imp
FALSE	High	Unambiguous	QEHSISPTDFCRK	1xCarbamidomethyl [C11]	1xCarbamidomethyl [C11]	4.56693e-09	0	3.303	1	3	5	NP_001156827	GeneID:59040 Rhot1	NP_067511; NP_001156826; NP_001156827	1	1604.75	13	1.352	0.43	0.40698	0.939141	37.55	21.1397	116.9	83.1	60.56	22.96	4	4	11.2	130.4	151.9	124.8	125.9	94.4	74.5	87	131516	1.52915e+06	1782112	1.46366e+06	1.47686e+06	1.10678e+06	873386	1.0208e+06	Imp	Det	Det	Det
FALSE	High	Unambiguous	QEGIIFIGPPSSAIR			5.25473e-12	0	4.328	1	1	4	NP_076133	GeneID:72039 Mccc1	NP_076133	0	1584.87	15	0.828	-0.27	0.509338	0.974734	24.99	25.8178	91.5	108.5	70.61	6.93	4	4	1.3	91.1	142	102	116.5	126.8	108.2	112	394743	2.82795e+07	44060892	3.16692e+07	3.61685e+07	3.93553e+07	3.35841e+07	3.47687e+07	Imp	Det	Det	Det
FALSE	High	Unambiguous	QEFAASQAAADAR			4.21208e-10	0	3.664	1	1	13	NP_079847	GeneID:66449 Pam16	NP_079847	0	1335.63	13	0.851	-0.23	0.602532	0.99931	8.41	23.0881	93.6	106.4	8.09	9.37	4	4	90.3	94.9	98.4	81.3	123.2	101.2	108.8	102	4.57412e+06	4.81039e+06	4.98419e+06	4.12169e+06	6.24096e+06	5.12558e+06	5.51212e+06	5.16624e+06	Det	Det	Det	Det
FALSE	High	Unambiguous	QEDIPISGWAVECR	1xCarbamidomethyl [C13]	1xCarbamidomethyl [C13]	9.33282e-12	0	4.241	1	1	7	NP_659093	GeneID:110821 Pcca	NP_659093	0	1659.78	14	1.232	0.3	0.356697	0.919428	35.71	23.9697	110.4	89.6	43.33	17.64	4	4	47	115.5	108.3	160.8	96.4	74.2	112.3	85.6	4.04548e+06	9.93656e+06	9315650	1.38286e+07	8.28826e+06	6.37851e+06	9.66029e+06	7.35865e+06	Det	Det	Det	Det
FALSE	High	Unambiguous	QDPHLHPENPERR			3.84024e-06	0	2.283	1	1	17	NP_077189	GeneID:68611 Mrpl28	NP_077189	1	1624.79	13	0.641	-0.64	0.434288	0.948916	32.41	19.0909	80.7	119.3	61.33	24.38	4	4	47.3	124.7	29.8	123.5	101	156	126.4	91.3	156349	411976	98628.5	408174	333707	515365	417592	301713	Det	Det	Det	Det
FALSE	High	Unambiguous	QDMPPPGGYGPIDYKR	1xOxidation [M3]	1xOxidation [M3]	2.18768e-15	0	5.529	1	1	3	NP_075801	GeneID:67184 Ndufa13	NP_075801	1	1806.85	16	0.617	-0.7	0.16555	0.687863	6.78	22.5189	76.3	123.7	60.7	9.3	4	4	6.5	80.9	93.8	84.9	133.4	135.1	117.6	147.9	199950	2.49159e+06	2.88848e+06	2.61339e+06	4.10726e+06	4.15876e+06	3.61973e+06	4.5525e+06	Imp	Det	Det	Det
FALSE	High	Unambiguous	QDMPPPGGYGPIDYKR			4.98438e-16	0	6.282	1	1	42	NP_075801	GeneID:67184 Ndufa13	NP_075801	1	1790.85	16	0.782	-0.35	0.38013	0.930182	5.4	25.4226	87.8	112.2	8.6	3.77	4	4	85.7	77.6	95.2	90.4	108.6	117.3	115.5	109.7	2.16792e+07	1.96453e+07	2.41021e+07	2.28865e+07	2.74892e+07	2.96787e+07	2.92212e+07	2.77553e+07	Det	Det	Det	Det
FALSE	High	Unambiguous	QDMPPPGGYGPIDYK	1xOxidation [M3]	1xOxidation [M3]	2.60125e-06	0	2.342	1	1	3	NP_075801	GeneID:67184 Ndufa13	NP_075801	0	1650.75	15	1.419	0.5	0.351236	0.917154	96.68	21.3699	125.6	74.4	71.51	117.92	4	4	81.5	41.7	205	73.4	29.6	36.8	57	274.9	486561	249086	1.22337e+06	437874	176874	219849	340277	1.64063e+06	Imp	Imp	Det	Imp
FALSE	High	Unambiguous	QDMPPPGGYGPIDYK			3.39306e-09	0	3.348	1	1	21	NP_075801	GeneID:67184 Ndufa13	NP_075801	0	1634.75	15	0.144	-2.8	0.000121704	0.00271071	1.07	20.6673	22.6	177.4	32.59	58.5	4	4	31	17.8	22.7	37.9	187	246.5	231	25.9	269825	154788	197095	329780	1.62543e+06	2.14264e+06	2.00795e+06	225396	Imp	Imp	Imp	Imp
FALSE	High	Unambiguous	QDLQDLFRK			3.91061e-07	0	2.629	1	1	7	NP_034078	GeneID:12895 Cpt1b	NP_034078	1	1162.62	9	1.465	0.55	0.295093	0.880826	23.89	22.8224	117.2	82.8	17.94	9.77	4	4	138.1	135.2	101.5	98.4	77.9	72.2	88.6	88	5.51601e+06	5.40217e+06	4.05707e+06	3.93293e+06	3.11192e+06	2.88612e+06	3.5395e+06	3.51575e+06	Det	Det	Det	Det
FALSE	High	Unambiguous	QDKPINFSEDTRPSPCYQLAQR	1xCarbamidomethyl [C16]	1xCarbamidomethyl [C16]	4.38946e-13	0	4.704	1	1	11	NP_077139	GeneID:60441 Mrpl38	NP_077139	0	2650.27	22	1.121	0.16	0.589584	0.999204	50.18	23.8503	108.8	91.2	33.15	35.92	4	4	49.6	101.2	114.7	118.6	93.7	87	76.2	159	4.22564e+06	8.62446e+06	9.76961e+06	1.01024e+07	7.98621e+06	7.41608e+06	6.49331e+06	1.35434e+07	Det	Det	Det	Det
FALSE	High	Unambiguous	QDGSPFAIEQMK			3.77737e-08	0	2.983	1	1	15	NP_666220	GeneID:227095 Hibch	NP_666220	0	1350.64	12	1.147	0.2	0.403903	0.939141	16.46	25.5829	108.6	91.4	12.11	10.7	4	4	106.1	113.2	87	114.8	85.7	95.6	89.1	108.6	2.96201e+07	3.1585e+07	24274276	3.20278e+07	2.39057e+07	2.66737e+07	2.48705e+07	3.03231e+07	Det	Det	Det	Det
FALSE	High	Unambiguous	QDFVDLQGQLR			1.81513e-08	0	3.094	1	1	19	NP_031786	GeneID:12908 Crat	NP_031786	0	1318.67	11	0.691	-0.53	0.102686	0.532226	8.94	27.2855	80.1	119.9	17.92	6.55	4	4	62.6	86.9	75.8	96	124.1	109	118.9	126.7	5.58787e+07	7.75734e+07	6.76589e+07	8.56171e+07	1.1074e+08	9.72123e+07	1.0606e+08	1.1303e+08	Det	Det	Det	Det
FALSE	High	Unambiguous	QDDWTFHYLR			7.51823e-07	0	2.53	1	1	45	NP_077159	GeneID:67273 Ndufa10	NP_077159	0	1380.63	10	0.705	-0.51	0.0473884	0.339048	11.38	28.6784	82.7	117.3	21.39	13.68	4	4	63.1	75	104.4	86.3	122.3	106.6	103.7	138.7	1.55687e+08	1.85155e+08	257714552	2.13044e+08	3.0196e+08	2.63141e+08	2.56076e+08	3.42338e+08	Det	Det	Det	Det
FALSE	High	Unambiguous	QDDFALASQQK			9.41036e-07	0	2.496	1	1	7	NP_570934	GeneID:113868 Acaa1a	NP_570934	0	1250.6	11	1.062	0.09	0.82564	0.999978	107.77	22.768	100.6	99.4	126.72	14.37	4	4	377.1	91.6	5.5	53.5	78	65.2	55.7	73.3	1.88102e+07	4.56746e+06	276461	2.67091e+06	3.89331e+06	3.25274e+06	2.78035e+06	3.65631e+06	Det	Det	Imp	Det
FALSE	High	Rejected	QDDEPPSSAFIK			8.13812e-07	0	2.518	1	1	1	NP_079820	GeneID:66407 Mrps15	NP_079820	0	1333.63	12
FALSE	High	Unambiguous	QFAPIHAEAPEFIEMSVEQEILVTGIK			4.98438e-16	0	9.539	1	1	62	NP_058054	GeneID:11947 Atp5b	NP_058054	0	3026.55	27	1.798	0.85	0.0831202	0.474888	52.8	22.2041	131.5	68.5	38.57	29.42	4	4	155.8	105.5	187.2	74.4	96.1	70.3	47.1	63.6	4.27251e+06	2.89368e+06	5.13217e+06	2.03923e+06	2.63472e+06	1.92684e+06	1.29051e+06	1.74393e+06	Det	Det	Det	Det
FALSE	High	Unambiguous	QCVSGDSSTVTLR	1xCarbamidomethyl [C2]	1xCarbamidomethyl [C2]	3.16578e-11	0	4.056	1	1	8	NP_077210	GeneID:71941 Cars2	NP_077210	0	1409.67	13	1.07	0.1	0.782765	0.999978	125.47	22.5848	103.4	96.6	156.07	69.36	4	4	512.6	44.9	50.9	6.7	29.2	77.6	68.3	9.8	3.54394e+07	3.10656e+06	3.51692e+06	465578	2.02112e+06	5.36219e+06	4.72319e+06	678478	Det	Det	Det	Imp
FALSE	High	Unambiguous	QFCLQNAQHDPLLTGVSSSTNPFRPQK	1xCarbamidomethyl [C3]	1xCarbamidomethyl [C3]	7.66835e-15	0	5.317	1	1	3	NP_034448	GeneID:14707 Gng5	NP_034448	0	3070.52	27	1.895	0.92	0.0502405	0.35064	107.93	22.9313	140.4	59.6	65.44	55.93	4	4	9	204.6	152.9	144	78.3	50.6	126.6	34.1	340492	7.78366e+06	5.8145e+06	5.4755e+06	2.97728e+06	1.92408e+06	4.81574e+06	1.29622e+06	Imp	Det	Det	Det
FALSE	High	Unambiguous	QFFQVPLNIPK			2.5629e-07	0	2.693	1	1	9	NP_083831	GeneID:76263 Gstk1	NP_083831	0	1330.75	11	100	6.64	1e-17	9.36477e-16	146.17		198.8	1.2	71.69	196.19	4	4	142.1	203.2	242.7	1.6	1.3	0.9	207.5	0.8	4.14368e+07	5.9253e+07	70762103	455195	380359	249146	6.04977e+07	247239	Det	Det	Det	Imp
FALSE	High	Unambiguous	QGTFHSQQALEYGTK			9.01482e-13	0	4.595	1	1	49	NP_063932	GeneID:56451 Suclg1	NP_063932	0	1694.81	15	0.927	-0.11	0.603264	0.99931	15.87	29.6009	94.6	105.4	15.55	15.79	4	4	113.2	104.2	84.7	82.7	114.1	120.4	96.1	84.7	5.13182e+08	4.72302e+08	383728580	3.74538e+08	5.1708e+08	5.45395e+08	4.3539e+08	3.83633e+08	Det	Det	Det	Det
FALSE	High	Unambiguous	QGSAPDDSGAGLAR			2.98811e-06	0	2.321	1	1	7	NP_808537	GeneID:330050 Fam185a	NP_808537	0	1301.61	14	1.265	0.34	0.466421	0.96182	101.76	18.4299	111.7	88.3	87.16	63.18	4	4	80.1	265.1	109.6	22	108.7	50.5	26.7	137.4	212140	702453	290308	58216.1	288034	133704	70869.2	364070	Det	Det	Imp	Imp
FALSE	High	Unambiguous	QGQYSPMAIEEQVAVIYAGVR			9.64378e-16	0	5.668	1	1	6	NP_031531	GeneID:11946 Atp5a1	NP_031531	0	2309.16	21	1.279	0.36	0.47615	0.965348	94.62	19.5505	112.3	87.7	107.19	63.15	4	4	76.9	29.1	329.5	74	135.7	32.8	76.5	45.5	406358	153590	1.74055e+06	390759	716635	173482	403815	240274	Det	Det	Det	Imp
FALSE	High	Unambiguous	QGQVTPTELCK	1xCarbamidomethyl [C10]	1xCarbamidomethyl [C10]	1.88226e-06	0	2.391	1	1	9	NP_001074523	GeneID:76563 Qrsl1	NP_001074523	0	1260.63	11	0.611	-0.71	0.110953	0.552337	16.93	23.2897	74.5	125.5	26.28	39.86	4	4	57.6	79.5	106.3	70.4	123.3	128.6	176.1	58.2	3.28592e+06	4.53299e+06	6.06225e+06	4.01476e+06	7.03001e+06	7.3336e+06	1.00419e+07	3.31875e+06	Det	Det	Det	Det
FALSE	High	Unambiguous	QGQIINPSEDPHLPQEEVLK			4.98438e-16	0	6.244	1	1	15	NP_031559	GeneID:12039 Bckdha	NP_031559	0	2271.16	20	0.822	-0.28	0.443292	0.953332	13.31	26.3864	88.8	111.2	20.41	11.37	4	4	77.1	119.7	90.8	83	91.8	113	120.1	104.4	3.83238e+07	5.95166e+07	4.51406e+07	4.12361e+07	4.562e+07	5.619e+07	5.9718e+07	5.19016e+07	Det	Det	Det	Det
FALSE	High	Unambiguous	QGNDFGTQYR			2.45118e-06	0	2.351	1	4	8	NP_001240641	GeneID:110265 Msra	NP_001240645; NP_001240644; NP_001240643; NP_001240641	0	1185.53	10	0.995	-0.01	0.978591	0.999978	29.72	23.311	99.8	100.2	68.2	11.93	4	4	1.8	117.7	141.4	98.6	117.7	98.6	99.5	124.8	89770.8	6.01817e+06	7.23048e+06	5.04453e+06	6.02137e+06	5.04426e+06	5.08919e+06	6.38321e+06	Imp	Det	Det	Det
FALSE	High	Unambiguous	QGIVPAGLTENELWR			1.10625e-08	0	3.169	1	1	3	NP_081600	GeneID:14057 Sfxn1	NP_081600	0	1682.89	15	2.363	1.24	0.0273019	0.237838	67.46	21.8461	139.7	60.3	72.02	61.79	4	4	1.6	188.9	138.7	239.7	85.3	74.9	5.7	65.2	25814.2	3.04423e+06	2.23512e+06	3.86366e+06	1.37448e+06	1.20765e+06	91194.5	1.05089e+06	Imp	Det	Det	Det
FALSE	High	Unambiguous	QGLSFGSLASR			4.58207e-07	0	2.605	1	1	6	NP_079892	GeneID:66525 Timm50	NP_079892	0	1122.59	11	0.98	-0.03	0.924982	0.999978	10.15	24.7908	98.6	101.4	35.53	11.91	4	4	168.4	90.5	91.4	89.2	98.7	92.8	94.4	74.4	2.96029e+07	1.59078e+07	1.60672e+07	1.56739e+07	1.7354e+07	1.63166e+07	1.65974e+07	1.3085e+07	Det	Det	Det	Det
FALSE	High	Unambiguous	QGIQFYTQLK			1.2174e-06	0	2.457	1	1	16	NP_598803	GeneID:104776 Aldh6a1	NP_598803	0	1225.66	10	0.873	-0.2	0.648806	0.999978	13.58	26.9874	93.5	106.5	20.41	10.16	4	4	106.2	101.1	64.5	93.1	120.3	113	107.9	94.1	7.96883e+07	7.58699e+07	48392812	6.98637e+07	9.02585e+07	8.48048e+07	8.09874e+07	7.06008e+07	Det	Det	Det	Det
FALSE	High	Unambiguous	QGLLGINIAEK			4.28223e-08	0	2.964	1	1	13	NP_031407	GeneID:11363 Acadl	NP_031407	0	1155.67	11	1.381	0.47	0.0356399	0.285987	9.88	28.1734	116	84	6.29	15.16	4	4	108	123.4	108.9	116	79.1	75.9	83.8	104.8	1.83893e+08	2.1015e+08	185461600	1.97577e+08	1.34696e+08	1.29203e+08	1.4273e+08	1.78491e+08	Det	Det	Det	Det
FALSE	High	Unambiguous	QGIGQAPVSATEDSEIR			2.76958e-12	0	4.425	1	1	7	NP_082381	GeneID:72113 Adck1	NP_082381	0	1757.87	17	0.641	-0.64	0.19295	0.739274	11.28	22.0328	74.9	125.1	21.48	22.67	4	4	67	70.7	103	71.4	157.6	110.8	127	92.4	1.76461e+06	1.86156e+06	2712352	1.87999e+06	4.1497e+06	2.91674e+06	3.34476e+06	2.4339e+06	Det	Det	Det	Det
FALSE	High	Unambiguous	QGDEVSVHYDPMIAK			2.83429e-14	0	5.119	1	1	10	NP_076133	GeneID:72039 Mccc1	NP_076133	0	1688.79	15	0.846	-0.24	0.570571	0.993677	16.42	25.8701	91.6	108.4	48.22	11.57	4	4	25.4	92.3	117.8	101	107.3	121.4	132.1	102.7	8.28193e+06	3.01141e+07	3.84328e+07	3.29473e+07	3.50199e+07	3.96244e+07	4.30916e+07	3.35098e+07	Det	Det	Det	Det
FALSE	High	Unambiguous	QFSYTHICAGASAFGK	1xCarbamidomethyl [C8]	1xCarbamidomethyl [C8]	4.98438e-16	0	5.895	1	1	56	NP_663590	GeneID:110842 Etfa	NP_663590	0	1744.81	16	0.907	-0.14	0.511491	0.974734	10.07	30.3179	95.5	104.5	18.88	12.48	4	4	107.4	68.2	97.6	103.5	110.7	116.8	109.1	86.6	7.68201e+08	4.87708e+08	6.9769e+08	7.40181e+08	7.91429e+08	8.35379e+08	7.79902e+08	6.19477e+08	Det	Det	Det	Det
FALSE	High	Unambiguous	QFSSAEEAALKEPIIK			2.80175e-13	0	4.772	1	1	25	NP_084302	GeneID:78038 Mccc2	NP_084302	1	1760.94	16	0.944	-0.08	0.879643	0.999978	21.94	26.0277	97.1	102.9	57.19	9.12	4	4	16.4	135.1	97.5	109.5	103.4	100.5	116	121.6	5.81994e+06	4.7884e+07	3.45653e+07	3.88386e+07	3.66481e+07	3.56316e+07	4.11427e+07	4.31047e+07	Det	Det	Det	Det
FALSE	High	Unambiguous	QFSSAEEAALK			3.83391e-07	0	2.632	1	1	3	NP_084302	GeneID:78038 Mccc2	NP_084302	0	1180.58	11	0.895	-0.16	0.771261	0.999978	21.44	23.9198	94.5	105.5	55.78	14.96	4	4	16	102.1	125.7	104.9	127.4	106.5	91.8	125.6	1.32095e+06	8.45195e+06	10402091	8.68371e+06	1.05441e+07	8.81813e+06	7.60074e+06	1.03913e+07	Det	Det	Det	Det
FALSE	High	Unambiguous	QFRDEELEHHDTGLDHDAELAPAYALLK			4.98438e-16	0	7.818	1	1	36	NP_034070	GeneID:12850 Coq7	NP_034070	1	3233.55	28	0.62	-0.69	0.0398883	0.30779	10.71	27.1177	75	125	23.83	20.8	4	4	55.9	82.3	71.6	99.8	144.6	117.3	88.8	139.7	4.39119e+07	6.46075e+07	56213406	7.8364e+07	1.13531e+08	9.20434e+07	6.96676e+07	1.09623e+08	Det	Det	Det	Det
FALSE	High	Unambiguous	QFLLSDINQSVK			1.37784e-07	0	2.787	1	2	1	NP_077236	GeneID:69955 Fars2	NP_077236; NP_001034278	0	1391.75	12
FALSE	High	Unambiguous	QFLECAQNQSDVK	1xCarbamidomethyl [C5]	1xCarbamidomethyl [C5]	6.99144e-11	0	3.936	1	2	12	NP_898911	GeneID:71970 2410018M08Rik	NP_898911; NP_077128	0	1566.72	13	0.746	-0.42	0.313286	0.895168	9.46	24.1201	83.8	116.2	11.83	12.52	4	4	101.1	85.6	78	81.2	128.1	94.7	111.8	119.6	1.03731e+07	8.78511e+06	8005148	8.32984e+06	1.31488e+07	9.72084e+06	1.14719e+07	1.22701e+07	Det	Det	Det	Det
FALSE	High	Unambiguous	QFLDFGSVNACEK	1xCarbamidomethyl [C11]	1xCarbamidomethyl [C11]	4.41132e-10	0	3.657	1	1	4	NP_766253	GeneID:228026 Pdk1	NP_766253	0	1514.69	13	1.196	0.26	0.560412	0.991655	48.57	22.8882	112	88	68.51	27.62	4	4	2.8	160.4	139	105.6	89	68.4	133	101.7	94905.4	5.45415e+06	4.72726e+06	3.59143e+06	3.02671e+06	2.32497e+06	4.52375e+06	3.45735e+06	Imp	Det	Det	Det
FALSE	High	Unambiguous	QFLDFGSSNACEK	1xCarbamidomethyl [C11]	1xCarbamidomethyl [C11]	1.48651e-09	0	3.473	1	1	7	NP_598428	GeneID:18604 Pdk2	NP_598428	0	1502.66	13	0.877	-0.19	0.70848	0.999978	9.77	24.9091	93.1	106.9	9.16	7.47	4	4	94.9	91.8	105	84.2	114.2	109.1	105.2	95.5	1.70189e+07	1.64659e+07	18824566	1.50983e+07	2.04714e+07	1.95628e+07	1.88624e+07	1.71184e+07	Det	Det	Det	Det
FALSE	High	Unambiguous	QFGPTFALDTVHVDPVIR			1.07562e-13	0	4.917	1	1	11	NP_001157215	GeneID:270151 Nlrx1	NP_001157215	0	2012.06	18	1.177	0.24	0.44001	0.951396	20.39	24.4314	108.1	91.9	18.45	10.34	4	4	81.4	105.6	128.8	113.6	95.9	90.3	80.8	103.6	1.02309e+07	1.32773e+07	16193647	1.4279e+07	1.2051e+07	1.13536e+07	1.01577e+07	1.30176e+07	Det	Det	Det	Det
FALSE	High	Unambiguous	QFEECISQSAVK	1xCarbamidomethyl [C5]	1xCarbamidomethyl [C5]	1.35751e-08	0	3.138	1	1	6	NP_573464	GeneID:170731 Mfn2	NP_573464	0	1425.67	12	1.089	0.12	0.840593	0.999978	24.61	22.0459	106.6	93.4	65.32	17.63	4	4	1.9	124.2	118.2	116.9	137.5	108	95	98.2	41636.4	2.65769e+06	2530244	2.50287e+06	2.94245e+06	2.31174e+06	2.03427e+06	2.10147e+06	Imp	Det	Det	Det
FALSE	High	Unambiguous	QGTHITVVAHSRPVGHCLEAAAVLSK	1xCarbamidomethyl [C17]	1xCarbamidomethyl [C17]	4.98438e-16	0	6.704	1	1	217	NP_077183	GeneID:68263 Pdhb	NP_077183	0	2738.45	26	1.859	0.89	0.000217528	0.00450414	55.6	28.8092	134.6	65.4	45.26	39.55	4	4	39.5	144	142.6	158	62.8	52.6	77.1	123.3	9.6133e+07	3.50214e+08	346731252	3.84282e+08	1.52775e+08	1.28021e+08	1.8747e+08	2.99955e+08	Det	Det	Det	Det
FALSE	High	Unambiguous	QCVDHYNEIKR	1xCarbamidomethyl [C2]	1xCarbamidomethyl [C2]	5.76371e-08	0	2.919	1	1	6	NP_077159	GeneID:67273 Ndufa10	NP_077159	1	1461.69	11	0.362	-1.47	0.0467345	0.33725	12.77	19.5191	53.7	146.3	84.45	71.35	4	4	56.6	7	41.9	121.4	32.5	216.1	243.2	81.5	299157	36748.1	221305	641515	171740	1.14211e+06	1.28528e+06	430901	Imp	Det	Imp	Det
FALSE	High	Unambiguous	QCSSGLQAVANIAGGIR	1xCarbamidomethyl [C2]	1xCarbamidomethyl [C2]	8.4807e-14	0	4.953	1	2	5	NP_570934	GeneID:113868 Acaa1a	NP_666342; NP_570934	0	1701.87	17	2.43	1.28	0.00699332	0.0847529	129.78	22.8869	161	39	134.8	158.62	4	4	96.4	33.4	407.2	9.3	16	214.3	11.6	11.8	2.73484e+06	948243	1.15526e+07	264249	454237	6.07997e+06	328453	335186	Det	Det	Det	Imp
FALSE	High	Unambiguous	QAAAHTDHLRDVLK			2.82498e-12	0	4.422	2	6	60	NP_001240610; NP_001240617	GeneID:76614 Immt;GeneID:76614 Immt	NP_001240615; NP_083949; NP_001240618; NP_001240610; NP_001240617; NP_001240616	1	1574.84	14	0.929	-0.11	0.810682	0.999978	16.21	26.4874	99.3	100.7	10.59	16.16	4	4	102.7	90.2	105.7	84.3	129.1	100.3	94.9	92.9	5.58287e+07	4.90366e+07	5.74336e+07	4.58286e+07	7.01913e+07	5.45089e+07	5.15762e+07	5.04821e+07	Det	Det	Det	Det
FALSE	High	Unambiguous	QAAAAAASTSVKPIFSR			4.10982e-15	0	5.422	1	1	38	NP_080263	GeneID:67130 Ndufa6	NP_080263	0	1675.91	17	0.647	-0.63	0.00567806	0.0721993	5.94	30.0148	77.5	122.5	14.15	5.17	4	4	89.1	63.4	75.1	82.1	122.8	113.6	128.2	125.6	5.31512e+08	3.78299e+08	447874794	4.89746e+08	7.32354e+08	6.77751e+08	7.64474e+08	7.48945e+08	Det	Det	Det	Det
FALSE	High	Unambiguous	NYPEGHQAAAVLPVLDLAQR			4.98438e-16	0	7.172	1	1	41	NP_082664	GeneID:72900 Ndufv2	NP_082664	0	2162.14	20	0.93	-0.11	0.615327	0.99931	16.08	29.4694	98	102	14.34	14.25	4	4	112.5	82.1	102.8	88.2	105.7	92.2	92.9	123.7	4.7181e+08	3.44092e+08	431120958	3.69905e+08	4.43184e+08	3.86448e+08	3.89416e+08	5.18594e+08	Det	Det	Det	Det
FALSE	High	Unambiguous	NYLSSDVEVR			2.70636e-06	0	2.336	1	1	4	NP_001139292	GeneID:14571 Gpd2	NP_001139292	0	1181.58	10
FALSE	High	Unambiguous	NYLEQIYNVPVAAVR			4.68906e-13	0	4.694	1	1	7	NP_035418	GeneID:19935 Mrpl23	NP_035418	0	1748.93	15	1.082	0.11	0.668607	0.999978	39.82	23.9269	105.8	94.2	30.37	5.53	4	4	72.7	140.6	125.4	85.4	90.1	101.4	90.7	93.8	6.41625e+06	1.24134e+07	1.10694e+07	7.53729e+06	7.95643e+06	8.95251e+06	8.00301e+06	8.27721e+06	Det	Det	Det	Det
FALSE	High	Unambiguous	NYGHFPGTNSHYLGGCQYK	1xCarbamidomethyl [C16]	1xCarbamidomethyl [C16]	3.93651e-07	0	2.628	1	1	4	NP_080440	GeneID:67452 Pnpla8	NP_080440	0	2199.97	19	2.115	1.08	0.0653944	0.4114	79.34	21.2055	138.5	61.5	56.5	61.54	4	4	20	138.1	167.3	156.9	67.8	37.2	62.9	150	245002	1.69139e+06	2.0493e+06	1.92156e+06	830401	455339	769922	1.83698e+06	Imp	Det	Det	Det
FALSE	High	Unambiguous	NYDSMKDFEEMRK			8.67921e-08	0	2.857	1	1	1	NP_444301	GeneID:12864 Cox6c	NP_444301	2	1692.74	13	0.583	-0.78	0.177146	0.709704	19.56	21.4471	78.8	121.2	43.52	37.29	4	4	26.9	97.1	72.9	85.2	108.9	135.3	193.5	80.2	419229	1.51099e+06	1.13521e+06	1.3268e+06	1.69467e+06	2.10588e+06	3.01219e+06	1.2478e+06	Imp	Det	Det	Det
FALSE	High	Unambiguous	NYDGDVQSDILAQGFGSLGLMTSVLVCPDGK	1xCarbamidomethyl [C27]	1xCarbamidomethyl [C27]	4.98438e-16	0	7.083	1	1	30	NP_766599	GeneID:269951 Idh2	NP_766599	0	3256.55	31	0.861	-0.22	0.908419	0.999978	58.27	18.7183	84.2	115.8	84.77	22.03	4	4	48	36.9	234.5	108.3	110.5	100.2	63.4	98.2	137096	105296	669285	309148	315527	285865	181016	280199	Det	Det	Det	Det
FALSE	High	Unambiguous	NWVYSHDGVSLHELLAR			4.98438e-16	0	6.297	1	1	20	NP_032070	GeneID:14297 Fxn	NP_032070	0	1996	17	0.994	-0.01	0.899852	0.999978	43.42	25.677	99.7	100.3	79.18	12.23	4	4	254.4	46.7	82	86.9	85.1	68.2	92	84.8	8.87134e+07	1.62716e+07	2.85888e+07	3.03004e+07	2.96825e+07	2.37966e+07	3.20809e+07	2.95669e+07	Det	Det	Det	Det
FALSE	High	Unambiguous	NWVVLEGLNTHYR			3.03282e-09	0	3.365	1	1	4	NP_080867	GeneID:67707 Mrpl24	NP_080867	0	1600.82	13	4.283	2.1	0.000446054	0.00841174	105.64	21.5301	147.8	52.2	77	72.37	4	4	328.2	178.9	66.2	68.6	35.7	4.9	42.9	74.7	7.16724e+06	3.90685e+06	1445028	1.49862e+06	778943	108052	936009	1.63046e+06	Det	Det	Det	Det
FALSE	High	Unambiguous	NWQGGILSGGFEK			7.71943e-07	0	2.526	1	1	1	NP_938050	GeneID:319518 Pdpr	NP_938050	0	1392.69	13	0.966	-0.05	0.924258	0.999978	142.04	22.2751	56.6	143.4	171.66	97.37	4	4	470.6	6.5	41.1	9.3	129	121.2	20.2	2	4.32345e+06	59639.5	377607	85321.7	1.18521e+06	1.11378e+06	185738	18322.7	Det	Imp	Imp	Imp
FALSE	High	Unambiguous	NWDSLDEQGVCAADK	1xCarbamidomethyl [C11]	1xCarbamidomethyl [C11]	4.33915e-08	0	2.962	1	1	1	NP_082339	GeneID:72026 Trmu	NP_082339	0	1707.73	15	1.446	0.53	0.317255	0.895168	136.91	21.0148	118.2	81.8	89.78	70.27	4	4	1.7	265	126.8	93.1	17.6	45.8	123.2	126.7	15265.6	2.38878e+06	1.14258e+06	839285	159012	413035	1.11066e+06	1.14175e+06	Imp	Det	Det	Det
FALSE	High	Unambiguous	NWASGQDLQAK			1.14717e-06	0	2.466	1	1	14	NP_075691	GeneID:66416 Ndufa7	NP_075691	0	1217.59	11	0.733	-0.45	0.0913081	0.497336	5.74	28.5247	83.3	116.7	8.84	6.05	4	4	95.5	78.5	85.3	81	115.4	105.2	117.4	121.6	2.03682e+08	1.67295e+08	181873984	1.72729e+08	2.46052e+08	2.24371e+08	2.50355e+08	2.59262e+08	Det	Det	Det	Det
FALSE	High	Unambiguous	NVVSQFVSSMSASADVLAMSK	2xOxidation [M10; M19]	2xOxidation [M10; M19]	1.63855e-10	0	3.807	1	1	2	NP_079986	GeneID:66694 Uqcrfs1	NP_079986	0	2190.04	21	0.777	-0.36	0.431867	0.948378	23.31	23.1933	86.4	113.6	67.87	12.35	4	4	2.7	120.8	80.6	107.8	139.8	122.2	123	103	131558	5.97781e+06	3.9919e+06	5.33574e+06	6.92249e+06	6.05124e+06	6.09084e+06	5.09799e+06	Imp	Det	Det	Det
FALSE	High	Unambiguous	NVVSQFVSSMSASADVLAMSK	1xOxidation [M10]	1xOxidation [M10; M19]	3.34295e-14	0	5.094	1	1	10	NP_079986	GeneID:66694 Uqcrfs1	NP_079986	0	2174.05	21	0.621	-0.69	0.049244	0.346394	19.87	25.1773	71	129	44.06	13.31	4	4	54	41.2	96.4	110.9	135.5	131.7	130.6	99.8	1.14531e+07	8.72595e+06	2.04366e+07	2.35124e+07	2.87245e+07	2.79249e+07	2.76919e+07	2.11517e+07	Det	Det	Det	Det
FALSE	High	Unambiguous	NVVSQFVSSMSASADVLAMSK			2.49193e-12	0	4.441	1	1	7	NP_079986	GeneID:66694 Uqcrfs1	NP_079986	0	2158.05	21	2.083	1.06	0.0741011	0.444122	107.95	17.3425	130.1	69.9	65.32	113.36	4	4	81.7	225.3	106.7	51.8	217.9	5	31.2	80.4	178421	492027	232972	113090	476034	10928.2	68179.6	175718	Det	Imp	Det	Det
FALSE	High	Unambiguous	NVTHIDQALQEAHR			2.05089e-14	0	5.168	1	1	10	NP_080780	GeneID:52064 Coq5	NP_080780	0	1631.82	14	0.636	-0.65	0.0502494	0.35064	8.97	25.2192	77.7	122.3	67.83	10.48	4	4	1.2	79.3	107.3	85.7	122.7	118.3	137.1	148.4	239195	1.64559e+07	22252367	1.77822e+07	2.54442e+07	2.45368e+07	2.84422e+07	3.07927e+07	Imp	Det	Det	Det
FALSE	High	Unambiguous	NVTAIQGPGGK			4.28931e-07	0	2.615	1	1	22	NP_083849	GeneID:67834 Idh3a	NP_083849	0	1041.57	11	0.858	-0.22	0.396783	0.934021	16.4	28.5504	89.1	110.9	17.62	12.35	4	4	108.4	101.5	75	80.5	117.2	119.4	108	89.9	2.3875e+08	2.23569e+08	165255216	1.77364e+08	2.58212e+08	2.631e+08	2.38024e+08	1.98098e+08	Det	Det	Det	Det
FALSE	High	Unambiguous	NVSSILGFDSNQLPANAPIEDRR			1.96155e-09	0	3.431	1	3	1	NP_001091701	GeneID:381511 Pdp1	NP_001028625; NP_001091700; NP_001091701	1	2513.27	23
FALSE	High	Unambiguous	NVQQLAILGAGLMGAGIAQVSVDK			9.41912e-16	0	5.672	1	1	19	NP_849209	GeneID:97212 Hadha	NP_849209	0	2353.29	24	1.783	0.83	0.199944	0.754804	81.77	20.3888	131.4	68.6	58.06	47.5	4	4	168.6	26.1	191.1	118.8	112.8	89.9	60.7	32.1	1.14553e+06	177070	1.29854e+06	807210	766385	610541	412195	217975	Det	Det	Det	Det
FALSE	High	Unambiguous	NVQAEEMVEFSSGLK	1xOxidation [M7]	1xOxidation [M7]	1.36874e-11	0	4.183	1	1	143	NP_031531	GeneID:11946 Atp5a1	NP_031531	0	1683.79	15	1.047	0.07	0.722852	0.999978	30.77	26.7164	102.3	97.7	26.79	8.87	4	4	67.3	104.9	134.5	104.4	85.2	103.4	96.7	103.6	4.2022e+07	6.55144e+07	8.40291e+07	6.52555e+07	5.32475e+07	6.45858e+07	6.04084e+07	6.47504e+07	Det	Det	Det	Det
FALSE	High	Unambiguous	QAAGIQNVSWK			1.37784e-07	0	2.787	1	1	16	NP_766170	GeneID:217707 Coq6	NP_766170	0	1201.63	11	0.9	-0.15	0.778146	0.999978	10.52	25.1176	95.3	104.7	9.27	13.23	4	4	87.8	86	102.5	101.5	124.3	90.5	103	104.5	1.84339e+07	1.80533e+07	21513533	2.13085e+07	2.60972e+07	1.89992e+07	2.163e+07	2.19486e+07	Det	Det	Det	Det
FALSE	High	Unambiguous	QCVDHYNEIK	1xCarbamidomethyl [C2]	1xCarbamidomethyl [C2]	1.00526e-06	0	2.486	1	1	34	NP_077159	GeneID:67273 Ndufa10	NP_077159	0	1305.59	10	0.649	-0.62	0.0516173	0.355472	7.65	27.6521	77	123	15	10.91	4	4	85.4	90.7	66.5	70	128.6	135.3	118.8	104.7	1.00284e+08	1.06556e+08	78090948	8.22443e+07	1.51092e+08	1.58951e+08	1.39501e+08	1.23027e+08	Det	Det	Det	Det
FALSE	High	Unambiguous	QAALEAGLAEK			8.63635e-07	0	2.509	1	1	2	NP_780346	GeneID:68915 Vars2	NP_780346	0	1100.59	11	0.997	0	0.999141	0.999978	33.46	21.6232	102.1	97.9	52.99	17.97	4	4	100.9	131.3	21.2	112.9	107.2	92.4	97.9	136.2	1.7471e+06	2.2722e+06	367611	1.95472e+06	1.8549e+06	1.5992e+06	1.69358e+06	2.35641e+06	Det	Det	Imp	Det
FALSE	High	Unambiguous	QADTFPDRDHFGR			1.55171e-07	0	2.769	1	1	20	NP_084302	GeneID:78038 Mccc2	NP_084302	1	1561.71	13	0.777	-0.36	0.290651	0.873863	14.15	25.5194	88.9	111.1	18.64	18.33	4	4	61.4	96.3	91.1	90.1	142.7	116.6	110	91.7	1.6742e+07	2.62678e+07	2.48302e+07	2.45801e+07	3.89167e+07	3.18077e+07	3.0005e+07	2.50022e+07	Det	Det	Det	Det
FALSE	High	Unambiguous	QCPNAVVLFDEVDK	1xCarbamidomethyl [C2]	1xCarbamidomethyl [C2]	5.24614e-09	0	3.282	1	1	1	NP_033217	GeneID:20480 Clpb	NP_033217	0	1633.79	14	1.029	0.04	0.954473	0.999978	25.35	22.0583	102.2	97.8	59.96	11.45	4	4	10.9	131.6	104.8	121.4	106.5	122.8	109.2	92.7	237095	2.84977e+06	2269864	2.6291e+06	2.30758e+06	2.66079e+06	2.36509e+06	2.0081e+06	Imp	Det	Det	Det
FALSE	High	Unambiguous	QCEAHLGHVFPDGPKPTGQR	1xCarbamidomethyl [C2]	1xCarbamidomethyl [C2]	4.98438e-16	0	6.244	1	1	41	NP_083895	GeneID:76467 Msrb2	NP_083895	0	2231.08	20	0.898	-0.16	0.732807	0.999978	12.11	25.6786	97.4	102.6	13.22	13.86	4	4	79.7	104.8	105.8	89.9	124.5	97.6	90.9	106.9	2.4556e+07	3.22967e+07	32603053	2.77012e+07	3.83766e+07	3.00986e+07	2.80354e+07	3.29447e+07	Det	Det	Det	Det
FALSE	High	Unambiguous	QAYTANNSSQVQAAMK			7.20221e-13	0	4.629	1	1	20	NP_613065	GeneID:28185 Tomm70a	NP_613065	0	1711.81	16	1.231	0.3	0.387898	0.930182	9.03	24.1756	109.4	90.6	4.89	10.76	4	4	114.1	106.8	107.4	118.1	95.6	93	90.5	74.5	1.20134e+07	1.12482e+07	1.1315e+07	1.24439e+07	1.00744e+07	9.79194e+06	9.53231e+06	7.84599e+06	Det	Det	Det	Det
FALSE	High	Unambiguous	QAVTNPNNTFYATKR			3.22376e-12	0	4.402	1	1	22	NP_034611	GeneID:15526 Hspa9	NP_034611	1	1724.87	15	0.91	-0.14	0.774118	0.999978	62.75	22.8364	90.5	109.5	153.18	43.8	4	4	489.2	41.7	40.2	22.6	78.7	59.8	41.1	26.7	4.5472e+07	3.87209e+06	3.73895e+06	2.09989e+06	7.31727e+06	5.55988e+06	3.81618e+06	2.48646e+06	Det	Det	Det	Det
FALSE	High	Unambiguous	QAVTNPNNTFYATK			2.26445e-10	0	3.758	1	1	17	NP_034611	GeneID:15526 Hspa9	NP_034611	0	1568.77	14	0.911	-0.14	0.751165	0.999978	23.38	26.631	95.3	104.7	24.32	19.75	4	4	105.7	83.7	69.1	121.2	89.1	125.9	119.8	85.4	6.14427e+07	4.86555e+07	40181272	7.04585e+07	5.17885e+07	7.31416e+07	6.96271e+07	4.96216e+07	Det	Det	Det	Det
FALSE	High	Unambiguous	QATVGDVNTDRPGLLDLK			2.34816e-12	0	4.45	1	2	13	NP_001033088	GeneID:13167 Dbi	NP_031856; NP_001033088	0	1912.01	18	1.045	0.06	0.770047	0.999978	39.49	24.2868	96	104	35.07	32.91	4	4	150.8	88.2	80	77.5	109.8	74.3	75.3	144.1	1.90476e+07	1.11451e+07	1.01054e+07	9.78285e+06	1.38649e+07	9.38306e+06	9.51631e+06	1.82e+07	Det	Det	Det	Det
FALSE	High	Unambiguous	QATLGAGLPISTPCTTVNK	1xCarbamidomethyl [C14]	1xCarbamidomethyl [C14]	7.70896e-16	0	5.706	1	1	47	NP_659033	GeneID:110446 Acat1	NP_659033	0	1929.01	19	0.824	-0.28	0.208174	0.768235	18.39	29.8797	90.3	109.7	25.76	19.87	4	4	86.4	120	63.2	97.1	127.2	82.3	124.7	99.1	4.81098e+08	6.68654e+08	3.52079e+08	5.41114e+08	7.08898e+08	4.58279e+08	6.94699e+08	5.52295e+08	Det	Det	Det	Det
FALSE	High	Unambiguous	QATEGPCNMPKPGMLDFVNK	1xCarbamidomethyl [C7]; 1xOxidation [M]	1xCarbamidomethyl [C7]; 1xOxidation [M9; M14]	2.83435e-10	0	3.724	1	2	8	NP_001103801	GeneID:23986 Eci2	NP_001103801; NP_035998	0	2250.04	20	0.734	-0.45	0.374577	0.925917	15.6	22.6358	84.6	115.4	67.27	8.81	4	4	2.1	94.9	88.3	120.1	109.6	135.2	128.1	121.6	69732.4	3.14657e+06	2.92671e+06	3.98214e+06	3.63362e+06	4.48295e+06	4.2465e+06	4.02896e+06	Imp	Det	Det	Det
FALSE	High	Unambiguous	QATEGPCNMPKPGMLDFVNK	1xCarbamidomethyl [C7]	1xCarbamidomethyl [C7]	5.03394e-14	0	5.032	1	2	17	NP_001103801	GeneID:23986 Eci2	NP_001103801; NP_035998	0	2234.04	20	1.565	0.65	0.02799	0.241534	116.5	25.1235	115.2	84.8	102.02	107.33	4	4	15.7	14.7	159.4	226	189.3	7.5	181.3	6.2	7.22754e+06	6.77054e+06	73497030	1.04212e+08	8.73077e+07	3.44638e+06	8.36256e+07	2.83946e+06	Det	Det	Det	Det
FALSE	High	Unambiguous	QASGGPVDIGPEYQQDLDRELYK			4.98438e-16	0	7.942	1	1	68	NP_058035	GeneID:11957 Atp5j	NP_058035	1	2578.24	23	1.044	0.06	0.82186	0.999978	26.7	30.8412	104.2	95.8	27.25	28.44	4	4	84.8	78.6	108.7	140.6	87.6	74	136.9	88.9	9.29781e+08	8.62025e+08	1192031319	1.54158e+09	9.60127e+08	8.11627e+08	1.5011e+09	9.74381e+08	Det	Det	Det	Det
FALSE	High	Unambiguous	QASGGPVDIGPEYQQDLDR			4.98438e-16	0	6.236	1	1	29	NP_058035	GeneID:11957 Atp5j	NP_058035	0	2044.96	19	1.002	0	0.83078	0.999978	18.59	27.251	98.2	101.8	18.03	12.25	4	4	94.8	107.4	120.9	78.4	81.6	102.5	106.8	107.6	8.38739e+07	9.50458e+07	106949586	6.94028e+07	7.22364e+07	9.07513e+07	9.44783e+07	9.52316e+07	Det	Det	Det	Det
FALSE	High	Unambiguous	QAQNIVTLATSIK			3.64866e-09	0	3.337	1	1	10	NP_083832	GeneID:69634 Clybl	NP_083832	0	1386.8	13	0.839	-0.25	0.510923	0.974734	20.81	25.7064	92.8	107.2	39.95	7.82	4	4	81.1	152.3	62.1	93.9	113.9	101.5	100	95.1	2.71378e+07	5.09333e+07	2.07598e+07	3.14055e+07	3.81053e+07	3.39591e+07	3.34393e+07	3.17986e+07	Det	Det	Det	Det
FALSE	High	Unambiguous	QAQILASEAEK			3.08332e-07	0	2.665	1	1	3	NP_075720	GeneID:66592 Stoml2	NP_075720	0	1187.63	11	1.934	0.95	0.0208287	0.195278	13.45	23.398	131.8	68.2	5.42	13.06	4	4	126.7	122.3	138.3	133.2	82.4	70.8	63.9	62.4	8.07864e+06	7.80029e+06	8820967	8.49152e+06	5.2548e+06	4.51467e+06	4.07387e+06	3.97764e+06	Det	Det	Det	Det
FALSE	High	Unambiguous	QAMGEQAVALAK	1xOxidation [M3]	1xOxidation [M3]	3.82758e-08	0	2.981	1	1	12	NP_659093	GeneID:110821 Pcca	NP_659093	0	1232.63	12	1.001	0	0.877302	0.999978	29.46	24.8522	102.9	97.1	47.49	12.2	4	4	28	120.3	120.6	102	124.3	110.7	98.7	95.5	4.53646e+06	1.95103e+07	1.95645e+07	1.65424e+07	2.01699e+07	1.79577e+07	1.60205e+07	1.54876e+07	Det	Det	Det	Det
FALSE	High	Unambiguous	QAMGEQAVALAK			7.80912e-08	0	2.873	1	1	5	NP_659093	GeneID:110821 Pcca	NP_659093	0	1216.64	12	0.793	-0.33	0.379545	0.929518	9.98	26.2492	89.8	110.2	66.2	9.37	4	4	0.6	99.7	103.6	105.5	133.1	130.4	108.1	119	248687	3.98832e+07	41457400	4.22031e+07	5.32821e+07	5.21862e+07	4.32407e+07	4.76367e+07	Imp	Det	Det	Det
FALSE	High	Unambiguous	QALASSILDQVVR			1.74463e-08	0	3.1	1	1	4	NP_067531	GeneID:59054 Mrps30	NP_067531	0	1399.79	13	1.156	0.21	0.585233	0.998487	14.54	23.3839	106.2	93.8	65.21	5.83	4	4	3.1	114.6	137.5	126.1	108.3	104.3	96.2	109.9	171747	6.2701e+06	7.52118e+06	6.90028e+06	5.92345e+06	5.70463e+06	5.26457e+06	6.0124e+06	Imp	Det	Det	Det
FALSE	High	Unambiguous	QAGIEPGPDTYLALLNAHAERGDIGQVR			4.98438e-16	0	5.845	1	1	1	NP_082509	GeneID:72416 Lrpprc	NP_082509	1	2961.52	28	1.001	0	0.982348	0.999978	128.11	22.8142	142.2	57.8	119.88	115.73	4	4	21.3	152.6	391.3	18.9	21.9	22.1	24.2	147.6	429069	3.07942e+06	7898276	382227	442185	445818	489256	2.97993e+06	Imp	Det	Det	Imp
FALSE	High	Unambiguous	QAGIEPGPDTYLALLNAHAER			4.98438e-16	0	7.523	1	1	13	NP_082509	GeneID:72416 Lrpprc	NP_082509	0	2236.14	21	1.16	0.21	0.448774	0.955254	23.97	25.9484	107.4	92.6	13.77	34.98	4	4	93.2	87.8	110.5	117.7	86.1	68.5	89	147.1	3.52739e+07	3.32176e+07	4.18104e+07	4.45075e+07	3.25656e+07	2.59149e+07	3.36829e+07	5.56465e+07	Det	Det	Det	Det
FALSE	High	Unambiguous	QAEMLDDLMEK			1.96805e-07	0	2.733	1	2	8	NP_001029138	GeneID:11637 Ak2	NP_058591; NP_001029138	0	1322.6	11
FALSE	High	Unambiguous	QADVMIVAGTLTNK	1xOxidation [M5]	1xOxidation [M5]	1.43586e-10	0	3.827	1	1	14	NP_083548	GeneID:75406 Ndufs7	NP_083548	0	1476.77	14	0.613	-0.71	0.0691924	0.427127	12	24.5444	74.8	125.2	26.11	31.33	4	4	62.2	60.9	103.8	79.4	82.9	110.8	175.2	125	9.18611e+06	8.98661e+06	15314748	1.17156e+07	1.22301e+07	1.6347e+07	2.58558e+07	1.84451e+07	Det	Det	Det	Det
FALSE	High	Unambiguous	QADVMIVAGTLTNK			1.23153e-11	0	4.199	1	1	32	NP_083548	GeneID:75406 Ndufs7	NP_083548	0	1460.78	14	0.654	-0.61	0.0167448	0.165262	24.94	28.6224	84.5	115.5	61.01	18.3	4	4	95.5	54.7	175.3	51.8	97	91.1	134.1	100.5	2.48641e+08	1.42335e+08	4.56078e+08	1.34703e+08	2.52466e+08	2.37031e+08	3.48972e+08	2.61583e+08	Det	Det	Det	Det
FALSE	High	Unambiguous	QAASSLQQASLK			2.04081e-09	0	3.425	1	1	21	NP_034611	GeneID:15526 Hspa9	NP_034611	0	1231.66	12	0.96	-0.06	0.867191	0.999978	11.84	28.5221	98	102	12.1	7.45	4	4	115.5	98.9	95.3	86.9	109.4	103.9	91.9	98.3	2.4585e+08	2.10503e+08	202829648	1.8502e+08	2.32988e+08	2.21172e+08	1.956e+08	2.09408e+08	Det	Det	Det	Det
FALSE	High	Unambiguous	QGTIFLAGPPLVK			3.62465e-09	0	3.338	1	1	13	NP_084302	GeneID:78038 Mccc2	NP_084302	0	1340.79	13	0.959	-0.06	0.974188	0.999978	18.32	25.6158	97.9	102.1	10.08	23.69	4	4	94.7	91.4	85.8	108.3	98.8	84.6	95.2	141.1	2.79834e+07	2.69911e+07	25342900	3.19966e+07	2.91822e+07	2.49951e+07	2.81202e+07	4.16803e+07	Det	Det	Det	Det
FALSE	High	Unambiguous	QGTLSEFVVVSGNEVSHKPK			5.01384e-16	0	5.779	1	1	29	NP_570962	GeneID:170728 Rtn4ip1	NP_570962	0	2142.12	20	1.061	0.09	0.71045	0.999978	47.02	26.2795	111.6	88.4	29.12	33.66	4	4	67.8	86.6	122.8	130.3	81.6	81.5	81.7	147.7	3.31336e+07	4.23576e+07	6.00264e+07	6.36938e+07	3.98802e+07	3.98461e+07	3.99512e+07	7.21798e+07	Det	Det	Det	Det
FALSE	High	Unambiguous	QGTVHAEVEENPGSGQFEFR			9.28677e-11	0	3.893	1	1	7	NP_080245	GeneID:67105 Timm21	NP_080245	0	2218.02	20	0.94	-0.09	0.922951	0.999978	22.67	23.9695	98.9	101.1	25.05	15.06	4	4	98.9	61.5	117.4	103.6	87.9	95.9	123	111.8	8.90371e+06	5.5351e+06	10562667	9.32061e+06	7.91396e+06	8.62798e+06	1.10697e+07	1.0065e+07	Det	Det	Det	Det
FALSE	High	Unambiguous	QQPQPFVQSMLPQKPHFGAVEETFR	1xOxidation [M10]	1xOxidation [M10]	4.98438e-16	0	6.283	1	1	4	NP_077217	GeneID:72479 Hsdl2	NP_077217	0	2942.46	25	3.572	1.84	8.27119e-05	0.00192551	126.21	22.5671	164.9	35.1	51.66	102.53	4	4	53.8	175.9	228.7	121.4	115.8	3.5	90.1	10.7	1.53047e+06	5.00205e+06	6.50093e+06	3.45242e+06	3.29331e+06	98679.3	2.56077e+06	304498	Det	Det	Det	Det
FALSE	High	Unambiguous	QQPQPFVQSMLPQKPHFGAVEETFR			4.98438e-16	0	7.505	1	1	15	NP_077217	GeneID:72479 Hsdl2	NP_077217	0	2926.47	25	0.813	-0.3	0.465789	0.9618	46.05	25.3401	86	114	77.74	27.83	4	4	0.1	66.9	117.8	147.6	123.6	76.7	111.9	155.5	18303.1	1.27163e+07	22401534	2.80673e+07	2.35029e+07	1.45805e+07	2.12721e+07	2.95642e+07	Imp	Det	Det	Det
FALSE	High	Unambiguous	QQPPHSSSQQHSETQGPEFSRPPPR			4.98438e-16	0	6.192	1	1	197	NP_080728	GeneID:67914 Coq9	NP_080728	0	2826.33	25	0.719	-0.48	0.165507	0.687863	15.59	27.5417	83.2	116.8	17.8	24.87	4	4	92.9	97.4	70.8	69.1	148.2	136.5	95.3	89.9	1.03243e+08	1.08201e+08	7.86861e+07	7.672e+07	1.64574e+08	1.51614e+08	1.05815e+08	9.98132e+07	Det	Det	Det	Det
FALSE	High	Unambiguous	QQNLILSYAEDETDVEGTVNGVTHTSTGK			4.98438e-16	0	8.032	1	1	3	NP_001128584	GeneID:83945 Dnaja3	NP_001128584	0	3106.48	29	0.982	-0.03	0.992499	0.999978	56.49	23.3769	99.1	100.9	69.1	19.03	4	4	7.7	110.5	167.9	97.6	124.5	97.7	79.4	114.6	435122	6.25185e+06	9503056	5.5258e+06	7.04757e+06	5.53114e+06	4.49411e+06	6.4825e+06	Imp	Det	Det	Det
FALSE	High	Unambiguous	QQNLILSYAEDETDVEGTVNGVTHTSTGGR			4.98438e-16	0	10.221	1	1	6	NP_076135	GeneID:83945 Dnaja3	NP_076135	0	3191.51	30	1.132	0.18	0.634662	0.999978	14.75	23.3126	107.6	92.4	12.24	11.08	4	4	112.6	99.4	122	92.9	107.4	88.1	83.6	93.9	6.63237e+06	5.85289e+06	7184306	5.47241e+06	6.32368e+06	5.18877e+06	4.92172e+06	5.52743e+06	Det	Det	Det	Det
FALSE	High	Unambiguous	QQGDHYILNGSK			2.93919e-08	0	3.021	1	1	12	NP_080138	GeneID:66948 Acad8	NP_080138	0	1359.67	12	0.827	-0.27	0.521693	0.976441	16.55	23.8098	87.3	112.7	12.19	16.61	4	4	86.8	104.5	78.7	87	126.7	126	99.7	90.6	7.32379e+06	8.82072e+06	6.64347e+06	7.34474e+06	1.06905e+07	1.06345e+07	8.41422e+06	7.6461e+06	Det	Det	Det	Det
FALSE	High	Unambiguous	QQEGFAAALGDGKEPEGIFSR			1.25201e-13	0	4.894	1	1	3	NP_079846	GeneID:66448 Mrpl20	NP_079846	1	2207.07	21	39.917	5.32	1e-17	9.36477e-16	108.73	22.5098	195.9	4.1	66.87	69.09	4	4	9.8	227.1	314.1	223.9	12.5	5.7	4	2.9	286519	6.647e+06	9190854	6.55353e+06	366851	165347	117881	83777.8	Imp	Det	Det	Det
FALSE	High	Unambiguous	QQECGVAVLEQMER	1xCarbamidomethyl [C4]	1xCarbamidomethyl [C4]	1.71042e-08	0	3.103	1	1	3	NP_036159	GeneID:26940 Ecsit	NP_036159	0	1676.77	14	1.34	0.42	0.331475	0.902039	39.37	22.4583	114.5	85.5	67.34	15.44	4	4	4.9	137	116.6	174.2	100.7	73.3	88.4	104.9	137684	3.8223e+06	3.25263e+06	4.86036e+06	2.8091e+06	2.0462e+06	2.46531e+06	2.9261e+06	Imp	Det	Det	Det
FALSE	High	Unambiguous	QPVYVADVSK			3.50118e-06	0	2.297	1	1	23	NP_079634	GeneID:66108 Ndufa9	NP_079634	0	1105.59	10	0.789	-0.34	0.239147	0.811367	7.68	28.2935	89.1	110.9	10.79	7.28	4	4	91.6	88.3	96	74.2	115.2	122.5	108.6	103.6	1.65978e+08	1.59982e+08	1.74075e+08	1.34461e+08	2.08899e+08	2.22033e+08	1.96881e+08	1.87815e+08	Det	Det	Det	Det
FALSE	High	Unambiguous	QPVVIYSSPGVILPK			1.12096e-08	0	3.167	1	1	12	NP_031786	GeneID:12908 Crat	NP_031786	0	1596.94	15	1.09	0.12	0.509845	0.974734	20.49	27.3932	103	97	17.93	11.63	4	4	98	133	104.3	89	98.1	92.3	105.6	79.7	9.55419e+07	1.29686e+08	101703552	8.67938e+07	9.56368e+07	9.00111e+07	1.02933e+08	7.77122e+07	Det	Det	Det	Det
FALSE	High	Unambiguous	QPSVTSMTMYTGK			1.59324e-07	0	2.765	1	1	5	NP_082182	GeneID:219189 Vwa8	NP_082182	0	1430.67	13	1.093	0.13	0.724477	0.999978	27.93	23.1663	104.4	95.6	27.01	14.29	4	4	97.4	103.2	142	74.2	115	84.6	87.5	96.2	5.35575e+06	5.67158e+06	7.80627e+06	4.0791e+06	6.32242e+06	4.65203e+06	4.81008e+06	5.2876e+06	Det	Det	Det	Det
FALSE	High	Unambiguous	QPQLQEQPQLQEKPQLQEKPQLQEQPQLQEKPQLQEQPQQR			4.98438e-16	0	7.9	1	1	30	NP_077217	GeneID:72479 Hsdl2	NP_077217	0	4996.59	41	0.857	-0.22	0.566919	0.992778	48.85	27.3038	103.7	96.3	54.2	63.65	4	4	62	50.6	165.5	106.5	69.3	61.7	82.2	202.2	7.36533e+07	6.00758e+07	196405872	1.2638e+08	8.22784e+07	7.32842e+07	9.75284e+07	2.40016e+08	Det	Det	Det	Det
FALSE	High	Unambiguous	QPPESLKLEAGDKKPETK			6.3531e-13	0	4.648	1	1	34	NP_080964	GeneID:68349 Ndufs3	NP_080964	2	1995.08	18	0.576	-0.79	0.069326	0.427453	14.78	23.0869	72.6	127.4	25.78	41.37	4	4	96.5	67.2	51.8	72.6	99.9	150.6	190.3	71.2	4.98484e+06	3.47225e+06	2.67298e+06	3.7495e+06	5.15723e+06	7.77482e+06	9.82467e+06	3.67465e+06	Det	Det	Det	Det
FALSE	High	Unambiguous	QPPESLKLEAGDK			9.50396e-09	0	3.192	1	1	4	NP_080964	GeneID:68349 Ndufs3	NP_080964	1	1411.74	13	0.48	-1.06	0.0616479	0.39815	17.84	21.8459	58.8	141.2	62.17	24.42	4	4	31.3	103.7	106.5	31.8	124.1	159.7	153.4	89.4	670845	2.22097e+06	2.28115e+06	680716	2.65677e+06	3.42115e+06	3.28623e+06	1.91569e+06	Det	Det	Det	Det
FALSE	High	Unambiguous	QPLTIQEVAPRPVGPQEVR			6.65374e-09	0	3.246	1	1	2	NP_001028456	GeneID:226527 BC026585	NP_001028456	0	2114.17	19	1.977	0.98	0.0867814	0.485187	125.59	21.3865	146.6	53.4	52.04	74.9	4	4	167.5	169.9	30.2	178.3	42.9	8	115.2	88	1.91283e+06	1.94113e+06	344766	2.03717e+06	489467	90848.4	1.31617e+06	1.00571e+06	Det	Det	Imp	Det
FALSE	High	Unambiguous	QPIAEIGQICSSR	1xCarbamidomethyl [C10]	1xCarbamidomethyl [C10]	1.02199e-08	0	3.181	1	1	9	NP_035041	GeneID:18041 Nfs1	NP_035041	0	1458.74	13	1.168	0.22	0.584153	0.998487	40.05	23.1063	107.8	92.2	59.21	21.17	4	4	22.7	102	169.2	114.1	80.2	99.4	85.7	126.7	1.17297e+06	5.25781e+06	8723546	5.88256e+06	4.13765e+06	5.12706e+06	4.42097e+06	6.53359e+06	Det	Det	Det	Det
FALSE	High	Unambiguous	QNYVDLVSSLSSSSEAPSQGKR			4.98438e-16	0	8.924	1	2	25	NP_001103801	GeneID:23986 Eci2	NP_001103801; NP_035998	1	2339.15	22	0.84	-0.25	0.479129	0.966833	19.57	26.7995	91.3	108.7	63.76	13.04	4	4	4.8	109.1	92.8	114.9	108	133.3	132.8	104.3	2.77043e+06	6.30775e+07	5.3627e+07	6.64027e+07	6.2452e+07	7.70816e+07	7.67698e+07	6.03076e+07	Det	Det	Det	Det
FALSE	High	Unambiguous	QNYVDLVSSLSSSSEAPSQGK			9.0919e-16	0	5.678	1	2	14	NP_001103801	GeneID:23986 Eci2	NP_001103801; NP_035998	0	2183.05	21	2.567	1.36	8.85006e-06	0.000248919	83.69	25.1257	139.4	60.6	61.83	81.1	4	4	286.4	86.2	125.5	100.7	44.6	1.7	53.7	101.2	7.112e+07	2.14125e+07	3.11633e+07	2.50016e+07	1.10651e+07	434338	1.33228e+07	2.51221e+07	Det	Det	Det	Det
FALSE	High	Unambiguous	QNTQQTLSCSALASQYMHCVNHAK	2xCarbamidomethyl [C9; C19]; 1xOxidation [M17]	2xCarbamidomethyl [C9; C19]; 1xOxidation [M17]	4.98438e-16	0	6.588	1	1	13	NP_079612	GeneID:66075 Chchd3	NP_079612	0	2793.25	24	0.981	-0.03	0.947351	0.999978	15.69	24.8459	96.2	103.8	12.87	11.11	4	4	84.9	113.8	92.1	103.2	85.1	103.9	110.5	106.5	1.42495e+07	1.91042e+07	1.54692e+07	1.73288e+07	1.42838e+07	1.74433e+07	1.85505e+07	1.78803e+07	Det	Det	Det	Det
FALSE	High	Unambiguous	QNTQQTLSCSALASQYMHCVNHAK	2xCarbamidomethyl [C9; C19]	2xCarbamidomethyl [C9; C19]	4.98438e-16	0	8.422	1	1	32	NP_079612	GeneID:66075 Chchd3	NP_079612	0	2777.26	24	1.08	0.11	0.666557	0.999978	26.67	29.0166	103.9	96.1	12.27	25.95	4	4	98.3	83.8	112.5	105.3	75.3	98	90.5	136.3	3.15344e+08	2.68678e+08	3.60958e+08	3.37795e+08	2.41555e+08	3.14516e+08	2.90223e+08	4.37187e+08	Det	Det	Det	Det
FALSE	High	Unambiguous	QNQAEQVEAVFR			3.07822e-08	0	3.014	1	1	5	NP_067531	GeneID:59054 Mrps30	NP_067531	0	1418.7	12	1.234	0.3	0.499137	0.973224	41.31	22.3432	110.6	89.4	77.37	95.23	4	4	67.3	70.5	221.7	52.1	55.2	56.1	41.6	235.4	3.14723e+06	3.29687e+06	1.03667e+07	2.43425e+06	2.58237e+06	2.62152e+06	1.94688e+06	1.10078e+07	Det	Det	Det	Det
FALSE	High	Unambiguous	QQQLLNEENLR			6.67579e-07	0	2.548	1	1	5	NP_849534	GeneID:108888 Atad3a	NP_849534	0	1384.72	11	1.279	0.35	0.260076	0.839711	30.44	24.4496	113.6	86.4	65.49	17.23	4	4	4.3	117.5	130.7	153.2	83.8	100.6	88.2	121.7	460867	1.26895e+07	14110639	1.65389e+07	9.04882e+06	1.08568e+07	9.52638e+06	1.31435e+07	Imp	Det	Det	Det
FALSE	High	Unambiguous	QNMLQGTEIGVLAK			2.96842e-10	0	3.717	1	1	7	NP_067274	GeneID:56248 Ak3	NP_067274	0	1501.8	14	1.854	0.89	0.00436233	0.0585083	17.9	26.0032	127.5	72.5	18.21	6.94	4	4	146	122.4	142.7	95.8	66	76.9	76.7	73.5	5.24193e+07	4.39375e+07	51238632	3.44172e+07	2.3711e+07	2.76287e+07	2.75434e+07	2.63916e+07	Det	Det	Det	Det
FALSE	High	Unambiguous	QQQQQFPSLDDKPQFPGASAEFVDK			4.13623e-13	0	4.713	1	1	7	NP_031559	GeneID:12039 Bckdha	NP_031559	0	2835.36	25	1.257	0.33	0.50353	0.973731	45.15	23.014	116.4	83.6	40.06	66.33	4	4	134.5	44.5	130.8	135.5	107.4	84.6	151.7	11	5.09102e+06	1.68501e+06	4951232	5.13209e+06	4.06775e+06	3.20139e+06	5.74539e+06	416596	Det	Det	Det	Det
FALSE	High	Unambiguous	QQTPPGLCPLAGNSVHADKK	1xCarbamidomethyl [C8]	1xCarbamidomethyl [C8]	5.79218e-13	0	4.662	1	1	2	NP_077195	GeneID:104444 Rexo2	NP_077195	1	2118.08	20	3.294	1.72	0.00415854	0.056552	115.2	20.917	137.5	62.5	134.87	93.31	4	4	477.7	17.5	47.9	93.5	4.3	51.2	18.1	89.8	2.12568e+06	77965.6	213200	415895	19034.2	227971	80494.6	399495	Det	Imp	Imp	Imp
FALSE	High	Unambiguous	QTPAAPETEEEPYR			8.5936e-10	0	3.556	1	2	8	NP_038632	GeneID:17827 Mtx1	NP_001155296; NP_038632	0	1617.74	14	1.127	0.17	0.680224	0.999978	13.08	22.3427	107.1	92.9	7.5	19.57	4	4	105.5	92.9	111.1	101	91.6	84.8	125.7	87.5	3.20196e+06	2.81912e+06	3.37208e+06	3.06618e+06	2.78106e+06	2.57451e+06	3.81466e+06	2.65474e+06	Det	Det	Det	Det
FALSE	High	Unambiguous	QTMQVDEHARPQTTLEQLQK	1xOxidation [M3]	1xOxidation [M3]	5.12625e-11	0	3.983	1	1	124	NP_803421	GeneID:52538 Acaa2	NP_803421	0	2397.18	20	0.882	-0.18	0.686355	0.999978	9.67	27.9125	93.7	106.3	14.55	2.74	4	4	75.9	93.2	109	95.1	103.5	105	108.5	109.7	1.08806e+08	1.3358e+08	156260159	1.36213e+08	1.48345e+08	1.50394e+08	1.5551e+08	1.57242e+08	Det	Det	Det	Det
FALSE	High	Unambiguous	QTMQVDEHARPQTTLEQLQK			4.98438e-16	0	6.6	1	1	99	NP_803421	GeneID:52538 Acaa2	NP_803421	0	2381.19	20	0.906	-0.14	0.507657	0.974734	11.83	31.5238	95	105	17.74	2.79	4	4	97.9	120.3	89	80.3	105.9	105.3	100.3	101	1.67073e+09	2.05184e+09	1.51827e+09	1.36944e+09	1.80589e+09	1.79675e+09	1.71072e+09	1.72355e+09	Det	Det	Det	Det
FALSE	High	Unambiguous	QTLDASLTSTPPAEKPEDPK			1.46216e-11	0	4.173	1	1	9	NP_083296	GeneID:74610 Abcb8	NP_083296	0	2125.07	20	1.121	0.16	0.579086	0.997973	12.46	23.8912	106	94	34.15	31.41	4	4	90.7	79.7	158.7	92.4	78.6	76.8	138.9	84.1	8.98179e+06	7.89272e+06	1.57111e+07	9.14613e+06	7.7772e+06	7.60286e+06	1.37504e+07	8.32094e+06	Det	Det	Det	Det
FALSE	High	Unambiguous	QTGAILPPSPK			2.9832e-07	0	2.67	1	1	16	NP_034152	GeneID:13171 Dbt	NP_034152	0	1108.64	11	0.586	-0.77	0.0463123	0.33595	20.4	24.2153	73.9	126.1	72.53	29.39	4	4	2.7	76.5	75.9	126.9	163.2	105	160.7	89	283454	8.03513e+06	7.97363e+06	1.33325e+07	1.7143e+07	1.10335e+07	1.68816e+07	9.35349e+06	Imp	Det	Det	Det
FALSE	High	Unambiguous	QTATGDTIVSSK			1.01192e-06	0	2.485	1	4	2	NP_001258392	GeneID:320806 Gfm2	NP_001258393; NP_001258392; NP_001258394; NP_001139515	0	1207.62	12	0.809	-0.31	0.757261	0.999978	34.06	21.0091	90.7	109.3	70.01	27.48	4	4	142.3	97.8	5.1	81.3	108.6	166	106.4	92.5	1.62872e+06	1.11969e+06	58518.9	930070	1.24284e+06	1.89989e+06	1.21764e+06	1.05903e+06	Det	Det	Imp	Det
FALSE	High	Unambiguous	QTAQISAELKPYVTDGR			1.59581e-14	0	5.206	1	1	8	NP_663435	GeneID:218885 Oxnad1	NP_663435	0	1876.98	17	1.229	0.3	0.302069	0.887554	75.92	24.5032	112.3	87.7	53.28	9.59	4	4	79.4	44	154.7	167.2	88.9	81	84.3	100.5	1.05153e+07	5.83089e+06	2.04923e+07	2.21468e+07	1.17745e+07	1.07261e+07	1.1166e+07	1.33044e+07	Det	Det	Det	Det
FALSE	High	Unambiguous	QSNFSFACLEAQEHCK	2xCarbamidomethyl [C8; C15]	2xCarbamidomethyl [C8; C15]	1.08994e-09	0	3.52	1	1	2	NP_001025185	GeneID:223722 Mcat	NP_001025185	0	1955.84	16	0.974	-0.04	0.972078	0.999978	59.4	22.7677	104.5	95.5	70.48	15.33	4	4	125.2	9.4	86	173.9	91.2	93.2	96.6	124.4	4.4513e+06	333264	3.05781e+06	6.18183e+06	3.24139e+06	3.31229e+06	3.43398e+06	4.42186e+06	Det	Imp	Det	Det
FALSE	High	Unambiguous	QSMWTSTISSHLATK			6.45889e-11	0	3.948	1	1	4	NP_077198	GeneID:110391 Qdpr	NP_077198	0	1677.83	15	0.983	-0.03	0.964932	0.999978	71.52	22.6216	101.1	98.9	52.13	34.43	4	4	32.6	80	145.7	118.2	115.1	76.2	78.6	153.6	1.23861e+06	3.04067e+06	5.53651e+06	4.48997e+06	4.37206e+06	2.89466e+06	2.98761e+06	5.83594e+06	Det	Det	Det	Det
FALSE	High	Unambiguous	QSLQVIESAMER			8.49492e-09	0	3.209	1	1	6	NP_059089	GeneID:53895 Clpp	NP_059089	0	1390.7	12	0.403	-1.31	0.0256256	0.226346	22.49	21.7537	45	155	97.09	154.84	4	4	70.7	14.6	14	15.8	566.4	35.6	77.1	5.7	1.92565e+06	398983	382468	429205	1.54263e+07	969006	2.10107e+06	155065	Det	Imp	Imp	Imp
FALSE	High	Unambiguous	QSKPVTTPEEIAQVATISANGDK			4.98438e-16	0	8.028	1	1	52	NP_034607	GeneID:15510 Hspd1	NP_034607	0	2384.23	23	0.988	-0.02	0.981781	0.999978	38.52	28.4783	106.1	93.9	22.77	27.59	4	4	71.8	111.9	98.6	126.5	75.9	127.6	74	113.7	1.43684e+08	2.24087e+08	1.97436e+08	2.53258e+08	1.52022e+08	2.55532e+08	1.48273e+08	2.2769e+08	Det	Det	Det	Det
FALSE	High	Unambiguous	QSGYCAMISR	1xCarbamidomethyl [C5]	1xCarbamidomethyl [C5]	4.06864e-07	0	2.623	1	1	8	NP_081451	GeneID:69702 Ndufaf1	NP_081451	0	1172.52	10	1.262	0.34	0.470988	0.963526	20.86	22.7698	113.1	86.9	17.47	10.22	4	4	88.5	127.3	127.2	101.2	81.2	81.5	99.6	93.5	3.53054e+06	5.07692e+06	5.0765e+06	4.03894e+06	3.24112e+06	3.25137e+06	3.97198e+06	3.72933e+06	Det	Det	Det	Det
FALSE	High	Unambiguous	QSFLYHPDRNPGSAEAAER			3.86563e-10	0	3.677	1	1	2	NP_079638	GeneID:66114 Dnajc30	NP_079638	1	2145.01	19	0.922	-0.12	0.944062	0.999978	38.52	21.2432	99.1	100.9	44.79	45.9	4	4	35.2	97.1	130.2	122.7	102.1	121.1	39.4	152.3	422723	1.16659e+06	1.56397e+06	1.47353e+06	1.22637e+06	1.45509e+06	473298	1.82914e+06	Imp	Det	Det	Det
FALSE	High	Unambiguous	QSDENLDLAR			6.89985e-07	0	2.543	1	1	16	NP_083058	GeneID:74142 Lonp1	NP_083058	0	1160.55	10	1.109	0.15	0.485734	0.970014	17.86	25.3888	103.4	96.6	8.89	13.36	4	4	99.1	105.1	118.7	98.6	102.1	89.1	79.6	107.6	2.42308e+07	2.57075e+07	2.90384e+07	2.41237e+07	2.49784e+07	2.17959e+07	1.94738e+07	2.63119e+07	Det	Det	Det	Det
FALSE	High	Unambiguous	QREPTMQWQEDPEPEDENVYAK	1xOxidation [M6]	1xOxidation [M6]	4.98438e-16	0	5.984	1	1	21	NP_062308	GeneID:104130 Ndufb11	NP_062308	1	2735.19	22	0.643	-0.64	0.125989	0.595682	11.33	23.9568	78.2	121.8	21.8	16.9	4	4	66.1	61.8	96.2	90.2	97.9	126.4	146.7	114.7	6.17775e+06	5.77188e+06	8.98237e+06	8.42177e+06	9.14267e+06	1.18019e+07	1.37053e+07	1.07156e+07	Det	Det	Det	Det
FALSE	High	Unambiguous	QREPTMQWQEDPEPEDENVYAK			4.98438e-16	0	6.01	1	1	31	NP_062308	GeneID:104130 Ndufb11	NP_062308	1	2719.19	22	0.773	-0.37	0.262379	0.841804	9.47	27.9592	85	115	10.32	11.33	4	4	83.6	99.2	86.2	78.1	96.8	120	126.2	109.9	1.19139e+08	1.41408e+08	1.22869e+08	1.11292e+08	1.3802e+08	1.71024e+08	1.79834e+08	1.56594e+08	Det	Det	Det	Det
FALSE	High	Unambiguous	QRENTASDILQK			3.81497e-06	0	2.284	1	1	15	NP_766292	GeneID:230935 Dnajc11	NP_766292	1	1402.73	12	1.33	0.41	0.251451	0.824594	19.18	24.1212	114.2	85.8	9.1	19.19	4	4	127.1	110.2	115	102.4	108.2	84.5	84.7	67.9	1.3031e+07	1.12955e+07	1.1787e+07	1.04989e+07	1.10901e+07	8.66543e+06	8.6799e+06	6.9601e+06	Det	Det	Det	Det
FALSE	High	Unambiguous	QREADIQNFTSFISK			2.61072e-15	0	5.499	1	1	29	NP_034153	GeneID:13177 Eci1	NP_034153	1	1783.9	15	1.371	0.46	0.0619376	0.399396	10.21	28.9198	115.7	84.3	24	21.34	4	4	106.6	103.2	157.8	97.7	75.4	77.6	110.2	71.5	3.26715e+08	3.16126e+08	483599393	2.99212e+08	2.30962e+08	2.37806e+08	3.37604e+08	2.19079e+08	Det	Det	Det	Det
FALSE	High	Unambiguous	QQYLQSIEDREK			2.46739e-10	0	3.745	1	1	29	NP_075863	GeneID:67680 Sdhb	NP_075863	1	1536.77	12	1.176	0.23	0.347385	0.914632	16.28	28.9027	109	91	8.74	13.69	4	4	96.2	114.8	105.9	116.9	104.8	98.5	86.1	76.8	2.70878e+08	3.23391e+08	298376507	3.29341e+08	2.95175e+08	2.7743e+08	2.42441e+08	2.16346e+08	Det	Det	Det	Det
FALSE	High	Unambiguous	QQYLQSIEDR			4.8306e-07	0	2.597	1	1	20	NP_075863	GeneID:67680 Sdhb	NP_075863	0	1279.63	10	0.923	-0.12	0.617977	0.999558	9.39	28.8774	96	104	6.46	9.59	4	4	88.8	93	103.1	97.9	108.4	94.1	98.4	116.3	2.48931e+08	2.60834e+08	2.89153e+08	2.74374e+08	3.04008e+08	2.63817e+08	2.75971e+08	3.26127e+08	Det	Det	Det	Det
FALSE	High	Unambiguous	QQWITPFTNGDK			2.1163e-07	0	2.722	1	1	19	NP_031409	GeneID:11409 Acads	NP_031409	0	1434.7	12	1.069	0.1	0.536813	0.982293	31.45	27.495	104.5	95.5	28.79	15.73	4	4	107.2	59.4	127.1	102.2	95.4	88.5	124.3	95.9	1.1122e+08	6.16494e+07	131924032	1.06089e+08	9.90507e+07	9.18566e+07	1.29055e+08	9.95115e+07	Det	Det	Det	Det
FALSE	High	Unambiguous	QQSDMELEIQQK			3.73399e-07	0	2.636	1	1	10	NP_941055	GeneID:381314 Iars2	NP_941055	0	1476.7	12	0.954	-0.07	0.964807	0.999978	13.67	24.4035	95.3	104.7	23.78	9.52	4	4	87.4	136.2	89.6	88.5	90.8	111.6	102.5	93.3	1.12736e+07	1.75722e+07	11554133	1.1418e+07	1.17178e+07	1.44001e+07	1.32283e+07	1.20358e+07	Det	Det	Det	Det
FALSE	High	Unambiguous	QNHVVDVSVAVSTPAGLITPIVFNAHIK			4.98438e-16	0	6.116	1	1	2	NP_663589	GeneID:235339 Dlat	NP_663589	0	2926.61	28	0.992	-0.01	0.917047	0.999978	137.91	16.192	117.1	82.9	185.74	86.48	4	4	1	35	704.9	4.3	5.3	5	30.3	14.1	8871.04	298045	5.99794e+06	36523.5	45521.5	42893.8	257908	119764	Det	Imp	Det	Det
FALSE	High	Unambiguous	QNGWLPISAMNK	1xOxidation [M10]	1xOxidation [M10]	1.27288e-07	0	2.799	1	1	10	NP_082664	GeneID:72900 Ndufv2	NP_082664	0	1374.68	12	0.712	-0.49	0.22431	0.793366	15.27	24.6603	85.7	114.3	24.1	24.56	4	4	61.4	108.5	75.1	84.5	99.6	113.4	97.8	159.7	9.5757e+06	1.69342e+07	11717366	1.31904e+07	1.55432e+07	1.76903e+07	1.52552e+07	2.49122e+07	Det	Det	Det	Det
FALSE	High	Unambiguous	QNGWLPISAMNK			6.44834e-08	0	2.902	1	1	9	NP_082664	GeneID:72900 Ndufv2	NP_082664	0	1358.69	12	1.017	0.02	0.709548	0.999978	21.14	27.5711	102.9	97.1	18.98	24.84	4	4	125.6	81	92	103.1	79	91.2	135.5	92.5	1.47248e+08	9.49332e+07	107878912	1.20781e+08	9.2569e+07	1.06938e+08	1.58822e+08	1.08447e+08	Det	Det	Det	Det
FALSE	High	Unambiguous	QLLLLLCSEENMQK	1xCarbamidomethyl [C7]	1xCarbamidomethyl [C7]	5.10095e-10	0	3.635	1	1	1	NP_082509	GeneID:72416 Lrpprc	NP_082509	0	1718.88	14	0.614	-0.7	0.162981	0.682482	49.15	22.7905	85.6	114.4	100.89	174.63	4	4	3.3	26.1	17.5	73.3	31	26.4	614.9	7.6	41437.4	331625	222801	930396	393453	334769	7.8073e+06	96292.1	Imp	Imp	Imp	Det
FALSE	High	Unambiguous	QLLDFGSENACER	1xCarbamidomethyl [C11]	1xCarbamidomethyl [C11]	6.59902e-10	0	3.596	1	1	7	NP_038771	GeneID:27273 Pdk4	NP_038771	0	1538.69	13	1.104	0.14	0.726925	0.999978	36.96	22.7339	98.7	101.3	43.84	23.61	4	4	84.2	81.6	88	179.5	118.2	78	70.5	100	3.65198e+06	3.53764e+06	3.81633e+06	7.78018e+06	5.12219e+06	3.38011e+06	3.0576e+06	4.33552e+06	Det	Det	Det	Det
FALSE	High	Unambiguous	QLLAEMVQSHMVK			9.85533e-11	0	3.884	1	2	18	NP_082182	GeneID:219189 Vwa8	NP_776119; NP_082182	0	1513.79	13	1.364	0.45	0.109055	0.546114	41.9	25.6749	119	81	22.58	35.34	4	4	135.8	76.6	122.1	115.1	86.9	74.8	58.2	130.6	3.9939e+07	2.25188e+07	35907452	3.38532e+07	2.55567e+07	2.20169e+07	1.71188e+07	3.84203e+07	Det	Det	Det	Det
FALSE	High	Unambiguous	QLKPPAELYPEDINTFK			6.03622e-12	0	4.307	2	5	42	NP_001240610; NP_001240617	GeneID:76614 Immt;GeneID:76614 Immt	NP_001240615; NP_083949; NP_001240610; NP_001240617; NP_001240616	0	2003.05	17	0.841	-0.25	0.330386	0.902039	18.24	28.7109	91.4	108.6	14.64	24.6	4	4	74.7	105.8	98.6	88.7	135.5	73.7	102.7	120.4	1.81954e+08	2.57623e+08	240049009	2.15894e+08	3.30072e+08	1.79369e+08	2.50036e+08	2.93121e+08	Det	Det	Det	Det
FALSE	High	Unambiguous	QLHIPTMENGPELILR	1xOxidation [M7]	1xOxidation [M7]	2.45522e-09	0	3.397	1	2	13	NP_033867	GeneID:12036 Bcat2	NP_033867; NP_001229982	0	1876.99	16	0.754	-0.41	0.359441	0.921212	11.95	23.9737	86	114	7.97	22.48	4	4	89.2	76.2	91.8	87.2	117.5	116.3	79.8	142	7.95919e+06	6.79826e+06	8.18957e+06	7.78149e+06	1.04839e+07	1.03811e+07	7.12337e+06	1.26664e+07	Det	Det	Det	Det
FALSE	High	Unambiguous	QLHIPTMENGPELILR			1.17204e-09	0	3.509	1	2	18	NP_033867	GeneID:12036 Bcat2	NP_033867; NP_001229982	0	1861	16	1.071	0.1	0.625174	0.999978	18.4	26.9833	100.8	99.2	15.47	12.04	4	4	94.3	126.7	102.9	91.3	107.7	103.7	82.6	90.8	6.92625e+07	9.31334e+07	75642034	6.7104e+07	7.91164e+07	7.62155e+07	6.07059e+07	6.66903e+07	Det	Det	Det	Det
FALSE	High	Unambiguous	QIGVEHVVVYVNK			4.46256e-11	0	4.004	1	2	18	NP_766333	GeneID:233870 Tufm	NP_766333; NP_001157185	0	1483.83	13	1.248	0.32	0.191191	0.735176	46.57	27.3218	118.1	81.9	32.4	26.68	4	4	115.3	140.3	59.4	130	66.7	71.2	116	101	1.0441e+08	1.27099e+08	53818788	1.17725e+08	6.04489e+07	6.45281e+07	1.05041e+08	9.14761e+07	Det	Det	Det	Det
FALSE	High	Unambiguous	QIFLGGVDRHK			3.33755e-07	0	2.653	1	1	5	NP_031476	GeneID:11739 Slc25a4	NP_031476	1	1269.71	11	0.078	-3.67	1e-17	9.36477e-16	0.74	23.3635	21.9	178.1	98.09	108.49	4	4	2.1	38.5	4	36.5	104.8	470.1	92.8	51.1	190444	3.4352e+06	359471	3.25507e+06	9.3394e+06	4.18974e+07	8.27013e+06	4.55552e+06	Imp	Det	Imp	Det
FALSE	High	Unambiguous	QIFLGGVDKR			2.14089e-08	0	3.069	1	1	40	NP_031477	GeneID:11740 Slc25a5	NP_031477	1	1132.65	10	1.189	0.25	0.299835	0.886102	15.23	28.8766	107.4	92.6	12.46	6.11	4	4	125.8	94.5	112.5	102.2	92.3	92.5	96.7	83.5	3.48569e+08	2.61882e+08	3.11673e+08	2.83082e+08	2.55728e+08	2.56254e+08	2.67937e+08	2.31195e+08	Det	Det	Det	Det
FALSE	High	Unambiguous	QIFGQTTIHQHIPFNWDSEFVQLHFGK			4.98438e-16	0	8.177	1	2	35	NP_056644	GeneID:50799 Slc25a13	NP_001171043; NP_056644	0	3254.62	27	1.488	0.57	0.0648619	0.410607	42.45	25.9823	119.6	80.4	34.76	18.75	4	4	121.2	70.4	173.5	119.6	92.3	60.4	73.5	89	4.55145e+07	2.6427e+07	6.51602e+07	4.49126e+07	3.46587e+07	2.26682e+07	2.7601e+07	3.34315e+07	Det	Det	Det	Det
FALSE	High	Unambiguous	QLEVEPEGLEPEAEK			1.02366e-11	0	4.227	1	1	15	NP_083058	GeneID:74142 Lonp1	NP_083058	0	1696.83	15	1.194	0.26	0.309861	0.893379	10.54	25.3071	108.9	91.1	10.99	6.1	4	4	94.4	107.3	123.6	110.4	97.3	84.6	88.7	93.7	2.26032e+07	2.56836e+07	29584442	2.64145e+07	2.32846e+07	2.02563e+07	2.1218e+07	2.2416e+07	Det	Det	Det	Det
FALSE	High	Unambiguous	QLENPQETAER			1.70479e-06	0	2.406	1	1	7	NP_852071	GeneID:109093 Rars2	NP_852071	0	1314.63	11	2.224	1.15	0.0471207	0.338259	106.47	20.8334	138	62	77.69	88.93	4	4	265.7	84.5	161.9	24.4	75.2	8.1	36.8	143.5	1.50352e+06	478147	916180	138316	425829	45692.9	207990	811986	Det	Imp	Det	Imp
FALSE	High	Unambiguous	QIEGHTICALGDGAAWPVQGLIR	1xCarbamidomethyl [C8]	1xCarbamidomethyl [C8]	4.98438e-16	0	8.875	1	1	49	NP_598427	GeneID:17995 Ndufv1	NP_598427	0	2462.26	23	0.752	-0.41	0.0674875	0.419747	6.26	29.1461	85.2	114.8	11.21	5.58	4	4	79.6	86.5	101.3	81.6	110.5	115.8	119.5	105.2	2.70171e+08	2.93419e+08	3.4353e+08	2.76742e+08	3.7481e+08	3.93007e+08	4.05557e+08	3.56736e+08	Det	Det	Det	Det
FALSE	High	Unambiguous	QIEETLSHFR			1.30911e-06	0	2.446	1	2	3	NP_001139572	GeneID:15275 Hk1	NP_034568; NP_001139572	0	1259.64	10	0.497	-1.01	0.00697201	0.084619	35.27	25.0164	68.9	131.1	89.77	11.67	4	4	2.2	33.2	123.9	136.3	147.3	121.5	113.2	122.5	329382	5.0807e+06	1.8964e+07	2.08549e+07	2.2544e+07	1.86002e+07	1.7327e+07	1.87435e+07	Imp	Det	Det	Det
FALSE	High	Unambiguous	QKQDDFALASQQK			5.10095e-10	0	3.635	1	1	15	NP_570934	GeneID:113868 Acaa1a	NP_570934	1	1506.75	13	0.791	-0.34	0.420274	0.944884	12.69	23.5394	86.1	113.9	36.15	9.09	4	4	145.4	73.4	74.1	86.2	108	116.2	103.4	93.3	1.07068e+07	5.40136e+06	5.45931e+06	6.34564e+06	7.95521e+06	8.55374e+06	7.61326e+06	6.86612e+06	Det	Det	Det	Det
FALSE	High	Unambiguous	QKNNGQNLDEDLGHCEPK	1xCarbamidomethyl [C15]	1xCarbamidomethyl [C15]	7.91292e-08	0	2.871	1	1	1	NP_077798	GeneID:17713 Grpel1	NP_077798	1	2095.95	18	1.033	0.05	0.869017	0.999978	108.46	21.4251	114.7	85.3	138.94	53.28	4	4	450.5	33.7	12.8	92.7	32.7	92.1	52.9	32.7	1.10249e+07	825872	313266	2.26875e+06	799946	2.25391e+06	1.29401e+06	799187	Det	Det	Imp	Det
FALSE	High	Unambiguous	QKFETPGVMQFSVEEK			6.96833e-13	0	4.634	1	1	12	NP_001074599	GeneID:239017 Ogdhl	NP_001074599	1	1883.92	16	1.023	0.03	0.746461	0.999978	47.95	25.3248	107.4	92.6	65.21	18	4	4	2.1	122.4	123.5	127.3	124	121.2	92.6	86.9	442970	2.56675e+07	25889960	2.67064e+07	2.59966e+07	2.54114e+07	1.94239e+07	1.82303e+07	Imp	Det	Det	Det
FALSE	High	Unambiguous	QKFETPGIMQFTNEEKR			4.5144e-12	0	4.351	1	4	1	NP_001239216	GeneID:18293 Ogdh	NP_001239212; NP_001239211; NP_001239216; NP_001239217	2	2083.03	17	0.107	-3.22	5.84072e-07	2.04823e-05	1.27	21.158	20.7	179.3	75.9	50.15	4	4	29.8	1.1	27.5	12.6	98.8	229.7	287.5	113.1	491218	18401.2	452983	206826	1.62852e+06	3.78536e+06	4.737e+06	1.86307e+06	Imp	Imp	Imp	Imp
FALSE	High	Unambiguous	QKFETPGIMQFTNEEK	1xOxidation [M9]	1xOxidation [M9]	2.41105e-08	0	3.051	1	4	20	NP_001239216	GeneID:18293 Ogdh	NP_001239212; NP_001239211; NP_001239216; NP_001239217	1	1942.92	16	0.578	-0.79	0.0322416	0.266236	4.08	24.481	72.2	127.8	26.47	7.53	4	4	67.2	70.3	65.6	108.8	111.3	122.3	120.8	133.7	9.205e+06	9.63894e+06	8985400	1.49067e+07	1.52575e+07	1.67691e+07	1.65586e+07	1.83308e+07	Det	Det	Det	Det
FALSE	High	Unambiguous	QKFETPGIMQFTNEEK			2.02734e-13	0	4.821	1	4	37	NP_001239216	GeneID:18293 Ogdh	NP_001239212; NP_001239211; NP_001239216; NP_001239217	1	1926.93	16	0.799	-0.32	0.23057	0.803085	17.57	28.5151	91.4	108.6	19.68	21.4	4	4	68.5	82.8	100.7	107.7	88.2	131.7	91.2	129.1	1.45832e+08	1.76106e+08	214319792	2.29029e+08	1.87731e+08	2.80269e+08	1.94033e+08	2.7465e+08	Det	Det	Det	Det
FALSE	High	Unambiguous	QKEVNENFAIDLIAQQPVNEVEHR			4.98438e-16	0	6.906	1	1	5	NP_035018	GeneID:407785 Ndufs6	NP_035018	1	2820.43	24	0.099	-3.34	1.26565e-14	1.01265e-12	1.17	23.2828	12.5	187.5	177.51	78.76	4	4	242.2	4.4	5.6	12.3	14.3	158.3	264.9	97.9	6.84288e+06	125175	159163	348298	405075	4.4726e+06	7.48494e+06	2.7668e+06	Det	Imp	Imp	Imp
FALSE	High	Unambiguous	QILLPFRKPLIVFTPK			9.51971e-08	0	2.843	2	5	23	NP_001239216; NP_001074599	GeneID:18293 Ogdh;GeneID:239017 Ogdhl	NP_001239212; NP_001239211; NP_001239216; NP_001074599; NP_001239217	1	1910.2	16	0.738	-0.44	0.235596	0.808306	26.92	26.2595	81.8	118.2	37.12	28.11	4	4	137.9	58.8	78.8	87.1	127.8	132.3	112.2	65.1	6.20332e+07	2.64643e+07	35444894	3.91904e+07	5.75224e+07	5.95134e+07	5.04966e+07	2.92825e+07	Det	Det	Det	Det
FALSE	High	Unambiguous	QLLNSITHPEIRK			2.55023e-06	0	2.345	1	1	1	NP_080827	GeneID:68087 Dcakd	NP_080827	1	1548.89	13	2.451	1.29	0.0392286	0.304984	138.06	19.2553	159.2	40.8	63.78	74.39	4	4	7	193.1	169.7	190.5	28.9	117.1	20.5	73.4	25781.4	712097	625771	702442	106587	431752	75448.4	270533	Imp	Det	Det	Det
FALSE	High	Unambiguous	QLLSASYEFQR			1.98109e-07	0	2.732	1	1	10	NP_001074650	GeneID:68115 9430016H08Rik	NP_001074650	0	1341.68	11	1.444	0.53	0.123287	0.586608	55.92	24.226	113.7	86.3	72.51	32.77	4	4	274.1	65.6	86.2	102.6	65.2	78.2	38.1	89.9	3.55426e+07	8.51417e+06	11185100	1.33092e+07	8.45078e+06	1.01482e+07	4.94571e+06	1.1657e+07	Det	Det	Det	Det
FALSE	High	Unambiguous	QLNTIQNAEAVHFFCNYEESR	1xCarbamidomethyl [C15]	1xCarbamidomethyl [C15]	4.98438e-16	0	6.698	1	2	3	NP_766549	GeneID:268860 Abat	NP_766549; NP_001164449	0	2570.17	21	0.054	-4.22	2.28706e-14	1.72914e-12	0.4	21.8674	4.3	195.7	113.55	60.37	4	4	2.2	1	28.5	13.4	249	236.8	18.1	251.1	36292.3	16260.7	479463	225938	4.18786e+06	3.98209e+06	304209	4.22225e+06	Imp	Imp	Imp	Imp
FALSE	High	Unambiguous	QNGVQPSMPTAAERDEILGAMQK			1.13958e-14	0	5.257	1	1	6	NP_001177251	GeneID:66433 Chchd7	NP_001177251	1	2471.2	23	1.13	0.18	0.63946	0.999978	29.97	23.272	109.6	90.4	66.5	29.83	4	4	0.4	131.8	123.2	131	112.4	97.9	64.6	138.5	19553.8	6.23467e+06	5.82816e+06	6.19744e+06	5.3169e+06	4.63038e+06	3.05507e+06	6.55207e+06	Imp	Det	Det	Det
FALSE	High	Unambiguous	QNGIVLLLPHGMEGMGPEHSSARPER	2xOxidation [M12; M15]	2xOxidation [M12; M15]	2.55443e-09	0	3.391	1	4	6	NP_001239216	GeneID:18293 Ogdh	NP_001239212; NP_001239211; NP_001239216; NP_001239217	0	2844.39	26	0.519	-0.95	0.0128413	0.136507	26.41	23.651	73.2	126.8	70.25	67.61	4	4	5.1	67.1	102	54.2	94	116.3	75.6	285.6	430940	5.67865e+06	8.62641e+06	4.58651e+06	7.9509e+06	9.83854e+06	6.39331e+06	2.41584e+07	Imp	Det	Det	Det
FALSE	High	Unambiguous	QNGIVLLLPHGMEGMGPEHSSARPER	1xOxidation [M]	1xOxidation [M12; M15]	1.20537e-12	0	4.551	1	4	77	NP_001239216	GeneID:18293 Ogdh	NP_001239212; NP_001239211; NP_001239216; NP_001239217	0	2828.39	26	1.148	0.2	0.453671	0.957414	51.98	26.4569	106.7	93.3	45.02	7.11	4	4	54.3	89.1	169.2	122.3	84.4	95.5	87.3	97.9	2.90226e+07	4.75725e+07	9.03835e+07	6.52969e+07	4.50472e+07	5.10098e+07	4.65962e+07	5.22905e+07	Det	Det	Det	Det
FALSE	High	Unambiguous	QNGIVLLLPHGMEGMGPEHSSARPER			4.98438e-16	0	6.021	1	4	91	NP_001239216	GeneID:18293 Ogdh	NP_001239212; NP_001239211; NP_001239216; NP_001239217	0	2812.4	26	0.712	-0.49	0.0303359	0.25458	16.27	30.0385	82	118	15.86	42.92	4	4	77.1	78.7	97.1	106.2	113.4	145.7	42.4	139.4	4.30882e+08	4.39948e+08	5.43145e+08	5.93727e+08	6.34031e+08	8.14752e+08	2.37344e+08	7.79758e+08	Det	Det	Det	Det
FALSE	High	Unambiguous	QMYGKGEMDTFPTFK	1xOxidation [M]	1xOxidation [M2; M8]	2.10237e-07	0	2.723	1	1	15	NP_058035	GeneID:11957 Atp5j	NP_058035	1	1795.8	15	0.857	-0.22	0.612797	0.99931	17.6	24.1913	88.7	111.3	14.12	20.59	4	4	98.9	108.6	84.1	80.4	124	118	111.1	74.9	1.02688e+07	1.1274e+07	8.72908e+06	8.34371e+06	1.28764e+07	1.22511e+07	1.15304e+07	7.77968e+06	Det	Det	Det	Det
FALSE	High	Unambiguous	QMYGKGEMDTFPTFK			9.27141e-12	0	4.242	1	1	25	NP_058035	GeneID:11957 Atp5j	NP_058035	1	1779.81	15	1.229	0.3	0.264741	0.842991	38.37	26.9985	111	89	16.4	25.22	4	4	111	117	79.9	114.5	127.1	91.5	70	89.1	8.30401e+07	8.75727e+07	59765448	8.56453e+07	9.50979e+07	6.85077e+07	5.23504e+07	6.66721e+07	Det	Det	Det	Det
FALSE	High	Unambiguous	QMQVLESCTATVGR	1xCarbamidomethyl [C8]	1xCarbamidomethyl [C8]	1.9975e-06	0	2.382	1	1	1	NP_079578	GeneID:27398 Mrpl2	NP_079578	0	1579.76	14	0.86	-0.22	0.777108	0.999978	59.73	21.4035	92.8	107.2	64.74	23.74	4	4	31.1	112.1	67.6	176.9	77.6	113.4	132.2	89.2	455905	1.64221e+06	990741	2.59164e+06	1.1369e+06	1.66224e+06	1.93656e+06	1.30671e+06	Imp	Det	Det	Det
FALSE	High	Unambiguous	QMPGVNVTWDGEGPK			1.5364e-09	0	3.468	1	1	23	NP_780303	GeneID:27402 Pdhx	NP_780303	0	1614.76	15	1.245	0.32	0.279971	0.859308	25.79	26.3804	107.9	92.1	21.29	21.39	4	4	86.5	99.2	141	111.6	100.8	79.9	111.8	69.3	4.41799e+07	5.06554e+07	7.20228e+07	5.70321e+07	5.14846e+07	4.08207e+07	5.7126e+07	3.53896e+07	Det	Det	Det	Det
FALSE	High	Unambiguous	QMDETSFTMTFFGQGYSHGTCVEK	1xCarbamidomethyl [C21]	1xCarbamidomethyl [C21]	4.98438e-16	0	6.775	1	1	1	NP_848768	GeneID:109232 Sccpdh	NP_848768	0	2788.17	24	0.805	-0.31	0.563721	0.992179	28.5	22.6507	92.5	107.5	67.52	23.5	4	4	1.5	94.4	103.3	126.8	96	147.4	93.3	137.2	50673.6	3.0872e+06	3.37926e+06	4.14918e+06	3.14086e+06	4.82221e+06	3.05177e+06	4.48771e+06	Det	Det	Det	Det
FALSE	High	Unambiguous	QLYESLMAAHVSR			1.6824e-10	0	3.803	1	2	7	NP_941047	GeneID:381045 Ccdc58	NP_941047; NP_001152894	0	1504.76	13	0.778	-0.36	0.458307	0.959821	41.85	22.9156	87.5	112.5	64.11	38.99	4	4	83.8	178.5	76.3	36.7	60.2	156.6	119.5	88.4	3.98916e+06	8.49585e+06	3.62845e+06	1.74429e+06	2.86656e+06	7.45005e+06	5.68708e+06	4.20697e+06	Det	Det	Det	Det
FALSE	High	Unambiguous	NVQAEEMVEFSSGLK			4.00855e-12	0	4.369	1	1	279	NP_031531	GeneID:11946 Atp5a1	NP_031531	0	1667.79	15	1.383	0.47	0.0477678	0.340521	5.26	30.8117	116.7	83.3	20.78	3.74	4	4	76.6	122.9	123.6	122.1	88.6	86.3	93.4	86.4	7.84201e+08	1.25804e+09	1.26511e+09	1.24923e+09	9.06631e+08	8.83411e+08	9.55633e+08	8.83749e+08	Det	Det	Det	Det
FALSE	High	Unambiguous	QLVRPDQLPIYTAPPLHSK			1.31992e-13	0	4.886	1	1	33	NP_080841	GeneID:68117 Apool	NP_080841	0	2173.21	19	0.996	-0.01	0.920114	0.999978	68.15	28.3648	105	95	32.1	49.07	4	4	89.1	134.3	60.1	111.6	58.6	149.3	58.1	138.8	1.78252e+08	2.68664e+08	1.20228e+08	2.23248e+08	1.17288e+08	2.98751e+08	1.16251e+08	2.77714e+08	Det	Det	Det	Det
FALSE	High	Unambiguous	QITVNDLPVGR			3.91707e-06	0	2.28	1	1	1	NP_035693	GeneID:21672 Prdx2	NP_035693	0	1211.67	11	1.113	0.15	0.609163	0.99931	39	23.8711	105.4	94.6	27.36	14.83	4	4	71	108.3	142.8	106.5	95.2	73.2	105.2	97.8	6.01654e+06	9.17359e+06	12097265	9.02097e+06	8.06059e+06	6.19979e+06	8.91188e+06	8.28262e+06	Det	Det	Det	Det
FALSE	High	Unambiguous	QLTSENLQSK			1.13962e-06	0	2.467	1	1	25	NP_080070	GeneID:66841 Etfdh	NP_080070	0	1147.6	10	0.996	-0.01	0.812483	0.999978	15.66	28.0053	97.7	102.3	16.54	5.45	4	4	113	106.3	76.3	93.9	106.3	106.5	103.1	94.6	1.73835e+08	1.63468e+08	117400506	1.44498e+08	1.63504e+08	1.63844e+08	1.58617e+08	1.45466e+08	Det	Det	Det	Det
FALSE	High	Unambiguous	QISQMADDTVAELDQHLAAK			4.98438e-16	0	6.446	1	1	7	NP_080698	GeneID:67871 Mrrf	NP_080698	0	2184.06	20	1.295	0.37	0.161938	0.681315	27.91	25.2717	112.7	87.3	23.38	12.79	4	4	128.2	140.2	83.1	98.5	100.9	83.4	74.6	91	2.94522e+07	3.22014e+07	1.9079e+07	2.26321e+07	2.31846e+07	1.91581e+07	1.71355e+07	2.08966e+07	Det	Det	Det	Det
FALSE	High	Unambiguous	QLRPACAQALTR	1xCarbamidomethyl [C6]	1xCarbamidomethyl [C6]	2.50433e-09	0	3.394	1	1	9	NP_666111	GeneID:214952 Rhot2	NP_666111	0	1384.75	12	0.674	-0.57	0.202027	0.75712	13.3	23.0865	79.8	120.2	68.16	14.5	4	4	0.3	109.2	82.4	94.6	135.5	145.2	130.8	101.9	11960.6	4.89948e+06	3.69684e+06	4.24288e+06	6.07708e+06	6.51354e+06	5.86532e+06	4.57197e+06	Imp	Det	Det	Det
FALSE	High	Unambiguous	QLQELNVAYNGAGDTVALALAK			4.98438e-16	0	6.27	1	1	1	NP_001157215	GeneID:270151 Nlrx1	NP_001157215	0	2259.2	22	2.772	1.47	0.01597	0.159913	115.74	18.6138	144.9	55.1	134.51	58.42	4	4	17.8	112.6	515.5	44.4	43.8	37.6	9.2	19.2	68603.5	434653	1.9904e+06	171252	169221	145262	35672.9	73957.5	Det	Imp	Det	Imp
FALSE	High	Unambiguous	QLQEETSPDGIMTEALPPARR	1xOxidation [M12]	1xOxidation [M12]	2.04419e-08	0	3.076	1	1	25	NP_075661	GeneID:66218 Ndufb9	NP_075661	1	2355.16	21	0.656	-0.61	0.145647	0.642903	20.19	23.4353	80.4	119.6	61.78	36.39	4	4	6.4	76.1	96	75.6	109.1	110.3	115.6	210.8	428853	5.10133e+06	6.43371e+06	5.07104e+06	7.31611e+06	7.39332e+06	7.74883e+06	1.41334e+07	Imp	Det	Det	Det
FALSE	High	Unambiguous	QLQEETSPDGIMTEALPPARR			1.25723e-15	0	5.623	1	1	61	NP_075661	GeneID:66218 Ndufb9	NP_075661	1	2339.17	21	0.875	-0.19	0.66548	0.999978	25.7	25.7913	94.1	105.9	105.04	11.79	4	4	324.2	49.4	55.9	75	64.3	74.8	85.2	71.2	1.52349e+08	2.32119e+07	2.62744e+07	3.52623e+07	3.02074e+07	3.51289e+07	4.00155e+07	3.34365e+07	Det	Det	Det	Det
FALSE	High	Unambiguous	QLQEETSPDGIMTEALPPAR			4.98438e-16	0	6.312	1	1	21	NP_075661	GeneID:66218 Ndufb9	NP_075661	0	2183.06	20	1.12	0.16	0.535466	0.981979	33.61	26.4431	104	96	45.81	21.81	4	4	98.4	86.3	187	74.9	68.7	84.4	114.9	85.5	5.64049e+07	4.94621e+07	107213397	4.29554e+07	3.93822e+07	4.839e+07	6.58654e+07	4.90289e+07	Det	Det	Det	Det
FALSE	High	Unambiguous	QLQDKPDLEER			2.00742e-07	0	2.73	1	1	6	NP_080440	GeneID:67452 Pnpla8	NP_080440	0	1370.69	11	0.879	-0.19	0.79631	0.999978	12.86	21.438	93.6	106.4	7.58	22.13	4	4	87.5	90.2	103	98.3	131.8	108.9	105.2	75.1	1.44282e+06	1.48767e+06	1.69883e+06	1.62244e+06	2.17443e+06	1.7974e+06	1.73623e+06	1.23879e+06	Det	Det	Det	Det
FALSE	High	Unambiguous	QLPSVDISVAVATDK			3.78982e-10	0	3.68	1	1	7	NP_780303	GeneID:27402 Pdhx	NP_780303	0	1542.84	15	1.152	0.2	0.616877	0.999544	40.61	22.7094	110.5	89.5	60.87	22.9	4	4	9.8	141.4	124.2	118.2	105.2	132.1	91.7	77.5	315475	4.56655e+06	4.01089e+06	3.81761e+06	3.39691e+06	4.26709e+06	2.96118e+06	2.50218e+06	Imp	Det	Det	Det
FALSE	High	Unambiguous	QLVDEFQTSGGVGER			2.19814e-12	0	4.46	1	1	25	NP_031786	GeneID:12908 Crat	NP_031786	0	1621.78	15	0.968	-0.05	0.978761	0.999978	11.6	26.7723	96.4	103.6	6.67	10.27	4	4	94.3	106.7	92.7	102	107.8	106.8	104.1	85.7	6.0352e+07	6.83034e+07	59324864	6.52943e+07	6.89865e+07	6.83547e+07	6.661e+07	5.4853e+07	Det	Det	Det	Det
FALSE	High	Unambiguous	MTAQELSNGISDSGHLYAALR			4.98438e-16	0	6.879	1	1	8	NP_660113	GeneID:69617 Pitrm1	NP_660113	0	2234.09	21	1.234	0.3	0.516787	0.974734	38.51	22.9586	104.5	95.5	35.16	25.78	4	4	87.5	164.9	78.1	112.3	115.7	95.6	60.3	85.7	4.26194e+06	8.03448e+06	3.80417e+06	5.46996e+06	5.63495e+06	4.65514e+06	2.93591e+06	4.1749e+06	Det	Det	Det	Det
FALSE	High	Unambiguous	NVPLPEFPEHPFQEEHLR			3.00296e-07	0	2.669	1	1	3	NP_112419	GeneID:15925 Ide	NP_112419	0	2215.09	18	0.892	-0.17	0.738876	0.999978	48.13	22.1015	94.3	105.7	30.52	51.69	4	4	92	57	94.5	126	176.8	117.5	93.1	42.9	2.3242e+06	1.44005e+06	2.38733e+06	3.18221e+06	4.46493e+06	2.96784e+06	2.35147e+06	1.08423e+06	Det	Det	Det	Det
FALSE	High	Unambiguous	NVKDPVEIQALVNK			1.12094e-12	0	4.562	1	1	14	NP_958746	GeneID:380840 Lyrm4	NP_958746	1	1566.88	14	1.077	0.11	0.603522	0.99931	76.34	24.9024	106.8	93.2	77.65	15.18	4	4	2.6	137	190.4	82.9	83.7	97.7	117	88.6	393222	2.0892e+07	29033878	1.26509e+07	1.27674e+07	1.4908e+07	1.78463e+07	1.35196e+07	Imp	Det	Det	Det
FALSE	High	Unambiguous	NFLASQVPFPSR			2.60985e-08	0	3.039	1	1	6	NP_058043	GeneID:15108 Hsd17b10	NP_058043	0	1362.72	12	1.194	0.26	0.305648	0.891943	37.41	27.1208	111.6	88.4	68.52	19.1	4	4	0.2	110.9	150	134	83.7	91.2	127.9	102.2	112077	8.12647e+07	109901144	9.8187e+07	6.13428e+07	6.6835e+07	9.3767e+07	7.48996e+07	Imp	Det	Det	Det
FALSE	High	Unambiguous	NFHFVHSSADVDSVVSGTLR			4.98438e-16	0	7.28	1	1	53	NP_780647	GeneID:212647 Aldh4a1	NP_780647	0	2174.06	20	0.757	-0.4	0.25839	0.837025	15.73	27.1113	85.5	114.5	27.21	14.64	4	4	83.7	84.7	65	122.7	91.9	103.1	123.2	125.7	7.03036e+07	7.11349e+07	54572740	1.03065e+08	7.7245e+07	8.66537e+07	1.03543e+08	1.05654e+08	Det	Det	Det	Det
FALSE	High	Unambiguous	NFANDATFEIKK			6.02636e-09	0	3.261	1	1	8	NP_032836	GeneID:18597 Pdha1	NP_032836	1	1397.71	12	1.088	0.12	0.727515	0.999978	36.63	23.2006	101.6	98.4	20.09	43.05	4	4	134.1	82.5	101	109.9	86.9	126.8	119.9	39	6.87591e+06	4.22775e+06	5.1751e+06	5.63146e+06	4.45317e+06	6.50151e+06	6.14702e+06	1.99812e+06	Det	Det	Det	Det
FALSE	High	Unambiguous	NEVDSTLTFRR			1.59587e-06	0	2.416	1	1	19	NP_075863	GeneID:67680 Sdhb	NP_075863	1	1337.68	11	1.165	0.22	0.4285	0.947841	17.06	26.0286	107.6	92.4	8.31	15.77	4	4	99.3	118.4	101.7	112.2	109.7	95.7	88	75	3.8808e+07	4.62755e+07	3.97531e+07	4.38587e+07	4.28613e+07	3.73798e+07	3.43818e+07	2.92934e+07	Det	Det	Det	Det
FALSE	High	Unambiguous	NEVDSTLTFR			9.2258e-07	0	2.499	1	1	14	NP_075863	GeneID:67680 Sdhb	NP_075863	0	1181.58	10	0.751	-0.41	0.219281	0.783755	47.37	26.7957	82.6	117.4	81.46	9.18	4	4	0	105.3	67.3	162.9	116.7	124.4	122.6	100.9	23748.1	6.17446e+07	39428744	9.54858e+07	6.84009e+07	7.29139e+07	7.18681e+07	5.91691e+07	Imp	Det	Det	Det
FALSE	High	Unambiguous	NEVAALTAAGK			1.39615e-07	0	2.785	1	2	35	NP_065640	GeneID:11949 Atp5c1	NP_001106209; NP_065640	0	1044.57	11	1.303	0.38	0.108018	0.543783	16.63	30.8757	111	89	12.61	9.22	4	4	100.5	124.2	99.2	124.5	85.3	94.7	94	77.6	1.09169e+09	1.34936e+09	1078408576	1.35234e+09	9.27017e+08	1.0293e+09	1.0217e+09	8.43211e+08	Det	Det	Det	Det
FALSE	High	Unambiguous	NETLGGTCLNVGCIPSK	2xCarbamidomethyl [C8; C13]	2xCarbamidomethyl [C8; C13]	6.39392e-15	0	5.347	1	1	42	NP_031887	GeneID:13382 Dld	NP_031887	0	1819.87	17	0.858	-0.22	0.314067	0.895168	21.14	29.4245	93.7	106.3	21.02	29.52	4	4	66.5	95.3	96.8	113.7	93.1	137.8	69.3	127.6	2.48926e+08	3.56593e+08	3.62001e+08	4.25332e+08	3.48102e+08	5.15402e+08	2.5916e+08	4.77262e+08	Det	Det	Det	Det
FALSE	High	Unambiguous	NESGGHAVPAGSETHFR			9.85513e-15	0	5.279	1	1	12	NP_081251	GeneID:69168 Bola1	NP_081251	0	1752.8	17	1.029	0.04	0.877521	0.999978	33.97	23.3247	101.4	98.6	18.87	30.25	4	4	116.1	112.5	76.2	91.5	138	67.2	111.1	87.4	7.02992e+06	6.81167e+06	4616127	5.5408e+06	8.35536e+06	4.06937e+06	6.7277e+06	5.29455e+06	Det	Det	Det	Det
FALSE	High	Unambiguous	NELFTDSECQEISAVTGNPVHESLK	1xCarbamidomethyl [C9]	1xCarbamidomethyl [C9]	4.98438e-16	0	7.128	1	1	7	NP_064350	GeneID:56690 Mlycd	NP_064350	0	2804.3	25	2.589	1.37	0.00129546	0.0213518	174.14	23.1411	142.9	57.1	29.9	107.67	4	4	84.3	146.7	82	133.6	142.4	3.7	12.6	194.8	3.09242e+06	5.38488e+06	3.00743e+06	4.90144e+06	5.22466e+06	135081	462571	7.14886e+06	Det	Det	Det	Det
FALSE	High	Unambiguous	NEGENEASLAQYK			5.13474e-10	0	3.634	1	1	7	NP_663548	GeneID:232536 Mrps35	NP_663548	0	1452.66	13	1.191	0.25	0.587931	0.998834	25.18	22.9725	108.6	91.4	20.3	22.04	4	4	125.5	88.3	129.3	90.5	110.1	73.8	74.5	108.1	5.90225e+06	4.15345e+06	6.08192e+06	4.25682e+06	5.17633e+06	3.47062e+06	3.50269e+06	5.08288e+06	Det	Det	Det	Det
FALSE	High	Unambiguous	NDVITVQTPAFAESVTEGDVRWEK			4.98438e-16	0	7.136	1	1	16	NP_084501	GeneID:78920 Dlst	NP_084501	1	2691.33	24	2.591	1.37	5.52497e-06	0.000162612	53.74	25.693	143.1	56.9	46.12	14.85	4	4	162.1	122.4	225.8	67.6	62.9	62.2	50.4	46.7	4.98628e+07	3.76509e+07	6.94481e+07	2.07876e+07	1.93576e+07	1.9139e+07	1.54912e+07	1.43635e+07	Det	Det	Det	Det
FALSE	High	Unambiguous	NDVITVQTPAFAESVTEGDVR			5.80967e-16	0	5.754	1	1	7	NP_084501	GeneID:78920 Dlst	NP_084501	0	2248.11	21	48.349	5.6	1e-17	9.36477e-16	139.15	23.9511	178.8	21.2	118.8	65.16	4	4	0.7	299.2	7.7	474.7	6.1	5.2	0.2	6.2	41297.4	1.805e+07	461781	2.86318e+07	369956	316135	9212.07	376723	Det	Det	Imp	Det
FALSE	High	Unambiguous	NDVILHVLPLHHVHGVVNK			1.2054e-08	0	3.156	1	1	3	NP_659181	GeneID:257633 Acsf3	NP_659181	0	2140.21	19	18.912	4.24	7.2127e-10	3.78598e-08	129.47	19.8981	186.5	13.5	70.79	146.08	4	4	167.9	85	343.6	88.2	91.3	4.6	17.1	2.4	707643	358428	1.44834e+06	371689	384932	19300.1	71918.1	10279.4	Det	Imp	Det	Imp
FALSE	High	Unambiguous	NDPMGAVHNIESLR			6.85432e-11	0	3.939	1	1	13	NP_080060	GeneID:66821 Bcs1l	NP_080060	0	1552.75	14	1.786	0.84	0.0249108	0.222555	50.85	24.1297	130.2	69.8	34.4	46.35	4	4	65	125.6	120.2	164.1	68.8	55.9	63.2	137.2	6.78917e+06	1.31246e+07	1.25617e+07	1.71558e+07	7.18861e+06	5.84679e+06	6.60052e+06	1.43433e+07	Det	Det	Det	Det
FALSE	High	Unambiguous	NDMVQLLGPRPFTEK			1.1396e-10	0	3.862	1	1	8	NP_081406	GeneID:69597 Afg3l2	NP_081406	0	1744.91	15	1.67	0.74	0.00858142	0.100027	36.83	25.471	125.9	74.1	34.42	13.74	4	4	65.6	142.3	163.5	118.5	75.9	65.7	77	91.6	1.68153e+07	3.6494e+07	4.19368e+07	3.0399e+07	1.94629e+07	1.68526e+07	1.97478e+07	2.34928e+07	Det	Det	Det	Det
FALSE	High	Unambiguous	NDANPETHAFVTSPEIVTALAIAGTLK			4.98438e-16	0	7.947	1	1	9	NP_542364	GeneID:11429 Aco2	NP_542364	0	2780.45	27	2.122	1.09	0.0509339	0.353025	81.97	21.3034	142.3	57.7	61.44	68.92	4	4	229.5	176	114.4	32.2	86.2	15.2	108.2	38.3	3.15183e+06	2.41698e+06	1.57118e+06	441961	1.18413e+06	208261	1.48539e+06	526254	Det	Det	Det	Det
FALSE	High	Unambiguous	NDALEKVEDDTLQGLK			6.1571e-08	0	2.909	1	1	5	NP_059062	GeneID:11370 Acadvl	NP_059062	1	1787.9	16	0.799	-0.32	0.540501	0.983934	85.43	22.4615	129.5	70.5	74.19	123.8	4	4	163.2	94.4	7.7	78.8	12.2	107.9	315.4	20.4	7.47515e+06	4.32044e+06	352199	3.60956e+06	557274	4.9405e+06	1.4442e+07	934906	Det	Det	Imp	Det
FALSE	High	Unambiguous	NCWQNYLDFHRCEK	2xCarbamidomethyl [C2; C12]	2xCarbamidomethyl [C2; C12]	1.3665e-08	0	3.137	1	1	4	NP_079904	GeneID:110323 Cox6b1	NP_079904	1	1969.84	14	0.396	-1.34	0.0153428	0.155141	19.99	21.8731	56.7	143.3	100.06	144.57	4	4	11.9	40.3	14.3	102.9	58.1	497.7	11.4	63.3	402958	1.367e+06	484272	3.48899e+06	1.96985e+06	1.68739e+07	387886	2.14713e+06	Imp	Det	Imp	Det
FALSE	High	Unambiguous	NCWQNYLDFHR	1xCarbamidomethyl [C2]	1xCarbamidomethyl [C2]	1.34635e-09	0	3.488	1	1	102	NP_079904	GeneID:110323 Cox6b1	NP_079904	0	1552.68	11	0.695	-0.52	0.0204313	0.192648	5.4	31.5384	80.9	119.1	10.15	7.68	4	4	81.7	78.9	75.8	94.9	115.5	105.6	126.8	120.8	1.39041e+09	1.34241e+09	1.29088e+09	1.61552e+09	1.96499e+09	1.79729e+09	2.15856e+09	2.05538e+09	Det	Det	Det	Det
FALSE	High	Unambiguous	NCVILPHIGSATYK	1xCarbamidomethyl [C2]	1xCarbamidomethyl [C2]	4.90283e-10	0	3.641	1	1	7	NP_525028	GeneID:76238 Grhpr	NP_525028	0	1572.82	14	0.992	-0.01	0.931934	0.999978	37.17	24.0157	97.9	102.1	70.39	6.86	4	4	1	100.4	153.1	112.1	97.5	109.7	111.7	114.3	91632.9	9.04356e+06	1.37885e+07	1.00924e+07	8.781e+06	9.87875e+06	1.00611e+07	1.029e+07	Imp	Det	Det	Det
FALSE	High	Unambiguous	NAVTQEFGPVPDTAR			7.6685e-11	0	3.922	1	1	37	NP_542364	GeneID:11429 Aco2	NP_542364	0	1601.79	15	100	6.64	1e-17	9.36477e-16	155.6		198.5	1.5	103.2	23.53	4	4	404.9	1.1	45.1	345.2	1	1.2	0.7	0.8	1.72174e+09	4.79647e+06	1.91651e+08	1.46769e+09	4.31894e+06	5.10729e+06	2.95746e+06	3.53436e+06	Det	Det	Det	Det
FALSE	High	Unambiguous	NFNQAFGFMSR			2.49197e-08	0	3.046	1	1	5	NP_082557	GeneID:72562 Pcbd2	NP_082557	0	1318.6	11	1.144	0.19	0.624452	0.999978	18.4	23.1557	106.6	93.4	19.52	8.94	4	4	125.9	106.9	77.3	114.1	100.3	82	99.3	94.2	6.54775e+06	5.55855e+06	4.02063e+06	5.93535e+06	5.21535e+06	4.26478e+06	5.16501e+06	4.89633e+06	Det	Det	Det	Det
FALSE	High	Unambiguous	NAVITVPAYFNDSQR			5.53974e-12	0	4.32	1	1	19	NP_034611	GeneID:15526 Hspa9	NP_034611	0	1694.85	15	0.987	-0.02	0.891106	0.999978	41.59	27.2205	90.6	109.4	32.71	28.58	4	4	66.8	135.3	75.1	107.9	111.9	105.8	63.2	134	5.74573e+07	1.16425e+08	64657910	9.28713e+07	9.62573e+07	9.10533e+07	5.43408e+07	1.15332e+08	Det	Det	Det	Det
FALSE	High	Unambiguous	NFQALAHTWWDEYGK			8.17689e-16	0	5.696	1	1	21	NP_766275	GeneID:230027 Coq3	NP_766275	0	1865.86	15	0.72	-0.47	0.148385	0.647796	7.68	25.558	84.5	115.5	21.22	3.73	4	4	86.5	58.8	83	100.9	116	124.3	115.4	115.1	2.28353e+07	1.55237e+07	2.1911e+07	2.66275e+07	3.06239e+07	3.27985e+07	3.04694e+07	3.03774e+07	Det	Det	Det	Det
FALSE	High	Unambiguous	NFVAPHLAQPVGNQPLPPGAK			1.02537e-06	0	2.483	1	1	1	NP_598772	GeneID:21379 Tbrg4	NP_598772	0	2152.17	21	0.468	-1.09	0.0222424	0.204804	33.49	22.0858	69.4	130.6	98.94	18.37	4	4	21.9	173.6	144.1	4.7	100.9	110.8	99.6	144.4	395394	3.13637e+06	2602511	85792	1.82294e+06	2.00252e+06	1.7988e+06	2.60894e+06	Imp	Det	Det	Imp
FALSE	High	Unambiguous	NIANPTATLLASCMMLDHLK	1xCarbamidomethyl [C13]; 2xOxidation [M14; M15]	1xCarbamidomethyl [C13]; 2xOxidation [M14; M15]	2.69739e-12	0	4.429	1	1	9	NP_032349	GeneID:15929 Idh3g	NP_032349	0	2246.1	20	1.042	0.06	0.837706	0.999978	48.81	23.1994	106	94	54.19	13.45	4	4	203.3	115.9	69.9	71.8	81.6	80.4	101.4	75.7	1.23023e+07	7.01276e+06	4229031	4.34583e+06	4.93412e+06	4.8634e+06	6.13539e+06	4.57704e+06	Det	Det	Det	Det
FALSE	High	Unambiguous	NIANPTATLLASCMMLDHLK	1xCarbamidomethyl [C13]; 1xOxidation [M]	1xCarbamidomethyl [C13]; 1xOxidation [M14; M15]	2.83524e-15	0	5.485	1	1	10	NP_032349	GeneID:15929 Idh3g	NP_032349	0	2230.1	20	0.912	-0.13	0.783158	0.999978	121.7	22.2036	95.4	104.6	173.48	151.03	4	4	0.3	30.5	453.4	19.8	27.8	1.4	26.2	240.6	32926.6	3.05141e+06	45324256	1.97981e+06	2.77495e+06	139860	2.61653e+06	2.40557e+07	Det	Det	Det	Det
FALSE	High	Unambiguous	NLADQGIINYPYSTR			9.44123e-13	0	4.588	1	2	16	NP_082182	GeneID:219189 Vwa8	NP_776119; NP_082182	0	1724.86	15	1.797	0.85	0.018382	0.177592	120.79	23.7984	128.5	71.5	96.09	27.7	4	4	317.3	97.4	3.5	129.6	70.2	55.7	83.3	43.1	2.79372e+07	8.57531e+06	308620	1.1409e+07	6.17929e+06	4.90321e+06	7.33547e+06	3.79105e+06	Det	Det	Imp	Det
FALSE	High	Unambiguous	NLADAAIETNTEDSLEPELENYK			4.98438e-16	0	5.964	1	2	8	NP_082182	GeneID:219189 Vwa8	NP_776119; NP_082182	0	2579.2	23	0.839	-0.25	0.611895	0.99931	49.33	23.904	91.2	108.8	47.96	27.7	4	4	44	92.8	156.7	92.2	63.1	130.5	112.6	108	3.92571e+06	8.28377e+06	13987293	8.22751e+06	5.62911e+06	1.16491e+07	1.00519e+07	9.63559e+06	Det	Det	Det	Det
FALSE	High	Unambiguous	NKVEDAFYKGELR			4.79872e-11	0	3.993	1	1	2	NP_080687	GeneID:67851 1700021F05Rik	NP_080687	2	1568.81	13	0.713	-0.49	0.337845	0.908198	14.42	22.7816	83	117	60.63	8.97	4	4	10	114.4	96.7	80.6	131.2	136.5	118	112.5	351160	4.00714e+06	3.38749e+06	2.82367e+06	4.59255e+06	4.77967e+06	4.13367e+06	3.93813e+06	Imp	Det	Det	Det
FALSE	High	Unambiguous	NKFPGDSVVTGR			1.90099e-08	0	3.087	1	1	32	NP_080111	GeneID:66904 Pccb	NP_080111	1	1276.66	12	0.838	-0.25	0.588251	0.998834	6.56	24.924	89.9	110.1	6.51	6.09	4	4	88.8	100.8	88.1	89.8	106.5	114.2	99.6	112.3	1.52664e+07	1.73246e+07	15144920	1.54404e+07	1.8316e+07	1.96446e+07	1.71238e+07	1.93037e+07	Det	Det	Det	Det
FALSE	High	Unambiguous	NHVAGQMLHGGGSK			7.39495e-13	0	4.625	1	1	30	NP_031786	GeneID:12908 Crat	NP_031786	0	1392.68	14	0.672	-0.57	0.242201	0.811883	25.15	22.1072	77.1	122.9	68.74	25.77	4	4	63	128.7	9	101	111.8	156.2	144.7	85.6	1.54144e+06	3.14902e+06	219642	2.47141e+06	2.73391e+06	3.82183e+06	3.54048e+06	2.09359e+06	Det	Det	Det	Det
FALSE	High	Unambiguous	NHQGLLLMDTTFR			1.7591e-07	0	2.75	1	2	10	NP_001156418	GeneID:18563 Pcx	NP_032823; NP_001156418	0	1545.78	13	0.785	-0.35	0.410873	0.940159	23.53	24.7373	87.9	112.1	35.16	13.42	4	4	51.3	94	81.6	126.2	110.4	93.6	112.7	130.2	7.82832e+06	1.43512e+07	1.24538e+07	1.92786e+07	1.68627e+07	1.42881e+07	1.72146e+07	1.98861e+07	Det	Det	Det	Det
FALSE	High	Unambiguous	NHGVVMPDANK			8.11124e-09	0	3.216	1	1	29	NP_598803	GeneID:104776 Aldh6a1	NP_598803	0	1181.57	11	0.661	-0.6	0.0849722	0.480285	17.74	25.4593	83.1	116.9	35.09	16.71	4	4	100.9	97.4	41.6	72.5	116.8	150	119.4	101.4	2.60235e+07	2.51106e+07	10737178	1.86837e+07	3.0104e+07	3.86835e+07	3.07929e+07	2.6138e+07	Det	Det	Det	Det
FALSE	High	Unambiguous	NGVVVVATSNRPPEDLYK			1.77656e-13	0	4.841	1	1	16	NP_665686	GeneID:215951 Lace1	NP_665686	0	1958.03	18	1.038	0.05	0.835376	0.999978	12.24	23.7645	100.5	99.5	42.55	7.39	4	4	87.5	183.9	92.3	85.7	87	90.9	78.9	93.8	7.42483e+06	1.56107e+07	7.83438e+06	7.27248e+06	7.38442e+06	7.71961e+06	6.6995e+06	7.9666e+06	Det	Det	Det	Det
FALSE	High	Unambiguous	NGSYDIGMACGVESMSLSGMGNPGNISSR	1xCarbamidomethyl [C10]	1xCarbamidomethyl [C10]	2.14089e-08	0	3.069	1	1	1	NP_570934	GeneID:113868 Acaa1a	NP_570934	0	2948.26	29
FALSE	High	Unambiguous	NGHNEMDEPMFTQPLMYK	1xOxidation [M]	1xOxidation [M6; M10; M16]	2.34816e-12	0	4.45	1	4	31	NP_001239216	GeneID:18293 Ogdh	NP_001239212; NP_001239211; NP_001239216; NP_001239217	0	2197.94	18	1.123	0.17	0.451602	0.956065	25.3	25.3314	108.6	91.4	11.23	20.16	4	4	102.7	116.2	90.6	114.7	115.8	80.6	75.8	103.7	2.45694e+07	2.77938e+07	2.1689e+07	2.74397e+07	2.7698e+07	1.92872e+07	1.81422e+07	2.48045e+07	Det	Det	Det	Det
FALSE	High	Unambiguous	NGHNEMDEPMFTQPLMYK			4.98438e-16	0	6.162	1	4	28	NP_001239216	GeneID:18293 Ogdh	NP_001239212; NP_001239211; NP_001239216; NP_001239217	0	2181.94	18	1.103	0.14	0.428278	0.947755	15.84	27.8913	104	96	14.16	10.01	4	4	110.3	103.3	122.1	86.4	97.4	80.4	99.8	100.2	1.48972e+08	1.39503e+08	1.64889e+08	1.16635e+08	1.31499e+08	1.08547e+08	1.34747e+08	1.35349e+08	Det	Det	Det	Det
FALSE	High	Unambiguous	NGGLGHMNITLLSDITK	1xOxidation [M7]	1xOxidation [M7]	1.74749e-11	0	4.146	1	1	21	NP_031478	GeneID:11757 Prdx3	NP_031478	0	1799.93	17	0.953	-0.07	0.970318	0.999978	23.41	24.8095	96.6	103.4	21.84	21.55	4	4	74.4	106.4	121.9	85.7	95.8	77	129.7	109.2	1.22245e+07	1.74917e+07	2.00381e+07	1.40874e+07	1.57532e+07	1.26635e+07	2.13206e+07	1.79458e+07	Det	Det	Det	Det
FALSE	High	Unambiguous	NGGLGHMNITLLSDITK			4.98438e-16	0	5.982	1	1	19	NP_031478	GeneID:11757 Prdx3	NP_031478	0	1783.94	17	1.056	0.08	0.578642	0.997903	24.79	27.9832	101.2	98.8	23.54	7.72	4	4	134.9	76	97.4	106.2	99	101.7	85.4	99.5	1.96955e+08	1.11005e+08	142217484	1.54994e+08	1.44499e+08	1.48483e+08	1.24619e+08	1.45208e+08	Det	Det	Det	Det
FALSE	High	Unambiguous	NGFLLDGFPR			4.82261e-08	0	2.946	1	2	13	NP_001029138	GeneID:11637 Ak2	NP_058591; NP_001029138	0	1135.59	10	0.921	-0.12	0.889046	0.999978	19.85	24.6291	95.9	104.1	14.72	52.55	4	4	91.1	124.6	93.9	108.2	101.8	139.1	117.6	23.8	1.24045e+07	1.69679e+07	12790935	1.47328e+07	1.38602e+07	1.89497e+07	1.60196e+07	3.24537e+06	Det	Det	Det	Det
FALSE	High	Unambiguous	NGEFFMSPHDFVTR	1xOxidation [M6]	1xOxidation [M6]	2.98811e-06	0	2.321	1	2	3	NP_056644	GeneID:50799 Slc25a13	NP_001171043; NP_056644	0	1699.75	14	0.866	-0.21	0.723452	0.999978	46.62	21.8418	92.8	107.2	60.54	35.11	4	4	23.3	100.5	156.3	82.1	88.2	69.3	124.7	155.6	474721	2.0481e+06	3.18512e+06	1.67329e+06	1.79721e+06	1.41207e+06	2.54084e+06	3.17147e+06	Imp	Det	Det	Det
FALSE	High	Unambiguous	NGEFFMSPHDFVTR			2.03407e-11	0	4.123	1	2	20	NP_056644	GeneID:50799 Slc25a13	NP_001171043; NP_056644	0	1683.76	14	1.206	0.27	0.324714	0.900093	17.19	26.4957	110.6	89.4	20.77	5.83	4	4	123.6	75.5	106.7	121.3	88.3	93.1	100.8	90.7	6.25328e+07	3.81753e+07	53961708	6.13731e+07	4.46457e+07	4.71148e+07	5.09914e+07	4.58704e+07	Det	Det	Det	Det
FALSE	High	Unambiguous	NGDTSVQEPLLNLER			4.79088e-08	0	2.947	1	1	1	NP_075749	GeneID:79044 Mrps34	NP_075749	0	1684.85	15	1.435	0.52	0.25527	0.830644	59.91	22.3846	118.4	81.6	61.02	25.73	4	4	16.2	159.9	157.1	107	107.7	74.2	111.9	66.2	401242	3.97112e+06	3901627	2.65746e+06	2.67381e+06	1.84351e+06	2.77847e+06	1.64308e+06	Imp	Det	Det	Det
FALSE	High	Unambiguous	NFYVDGHIPKPH			9.79063e-07	0	2.49	1	1	1	NP_001034913	GeneID:68165 Fdx1l	NP_001034913	0	1423.71	12	1.061	0.09	0.896381	0.999978	32.76	21.9535	104.4	95.6	76.84	5.79	4	4	264.5	63.9	99.1	67.7	82	72.6	77.2	72.9	7.64851e+06	1.84724e+06	2.8647e+06	1.9584e+06	2.37217e+06	2.10061e+06	2.23194e+06	2.10906e+06	Det	Det	Det	Det
FALSE	High	Unambiguous	NFYFLEMNTR			1.69357e-06	0	2.407	1	1	11	NP_659093	GeneID:110821 Pcca	NP_659093	0	1334.62	10	0.815	-0.29	0.458993	0.959843	19.27	25.209	89.8	110.2	23.99	10.95	4	4	89.6	67.5	121.1	89.6	91.9	120.4	110	109.8	1.9926e+07	1.50118e+07	26934228	1.99185e+07	2.04381e+07	2.6774e+07	2.44499e+07	2.44157e+07	Det	Det	Det	Det
FALSE	High	Unambiguous	NFTDVHPDYGAR			7.0611e-09	0	3.237	1	1	15	NP_033934	GeneID:12359 Cat	NP_033934	0	1391.63	12	0.833	-0.26	0.520519	0.975351	8.9	25.1526	91.9	108.1	11.99	4.43	4	4	107.5	95.5	85	83.4	108	113.5	104	103.1	2.21928e+07	1.97061e+07	1.75446e+07	1.72243e+07	2.22971e+07	2.34285e+07	2.14614e+07	2.12787e+07	Det	Det	Det	Det
FALSE	High	Unambiguous	NLCWGSQSQPLYETVEDNDVK	1xCarbamidomethyl [C3]	1xCarbamidomethyl [C3]	4.98438e-16	0	6.676	1	1	4	NP_067531	GeneID:59054 Mrps30	NP_067531	0	2482.12	21	2.596	1.38	0.00637538	0.0786519	120.46	22.0441	145.1	54.9	38.78	97.12	4	4	178.1	94.9	72.8	141.5	12.1	123.4	161.7	15.6	3.50786e+06	1.86797e+06	1.4326e+06	2.7855e+06	238251	2.43047e+06	3.18359e+06	306921	Det	Det	Det	Det
FALSE	High	Unambiguous	NASDMIDKLTLTFNR			1.67962e-11	0	4.152	1	2	6	NP_065640	GeneID:11949 Atp5c1	NP_001106209; NP_065640	1	1738.88	15	0.309	-1.7	0.000617226	0.0113793	10.91	22.1274	54.4	145.6	80.71	70.35	4	4	5.5	88.8	26.6	64.2	151.8	75.1	307.3	80.7	158844	2.58097e+06	772939	1.86457e+06	4.41026e+06	2.18074e+06	8.92543e+06	2.34543e+06	Imp	Det	Det	Det
FALSE	High	Unambiguous	NAPSPAATSSLAISR			1.58534e-10	0	3.812	1	1	12	NP_663418	GeneID:217666 L2hgdh	NP_663418	0	1442.76	15	0.768	-0.38	0.373609	0.925857	9.7	24.5367	86.4	113.6	17.63	2.84	4	4	92.8	77.5	109.7	76.1	113.9	113	110	107	1.29443e+07	1.0811e+07	15298923	1.06229e+07	1.58945e+07	1.57676e+07	1.53465e+07	1.4925e+07	Det	Det	Det	Det
FALSE	High	Unambiguous	MVNSNLASVEELK			7.97838e-11	0	3.916	1	1	28	NP_032836	GeneID:18597 Pdha1	NP_032836	0	1433.73	13	1.44	0.53	0.0255397	0.225829	42.43	29.4873	125.8	74.2	29.07	32.74	4	4	79.3	100.5	153.8	139.4	66.8	72.9	65.6	121.6	3.5861e+08	4.54503e+08	695666794	6.304e+08	3.02079e+08	3.2978e+08	2.9672e+08	5.49833e+08	Det	Det	Det	Det
FALSE	High	Unambiguous	MVIWGANAYVTEEDSR			3.55349e-13	0	4.736	1	1	8	NP_080788	GeneID:68021 Bphl	NP_080788	0	1840.85	16	0.889	-0.17	0.76679	0.999978	29.36	22.4927	95.7	104.3	29.7	19.49	4	4	61.4	80.5	108.3	123.3	92.9	88.2	111.4	133.9	2.03877e+06	2.67141e+06	3.59491e+06	4.09363e+06	3.08277e+06	2.92766e+06	3.69877e+06	4.44445e+06	Det	Det	Det	Det
FALSE	High	Unambiguous	MVLDSILTTHER			4.6048e-08	0	2.953	1	1	1	NP_942128	GeneID:52443 Mrpl48	NP_942128	0	1414.74	12	1.212	0.28	0.405137	0.939141	37.43	23.8605	113.1	86.9	64.27	67.06	4	4	5.7	126.5	145.7	158.1	109	100	149.6	5.4	366838	8.07862e+06	9306353	1.00979e+07	6.95958e+06	6.38359e+06	9.55057e+06	342990	Imp	Det	Det	Det
FALSE	High	Unambiguous	MVLAGVGVEHEHLVECARK	1xCarbamidomethyl [C16]	1xCarbamidomethyl [C16]	2.67086e-06	0	2.338	1	1	1	NP_775272	GeneID:66865 Pmpca	NP_775272	1	2134.09	19	5.508	2.46	0.000290597	0.00574296	93.93	20.0638	177.6	22.4	48.54	80.03	4	4	57.6	201.3	247.6	161	70.8	13.4	32.7	15.7	349009	1.21984e+06	1.50075e+06	975677	428898	81190.2	198075	95155.6	Imp	Det	Det	Det
FALSE	High	Unambiguous	MVLAGVGVEHEHLVECAR	1xCarbamidomethyl [C16]	1xCarbamidomethyl [C16]	4.98438e-16	0	6.525	1	1	10	NP_775272	GeneID:66865 Pmpca	NP_775272	0	2005.99	18	1.903	0.93	0.00444661	0.059104	142.9	24.3394	145.2	54.8	82.76	77.56	4	4	1.7	111.1	263.4	144.5	29.8	72.2	31.7	145.5	223138	1.44166e+07	3.41872e+07	1.87599e+07	3.86961e+06	9.37726e+06	4.10993e+06	1.88898e+07	Imp	Det	Det	Det
FALSE	High	Unambiguous	MVLAAAGGVEHQQLLDLAQK	1xOxidation [M1]	1xOxidation [M1]	4.98438e-16	0	6.539	1	1	49	NP_079683	GeneID:22273 Uqcrc1	NP_079683	0	2108.12	20	0.86	-0.22	0.586423	0.998834	36.01	27.9578	90.2	109.8	41.75	32.74	4	4	86.6	67.5	84.1	160.9	136	56.9	108.8	99.3	1.30961e+08	1.0198e+08	1.27095e+08	2.43298e+08	2.05623e+08	8.60356e+07	1.64426e+08	1.50102e+08	Det	Det	Det	Det
FALSE	High	Unambiguous	MVLAAAGGVEHQQLLDLAQK			4.98438e-16	0	8.694	1	1	129	NP_079683	GeneID:22273 Uqcrc1	NP_079683	0	2092.12	20	1.176	0.23	0.333661	0.902136	48.92	30.8971	109.1	90.9	27.41	42.71	4	4	130.2	64.6	100.5	96.4	77	81.2	167.4	82.8	1.57738e+09	7.82602e+08	1.21763e+09	1.1681e+09	9.32708e+08	9.83836e+08	2.028e+09	1.00293e+09	Det	Det	Det	Det
FALSE	High	Unambiguous	MVGVPAAFDMMLTGR	2xOxidation [M10; M]	2xOxidation [M1; M10; M11]	3.9495e-09	0	3.325	1	1	13	NP_849209	GeneID:97212 Hadha	NP_849209	0	1627.76	15	1.02	0.03	0.790023	0.999978	16.51	25.7795	100.2	99.8	11.08	17.19	4	4	95.6	93.8	95.7	117.3	92.8	83.5	97.7	123.4	3.09735e+07	3.03728e+07	3.10015e+07	3.798e+07	3.0064e+07	2.70529e+07	3.16431e+07	3.99769e+07	Det	Det	Det	Det
FALSE	High	Unambiguous	MVGVPAAFDMMLTGR	1xOxidation [M]	1xOxidation [M1; M10; M11]	1.32213e-08	0	3.142	1	1	17	NP_849209	GeneID:97212 Hadha	NP_849209	0	1611.77	15	1.434	0.52	0.0775939	0.457732	122.85	25.8099	183.7	16.3	115.37	195.12	4	4	276.3	2.6	215.5	1.4	2.9	1.5	298.6	1.2	3.36411e+07	312726	2.62416e+07	170852	353731	181551	3.63552e+07	143088	Det	Imp	Det	Imp
FALSE	High	Unambiguous	MVFINNIALAQMK			6.31141e-09	0	3.254	1	1	9	NP_082509	GeneID:72416 Lrpprc	NP_082509	0	1492.8	13	1.218	0.28	0.250819	0.823189	35.71	25.5442	110.7	89.3	17.21	67.34	4	4	118.6	93.9	143.9	118	81.8	111.5	128	4.3	3.02708e+07	2.39775e+07	3.67413e+07	3.01216e+07	2.0879e+07	2.84588e+07	3.26667e+07	1.1061e+06	Det	Det	Det	Det
FALSE	High	Unambiguous	MVCASTCYR	2xCarbamidomethyl [C3; C7]	2xCarbamidomethyl [C3; C7]	6.94555e-07	0	2.542	1	1	3	NP_076126	GeneID:71984 Sars2	NP_076126	0	1147.47	9	0.94	-0.09	0.984208	0.999978	24.54	21.2218	96.9	103.1	48.14	12.89	4	4	31.2	136.5	104.1	94.7	127.1	101.3	110.1	94.9	394514	1.72859e+06	1.31837e+06	1.19896e+06	1.60937e+06	1.2828e+06	1.39454e+06	1.20155e+06	Imp	Det	Det	Det
FALSE	High	Unambiguous	MVAQEGPTAFYK			2.99799e-08	0	3.018	1	1	8	NP_033490	GeneID:22229 Ucp3	NP_033490	0	1341.65	12	1.623	0.7	0.0804965	0.466834	8.35	23.4478	124.9	75.1	5.92	5.87	4	4	125.4	124.7	131.2	113.6	72.3	73.5	77	82.3	7.91092e+06	7.86237e+06	8272965	7.1666e+06	4.56162e+06	4.63385e+06	4.85958e+06	5.1897e+06	Det	Det	Det	Det
FALSE	High	Unambiguous	MVAGLDTIGLSK			7.01463e-09	0	3.238	1	1	11	NP_082509	GeneID:72416 Lrpprc	NP_082509	0	1204.66	12	1.491	0.58	0.0343266	0.278509	33.83	25.5889	120.6	79.4	15.12	33.64	4	4	129.4	115.8	120.3	89.4	76.9	78.4	128.3	61.5	3.57315e+07	3.19758e+07	33229322	2.46789e+07	2.12351e+07	2.16622e+07	3.5424e+07	1.69826e+07	Det	Det	Det	Det
FALSE	High	Unambiguous	MTPSGYTLDQCIQTGVDNPGHPFIK	1xCarbamidomethyl [C11]; 1xOxidation [M1]	1xCarbamidomethyl [C11]; 1xOxidation [M1]	4.98438e-16	0	7.197	1	1	84	NP_940807	GeneID:76722 Ckmt2	NP_940807	0	2792.3	25	1.029	0.04	0.778273	0.999978	45.31	28.3766	102.5	97.5	43.93	16.54	4	4	41.2	86.9	132.6	128.6	125	84.4	104.2	97.1	8.01495e+07	1.69274e+08	2.58242e+08	2.50356e+08	2.43473e+08	1.64438e+08	2.02987e+08	1.89072e+08	Det	Det	Det	Det
FALSE	High	Unambiguous	MTPSGYTLDQCIQTGVDNPGHPFIK	1xCarbamidomethyl [C11]	1xCarbamidomethyl [C11]	4.98438e-16	0	8.539	1	1	70	NP_940807	GeneID:76722 Ckmt2	NP_940807	0	2776.31	25	0.647	-0.63	0.00567373	0.0721993	25.64	31.2895	84.4	115.6	73.23	18.5	4	4	1.9	69.6	132.7	101.3	106.9	115.2	157.4	114.9	2.84033e+07	1.03267e+09	1.96884e+09	1.50292e+09	1.58596e+09	1.71e+09	2.33619e+09	1.70542e+09	Det	Det	Det	Det
FALSE	High	Unambiguous	MTLSDPSEMDELMSEEAYEK			4.98438e-16	0	6.845	1	1	16	NP_080848	GeneID:68133 Gcsh	NP_080848	0	2334.97	20	0.962	-0.06	0.978373	0.999978	39.47	25.4502	96.5	103.5	35.9	11.02	4	4	65	109.2	80.5	147	100	101.3	111.7	85.1	1.66826e+07	2.80393e+07	20672015	3.77429e+07	2.56737e+07	2.6012e+07	2.8678e+07	2.18384e+07	Det	Det	Det	Det
FALSE	High	Unambiguous	MTEQPMMCAYCVTEPSAGSDVAAIK	2xCarbamidomethyl [C8; C11]; 2xOxidation [M6; M]	2xCarbamidomethyl [C8; C11]; 2xOxidation [M1; M6; M7]	4.98438e-16	0	7.03	1	1	23	NP_031408	GeneID:11364 Acadm	NP_031408	0	2779.18	25	0.748	-0.42	0.3232	0.89922	28.15	24.3063	85.6	114.4	51.22	30.27	4	4	65.9	159.2	54.3	87.6	77	151.1	115.4	89.5	8.80984e+06	2.1265e+07	7.2606e+06	1.17021e+07	1.02823e+07	2.01918e+07	1.54231e+07	1.19569e+07	Det	Det	Det	Det
FALSE	High	Unambiguous	MTEQPMMCAYCVTEPSAGSDVAAIK	2xCarbamidomethyl [C8; C11]; 1xOxidation [M]	2xCarbamidomethyl [C8; C11]; 1xOxidation [M1; M6; M7]	4.98438e-16	0	8.319	1	1	149	NP_031408	GeneID:11364 Acadm	NP_031408	0	2763.18	25	1.01	0.01	0.789129	0.999978	28.04	27.3148	104.8	95.2	22.97	12.48	4	4	76.6	91.7	130.7	111.8	89.7	92.1	91.9	115.4	7.48851e+07	8.96365e+07	1.27773e+08	1.0927e+08	8.76553e+07	8.99968e+07	8.98141e+07	1.12779e+08	Det	Det	Det	Det
FALSE	High	Unambiguous	MTEQPMMCAYCVTEPSAGSDVAAIK	2xCarbamidomethyl [C8; C11]	2xCarbamidomethyl [C8; C11]	4.98438e-16	0	7.191	1	1	25	NP_031408	GeneID:11364 Acadm	NP_031408	0	2747.19	25	1.14	0.19	0.451658	0.956065	26.27	28.9071	103.5	96.5	30.66	27.07	4	4	61.2	128.9	99.4	128.7	99.5	111.6	57.8	113	1.54228e+08	3.24779e+08	250471695	3.24442e+08	2.50877e+08	2.81198e+08	1.45638e+08	2.84807e+08	Det	Det	Det	Det
FALSE	High	Unambiguous	MTDSHGSYAHVTIR	1xOxidation [M1]	1xOxidation [M1]	4.61234e-11	0	3.999	1	2	6	NP_082182	GeneID:219189 Vwa8	NP_776119; NP_082182	0	1590.73	14	0.79	-0.34	0.58832	0.998834	52.06	21.5408	84.7	115.3	74.61	10.52	4	4	14.3	71.8	175.7	97.3	119.8	115.6	93.5	111.9	251735	1.26828e+06	3.10127e+06	1.71847e+06	2.11451e+06	2.04122e+06	1.65056e+06	1.97602e+06	Det	Det	Det	Det
FALSE	High	Unambiguous	MTDSHGSYAHVTIR			2.13377e-14	0	5.162	1	2	36	NP_082182	GeneID:219189 Vwa8	NP_776119; NP_082182	0	1574.74	14	0.938	-0.09	0.941976	0.999978	23.04	25.4429	94.9	105.1	27.75	16.51	4	4	138.8	90.7	77	88.4	121.8	107.3	91.6	84.3	3.88367e+07	2.53835e+07	2.15371e+07	2.47211e+07	3.40693e+07	3.00287e+07	2.56303e+07	2.35853e+07	Det	Det	Det	Det
FALSE	High	Unambiguous	MVNSNLASVEELK	1xOxidation [M1]	1xOxidation [M1]	1.42641e-10	0	3.828	1	1	7	NP_032836	GeneID:18597 Pdha1	NP_032836	0	1449.73	13	1.026	0.04	0.777231	0.999978	80.52	25.6553	109.4	90.6	74.05	29.45	4	4	1.1	87	134.3	167.2	93.3	83.7	86	147.5	276015	2.1402e+07	33021786	4.11162e+07	2.29371e+07	2.05769e+07	2.11381e+07	3.62749e+07	Imp	Det	Det	Det
FALSE	High	Unambiguous	NAQAMADALLK			2.32507e-06	0	2.359	1	2	1	NP_082506	GeneID:108037 Shmt2	NP_001239245; NP_082506	0	1145.6	11	1.009	0.01	0.957726	0.999978	61.06	23.5171	101.8	98.2	62.79	13.32	4	4	18	156.2	82.6	132	110.5	118.2	91.9	90.6	1.15832e+06	1.00421e+07	5.31015e+06	8.48287e+06	7.0995e+06	7.59555e+06	5.90948e+06	5.82149e+06	Det	Det	Det	Det
FALSE	High	Unambiguous	MVPPVQVSPLIK			9.64625e-08	0	2.841	1	1	33	NP_031533	GeneID:11958 Atp5k	NP_031533	0	1307.78	12	1.148	0.2	0.34422	0.91125	26.22	27.4843	102.5	97.5	19.13	19.27	4	4	85.6	132.6	103	97.4	110.3	82.3	76.9	112	9.11477e+07	1.41249e+08	109665258	1.037e+08	1.17474e+08	8.76562e+07	8.18788e+07	1.19335e+08	Det	Det	Det	Det
FALSE	High	Unambiguous	MVVPSMANQVIDR			5.4491e-10	0	3.625	1	1	17	NP_848914	GeneID:338350 Acad12	NP_848914	0	1459.74	13	1.136	0.18	0.44972	0.955685	17.46	27.0072	106.4	93.6	16.63	8.74	4	4	103.8	123	81.3	109.6	107.1	92.2	95.6	87.5	8.06965e+07	9.55865e+07	63208320	8.5173e+07	8.32431e+07	7.17053e+07	7.43224e+07	6.79957e+07	Det	Det	Det	Det
FALSE	High	Unambiguous	NAPPFLEDPSQLTPK			7.15496e-09	0	3.235	1	1	6	NP_035721	GeneID:21855 Timm17b	NP_035721	0	1653.85	15	1.233	0.3	0.476973	0.965348	33.2	23.0682	112.9	87.1	66.37	18.19	4	4	2.4	152.7	121.4	129.4	82.7	115.9	112	83.4	102891	6.46162e+06	5138136	5.47367e+06	3.50095e+06	4.90609e+06	4.73895e+06	3.52783e+06	Imp	Det	Det	Det
FALSE	High	Unambiguous	NAPLAGFGYGLPISR			3.96252e-11	0	4.022	1	1	7	NP_038771	GeneID:27273 Pdk4	NP_038771	0	1532.82	15	1.112	0.15	0.625978	0.999978	24.68	23.9448	106.3	93.7	35.02	7.48	4	4	89.4	109	81.3	168.1	96.4	84	81.8	90	8.64792e+06	1.05424e+07	7866758	1.62628e+07	9.32924e+06	8.12784e+06	7.90934e+06	8.70915e+06	Det	Det	Det	Det
FALSE	High	Unambiguous	NAPENLDEQIKK			5.90817e-09	0	3.264	1	1	15	NP_766266	GeneID:229211 Acad9	NP_766266	1	1398.72	12	1.099	0.14	0.709756	0.999978	17.58	23.2614	101.2	98.8	13.86	13.39	4	4	125.7	102.9	93	97.4	105	105.8	91.2	79	7.1983e+06	5.89665e+06	5.32725e+06	5.58032e+06	6.01566e+06	6.06164e+06	5.22167e+06	4.52479e+06	Det	Det	Det	Det
FALSE	High	Unambiguous	NAPENLDEQIK			1.73889e-06	0	2.403	1	1	9	NP_766266	GeneID:229211 Acad9	NP_766266	0	1270.63	11	1.218	0.28	0.381426	0.930182	20.24	24.2323	109.8	90.2	13.07	12.57	4	4	111.4	107.1	127.7	92.9	104.5	91.6	87.8	77	1.25085e+07	1.20259e+07	14341359	1.0429e+07	1.17309e+07	1.02896e+07	9.85557e+06	8.64755e+06	Det	Det	Det	Det
FALSE	High	Unambiguous	NAPCILFIDEIDAVGRK	1xCarbamidomethyl [C4]	1xCarbamidomethyl [C4]	2.0026e-15	0	5.544	1	1	2	NP_081406	GeneID:69597 Afg3l2	NP_081406	1	1931.01	17	1.756	0.81	0.0902334	0.494753	70.63	22.7891	118.7	81.3	162.89	43.34	4	4	603.9	33.8	35.1	28.7	12.9	19.6	28.4	37.5	7.78106e+06	435840	452485	370027	166681	252939	365755	483166	Det	Imp	Imp	Imp
FALSE	High	Unambiguous	NANCSIEESFQR	1xCarbamidomethyl [C4]	1xCarbamidomethyl [C4]	4.30346e-09	0	3.312	1	1	8	NP_032280	GeneID:15356 Hmgcl	NP_032280	0	1454.63	12	1.012	0.02	0.789369	0.999978	9.14	24.7123	100.6	99.4	5.08	8.39	4	4	97.5	101.7	107.8	96.5	109.9	100.1	96.6	89.9	1.53342e+07	1.60096e+07	16954910	1.51874e+07	1.72853e+07	1.57565e+07	1.52016e+07	1.41464e+07	Det	Det	Det	Det
FALSE	High	Unambiguous	NALVSHLDGTTPVCEDIGR	1xCarbamidomethyl [C14]	1xCarbamidomethyl [C14]	4.98438e-16	0	7.154	1	1	89	NP_079683	GeneID:22273 Uqcrc1	NP_079683	0	2054	19	1.071	0.1	0.702749	0.999978	5.56	31.0798	103.1	96.9	20.15	3.61	4	4	93.9	98	98.5	140	89	95.9	90.2	94.5	1.2043e+09	1.25673e+09	1.26242e+09	1.79455e+09	1.14066e+09	1.22987e+09	1.15707e+09	1.21198e+09	Det	Det	Det	Det
FALSE	High	Unambiguous	NALPTPSDDPTALMTDPK			1.65759e-11	0	4.154	1	1	5	NP_032186	GeneID:14775 Gpx1	NP_032186	0	1883.91	18	2.235	1.16	0.0278149	0.240275	48.27	21.9983	138.2	61.8	103.1	19.33	4	4	400.3	51.3	82.4	97.5	34.8	42.1	53.5	38.1	1.42861e+07	1.83043e+06	2939203	3.47999e+06	1.24072e+06	1.50369e+06	1.90891e+06	1.36147e+06	Det	Det	Det	Det
FALSE	High	Unambiguous	NAIHTYTQAGSHMAAK			2.29328e-15	0	5.521	1	1	33	NP_033934	GeneID:12359 Cat	NP_033934	0	1700.82	16	0.751	-0.41	0.318261	0.895168	23.04	24.7339	81.9	118.1	33.09	15.71	4	4	122.3	97.2	59.8	67.5	125.7	128.8	108.4	90.2	1.98599e+07	1.5774e+07	9.70774e+06	1.09652e+07	2.04116e+07	2.09173e+07	1.76005e+07	1.46519e+07	Det	Det	Det	Det
FALSE	High	Unambiguous	NALANPLYCPDYR	1xCarbamidomethyl [C9]	1xCarbamidomethyl [C9]	1.47429e-10	0	3.823	1	1	71	NP_080175	GeneID:67003 Uqcrc2	NP_080175	0	1566.74	13	1.089	0.12	0.624621	0.999978	15.43	30.4173	104.3	95.7	10.28	14.02	4	4	92.8	105.7	99.2	117.8	113.9	90.1	98	82.4	7.55667e+08	8.60574e+08	808134804	9.59555e+08	9.27898e+08	7.33763e+08	7.98528e+08	6.71206e+08	Det	Det	Det	Det
FALSE	High	Unambiguous	NAGVEGSLIVEK			4.82261e-08	0	2.946	1	1	30	NP_034607	GeneID:15510 Hspd1	NP_034607	0	1215.66	12	1.015	0.02	0.905405	0.999978	13.55	28.5949	101.6	98.4	15.36	5.4	4	4	92.6	91.3	104.8	125.7	97.5	103.2	91.4	93.4	2.06828e+08	2.03917e+08	2.33965e+08	2.80603e+08	2.17741e+08	2.30389e+08	2.04058e+08	2.08544e+08	Det	Det	Det	Det
FALSE	High	Unambiguous	NACGSDYDFDVFVVR	1xCarbamidomethyl [C3]	1xCarbamidomethyl [C3]	9.16494e-11	0	3.895	1	1	6	NP_598427	GeneID:17995 Ndufv1	NP_598427	0	1763.77	15	2.234	1.16	1.57458e-05	0.000428255	143.85	27.5987	194.3	5.7	116.47	198.58	4	4	302.4	1.1	240.9	0.1	0.4	0.4	254.2	0.5	1.30431e+08	453132	103885381	27585.3	180988	192046	1.09621e+08	214166	Det	Imp	Det	Imp
FALSE	High	Unambiguous	NAAPILHLSGMDVTVVK			3.6529e-15	0	5.442	1	1	7	NP_076027	GeneID:69923 Agk	NP_076027	0	1764.97	17	1.227	0.29	0.385625	0.930182	34.14	24.0222	110.2	89.8	28.37	13.73	4	4	111.3	146.4	70	113.1	92.2	90.9	73.2	102.9	1.03839e+07	1.36503e+07	6529204	1.05517e+07	8.59571e+06	8.47306e+06	6.82346e+06	9.59817e+06	Det	Det	Det	Det
FALSE	High	Unambiguous	NAAGNFYINDK			8.34211e-08	0	2.863	1	1	15	NP_780647	GeneID:212647 Aldh4a1	NP_780647	0	1226.58	11	0.905	-0.14	0.719044	0.999978	7.76	26.5284	92.9	107.1	7.85	6.87	4	4	89.4	93.3	105.4	90.2	111.4	111.9	97.8	100.6	4.88747e+07	5.10207e+07	57659596	4.93468e+07	6.0894e+07	6.11753e+07	5.35049e+07	5.50126e+07	Det	Det	Det	Det
FALSE	High	Unambiguous	MYKEEGLNAFYK	1xOxidation [M1]	1xOxidation [M1]	2.80645e-08	0	3.028	1	1	22	NP_598429	GeneID:18674 Slc25a3	NP_598429	1	1508.71	12	0.755	-0.41	0.367541	0.922862	19.21	23.8959	81.1	118.9	23.78	25.45	4	4	110.5	82.3	61.6	83.3	109.7	142	134	76.6	9.54532e+06	7.10878e+06	5.31762e+06	7.19278e+06	9.4745e+06	1.22646e+07	1.15771e+07	6.61217e+06	Det	Det	Det	Det
FALSE	High	Unambiguous	MYKEEGLNAFYK			2.48374e-10	0	3.744	1	1	37	NP_598429	GeneID:18674 Slc25a3	NP_598429	1	1492.71	12	0.896	-0.16	0.462509	0.959843	27.74	29.4248	98.7	101.3	29.12	22.61	4	4	114.6	108.4	54.1	102	96	121.6	127.4	76	4.3488e+08	4.11669e+08	205380300	3.87105e+08	3.64366e+08	4.61516e+08	4.83486e+08	2.88448e+08	Det	Det	Det	Det
FALSE	High	Unambiguous	MYHGIQDYDPNSPR			5.21161e-09	0	3.283	1	1	7	NP_034856	GeneID:16922 Phyh	NP_034856	0	1692.74	14	1.033	0.05	0.906048	0.999978	27.28	22.3144	102.8	97.2	37.36	13.96	4	4	166	85.4	75.8	106.1	91.8	108.8	88.1	78	5.29973e+06	2.72632e+06	2.42069e+06	3.38796e+06	2.93239e+06	3.47237e+06	2.81139e+06	2.49091e+06	Det	Det	Det	Det
FALSE	High	Unambiguous	MYDLVAGSQCLK	1xCarbamidomethyl [C10]	1xCarbamidomethyl [C10]	4.39682e-08	0	2.96	1	1	10	NP_001139292	GeneID:14571 Gpd2	NP_001139292	0	1384.66	12	0.94	-0.09	0.838372	0.999978	32.47	22.8282	103.9	96.1	30.41	19.1	4	4	73.9	120.8	78.2	136.6	90.6	125.4	89.2	85.3	3.15145e+06	5.15279e+06	3.33525e+06	5.82578e+06	3.86477e+06	5.34642e+06	3.8045e+06	3.63556e+06	Det	Det	Det	Det
FALSE	High	Unambiguous	MWDDLPEVVRK			3.22383e-08	0	3.007	1	1	12	NP_780386	GeneID:71911 Bdh1	NP_780386	1	1387.7	11	1.086	0.12	0.546729	0.986987	19.79	25.3155	105.3	94.7	14.67	10.97	4	4	99.2	105.3	85.7	122.1	92.7	91	112.8	91.1	2.30458e+07	2.4467e+07	19900856	2.83707e+07	2.15389e+07	2.11418e+07	2.62063e+07	2.11573e+07	Det	Det	Det	Det
FALSE	High	Unambiguous	MWDDLPEVVR			4.95987e-07	0	2.593	1	1	8	NP_780386	GeneID:71911 Bdh1	NP_780386	0	1259.61	10	0.999	0	0.904284	0.999978	32.31	26.6279	102.1	97.9	67.18	16.05	4	4	0.7	106.4	131.7	115.8	106.8	106.2	95.5	137	377635	5.68105e+07	70342776	6.18266e+07	5.70014e+07	5.66838e+07	5.09781e+07	7.31464e+07	Imp	Det	Det	Det
FALSE	High	Unambiguous	MVVPSMANQVIDR	1xOxidation [M]	1xOxidation [M1; M6]	2.52092e-09	0	3.393	1	1	7	NP_848914	GeneID:338350 Acad12	NP_848914	0	1475.73	13	1.098	0.13	0.786057	0.999978	39.6	22.2674	113.3	86.7	25.86	28.46	4	4	78	132.8	131.1	90.6	83.8	70.6	83.1	130	2.31606e+06	3.94085e+06	3.89036e+06	2.68979e+06	2.48604e+06	2.09568e+06	2.46566e+06	3.85906e+06	Det	Det	Det	Det
FALSE	High	Unambiguous	MVPPVQVSPLIK	1xOxidation [M1]	1xOxidation [M1]	2.50021e-06	0	2.348	1	1	21	NP_031533	GeneID:11958 Atp5k	NP_031533	0	1323.77	12	1.446	0.53	0.121959	0.585018	48.99	24.2277	115.4	84.6	42.94	21.42	4	4	51	156.2	147.4	98.6	104.3	99.5	78.4	64.5	5.49742e+06	1.68427e+07	1.58875e+07	1.0635e+07	1.12436e+07	1.07296e+07	8.45505e+06	6.95588e+06	Det	Det	Det	Det
FALSE	High	Unambiguous	NLDALENAQAIK			4.67373e-07	0	2.602	1	1	4	NP_001157215	GeneID:270151 Nlrx1	NP_001157215	0	1299.69	12	1.684	0.75	0.140368	0.629023	58.57	22.0426	125.5	74.5	73.43	35.17	4	4	3.8	143.5	117	216.5	108	52.2	59.4	99.6	84024.9	3.16852e+06	2.58425e+06	4.7812e+06	2.38643e+06	1.15354e+06	1.3129e+06	2.19942e+06	Imp	Det	Det	Det
FALSE	High	Unambiguous	NLDALENAQAIKK			9.97e-08	0	2.836	1	1	3	NP_001157215	GeneID:270151 Nlrx1	NP_001157215	1	1427.79	13	1.577	0.66	0.0791774	0.463095	12.33	23.6311	122.4	77.6	66.6	15.76	4	4	0.4	144.4	157.9	147.2	67.2	97.9	93.4	91.5	27839.5	8.93907e+06	9.7763e+06	9.11376e+06	4.16161e+06	6.06191e+06	5.78149e+06	5.66327e+06	Imp	Det	Det	Det
FALSE	High	Unambiguous	NLELTAVEGSDVHVR			2.11276e-12	0	4.466	1	1	6	NP_079573	GeneID:26922 Mecr	NP_079573	0	1638.84	15	1.373	0.46	0.205234	0.764618	83.11	24.1276	114	86	69.76	11.32	4	4	29.8	85.6	226	136.6	86.4	76.9	69.4	89.3	3.26929e+06	9.39782e+06	2.48252e+07	1.50009e+07	9.49113e+06	8.44998e+06	7.62247e+06	9.813e+06	Det	Det	Det	Det
FALSE	High	Unambiguous	NSPPPSSYPSVENTGGAVAGPHPGGSLLPTDEGLPK			4.98438e-16	0	7.808	1	1	8	NP_084363	GeneID:78330 Ndufv3	NP_084363	0	3483.7	36	1.067	0.09	0.811475	0.999978	60.03	22.8578	105.7	94.3	64.56	32.62	4	4	113.8	122.8	6.1	150.9	59.7	121.9	133.5	91.3	4.25491e+06	4.5928e+06	228425	5.64209e+06	2.23161e+06	4.55718e+06	4.99259e+06	3.41326e+06	Det	Det	Imp	Det
FALSE	High	Unambiguous	NSPLVSRLTLYDIAHTPGVAADLSHIETRANVK			4.98438e-16	0	6.795	1	1	1	NP_032643	GeneID:17448 Mdh2	NP_032643	2	3558.9	33	0.496	-1.01	0.0569347	0.378081	33.56	21.9516	48	152	108.77	87.15	4	4	2.2	11.1	160.2	109.4	9	252.6	63	192.6	30385.9	152018	2197587	1.50029e+06	123355	3.46476e+06	863692	2.64129e+06	Imp	Imp	Det	Det
FALSE	High	Unambiguous	NSMHVDMADEAYSIGPAPSQQSYLAMEK			4.98438e-16	0	7.526	1	1	7	NP_076133	GeneID:72039 Mccc1	NP_076133	0	3070.36	28	0.894	-0.16	0.719158	0.999978	25.83	23.781	91.7	108.3	22.88	22.15	4	4	77.7	86.8	128.9	96.6	70.8	102.4	122.5	114.4	6.44198e+06	7.19218e+06	10683653	8.01098e+06	5.86617e+06	8.49152e+06	1.01525e+07	9.48262e+06	Det	Det	Det	Det
FALSE	High	Unambiguous	NSKGEVYDGDPDKVQR			7.0845e-07	0	2.539	1	1	2	NP_035722	GeneID:21856 Timm44	NP_035722	2	1806.86	16	0.485	-1.04	0.177144	0.709704	22.2	18.6185	63.9	136.1	73.45	27.36	4	4	18.9	131.3	37.2	96.2	106.1	152.9	165.1	92.3	38571.8	268356	75980.2	196665	216879	312516	337298	188588	Imp	Det	Det	Det
FALSE	High	Unambiguous	NSGMPPGAAAIAVLPVTLDTPMNRK			1.36199e-10	0	3.835	1	1	3	NP_077198	GeneID:110391 Qdpr	NP_077198	1	2521.33	25	0.53	-0.92	0.0638757	0.407228	11.04	22.4664	69.3	130.7	52.7	13.11	4	4	15.9	95.5	74.4	73.6	142	137.2	110.1	151.4	457443	2.74776e+06	2140423	2.1177e+06	4.08666e+06	3.9496e+06	3.16825e+06	4.35611e+06	Imp	Det	Det	Det
FALSE	High	Unambiguous	NSAHHISLAPCPPPVTPQR	1xCarbamidomethyl [C11]	1xCarbamidomethyl [C11]	7.63066e-10	0	3.574	1	1	9	NP_033778	GeneID:11640 Akap1	NP_033778	0	2079.06	19	1.518	0.6	0.162097	0.681315	35.72	22.6111	115.9	84.1	23.12	27.61	4	4	87.1	153.6	112.4	124.7	50.8	98.3	76.2	96.8	3.07719e+06	5.42555e+06	3.97045e+06	4.40478e+06	1.79428e+06	3.47157e+06	2.69214e+06	3.41925e+06	Det	Det	Det	Det
FALSE	High	Unambiguous	NSAEETWMVIHGR			2.8157e-10	0	3.725	1	1	8	NP_079834	GeneID:66427 Cyb5b	NP_079834	0	1529.72	13	0.757	-0.4	0.345976	0.912844	12.87	24.2986	86.1	113.9	23.37	12.51	4	4	79.7	70	87.4	118	101.4	125.9	120.1	97.4	9.15568e+06	8.04679e+06	10045709	1.35625e+07	1.16477e+07	1.44647e+07	1.37953e+07	1.11938e+07	Det	Det	Det	Det
FALSE	High	Unambiguous	NRVDTSPTPVSWDVMCK	1xCarbamidomethyl [C16]	1xCarbamidomethyl [C16]	1.8822e-14	0	5.181	1	1	11	NP_080337	GeneID:67264 Ndufb8	NP_080337	1	1991.93	17	0.797	-0.33	0.447203	0.955254	18.42	24.7549	96	104	22.41	18.95	4	4	112.8	107.3	72.2	76.9	95.8	99.5	97.3	138.2	1.85063e+07	1.76096e+07	1.18512e+07	1.26232e+07	1.57147e+07	1.63324e+07	1.59655e+07	2.26831e+07	Det	Det	Det	Det
FALSE	High	Unambiguous	NRTQEQCVHNETKNELEK	1xCarbamidomethyl [C7]	1xCarbamidomethyl [C7]	1.40307e-08	0	3.133	1	2	20	NP_598513	GeneID:74143 Opa1	NP_001186106; NP_598513	2	2257.06	18	0.952	-0.07	0.923054	0.999978	29.03	20.9189	101.2	98.8	24.1	22.72	4	4	86.8	125.2	71.2	106.7	85.7	136.1	88	100.4	999688	1.44218e+06	820803	1.2296e+06	987017	1.5682e+06	1.01358e+06	1.15685e+06	Det	Det	Det	Det
FALSE	High	Unambiguous	NRIPVVLLACGSFNPITNMHLR	1xCarbamidomethyl [C10]	1xCarbamidomethyl [C10]	4.98438e-16	0	6.499	1	1	19	NP_653116	GeneID:74080 Nmnat3	NP_653116	1	2522.35	22	0.532	-0.91	0.0177621	0.173023	38.47	23.7588	69.4	130.6	111.93	45.76	4	4	3.1	46.1	221.7	69	138.2	81.5	62.8	177.6	286782	4.23367e+06	20340419	6.33404e+06	1.26818e+07	7.47429e+06	5.76176e+06	1.62981e+07	Imp	Det	Det	Det
FALSE	High	Unambiguous	NRLEEVSPNLVR			8.00484e-09	0	3.218	1	1	34	NP_001153512	GeneID:227197 Ndufs1	NP_001153512	1	1425.78	12	0.728	-0.46	0.0424261	0.3193	7.06	29.2652	83.7	116.3	11.67	4.5	4	4	90.7	72.7	78.2	93	109.6	115.7	118.1	122.1	3.23708e+08	2.59572e+08	278983656	3.31852e+08	3.91015e+08	4.12815e+08	4.21592e+08	4.35586e+08	Det	Det	Det	Det
FALSE	High	Unambiguous	NRLDYHISVQNMMR	1xOxidation [M]	1xOxidation [M12; M13]	2.35986e-09	0	3.403	1	1	140	NP_033855	GeneID:11950 Atp5f1	NP_033855	1	1792.86	14	0.947	-0.08	0.978013	0.999978	22.29	27.4294	97.3	102.7	24.72	13.63	4	4	68.6	95.5	127	95.1	120.9	108.9	93	91	7.27675e+07	1.01292e+08	1.34655e+08	1.00822e+08	1.28262e+08	1.15464e+08	9.86853e+07	9.65648e+07	Det	Det	Det	Det
FALSE	High	Unambiguous	NRLDYHISVQNMMR			2.20904e-13	0	4.808	1	1	89	NP_033855	GeneID:11950 Atp5f1	NP_033855	1	1776.86	14	1.184	0.24	0.313032	0.895168	11.41	30.0191	106.9	93.1	7.15	8.17	4	4	105.9	102	106.5	119.8	99.1	95.3	89.7	81.9	6.49242e+08	6.25394e+08	6.52929e+08	7.34537e+08	6.0774e+08	5.84231e+08	5.49954e+08	5.02216e+08	Det	Det	Det	Det
FALSE	High	Unambiguous	NRHNDVIPTMAQGVTEYK			3.06807e-06	0	2.317	1	1	2	NP_766253	GeneID:228026 Pdk1	NP_766253	1	2073.02	18	1.341	0.42	0.4274	0.947378	76.65	21.3738	122.8	77.2	49.74	33.83	4	4	29.4	147.6	127.6	142.9	56.9	100.7	71.4	123.5	401309	2.01516e+06	1.74171e+06	1.95019e+06	776443	1.37472e+06	974875	1.68604e+06	Imp	Det	Det	Det
FALSE	High	Unambiguous	NRESYGVTLPHK			5.5125e-07	0	2.577	1	1	13	NP_075918	GeneID:68095 Ociad1	NP_075918	1	1400.73	12	1.357	0.44	0.278324	0.857446	27.83	23.2705	117.2	82.8	63.91	61.4	4	4	5.5	144.1	163.1	146.9	126	8.6	98.7	107.2	247278	6.52364e+06	7.38457e+06	6.65289e+06	5.70364e+06	390119	4.46712e+06	4.85628e+06	Det	Det	Det	Det
FALSE	High	Unambiguous	NREPLMPSPQFIK			4.04186e-07	0	2.624	1	1	12	NP_613065	GeneID:28185 Tomm70a	NP_613065	1	1556.83	13	1.203	0.27	0.409394	0.939141	16.44	24.2541	111.1	88.9	13.82	11.97	4	4	111.6	84.2	113.5	115	93.5	85.5	86.8	110	1.2287e+07	9.26973e+06	1.24953e+07	1.2665e+07	1.02982e+07	9.41199e+06	9.56305e+06	1.21096e+07	Det	Det	Det	Det
FALSE	High	Unambiguous	NQVTATKADGSTQVIDTK			4.46264e-07	0	2.609	1	1	1	NP_031887	GeneID:13382 Dld	NP_031887	1	1876.96	18	0.527	-0.92	0.242042	0.811883	15.03	19.4418	72.4	127.6	48.5	42.05	4	4	85.3	42.1	116.5	46.2	83.7	131.8	92.9	201.6	274293	135425	374674	148684	269081	423918	298956	648332	Imp	Imp	Imp	Det
FALSE	High	Unambiguous	NQQEFMVTHAR			1.96155e-09	0	3.431	1	1	3	NP_080638	GeneID:67759 Plgrkt	NP_080638	0	1360.64	11	1.06	0.08	0.869686	0.999978	24.22	22.2494	101.9	98.1	57.51	16.44	4	4	16.7	131.6	96.8	131.4	109.9	124.1	107.2	82.2	415557	3.27217e+06	2.40802e+06	3.26793e+06	2.7325e+06	3.08515e+06	2.66563e+06	2.04464e+06	Det	Det	Det	Det
FALSE	High	Unambiguous	NQPFCDGSHFFQR	1xCarbamidomethyl [C5]	1xCarbamidomethyl [C5]	1.5801e-12	0	4.51	1	1	20	NP_001078969	GeneID:217149 Cisd3	NP_001078969	0	1639.71	13	0.989	-0.02	0.962773	0.999978	13.35	26.1069	98.1	101.9	10.22	9.42	4	4	87.7	94.3	110.5	104.1	109.7	99.7	88	106	3.58869e+07	3.85813e+07	45208980	4.26094e+07	4.48764e+07	4.08128e+07	3.60154e+07	4.33926e+07	Det	Det	Det	Det
FALSE	High	Unambiguous	NQMYSYFMFTR			1.57493e-06	0	2.418	1	1	2	NP_081451	GeneID:69702 Ndufaf1	NP_081451	0	1487.64	11	0.96	-0.06	0.945663	0.999978	56.34	22.3364	94.9	105.1	71.62	16.34	4	4	6.8	72.8	137.7	147.8	123.4	88.1	123.6	99.7	163993	1.75174e+06	3311796	3.55486e+06	2.9675e+06	2.11761e+06	2.97336e+06	2.39821e+06	Imp	Det	Det	Det
FALSE	High	Unambiguous	NQGYYDYVKPR			1.2792e-08	0	3.147	1	4	23	NP_001239216	GeneID:18293 Ogdh	NP_001239212; NP_001239211; NP_001239216; NP_001239217	0	1402.67	11	0.721	-0.47	0.103967	0.535832	13.31	28.2176	84.1	115.9	41.34	3.99	4	4	33.2	101.5	76.3	102.1	120.1	116.3	127.9	122.4	5.47947e+07	1.67382e+08	125776424	1.684e+08	1.98024e+08	1.91774e+08	2.10897e+08	2.0187e+08	Det	Det	Det	Det
FALSE	High	Unambiguous	NSQSGNALTAYAMFK			5.4491e-10	0	3.625	1	1	6	NP_722489	GeneID:108654 Fam210a	NP_722489	0	1602.76	15	1.149	0.2	0.626024	0.999978	47.67	23.1345	106.9	93.1	72.77	15.84	4	4	0.4	111.9	178.5	116.6	108.7	90.9	79.9	113.2	19931.7	5.4265e+06	8654310	5.65305e+06	5.27247e+06	4.40664e+06	3.87227e+06	5.48737e+06	Imp	Det	Det	Det
FALSE	High	Unambiguous	NPSQVWEFYHYR			5.00091e-10	0	3.638	1	1	6	NP_849179	GeneID:68346 Sirt5	NP_849179	0	1625.75	12	1.068	0.09	0.731719	0.999978	21.12	23.793	104.9	95.1	12.66	18.88	4	4	98.6	118	87.4	107.6	82.4	106.1	81.4	118.6	8.12689e+06	9.72748e+06	7205295	8.87301e+06	6.78956e+06	8.74308e+06	6.7074e+06	9.7781e+06	Det	Det	Det	Det
FALSE	High	Unambiguous	NSSQFDWALMR			6.93408e-08	0	2.891	1	1	7	NP_082509	GeneID:72416 Lrpprc	NP_082509	0	1354.62	11	1.079	0.11	0.622057	0.999978	26.06	25.0401	103.4	96.6	20.22	6.91	4	4	91	79.5	119.6	121.1	100.8	89.4	94.2	104.4	1.75623e+07	1.5347e+07	2.30731e+07	2.33707e+07	1.94491e+07	1.72515e+07	1.81806e+07	2.01574e+07	Det	Det	Det	Det
FALSE	High	Unambiguous	NSSYFVEWIPNNVK			4.33197e-09	0	3.311	1	1	7	NP_075768	GeneID:22152 Tubb3	NP_075768	0	1696.83	14	0.979	-0.03	0.981151	0.999978	50.2	23.8215	100.8	99.2	31.83	38.89	4	4	60.3	84.8	128.3	117.9	123.1	60.3	78.6	146.8	5.10893e+06	7.17877e+06	1.08664e+07	9.98431e+06	1.04236e+07	5.10586e+06	6.65394e+06	1.24308e+07	Det	Det	Det	Det
FALSE	High	Unambiguous	NVGTGLVGAPACGDVMK	1xCarbamidomethyl [C12]	1xCarbamidomethyl [C12]	1.53892e-12	0	4.514	1	1	6	NP_079802	GeneID:66383 Iscu	NP_079802	0	1645.8	17	1.145	0.2	0.554364	0.989499	35.44	24.0968	106.8	93.2	68.45	5.75	4	4	3.1	152.1	137.6	99.1	97.3	107.6	106.6	96.6	248883	1.2027e+07	10877645	7.83435e+06	7.69398e+06	8.50544e+06	8.42557e+06	7.63634e+06	Imp	Det	Det	Det
FALSE	High	Unambiguous	NVFDFDSYNNDMR			2.07137e-08	0	3.074	1	2	4	NP_082182	GeneID:219189 Vwa8	NP_776119; NP_082182	0	1636.67	13	1.208	0.27	0.319679	0.895168	14.49	24.5777	110.6	89.4	20.85	9.72	4	4	121.2	73.6	113.6	117.9	91.4	82.4	95.8	104.2	1.60058e+07	9.71301e+06	14992601	1.55652e+07	1.20695e+07	1.08741e+07	1.26425e+07	1.3755e+07	Det	Det	Det	Det
FALSE	High	Unambiguous	NVETMNYADIER	1xOxidation [M5]	1xOxidation [M5]	5.4312e-08	0	2.928	1	1	17	NP_084501	GeneID:78920 Dlst	NP_084501	0	1470.65	12	0.949	-0.08	0.981671	0.999978	9.35	24.9142	96.9	103.1	8.13	6.9	4	4	91.8	90.8	107.9	98.8	103.9	98.9	95.8	112.1	1.64288e+07	1.62419e+07	19309126	1.76864e+07	1.85875e+07	1.77035e+07	1.71509e+07	2.0057e+07	Det	Det	Det	Det
FALSE	High	Unambiguous	NVETMNYADIER			2.67969e-08	0	3.035	1	1	19	NP_084501	GeneID:78920 Dlst	NP_084501	0	1454.66	12	1.033	0.05	0.830431	0.999978	11.7	28.6901	100.9	99.1	17.99	13.23	4	4	90	94.3	130	96.1	95	86.6	91.9	116	2.31858e+08	2.42719e+08	334876896	2.4759e+08	2.44734e+08	2.22978e+08	2.36713e+08	2.98713e+08	Det	Det	Det	Det
FALSE	High	Unambiguous	NVESGEDELTSR			6.57733e-08	0	2.899	1	2	7	NP_082549	GeneID:72542 Pgam5	NP_082549; NP_001157010	0	1335.6	12	1.228	0.3	0.568242	0.992778	14.65	21.3849	109.4	90.6	11.95	5.57	4	4	113.6	105.2	96.8	127.8	93.5	82.1	91.6	89.5	1.73113e+06	1.60303e+06	1.47522e+06	1.94863e+06	1.4244e+06	1.25163e+06	1.39564e+06	1.36394e+06	Det	Det	Det	Det
FALSE	High	Unambiguous	NVELVDGEEGR			3.73399e-07	0	2.636	1	1	1	NP_038848	GeneID:15277 Hk2	NP_038848	0	1216.58	11	0.919	-0.12	0.891358	0.999978	19.89	24.6925	95.4	104.6	67.25	10.05	4	4	1	119.9	118.3	95.4	102.6	121.4	129.6	111.8	123419	1.54541e+07	15248214	1.22918e+07	1.32192e+07	1.5644e+07	1.66966e+07	1.44105e+07	Imp	Det	Det	Det
FALSE	High	Unambiguous	NVEHIIDSLRDEGIEVR			1.73602e-07	0	2.752	1	4	1	NP_001078879	GeneID:68646 Nadk2	NP_001273184; NP_001078879; NP_001035485; NP_001273182	1	1994.03	17	1.547	0.63	0.310357	0.893379	145.8	20.389	111.5	88.5	134.75	45.42	4	4	448.6	27.6	1.2	132.3	72.5	21.1	54.6	42.2	2.86078e+06	175992	7789.68	843833	462014	134250	347986	268960	Det	Imp	Imp	Det
FALSE	High	Unambiguous	NVDLSTFYQNR			1.01694e-07	0	2.833	1	1	6	NP_613065	GeneID:28185 Tomm70a	NP_613065	0	1356.65	11	1.726	0.79	0.0133041	0.140025	21.31	24.5103	129.7	70.3	11.3	17.59	4	4	133.5	105.9	137.2	132.1	87.9	59.1	66.1	78.4	1.77493e+07	1.40738e+07	18240740	1.75576e+07	1.16818e+07	7.85236e+06	8.78246e+06	1.04253e+07	Det	Det	Det	Det
FALSE	High	Unambiguous	NTYIFPPEPSMK			1.37103e-06	0	2.439	1	1	9	NP_032676	GeneID:17850 Mut	NP_032676	0	1423.69	12
FALSE	High	Unambiguous	NTVIATGGYGR			3.33755e-07	0	2.653	1	1	23	NP_075770	GeneID:66945 Sdha	NP_075770	0	1108.57	11	1.037	0.05	0.85529	0.999978	8.23	29.8103	103.4	96.6	6.61	5.98	4	4	102.8	107.6	105.4	92.3	100.4	105.1	94.2	92.3	5.29093e+08	5.53573e+08	542369728	4.75161e+08	5.16447e+08	5.40549e+08	4.84557e+08	4.74721e+08	Det	Det	Det	Det
FALSE	High	Unambiguous	NTSSNRPLSPHLTIYK			4.1091e-09	0	3.319	1	1	78	NP_079597	GeneID:66052 Sdhc	NP_079597	0	1827.97	16	0.878	-0.19	0.468171	0.962865	22.53	28.7113	92.1	107.9	23.55	7.29	4	4	120.3	103.5	71.3	80.9	95.5	113.7	109	105.7	3.0093e+08	2.58964e+08	178254816	2.02492e+08	2.38912e+08	2.84511e+08	2.72734e+08	2.64403e+08	Det	Det	Det	Det
FALSE	High	Unambiguous	NTSSEPPEYQLMTGEQIHQER			1.09142e-15	0	5.647	1	1	3	NP_001243031	GeneID:76366 Mtif3	NP_001243031	0	2474.13	21	5.537	2.47	2.31202e-05	0.000606795	119.14	21.6422	172.1	27.9	60.07	137.87	4	4	22	152.8	166.8	221.6	4.2	28.8	23.2	180.6	217968	1.51372e+06	1652433	2.19496e+06	41118.6	285679	229867	1.78862e+06	Imp	Det	Det	Det
FALSE	High	Unambiguous	NTQIIIQEESGIPK			1.38923e-10	0	3.832	1	1	13	NP_032676	GeneID:17850 Mut	NP_032676	0	1569.85	14	0.986	-0.02	0.943666	0.999978	20.03	24.4217	96.8	103.2	65.86	9.4	4	4	3.1	99.3	129.3	117.6	115.2	122.8	115	97.8	347017	1.12262e+07	14619634	1.32934e+07	1.3025e+07	1.38812e+07	1.30067e+07	1.10522e+07	Imp	Det	Det	Det
FALSE	High	Unambiguous	NTNFAHPAVR			2.30597e-07	0	2.709	1	2	8	NP_075370	GeneID:65111 Dap3	NP_075370; NP_001158005	0	1126.58	10	1.047	0.07	0.833673	0.999978	17.54	22.413	101.8	98.2	12.28	11.16	4	4	105	117.6	87.9	97.8	96.8	98.9	111.3	84.6	3.23808e+06	3.62621e+06	2.70803e+06	3.01544e+06	2.98227e+06	3.04916e+06	3.43142e+06	2.60881e+06	Det	Det	Det	Det
FALSE	High	Unambiguous	NTNAGAPPGTAYQSPLSLSR			6.65295e-16	0	5.731	1	4	47	NP_001239216	GeneID:18293 Ogdh	NP_001239212; NP_001239211; NP_001239216; NP_001239217	0	2002	20	0.961	-0.06	0.949885	0.999978	14.28	28.3422	98.5	101.5	13.09	9.49	4	4	82.4	99.9	93.9	113	94.6	116.7	98.3	101.1	1.52749e+08	1.85202e+08	1.73986e+08	2.09416e+08	1.75337e+08	2.16372e+08	1.82168e+08	1.87465e+08	Det	Det	Det	Det
FALSE	High	Unambiguous	NTIVTSYNR			3.34304e-06	0	2.304	1	1	31	NP_542364	GeneID:11429 Aco2	NP_542364	0	1067.55	9	1.013	0.02	0.971983	0.999978	10.42	30.7174	101	99	8.12	4.88	4	4	109.8	106.1	95.3	92.9	101.8	104.3	94.4	95.4	1.05792e+09	1.02263e+09	9.1813e+08	8.95143e+08	9.81366e+08	1.00519e+09	9.10038e+08	9.19326e+08	Det	Det	Det	Det
FALSE	High	Unambiguous	NTIEGQGVEICFELYNPR	1xCarbamidomethyl [C11]	1xCarbamidomethyl [C11]	1.58536e-06	0	2.417	1	1	1	NP_080766	GeneID:56284 Mrpl19	NP_080766	0	2139.02	18	0.84	-0.25	0.799158	0.999978	36.14	21.0845	91.3	108.7	61.91	50.89	4	4	14.1	93.8	150.7	117	145.1	111.5	139.6	28.2	151184	1.00939e+06	1621306	1.25834e+06	1.56056e+06	1.19953e+06	1.50187e+06	303074	Det	Det	Det	Det
FALSE	High	Unambiguous	NTIEETGILAER			3.80868e-07	0	2.633	1	1	1	NP_034813	GeneID:226519 Lamc1	NP_034813	0	1345.7	12	0.936	-0.09	0.895772	0.999978	64.43	21.5395	101	99	78.12	11.15	4	4	0.7	79.6	177.6	127.8	97.7	96	120.8	99.9	10475.5	1.21403e+06	2708412	1.9491e+06	1.49023e+06	1.4649e+06	1.84183e+06	1.52307e+06	Imp	Det	Det	Det
FALSE	High	Unambiguous	NTFWDVDGSMVPPEWHR	1xOxidation [M10]	1xOxidation [M10]	1.49636e-09	0	3.472	1	1	10	NP_079827	GeneID:66414 Ndufa12	NP_079827	0	2088.92	17	0.571	-0.81	0.0348282	0.281392	10.25	23.6161	72.5	127.5	22.42	27.48	4	4	53.1	66.3	89.9	81.7	82.5	134.5	167.3	124.7	3.83812e+06	4.79025e+06	6.49008e+06	5.90042e+06	5.95543e+06	9.7149e+06	1.20829e+07	9.01019e+06	Det	Det	Det	Det
FALSE	High	Unambiguous	NTFWDVDGSMVPPEWHR			5.25587e-16	0	5.771	1	1	70	NP_079827	GeneID:66414 Ndufa12	NP_079827	0	2072.93	17	0.711	-0.49	0.0924503	0.501165	12.27	28.1862	81.8	118.2	16.9	10.3	4	4	101.8	80.8	67.5	86.9	121.5	120.7	122.8	97.9	1.77389e+08	1.40799e+08	1.17598e+08	1.51346e+08	2.11643e+08	2.10269e+08	2.13798e+08	1.70493e+08	Det	Det	Det	Det
FALSE	High	Unambiguous	NSTLSEEDYIER			9.50396e-09	0	3.192	1	1	5	NP_033890	GeneID:12176 Bnip3	NP_033890	0	1455.66	12	1.582	0.66	0.140119	0.628527	28.62	22.4199	122.5	77.5	16.48	24.03	4	4	115.6	103.3	150.7	119.8	77.6	71.3	58.6	103	3.77398e+06	3.36992e+06	4.91838e+06	3.91164e+06	2.53431e+06	2.32659e+06	1.91406e+06	3.36182e+06	Det	Det	Det	Det
FALSE	High	Unambiguous	NSSVGLIQLNRPK			2.40308e-10	0	3.749	1	1	40	NP_444349	GeneID:93747 Echs1	NP_444349	0	1425.82	13	0.901	-0.15	0.485987	0.970014	9.41	29.903	95.6	104.4	11.16	10.2	4	4	89.5	84.9	109.3	96.6	100	102.9	96.3	120.5	5.14291e+08	4.87953e+08	627834016	5.54835e+08	5.74452e+08	5.91409e+08	5.53515e+08	6.92103e+08	Det	Det	Det	Det
FALSE	High	Unambiguous	NPQSILKPHAPTYNDEGL			3.56528e-11	0	4.038	1	1	9	NP_061376	GeneID:56046 Uqcc1	NP_061376	0	1994	18	1.055	0.08	0.669907	0.999978	54.58	24.5352	104.3	95.7	57.3	7.66	4	4	31.2	111.7	95.6	175.6	93.5	89.7	96	106.9	4.14317e+06	1.4836e+07	12702045	2.33264e+07	1.24226e+07	1.19125e+07	1.2753e+07	1.42001e+07	Det	Det	Det	Det
FALSE	High	Unambiguous	NPPPLDANEPDNTAK			9.63029e-09	0	3.19	1	1	5	NP_077791	GeneID:79464 Lias	NP_077791	0	1592.76	15	0.455	-1.14	0.146647	0.643975	12.65	20.6712	64.1	135.9	49.49	7.66	4	4	47.9	92.9	26.4	84	135.1	127.7	133.8	152.2	405246	785832	223635	710313	1.14333e+06	1.08044e+06	1.13185e+06	1.28781e+06	Imp	Det	Imp	Det
FALSE	High	Unambiguous	NPFGNVGLLMGEAGK	1xOxidation [M10]	1xOxidation [M10]	1.00525e-10	0	3.881	1	1	9	NP_059062	GeneID:11370 Acadvl	NP_059062	0	1519.76	15	1.078	0.11	0.593366	0.99931	25.31	25.5749	103.2	96.8	18.83	9.26	4	4	82.1	122.7	116.5	91.7	103.6	87.4	90.9	105.2	2.32063e+07	3.46742e+07	3.29413e+07	2.59219e+07	2.92859e+07	2.46939e+07	2.56908e+07	2.97396e+07	Det	Det	Det	Det
FALSE	High	Unambiguous	NLSLHTVCEEAR	1xCarbamidomethyl [C8]	1xCarbamidomethyl [C8]	1.39384e-08	0	3.134	1	1	10	NP_077791	GeneID:79464 Lias	NP_077791	0	1428.69	12	0.665	-0.59	0.24548	0.814906	13.39	22.4532	82.8	117.2	21.7	9.33	4	4	61.7	93.5	98.1	70.7	116.7	113.5	110.6	135.2	2.01933e+06	3.057e+06	3.21026e+06	2.31167e+06	3.81725e+06	3.71223e+06	3.61646e+06	4.42254e+06	Det	Det	Det	Det
FALSE	High	Unambiguous	NLSLAVSDCFWK	1xCarbamidomethyl [C9]	1xCarbamidomethyl [C9]	2.5629e-07	0	2.693	1	2	4	NP_598513	GeneID:74143 Opa1	NP_001186106; NP_598513	0	1439.7	12	0.901	-0.15	0.775745	0.999978	59.18	23.3555	95.5	104.5	75.81	11.21	4	4	2.3	153.3	71.1	136.8	125.3	109	106.7	95.6	137247	9.07888e+06	4.21032e+06	8.10198e+06	7.42045e+06	6.45553e+06	6.32162e+06	5.66418e+06	Det	Det	Det	Det
FALSE	High	Unambiguous	NISELFYYAQK			3.76492e-06	0	2.286	2	4	6	NP_666111; NP_001156827	GeneID:214952 Rhot2;GeneID:59040 Rhot1	NP_067511; NP_666111; NP_001156826; NP_001156827	0	1375.69	11	0.812	-0.3	0.560895	0.991655	30.38	22.8853	90.6	109.4	62.49	24.12	4	4	9.8	100.7	85	127.5	103.4	93.8	120.8	159	396932	4.08816e+06	3.45296e+06	5.17624e+06	4.20014e+06	3.81014e+06	4.90439e+06	6.45834e+06	Imp	Det	Det	Det
FALSE	High	Unambiguous	NLQHHDYNTYTFLDLNLDLSK			4.98438e-16	0	8.85	2	2	43	NP_084363; NP_001077360	GeneID:78330 Ndufv3;GeneID:78330 Ndufv3	NP_084363; NP_001077360	0	2564.24	21	0.907	-0.14	0.814187	0.999978	17.91	27.6602	94	106	29.42	6.48	4	4	102	54.8	118.7	92.8	108.7	98	114.2	110.8	1.17919e+08	6.33061e+07	1.37232e+08	1.07227e+08	1.25679e+08	1.13313e+08	1.32038e+08	1.28079e+08	Det	Det	Det	Det
FALSE	High	Unambiguous	NLPFSVENKWR			1.89161e-07	0	2.739	1	1	14	NP_031775	GeneID:12867 Cox7c	NP_031775	1	1389.73	11	0.68	-0.56	0.163964	0.685208	17.98	24.565	77.6	122.4	28.81	19.31	4	4	63.2	101.7	56.4	96.2	142.9	136	111.4	92.2	9.09015e+06	1.46233e+07	8.11012e+06	1.38241e+07	2.05375e+07	1.95525e+07	1.60081e+07	1.32492e+07	Det	Det	Det	Det
FALSE	High	Unambiguous	NLPDVVMNGDPK			1.44539e-06	0	2.431	1	1	9	NP_035041	GeneID:18041 Nfs1	NP_035041	0	1298.64	12	1.544	0.63	0.0703758	0.430562	43.05	23.66	121.4	78.6	41.58	24.84	4	4	189.9	105.3	118	70.3	69.3	75.3	107.8	64.1	1.46737e+07	8.13768e+06	9118536	5.42955e+06	5.34999e+06	5.8153e+06	8.32449e+06	4.95218e+06	Det	Det	Det	Det
FALSE	High	Unambiguous	NLPDSDSEECLVHGDFK	1xCarbamidomethyl [C10]	1xCarbamidomethyl [C10]	3.40425e-11	0	4.045	1	1	2	NP_780533	GeneID:102632 Acad11	NP_780533	0	1961.85	17	0.941	-0.09	0.846867	0.999978	45.79	22.2202	99.8	100.2	67.29	19.05	4	4	5.7	86.6	127.8	139.2	99.8	112	90.2	138.6	131391	1.98512e+06	2.92981e+06	3.18987e+06	2.28689e+06	2.56775e+06	2.06682e+06	3.17738e+06	Imp	Det	Det	Det
FALSE	High	Unambiguous	NIPCSVAAYVPR	1xCarbamidomethyl [C4]	1xCarbamidomethyl [C4]	5.88874e-07	0	2.567	1	1	8	NP_081971	GeneID:71147 Oxsm	NP_081971	0	1346.69	12	1.19	0.25	0.354287	0.919296	29.01	24.5037	109.4	90.6	67.42	17.04	4	4	0.9	150.5	119.3	125.7	89.1	115.3	83.2	115.9	104137	1.69055e+07	13400865	1.41174e+07	1.00044e+07	1.29518e+07	9.3422e+06	1.30132e+07	Imp	Det	Det	Det
FALSE	High	Unambiguous	NILVATGSEVTPFPGITIDEDTIVSSTGALSLK			4.98438e-16	0	6.021	1	1	3	NP_031887	GeneID:13382 Dld	NP_031887	0	3345.77	33	0.354	-1.5	0.0259057	0.228575	13.3	15.3919	46.8	153.2	92.59	36.5	4	4	17.4	149.3	94.5	17.1	76.3	171.9	104.6	169	46159.6	395360	250261	45245	202141	455195	276978	447653	Det	Imp	Imp	Imp
FALSE	High	Unambiguous	NIIPFDQMTIDDLNEIFPETK			1.86676e-11	0	4.136	1	1	8	NP_082138	GeneID:71679 Atp5h	NP_082138	0	2493.22	21	6.234	2.64	0.000107182	0.00244003	88.43	19.9408	174.9	25.1	70.96	69.9	4	4	113.1	343	177.9	59.5	11.8	35.2	48.9	10.7	579347	1.75744e+06	911267	304875	60346.7	180261	250402	55066.1	Det	Det	Det	Imp
FALSE	High	Unambiguous	NILLTNEQLENARK			1.20939e-06	0	2.458	1	1	2	NP_081600	GeneID:14057 Sfxn1	NP_081600	1	1655.91	14	1.513	0.6	0.141098	0.631277	135.73	23.3457	135.5	64.5	193.39	99.48	4	4	764.5	1.5	1	17	9.8	2.1	1.2	2.8	7.37965e+07	148437	94093.4	1.64533e+06	948436	207485	112498	266666	Det	Imp	Imp	Det
FALSE	High	Unambiguous	NILLTNEQLENAR			9.88801e-09	0	3.186	1	1	1	NP_081600	GeneID:14057 Sfxn1	NP_081600	0	1527.81	13	4.626	2.21	0.000263046	0.00526156	80.85	21.1624	166.2	33.8	68.06	79	4	4	13.4	185.3	170.2	279.7	76	3.1	38.4	33.9	128910	1.78155e+06	1.63665e+06	2.68894e+06	730926	29656.3	369159	325832	Imp	Det	Det	Det
FALSE	High	Unambiguous	NLLLSGEQLEASR			5.4312e-08	0	2.928	1	3	6	NP_444427	GeneID:94280 Sfxn3	NP_001171484; NP_001171483; NP_444427	0	1429.76	13	1.722	0.78	0.0722682	0.439333	51.79	23.0545	131.3	68.7	64.42	30.75	4	4	7.7	132.2	163.2	178.4	78.4	75.3	112.1	52.8	304727	5.24448e+06	6471544	7.075e+06	3.10751e+06	2.98506e+06	4.44678e+06	2.09251e+06	Imp	Det	Det	Det
FALSE	High	Unambiguous	NILGGTVFREPIICK	1xCarbamidomethyl [C14]	1xCarbamidomethyl [C14]	7.77028e-15	0	5.315	1	1	44	NP_766599	GeneID:269951 Idh2	NP_766599	1	1716.95	15	1.095	0.13	0.60079	0.99931	47.56	31.571	107.4	92.6	39.24	12.46	4	4	131	156	65.1	80.8	83.7	94	107	82.4	2.43155e+09	2.89728e+09	1209572032	1.50027e+09	1.55339e+09	1.74493e+09	1.98767e+09	1.52955e+09	Det	Det	Det	Det
FALSE	High	Unambiguous	NLLEIHGTLFK			9.64625e-08	0	2.841	1	1	6	NP_849179	GeneID:68346 Sirt5	NP_849179	0	1284.73	11	1.486	0.57	0.103715	0.535401	44.9	23.9737	119.4	80.6	39.82	19.99	4	4	139.7	174.1	63.8	101.5	64.2	68.7	94.2	93.9	1.31511e+07	1.63897e+07	6.00201e+06	9.55247e+06	6.03958e+06	6.47176e+06	8.86559e+06	8.83968e+06	Det	Det	Det	Det
FALSE	High	Unambiguous	NLHPESWTQSNIK			5.95716e-08	0	2.914	1	1	8	NP_694808	GeneID:102436 Lars2	NP_694808	0	1553.77	13	0.799	-0.32	0.486007	0.970014	17.12	23.0164	89.8	110.2	22.22	13.67	4	4	78.2	107.2	65.8	102.2	130.7	116.4	103.5	95.9	3.85595e+06	5.28351e+06	3.24558e+06	5.03896e+06	6.44114e+06	5.73742e+06	5.10067e+06	4.72829e+06	Det	Det	Det	Det
FALSE	High	Unambiguous	NLHHEVELGVLLGK			4.25396e-12	0	4.36	1	1	12	NP_075969	GeneID:68636 Fahd1	NP_075969	0	1557.87	14	1.105	0.14	0.605607	0.99931	82.79	24.4214	112.3	87.7	88.49	58.5	4	4	109.8	76.1	1.8	217.5	71.1	66.8	71.7	185.2	1.483e+07	1.02797e+07	245943	2.93791e+07	9.60265e+06	9.01628e+06	9.68083e+06	2.50168e+07	Det	Det	Imp	Det
FALSE	High	Unambiguous	NLGVVVAPHALR			1.55941e-08	0	3.117	1	1	2	NP_084392	GeneID:78523 Mrpl9	NP_084392	0	1245.74	12	0.945	-0.08	0.901768	0.999978	57.55	23.2005	94.7	105.3	77.76	6.04	4	4	1.2	179.5	90.8	104.9	96.5	108	108.8	110.5	60711.4	9.40622e+06	4.75764e+06	5.49685e+06	5.05521e+06	5.66153e+06	5.70107e+06	5.7904e+06	Imp	Det	Det	Det
FALSE	High	Unambiguous	NIGISAHIDSGK			6.36375e-08	0	2.904	1	1	9	NP_613057	GeneID:28030 Gfm1	NP_613057	0	1211.64	12	0.442	-1.18	0.018956	0.181341	7.91	22.269	64.2	135.8	47.37	22.19	4	4	17.8	61.5	76.1	74.2	179.2	133.5	153.2	104.3	501893	1.73485e+06	2.1467e+06	2.09322e+06	5.05436e+06	3.76544e+06	4.32096e+06	2.94155e+06	Det	Det	Det	Det
FALSE	High	Unambiguous	NIFLQYASTEVDGEHYMTPEDFVQR	1xOxidation [M17]	1xOxidation [M17]	4.98438e-16	0	6.301	1	1	5	NP_766024	GeneID:78830 Slc25a12	NP_766024	0	3005.36	25	0.965	-0.05	0.95999	0.999978	118.95	23.204	142.8	57.2	111.92	164.64	4	4	4.5	281.8	234.9	5.8	6.1	18.6	236.7	11.7	101083	6.31415e+06	5262985	129023	137475	416805	5.30506e+06	261216	Det	Det	Det	Imp
FALSE	High	Unambiguous	NLFAFFDMAYQGFASGDGDK			2.25701e-08	0	3.061	1	1	1	NP_034455	GeneID:14719 Got2	NP_034455	0	2200.96	20	1.108	0.15	0.709742	0.999978	74.55	17.4662	105.1	94.9	63.73	27.33	4	4	200.7	115.6	37.9	79.9	103.9	72.4	68.9	120.6	382232	220177	72193	152203	197919	137835	131282	229629	Imp	Imp	Det	Imp
FALSE	High	Unambiguous	NLSQILSDREEIAHHMQSTLDDATDDWGIK			4.98438e-16	0	6.129	1	1	1	NP_038543	GeneID:13830 Stom	NP_038543	1	3438.62	30
FALSE	High	Unambiguous	NISTPYSCAMHLSEWYCSK	2xCarbamidomethyl [C8; C17]	2xCarbamidomethyl [C8; C17]	1.27965e-15	0	5.62	1	1	7	NP_059100	GeneID:27393 Mrpl39	NP_059100	0	2334	19	1.792	0.84	0.0843613	0.477815	69.94	22.9472	128	72	34.51	53.36	4	4	197.7	114.1	111.6	99.4	58.8	68.5	119.2	30.6	9.69623e+06	5.59846e+06	5474609	4.87674e+06	2.88309e+06	3.35827e+06	5.8481e+06	1.50217e+06	Det	Det	Det	Det
FALSE	High	Unambiguous	NITLSLVANPSHLEAADPVVMGK			4.98438e-16	0	8.092	1	4	25	NP_001239216	GeneID:18293 Ogdh	NP_001239212; NP_001239211; NP_001239216; NP_001239217	0	2376.26	23	0.938	-0.09	0.674557	0.999978	16.03	29.011	99.3	100.7	12.53	16.32	4	4	104.1	84.7	110.3	88.9	95.9	99.4	89.3	127.4	3.21828e+08	2.61941e+08	340798401	2.74625e+08	2.96545e+08	3.07115e+08	2.75964e+08	3.93818e+08	Det	Det	Det	Det
FALSE	High	Unambiguous	NITLSLVANPSHLEAADPVVMGK	1xOxidation [M21]	1xOxidation [M21]	4.98438e-16	0	7.689	1	4	15	NP_001239216	GeneID:18293 Ogdh	NP_001239212; NP_001239211; NP_001239216; NP_001239217	0	2392.25	23	1.377	0.46	0.128972	0.603533	37.04	24.8472	117.4	82.6	32.04	14.67	4	4	138.8	62.9	139.6	108.9	101.7	94.7	74.6	78.9	2.26632e+07	1.02723e+07	22809803	1.77824e+07	1.66047e+07	1.54728e+07	1.21807e+07	1.28841e+07	Det	Det	Det	Det
FALSE	High	Unambiguous	NPFGNVGLLMGEAGK			2.51259e-11	0	4.091	1	1	17	NP_059062	GeneID:11370 Acadvl	NP_059062	0	1503.76	15	69.752	6.12	1e-17	9.36477e-16	145.13	28.0688	197.6	2.4	65.97	195.07	4	4	182.2	169.9	204.1	3.1	1.8	2.5	236.2	0.1	3.14518e+08	2.93214e+08	352294018	5.34339e+06	3.11201e+06	4.35369e+06	4.0757e+08	223426	Det	Det	Det	Det
FALSE	High	Unambiguous	NPELVPQNYISDSPAQSIVQHLR			4.98438e-16	0	8.156	1	2	16	NP_082182	GeneID:219189 Vwa8	NP_776119; NP_082182	0	2605.34	23	0.971	-0.04	0.98818	0.999978	42.59	26.0305	92.5	107.5	32.75	27.16	4	4	77.9	80.3	150.5	102.5	108.1	103.1	58.8	118.7	3.04565e+07	3.14115e+07	58854334	4.00903e+07	4.22638e+07	4.03058e+07	2.29903e+07	4.63965e+07	Det	Det	Det	Det
FALSE	High	Unambiguous	NPEDLIWHTPEGISIKPLYSR			1.32432e-07	0	2.793	1	1	1	NP_032676	GeneID:17850 Mut	NP_032676	0	2465.28	21	0.759	-0.4	0.414545	0.941899	64.6	22.9649	64.1	135.9	95.08	46.34	4	4	4.8	170.8	131.8	28.7	113	150.4	41.2	159.3	157592	5.5741e+06	4303523	935885	3.68954e+06	4.9093e+06	1.3438e+06	5.19952e+06	Imp	Det	Det	Det
FALSE	High	Unambiguous	NPDGYCGLGGTGVSCPMAIKK	2xCarbamidomethyl [C6; C15]	2xCarbamidomethyl [C6; C15]	7.4072e-12	0	4.276	1	4	3	NP_001240641	GeneID:110265 Msra	NP_001240645; NP_001240644; NP_001240643; NP_001240641	1	2182.01	21	0.899	-0.15	0.708922	0.999978	38.18	23.6473	96.8	103.2	71.49	28.6	4	4	1.5	149	100.9	93.1	88.5	158.5	90.9	117.5	102780	9.95711e+06	6744232	6.2207e+06	5.91435e+06	1.05943e+07	6.07215e+06	7.85125e+06	Imp	Det	Det	Det
FALSE	High	Unambiguous	NPDGYCGLGGTGVSCPMAIK	2xCarbamidomethyl [C6; C15]	2xCarbamidomethyl [C6; C15]	3.38745e-10	0	3.697	1	4	2	NP_001240641	GeneID:110265 Msra	NP_001240645; NP_001240644; NP_001240643; NP_001240641	0	2053.91	20
FALSE	High	Unambiguous	NPDFHGYDSDPVVDVWNMR			4.98438e-16	0	6.897	1	1	13	NP_062308	GeneID:104130 Ndufb11	NP_062308	0	2262.99	19	0.685	-0.55	0.177568	0.710556	20.04	24.5945	75.4	124.6	36.03	17.7	4	4	94	61.5	51.7	114.3	133.7	118.1	90.3	136.5	1.31249e+07	8.58425e+06	7218519	1.59571e+07	1.86762e+07	1.6494e+07	1.26096e+07	1.90614e+07	Det	Det	Det	Det
FALSE	High	Unambiguous	NPAHYAEYWK			3.54188e-07	0	2.644	1	1	31	NP_034153	GeneID:13177 Eci1	NP_034153	0	1278.59	10	0.994	-0.01	0.829294	0.999978	17.22	27.7814	99.5	100.5	21.23	12.55	4	4	131.5	102.8	87.7	84.1	115.7	95.1	86.4	96.7	1.73852e+08	1.35906e+08	115905816	1.11253e+08	1.53002e+08	1.25791e+08	1.14214e+08	1.27821e+08	Det	Det	Det	Det
FALSE	High	Unambiguous	NNIHCNTIAPNAGSR	1xCarbamidomethyl [C5]	1xCarbamidomethyl [C5]	1.43824e-09	0	3.478	1	1	21	NP_032318	GeneID:15488 Hsd17b4	NP_032318	0	1638.78	15	0.816	-0.29	0.500034	0.973224	13.31	24.7713	90.6	109.4	20.09	13.1	4	4	99	104.6	64.1	89	125.6	115.5	111.2	91	1.58832e+07	1.67892e+07	1.02879e+07	1.42792e+07	2.01562e+07	1.85277e+07	1.78466e+07	1.46061e+07	Det	Det	Det	Det
FALSE	High	Unambiguous	NNIDICPECGHLK	2xCarbamidomethyl [C6; C9]	2xCarbamidomethyl [C6; C9]	6.43767e-09	0	3.251	1	1	13	NP_083547	GeneID:75398 Mrpl32	NP_083547	0	1569.71	13	0.764	-0.39	0.307972	0.893379	11.61	25.1548	86.2	113.8	32.69	5.41	4	4	45	108.2	94.2	84.2	109.4	115.1	119.9	124.1	9.12961e+06	2.19398e+07	1.90868e+07	1.70594e+07	2.21648e+07	2.33249e+07	2.42936e+07	2.51494e+07	Det	Det	Det	Det
FALSE	High	Unambiguous	NNIALALEVTYR			3.6008e-09	0	3.339	1	1	27	NP_033855	GeneID:11950 Atp5f1	NP_033855	0	1376.75	12	0.224	-2.16	1.93494e-11	1.21571e-09	6.85	26.9896	32.5	167.5	97.42	41.7	4	4	6.7	9.1	94	92.4	207.9	196.1	113.5	80.4	5.94967e+06	8.02496e+06	8.29801e+07	8.15921e+07	1.83599e+08	1.73186e+08	1.00208e+08	7.09964e+07	Det	Det	Det	Det
FALSE	High	Unambiguous	NVIIWGNHSSTQYPDVNHAK			4.98438e-16	0	6.123	1	1	25	NP_032644	GeneID:17449 Mdh1	NP_032644	0	2280.12	20	0.779	-0.36	0.334413	0.90298	4.67	25.942	88.4	111.6	9.41	9.45	4	4	75	89.9	91.5	92.6	123.6	98.3	112.7	116.4	2.71071e+07	3.24817e+07	3.30585e+07	3.34312e+07	4.46403e+07	3.54947e+07	4.07035e+07	4.20474e+07	Det	Det	Det	Det
FALSE	High	Unambiguous	NNGYAISTPTSEQYRGDGIAAR			2.96842e-10	0	3.717	1	1	16	NP_031559	GeneID:12039 Bckdha	NP_031559	1	2341.12	22	0.789	-0.34	0.359256	0.921212	7.03	25.7338	88.2	111.8	9.12	5.73	4	4	89.4	89.2	98.4	78.6	115.7	115.9	110.6	102.3	2.80902e+07	2.80088e+07	3.09006e+07	2.4676e+07	3.6339e+07	3.64133e+07	3.47438e+07	3.21405e+07	Det	Det	Det	Det
FALSE	High	Unambiguous	NNGTAHFLEHMAFK			5.57654e-08	0	2.924	1	1	8	NP_082707	GeneID:73078 Pmpcb	NP_082707	0	1616.76	14	0.712	-0.49	0.287316	0.871146	38.41	23.013	87.3	112.7	59.76	39.42	4	4	49.8	119.7	40.1	150.9	91	69.2	109.4	170	2.63086e+06	6.32542e+06	2.11831e+06	7.97501e+06	4.808e+06	3.6562e+06	5.77969e+06	8.98463e+06	Det	Det	Det	Det
FALSE	High	Unambiguous	NNGQNLDEDLGHCEPK	1xCarbamidomethyl [C13]	1xCarbamidomethyl [C13]	9.67786e-14	0	4.933	1	1	8	NP_077798	GeneID:17713 Grpel1	NP_077798	0	1839.79	16	1.066	0.09	0.791488	0.999978	14.93	23.6284	103.4	96.6	2.85	13.92	4	4	100.8	107.5	105.9	103.1	105.5	90.3	79.4	107.6	7.1776e+06	7.65427e+06	7.54388e+06	7.34169e+06	7.51141e+06	6.43274e+06	5.65337e+06	7.66417e+06	Det	Det	Det	Det
FALSE	High	Unambiguous	NNGAGYFLEHLAFK			9.96981e-12	0	4.231	1	1	33	NP_079683	GeneID:22273 Uqcrc1	NP_079683	0	1580.79	14	0.993	-0.01	0.928135	0.999978	12.54	30.6221	101.1	98.9	4.03	14.35	4	4	101.4	100.2	99.2	92.6	101.6	89.1	93.8	122.1	9.32039e+08	9.21149e+08	911485597	8.5064e+08	9.33279e+08	8.19092e+08	8.61517e+08	1.12226e+09	Det	Det	Det	Det
FALSE	High	Unambiguous	NMGYYDYISPR	1xOxidation [M2]	1xOxidation [M2]	2.1622e-06	0	2.37	1	1	5	NP_001074599	GeneID:239017 Ogdhl	NP_001074599	0	1394.6	11
FALSE	High	Unambiguous	NMGYYDYISPR			1.98109e-07	0	2.732	1	1	18	NP_001074599	GeneID:239017 Ogdhl	NP_001074599	0	1378.61	11	1.115	0.16	0.51276	0.974734	13.05	25.6863	104.3	95.7	7.7	11.36	4	4	98.9	107.6	118	103	95.6	101.9	77.8	97.4	2.93155e+07	3.18942e+07	3.49802e+07	3.05281e+07	2.83572e+07	3.02065e+07	2.30663e+07	2.88771e+07	Det	Det	Det	Det
FALSE	High	Unambiguous	NMEEEVAITR	1xOxidation [M2]	1xOxidation [M2]	3.74015e-06	0	2.287	1	4	25	NP_001239216	GeneID:18293 Ogdh	NP_001239212; NP_001239211; NP_001239216; NP_001239217	0	1207.56	10	0.866	-0.21	0.686704	0.999978	9.87	24.9194	92.8	107.2	15.88	6.75	4	4	91.4	98.5	104.2	71	99.2	107.9	111.2	116.7	1.60003e+07	1.72501e+07	18241596	1.24302e+07	1.73759e+07	1.8893e+07	1.94807e+07	2.0444e+07	Det	Det	Det	Det
FALSE	High	Unambiguous	NMEEEVAITR			4.26109e-07	0	2.616	1	4	23	NP_001239216	GeneID:18293 Ogdh	NP_001239212; NP_001239211; NP_001239216; NP_001239217	0	1191.57	10	0.861	-0.22	0.417332	0.943526	10.82	28.5552	91.8	108.2	4.75	11.43	4	4	98	94.2	88.6	89.3	99.3	94.7	117.9	118.1	2.10303e+08	2.02178e+08	190268480	1.9172e+08	2.13113e+08	2.03258e+08	2.53128e+08	2.53573e+08	Det	Det	Det	Det
FALSE	High	Unambiguous	NLVWTDSDQLLYR			2.09543e-09	0	3.421	1	1	6	NP_079776	GeneID:56280 Mrpl37	NP_079776	0	1622.82	13
FALSE	High	Unambiguous	NIVEEQLVLKR			1.19945e-07	0	2.808	1	1	5	NP_766266	GeneID:229211 Acad9	NP_766266	1	1340.79	11	0.986	-0.02	0.997501	0.999978	79.18	22.5257	98.4	101.6	62.08	23.33	4	4	61.3	34.9	164	145.5	90.6	104.7	72.3	126.8	2.14686e+06	1.22395e+06	5746345	5.09882e+06	3.17534e+06	3.66876e+06	2.53334e+06	4.44318e+06	Det	Det	Det	Det
FALSE	High	Unambiguous	NITLSLVANPSHLEAVDPVVQGK			4.98438e-16	0	8.661	1	1	19	NP_001074599	GeneID:239017 Ogdhl	NP_001074599	0	2401.31	23	0.928	-0.11	0.80493	0.999978	45.84	26.527	96.9	103.1	38.81	3.99	4	4	71.9	58.2	127.6	131.8	102.3	101.5	98.5	108.3	3.89797e+07	3.15199e+07	6.91604e+07	7.14361e+07	5.54351e+07	5.50178e+07	5.33778e+07	5.86839e+07	Det	Det	Det	Det
FALSE	High	Unambiguous	NNGYAISTPTSEQYR			3.20786e-11	0	4.054	1	1	8	NP_031559	GeneID:12039 Bckdha	NP_031559	0	1700.79	15	0.815	-0.29	0.530009	0.981774	7.63	23.2627	89	111	13.31	3.71	4	4	94.9	86.7	97.7	71.7	115.2	111.2	115.9	106.8	5.32532e+06	4.86061e+06	5477704	4.02131e+06	6.46092e+06	6.23441e+06	6.49888e+06	5.99277e+06	Det	Det	Det	Det
FALSE	High	Unambiguous	LQIWDTAGQER			1.92626e-08	0	3.085	1	1	13	NP_937806	GeneID:77407 Rab35	NP_937806	0	1316.66	11	0.844	-0.24	0.501669	0.973224	14.94	25.5456	89.9	110.1	15.27	16.45	4	4	79.3	108.2	99.2	81.1	121.1	99.8	86.9	124.3	2.1248e+07	2.89669e+07	26568442	2.17316e+07	3.24242e+07	2.67275e+07	2.32816e+07	3.32915e+07	Det	Det	Det	Det
FALSE	High	Unambiguous	LQLTDEQLQNR			1.93581e-09	0	3.433	1	2	10	NP_082182	GeneID:219189 Vwa8	NP_776119; NP_082182	0	1357.71	11	1.037	0.05	0.731392	0.999978	34.69	25.5764	110.1	89.9	27.41	25.78	4	4	79.9	82.9	136.6	125.9	78.2	82.6	84.1	129.7	2.46547e+07	2.5602e+07	42170680	3.88768e+07	2.4153e+07	2.55091e+07	2.59757e+07	4.00433e+07	Det	Det	Det	Det
FALSE	High	Unambiguous	LQLRPTLIAGIMK	1xOxidation [M12]	1xOxidation [M12]	1.67135e-06	0	2.409	1	1	3	NP_083831	GeneID:76263 Gstk1	NP_083831	0	1469.89	13	0.852	-0.23	0.656111	0.999978	48.84	22.5242	91.1	108.9	71.9	32.91	4	4	3.4	74	126.4	138.6	132.2	101.1	68.8	155.4	93104.8	2.0121e+06	3438163	3.77077e+06	3.5964e+06	2.75141e+06	1.87215e+06	4.22807e+06	Imp	Det	Det	Det
FALSE	High	Unambiguous	LCTDVTESEVAR	1xCarbamidomethyl [C2]	1xCarbamidomethyl [C2]	2.70634e-10	0	3.731	1	1	5	NP_082707	GeneID:73078 Pmpcb	NP_082707	0	1379.65	12	0.933	-0.1	0.840891	0.999978	56.05	22.2334	96.5	103.5	72.03	19.12	4	4	10.2	110.6	83.7	175.4	84.9	115.7	127.8	91.9	263667	2.86749e+06	2168725	4.54832e+06	2.20004e+06	2.99841e+06	3.31207e+06	2.3813e+06	Imp	Det	Det	Det
FALSE	High	Unambiguous	LCSTQLSLNCPLCVNPVCRK	4xCarbamidomethyl [C2; C10; C13; C18]	4xCarbamidomethyl [C2; C10; C13; C18]	4.98438e-16	0	7.841	1	1	7	NP_032024	GeneID:14151 Fech	NP_032024	1	2419.17	20	1.029	0.04	0.870636	0.999978	101.72	23.2403	86.3	113.7	76.68	73.45	4	4	32.5	204.3	49.6	123.1	7.4	166	143	74.2	1.69131e+06	1.06469e+07	2.58679e+06	6.41491e+06	383800	8.65075e+06	7.45051e+06	3.86632e+06	Det	Det	Det	Det
FALSE	High	Unambiguous	LCSTQLSLNCPLCVNPVCR	4xCarbamidomethyl [C2; C10; C13; C18]	4xCarbamidomethyl [C2; C10; C13; C18]	4.98438e-16	0	6.598	1	1	9	NP_032024	GeneID:14151 Fech	NP_032024	0	2291.08	19	1.53	0.61	0.118263	0.57426	44.18	23.4831	123.8	76.2	28.72	64.49	4	4	138.5	109.6	108.5	65.1	58.2	71.3	185.7	63.1	9.99871e+06	7.91031e+06	7.83151e+06	4.69699e+06	4.20271e+06	5.14497e+06	1.34039e+07	4.5529e+06	Det	Det	Det	Det
FALSE	High	Unambiguous	LCSGVLGTVVHGK	1xCarbamidomethyl [C2]	1xCarbamidomethyl [C2]	1.42641e-10	0	3.828	1	1	27	NP_062732	GeneID:56428 Mtch2	NP_062732	0	1326.72	13	1.799	0.85	0.007271	0.0870934	121.1	24.5173	128.6	71.4	194.91	136.77	4	4	749.8	4.5	7.7	2.4	27	1.6	2.4	4.5	2.48449e+07	149503	256151	78007.7	896031	54069.9	79414.5	148933	Det	Imp	Imp	Imp
FALSE	High	Unambiguous	LCRPCQCNDNIDPNAVGNCNR	4xCarbamidomethyl [C2; C5; C7; C19]	4xCarbamidomethyl [C2; C5; C7; C19]	6.14679e-13	0	4.653	1	1	5	NP_034813	GeneID:226519 Lamc1	NP_034813	0	2547.07	21	0.971	-0.04	0.958952	0.999978	28.56	21.1941	100.1	99.9	25.17	15.84	4	4	107.5	121.2	96.7	63.8	123.5	100.7	102.8	83.8	1.40081e+06	1.57932e+06	1.25957e+06	831216	1.60966e+06	1.31191e+06	1.33897e+06	1.09253e+06	Det	Det	Det	Det
FALSE	High	Unambiguous	LCQTTIDGHPQVVMDVK	1xCarbamidomethyl [C2]	1xCarbamidomethyl [C2]	7.50566e-12	0	4.274	1	1	6	NP_659145	GeneID:229487 Pet112	NP_659145	0	1940.96	17	1.156	0.21	0.599557	0.99931	39.14	22.4539	104	96	36.65	24.1	4	4	97.9	99.4	74.5	167.9	97.3	85.3	63	114.6	3.24475e+06	3.29365e+06	2468653	5.5634e+06	3.22339e+06	2.82723e+06	2.08575e+06	3.79745e+06	Det	Det	Det	Det
FALSE	High	Unambiguous	LCQQVDVTQK	1xCarbamidomethyl [C2]	1xCarbamidomethyl [C2]	1.92945e-07	0	2.736	1	1	9	NP_077162	GeneID:67414 Mfn1	NP_077162	0	1218.61	10	1.556	0.64	0.171392	0.701259	132.48	22.8655	149.9	50.1	50.98	108.3	4	4	28.8	143.5	107.4	142.3	11.6	212.6	6.3	147.6	892490	4.4406e+06	3.32391e+06	4.4052e+06	358624	6.57857e+06	193509	4.5666e+06	Det	Det	Det	Det
FALSE	High	Unambiguous	ICNQVLVCER	2xCarbamidomethyl [C2; C8]	2xCarbamidomethyl [C2; C8]	2.88155e-08	0	3.024	1	1	23	NP_035636	GeneID:20916 Sucla2	NP_035636	0	1290.63	10	1.064	0.09	0.73479	0.999978	21.25	29.303	101.9	98.1	18.31	5.78	4	4	113.6	93.6	120.2	79.5	96.7	90.9	102.1	103.4	4.10414e+08	3.38026e+08	434151232	2.87301e+08	3.49204e+08	3.28479e+08	3.6867e+08	3.73386e+08	Det	Det	Det	Det
FALSE	High	Unambiguous	LCLPDFDKQELLECIR	2xCarbamidomethyl [C2; C14]	2xCarbamidomethyl [C2; C14]	5.13464e-14	0	5.029	1	2	12	NP_033867	GeneID:12036 Bcat2	NP_033867; NP_001229982	1	2049.01	16	0.65	-0.62	0.107142	0.542023	25.12	25.0348	78.9	121.1	57.4	9.64	4	4	22.4	63.5	124.6	99.4	113.9	130.4	134.7	111	4.27553e+06	1.21097e+07	23782724	1.89678e+07	2.17304e+07	2.48855e+07	2.57065e+07	2.11795e+07	Det	Det	Det	Det
FALSE	High	Unambiguous	LCGSGFQSIVSGCQEICSK	3xCarbamidomethyl [C2; C13; C17]	3xCarbamidomethyl [C2; C13; C17]	4.98438e-16	0	6.928	1	1	116	NP_803421	GeneID:52538 Acaa2	NP_803421	0	2116.95	19	0.826	-0.28	0.214148	0.775053	25.11	30.6308	90	110	30.51	10.37	4	4	77	120.7	59.1	104.6	110.4	123.4	109.1	95.6	7.22539e+08	1.13315e+09	5.54831e+08	9.81846e+08	1.03647e+09	1.15876e+09	1.0241e+09	8.97598e+08	Det	Det	Det	Det
FALSE	High	Unambiguous	ICFNTPLAPQALEDVK	1xCarbamidomethyl [C2]	1xCarbamidomethyl [C2]	7.23807e-10	0	3.582	1	3	2	NP_001156827	GeneID:59040 Rhot1	NP_067511; NP_001156826; NP_001156827	0	1815.93	16	0.79	-0.34	0.450508	0.956065	35.96	23.0689	91	109	68.8	30.21	4	4	1.7	119.4	84.9	125.7	130.2	111.7	71.2	155.2	72950.9	5.13356e+06	3.6494e+06	5.40635e+06	5.59644e+06	4.80505e+06	3.06311e+06	6.67217e+06	Det	Det	Det	Det
FALSE	High	Unambiguous	LCENIAGHLK	1xCarbamidomethyl [C2]	1xCarbamidomethyl [C2]	4.55192e-07	0	2.606	1	1	7	NP_033934	GeneID:12359 Cat	NP_033934	0	1154.6	10	0.577	-0.79	0.0732874	0.442139	12.6	23.1707	71.2	128.8	36.15	20.13	4	4	83.9	62.4	43.7	105.4	92.7	120.6	141.9	149.3	4.48956e+06	3.34054e+06	2.33726e+06	5.64084e+06	4.95862e+06	6.45422e+06	7.58978e+06	7.9884e+06	Det	Det	Det	Det
FALSE	High	Unambiguous	LCEGFNEVLR	1xCarbamidomethyl [C2]	1xCarbamidomethyl [C2]	3.2132e-06	0	2.31	1	2	2	NP_898911	GeneID:71970 2410018M08Rik	NP_898911; NP_077128	0	1236.6	10	0.788	-0.34	0.432665	0.948378	49.91	24.1135	96.3	103.7	71	34.41	4	4	3.7	75.8	139.1	113.6	103.8	96.1	91.1	176.8	356864	7.37884e+06	13540108	1.10631e+07	1.01104e+07	9.35617e+06	8.86776e+06	1.72136e+07	Imp	Det	Det	Det
FALSE	High	Unambiguous	LCEEWPVDETK	1xCarbamidomethyl [C2]	1xCarbamidomethyl [C2]	8.19203e-07	0	2.517	1	1	9	NP_080339	GeneID:67267 Uqcc2	NP_080339	0	1405.63	11	0.94	-0.09	0.97157	0.999978	35.84	24.6954	99.3	100.7	30.78	14.12	4	4	62	125.5	82.6	117.5	90	93.6	122.1	106.7	9.23983e+06	1.87208e+07	12320634	1.75214e+07	1.34269e+07	1.39538e+07	1.82113e+07	1.59053e+07	Det	Det	Det	Det
FALSE	High	Unambiguous	LCEAICPAQAITIEAEPR	2xCarbamidomethyl [C2; C6]	2xCarbamidomethyl [C2; C6]	4.98438e-16	0	5.929	1	1	23	NP_659119	GeneID:225887 Ndufs8	NP_659119	0	2042	18	0.646	-0.63	0.0533931	0.362747	10.03	27.5334	78.2	121.8	16.22	20.28	4	4	83.2	95.5	69	68.8	130.3	95.8	106.7	150.6	9.02983e+07	1.0365e+08	74882573	7.46733e+07	1.41427e+08	1.04022e+08	1.15806e+08	1.63487e+08	Det	Det	Det	Det
FALSE	High	Unambiguous	LCDVLAQAGHR	1xCarbamidomethyl [C2]	1xCarbamidomethyl [C2]	2.9782e-12	0	4.414	1	1	11	NP_776094	GeneID:211389 Suox	NP_776094	0	1239.63	11	0.938	-0.09	0.882853	0.999978	10.7	23.2886	98.5	101.5	9.55	7.99	4	4	98.1	104.9	100.9	83.7	112.7	106.8	98.5	94.4	5.54717e+06	5.93149e+06	5.70355e+06	4.73009e+06	6.36958e+06	6.03577e+06	5.56568e+06	5.33378e+06	Det	Det	Det	Det
FALSE	High	Unambiguous	LCDSEAHVCFEGLDSDPTGTAYGASIPLAR	2xCarbamidomethyl [C2; C9]	2xCarbamidomethyl [C2; C9]	4.98438e-16	0	6.106	1	1	3	NP_776094	GeneID:211389 Suox	NP_776094	0	3209.45	30	1.142	0.19	0.714668	0.999978	128.04	21.8111	92.1	107.9	86.13	99.72	4	4	31.1	31	199	110.8	5.7	197.4	24	201	366999	366010	2.3507e+06	1.30926e+06	67533	2.33225e+06	282954	2.37401e+06	Imp	Imp	Det	Det
FALSE	High	Unambiguous	ICDGVQFGAGIR	1xCarbamidomethyl [C2]	1xCarbamidomethyl [C2]	1.15858e-08	0	3.162	1	1	14	NP_848729	GeneID:68653 Samm50	NP_848729	0	1292.64	12	1.161	0.22	0.444813	0.953864	17.9	26.1079	107.6	92.4	17.51	6.64	4	4	96.5	92.9	114.3	134.7	88.5	83.6	97.9	91.8	3.8146e+07	3.67165e+07	45191012	5.32626e+07	3.49754e+07	3.30465e+07	3.87012e+07	3.62899e+07	Det	Det	Det	Det
FALSE	High	Unambiguous	ICDFSNASKPQTIQESTGGIVEVLHK	1xCarbamidomethyl [C2]	1xCarbamidomethyl [C2]	4.98438e-16	0	7.048	1	1	27	NP_032318	GeneID:15488 Hsd17b4	NP_032318	0	2858.44	26	0.436	-1.2	0.000100646	0.00230395	6.79	26.7064	57.5	142.5	37.27	10.65	4	4	47.3	67	47.4	98.8	135.9	114.3	146.1	143.2	2.89847e+07	4.10192e+07	2.90194e+07	6.04873e+07	8.32634e+07	7.00229e+07	8.94991e+07	8.77054e+07	Det	Det	Det	Det
FALSE	High	Unambiguous	ICCDLEVLASKK	2xCarbamidomethyl [C2; C3]	2xCarbamidomethyl [C2; C3]	1.83318e-10	0	3.79	1	1	13	NP_080111	GeneID:66904 Pccb	NP_080111	1	1435.73	12	0.914	-0.13	0.821214	0.999978	11.77	25.1458	94.4	105.6	10.93	9.14	4	4	96.2	110.4	85.1	93.5	103.8	108.5	90.4	112.1	1.93958e+07	2.22573e+07	1.7155e+07	1.88489e+07	2.09155e+07	2.18761e+07	1.8229e+07	2.25887e+07	Det	Det	Det	Det
FALSE	High	Unambiguous	ICCDLEVLASK	2xCarbamidomethyl [C2; C3]	2xCarbamidomethyl [C2; C3]	2.21274e-08	0	3.064	1	1	7	NP_080111	GeneID:66904 Pccb	NP_080111	0	1307.63	11	0.741	-0.43	0.262451	0.841804	17.43	25.4213	85.1	114.9	21.07	28.36	4	4	59.3	100.1	91.1	82.1	111.5	122.2	76.6	157.1	1.43879e+07	2.42842e+07	22116948	1.99218e+07	2.70575e+07	2.96484e+07	1.85909e+07	3.81143e+07	Det	Det	Det	Det
FALSE	High	Unambiguous	LCTSATESEVTR	1xCarbamidomethyl [C2]	1xCarbamidomethyl [C2]	1.06856e-09	0	3.523	1	1	69	NP_079683	GeneID:22273 Uqcrc1	NP_079683	0	1353.63	12	0.968	-0.05	0.802384	0.999978	11.77	30.96	98.4	101.6	7.13	10.76	4	4	105.3	100.4	96	88.9	116.6	100.1	102.7	89.9	1.23245e+09	1.17451e+09	1.12303e+09	1.04031e+09	1.36405e+09	1.17154e+09	1.20179e+09	1.0513e+09	Det	Det	Det	Det
FALSE	High	Unambiguous	LCASPVLLAHHEQLFQVAR	1xCarbamidomethyl [C2]	1xCarbamidomethyl [C2]	6.55559e-10	0	3.597	1	1	1	NP_035302	GeneID:19125 Prodh	NP_035302	0	2189.16	19	0.264	-1.92	0.000138232	0.00307055	11.37	22.8253	35.5	164.5	104.93	23.47	4	4	11.2	97.5	1.4	124	142.1	165.3	94.3	164.2	352312	3.07905e+06	45137	3.9178e+06	4.48765e+06	5.2225e+06	2.98002e+06	5.18809e+06	Imp	Det	Imp	Det
FALSE	High	Unambiguous	LCTSATESEVTRGK	1xCarbamidomethyl [C2]	1xCarbamidomethyl [C2]	4.39674e-12	0	4.355	1	1	4	NP_079683	GeneID:22273 Uqcrc1	NP_079683	1	1538.75	14	0.683	-0.55	0.384226	0.930182	66.58	21.4899	81.1	118.9	105.97	180.06	4	4	3.2	61.3	13.9	18.1	14.7	650.4	1.7	36.6	56745	1.09402e+06	248534	323039	263364	1.16159e+07	30674.4	654391	Imp	Det	Imp	Det
FALSE	High	Unambiguous	LDAFIEALHQEK			3.61865e-10	0	3.687	1	2	27	NP_598513	GeneID:74143 Opa1	NP_001186106; NP_598513	0	1413.74	12	1.009	0.01	0.889237	0.999978	15.17	26.0764	100.5	99.5	22.48	5.55	4	4	100.5	136.3	81.8	95.4	90.3	100.4	93.7	101.5	4.07612e+07	5.53162e+07	3.31933e+07	3.86898e+07	3.66544e+07	4.07333e+07	3.80242e+07	4.11846e+07	Det	Det	Det	Det
FALSE	High	Unambiguous	IDREVLHSYLK			1.24176e-06	0	2.454	1	1	14	NP_775272	GeneID:66865 Pmpca	NP_775272	1	1372.76	11	1.171	0.23	0.471699	0.963526	37.66	24.2735	103.1	96.9	29.51	27.12	4	4	83.9	99.7	157.6	99.2	84.9	58	113.9	102.9	9.77487e+06	1.1623e+07	1.83612e+07	1.15557e+07	9.89765e+06	6.75814e+06	1.32674e+07	1.1985e+07	Det	Det	Det	Det
FALSE	High	Unambiguous	LDREEIKPVMALGMVPMCSYQMER	1xCarbamidomethyl [C18]	1xCarbamidomethyl [C18]	8.92607e-11	0	3.899	1	1	4	NP_034078	GeneID:12895 Cpt1b	NP_034078	1	2883.37	24	1.533	0.62	0.202404	0.757176	101.87	22.9883	122.7	77.3	71.52	46.09	4	4	10.2	168.4	193.3	91	121.6	53.4	48.2	113.9	384745	6.36875e+06	7314137	3.4428e+06	4.60032e+06	2.01866e+06	1.82428e+06	4.30913e+06	Imp	Det	Det	Det
FALSE	High	Unambiguous	IDQLQEELLHTQLK			5.49418e-13	0	4.67	1	2	17	NP_598513	GeneID:74143 Opa1	NP_001186106; NP_598513	0	1707.93	14	0.97	-0.04	0.973028	0.999978	17.52	26.1283	98.5	101.5	10.32	17.2	4	4	99	101.2	83.5	107.2	101.3	79.9	122.8	105	3.88095e+07	3.96398e+07	32734066	4.20174e+07	3.97132e+07	3.13268e+07	4.81179e+07	4.11293e+07	Det	Det	Det	Det
FALSE	High	Unambiguous	LDPGAIMEQVK			1.73889e-06	0	2.403	1	1	6	NP_038923	GeneID:30055 Timm13	NP_038923	0	1200.63	11	1.515	0.6	0.0478076	0.340521	29.7	24.7419	121.3	78.7	15.21	19.57	4	4	126.1	125.5	126.2	90.3	80.2	64.6	104.1	83	1.84621e+07	1.83715e+07	18479558	1.32265e+07	1.1741e+07	9.46366e+06	1.52446e+07	1.21551e+07	Det	Det	Det	Det
FALSE	High	Unambiguous	LDPEEMKR			2.51678e-06	0	2.347	1	2	6	NP_001093145	GeneID:68512 Tomm5	NP_001093145; NP_001128118	1	1017.5	8	0.821	-0.29	0.598356	0.99931	30.73	22.4088	84.8	115.2	30.15	28.98	4	4	72.2	108.2	59.9	114.5	106.3	135.4	135.8	67.6	2.13659e+06	3.19868e+06	1.77178e+06	3.38715e+06	3.14458e+06	4.00516e+06	4.01779e+06	1.99856e+06	Det	Det	Det	Det
FALSE	High	Unambiguous	LDIVHQVAIWQR			4.6353e-08	0	2.952	1	1	1	NP_075656	GeneID:66163 Mrpl4	NP_075656	0	1477.83	12
FALSE	High	Unambiguous	LDITTLTGVPEEHIK			1.4077e-10	0	3.83	1	1	22	NP_035017	GeneID:17993 Ndufs4	NP_035017	0	1665.91	15	0.995	-0.01	0.936627	0.999978	24.76	29.3885	97.7	102.3	19.55	18.94	4	4	126.7	86	102.8	84.8	89.9	79.7	122.4	107.7	4.90483e+08	3.32978e+08	398061928	3.28176e+08	3.48278e+08	3.08568e+08	4.73941e+08	4.17191e+08	Det	Det	Det	Det
FALSE	High	Unambiguous	LDLSSLAYSGK			8.19203e-07	0	2.517	1	1	5	NP_032070	GeneID:14297 Fxn	NP_032070	0	1153.61	11	1.342	0.42	0.233903	0.806526	45.26	24.1436	113.6	86.4	27.7	32.18	4	4	110.1	104.4	159.1	84.4	56.6	75.6	122	87.8	1.20111e+07	1.13904e+07	17365888	9.21362e+06	6.17576e+06	8.25343e+06	1.33136e+07	9.57623e+06	Det	Det	Det	Det
FALSE	High	Unambiguous	IDLHFLQQMR			8.41126e-07	0	2.513	1	2	2	NP_036179	GeneID:27045 Nit1	NP_036179; NP_001229509	0	1300.68	10	1.017	0.02	0.910395	0.999978	106.27	22.485	95	105	83.85	29.5	4	4	8.7	158.5	188.9	51.9	63.7	84.6	124.9	118.7	224128	4.06239e+06	4.84036e+06	1.33011e+06	1.63219e+06	2.16818e+06	3.2003e+06	3.04062e+06	Imp	Det	Det	Det
FALSE	High	Unambiguous	LDLFANVVHVK			3.685e-07	0	2.638	1	1	12	NP_570954	GeneID:170718 Idh3b	NP_570954	0	1254.72	11	1.026	0.04	0.818952	0.999978	46.17	25.9548	102.4	97.6	46.86	11.56	4	4	67.2	72.2	177.1	121.2	79.5	87.2	91.1	104.5	2.7718e+07	2.97925e+07	73067554	5.00182e+07	3.28041e+07	3.59729e+07	3.76068e+07	4.31249e+07	Det	Det	Det	Det
FALSE	High	Unambiguous	IDHTVLLGALPLK			2.72429e-06	0	2.335	1	1	6	NP_079852	GeneID:66461 Ptpmt1	NP_079852	0	1389.85	13	1.18	0.24	0.625073	0.999978	17.83	22.2585	106.9	93.1	58.78	5.15	4	4	13.3	138.8	110.5	128.1	95.5	100.8	106.5	106.5	333122	3.46422e+06	2.75826e+06	3.19621e+06	2.38324e+06	2.51626e+06	2.65723e+06	2.65737e+06	Imp	Det	Det	Det
FALSE	High	Unambiguous	LDGNQDLIR			7.4196e-07	0	2.532	1	1	28	NP_766599	GeneID:269951 Idh2	NP_766599	0	1043.55	9	1.003	0	0.985837	0.999978	22.9	28.9103	100.1	99.9	68.29	9.67	4	4	0.1	135.6	118.8	102.7	121.8	103	100.2	117.8	137337	3.16753e+08	2.77683e+08	2.40076e+08	2.84678e+08	2.40795e+08	2.34032e+08	2.7524e+08	Imp	Det	Det	Det
FALSE	High	Unambiguous	IDGNLVIRPYTPVSSDDDK			4.98438e-16	0	6.577	1	1	6	NP_084063	GeneID:109754 Cyb5r3	NP_084063	0	2104.06	19	1.325	0.41	0.161322	0.67968	17.49	24.8016	116	84	15.17	10.65	4	4	120.2	106.8	135	94.8	81.2	80	99.4	82.7	1.94654e+07	1.72932e+07	2.18669e+07	1.53537e+07	1.31594e+07	1.29519e+07	1.61094e+07	1.33965e+07	Det	Det	Det	Det
FALSE	High	Unambiguous	IDEVEEMLTNNR	1xOxidation [M7]	1xOxidation [M7]	2.23844e-09	0	3.411	1	1	24	NP_694704	GeneID:226646 Ndufs2	NP_694704	0	1478.68	12	0.613	-0.71	0.0625875	0.402327	16.7	24.7166	72.5	127.5	40.5	25.49	4	4	48.5	60.3	120.4	84.2	117.3	81	134.1	154.2	7.66396e+06	9.52646e+06	1.90274e+07	1.33089e+07	1.85415e+07	1.28019e+07	2.11938e+07	2.43688e+07	Det	Det	Det	Det
FALSE	High	Unambiguous	IDEVEEMLTNNR			7.32215e-11	0	3.929	1	1	31	NP_694704	GeneID:226646 Ndufs2	NP_694704	0	1462.68	12	1.06	0.08	0.722219	0.999978	44.6	28.7302	103.3	96.7	31.31	28.31	4	4	64.5	93.1	111.6	141	88.4	66.2	132	103.1	1.54339e+08	2.22628e+08	266972612	3.37164e+08	2.11424e+08	1.58411e+08	3.15735e+08	2.46467e+08	Det	Det	Det	Det
FALSE	High	Unambiguous	IDELSLYSVPEGQSK			2.19814e-12	0	4.46	1	3	22	NP_001186266	GeneID:68316 Apoo	NP_080949; NP_001186266; NP_001186268	0	1664.84	15	1.333	0.41	0.0929743	0.502427	102.13	27.7044	115.1	84.9	75.32	27.86	4	4	10.4	75.1	175.5	186.9	67.2	66.5	111.5	106.9	1.25918e+07	9.09385e+07	212664896	2.26457e+08	8.13943e+07	8.06115e+07	1.3511e+08	1.2951e+08	Det	Det	Det	Det
FALSE	High	Unambiguous	LDDLINWAR			6.76453e-07	0	2.546	1	1	6	NP_083548	GeneID:75406 Ndufs7	NP_083548	0	1115.58	9	0.875	-0.19	0.650486	0.999978	18.71	28.0048	95.4	104.6	16.91	14.34	4	4	88.8	72.2	109.3	96.4	102.6	100.2	99	131.5	1.3716e+08	1.11565e+08	168894992	1.48977e+08	1.586e+08	1.54851e+08	1.53e+08	2.03287e+08	Det	Det	Det	Det
FALSE	High	Unambiguous	IDAVDAETVRR			4.72803e-08	0	2.949	1	1	7	NP_082707	GeneID:73078 Pmpcb	NP_082707	1	1244.66	11	1.267	0.34	0.32215	0.89751	22.01	23.7673	111.8	88.2	18.91	12.04	4	4	112	110.7	139	87.1	100.5	85.9	89.8	74.9	9.08827e+06	8.98646e+06	1.12857e+07	7.07228e+06	8.15855e+06	6.97197e+06	7.29309e+06	6.08114e+06	Det	Det	Det	Det
FALSE	High	Unambiguous	IDAVDAETVR			3.19205e-06	0	2.311	1	1	4	NP_082707	GeneID:73078 Pmpcb	NP_082707	0	1088.56	10	1.18	0.24	0.530269	0.981774	14.24	23.522	107.8	92.2	65.91	5.51	4	4	1.8	135.2	128.9	116.5	97.8	110.2	101.4	108.2	100394	7.53196e+06	7.1846e+06	6.48967e+06	5.4509e+06	6.13819e+06	5.65209e+06	6.02645e+06	Imp	Det	Det	Det
FALSE	High	Unambiguous	LDASDEEVYTAAR			2.75591e-11	0	4.077	1	1	7	NP_083296	GeneID:74610 Abcb8	NP_083296	0	1439.66	13	0.037	-4.74	1e-17	9.36477e-16	0.04	23.185	7.2	192.8	33.8	15.3	4	4	7	3.4	8.7	7.4	196.6	158.9	187.5	230.6	385061	190663	480180	407777	1.08783e+07	8.79028e+06	1.03734e+07	1.27624e+07	Imp	Imp	Imp	Imp
FALSE	High	Unambiguous	LDAGHPVYQVSEVEK			9.27141e-12	0	4.242	1	1	16	NP_082182	GeneID:219189 Vwa8	NP_082182	0	1670.84	15	1.024	0.03	0.739715	0.999978	20.41	25.3324	103.8	96.2	15.14	9.9	4	4	110.9	78.3	109.9	103.7	108.9	106.7	91.8	90	2.58686e+07	1.82707e+07	2.56299e+07	2.41877e+07	2.54033e+07	2.4893e+07	2.14069e+07	2.09934e+07	Det	Det	Det	Det
FALSE	High	Unambiguous	ICVNGDDAHPLWK	1xCarbamidomethyl [C2]	1xCarbamidomethyl [C2]	2.10582e-10	0	3.769	1	2	10	NP_001032830	GeneID:625249 Gpx4	NP_032188; NP_001032830	0	1524.73	13	0.88	-0.18	0.69348	0.999978	24.43	24.1778	94.5	105.5	63.73	17.95	4	4	97.5	100.9	7.1	131.8	120	102	97.5	143.2	9.65118e+06	9.98976e+06	705487	1.30558e+07	1.18816e+07	1.01e+07	9.65594e+06	1.41806e+07	Det	Det	Det	Det
FALSE	High	Unambiguous	IDRNEVPEEQEHMKK			1.04589e-06	0	2.48	1	1	13	NP_081068	GeneID:52123 Agpat5	NP_081068	2	1881.91	15	0.88	-0.18	0.920811	0.999978	19.85	20.2604	93.6	106.4	29.87	9.42	4	4	142.1	91.8	73.5	90	101	108.8	87.3	105.6	1.02971e+06	664965	532341	652401	731717	788239	632342	765298	Det	Det	Det	Det
FALSE	High	Unambiguous	IAWDDEETRDGFR			2.63582e-06	0	2.34	1	1	17	NP_659093	GeneID:110821 Pcca	NP_659093	1	1609.72	13	0.935	-0.1	0.870175	0.999978	5.1	25.5378	96.5	103.5	3.99	7.34	4	4	96	93.2	101	92.7	115.4	99.4	103.4	99	2.68369e+07	2.60576e+07	2.82413e+07	2.59106e+07	3.22503e+07	2.77781e+07	2.89131e+07	2.76748e+07	Det	Det	Det	Det
FALSE	High	Unambiguous	LAVNMVPFPR			9.53545e-07	0	2.494	1	1	3	NP_075768	GeneID:22152 Tubb3	NP_075768	0	1143.63	10	1.126	0.17	0.579669	0.998016	34.12	23.8526	105.9	94.1	66.72	17.49	4	4	3.6	109.9	153.5	128.9	98	77.2	113.9	115	268740	8.20642e+06	11456572	9.61906e+06	7.31757e+06	5.76411e+06	8.50407e+06	8.58378e+06	Imp	Det	Det	Det
FALSE	High	Unambiguous	LAMTGAGIDR	1xOxidation [M3]	1xOxidation [M3]	1.10261e-06	0	2.472	2	2	17	NP_034078; NP_038523	GeneID:12895 Cpt1b;GeneID:12894 Cpt1a	NP_034078; NP_038523	0	1020.51	10	0.739	-0.44	0.392513	0.933079	21.52	21.9668	85	115	64.61	23.52	4	4	6.4	101.7	121.1	81.4	137.7	110	88.5	153.2	129498	2.04611e+06	2.43688e+06	1.63812e+06	2.77148e+06	2.21428e+06	1.78194e+06	3.08403e+06	Imp	Det	Det	Det
FALSE	High	Unambiguous	LAMTGAGIDR			6.67579e-07	0	2.548	2	2	16	NP_034078; NP_038523	GeneID:12895 Cpt1b;GeneID:12894 Cpt1a	NP_034078; NP_038523	0	1004.52	10	1.036	0.05	0.763132	0.999978	14.82	26.7367	101.8	98.2	12.47	9.13	4	4	118.9	100.9	100.1	88.1	99.6	88.5	94.4	109.6	7.29277e+07	6.18767e+07	6.1408e+07	5.40065e+07	6.11151e+07	5.42661e+07	5.78819e+07	6.72016e+07	Det	Det	Det	Det
FALSE	High	Unambiguous	IAMQTLDMGR	2xOxidation [M3; M8]	2xOxidation [M3; M8]	5.66002e-07	0	2.573	1	1	4	NP_031409	GeneID:11409 Acads	NP_031409	0	1167.55	10	0.656	-0.61	0.30471	0.890195	15.17	21.6246	78.2	121.8	70	8.65	4	4	0.8	90.7	117.1	76.4	114.3	131.9	127.6	141.1	14006.3	1.51542e+06	1.95625e+06	1.27666e+06	1.91003e+06	2.20294e+06	2.13082e+06	2.35727e+06	Imp	Det	Det	Det
FALSE	High	Unambiguous	IAMQTLDMGR			9.10478e-07	0	2.501	1	1	7	NP_031409	GeneID:11409 Acads	NP_031409	0	1135.56	10	0.981	-0.03	0.848899	0.999978	16.38	27.5696	99	101	16.48	5.84	4	4	109	76.5	92.8	110.8	104.9	100.5	109.8	95.8	1.1948e+08	8.38568e+07	1.01712e+08	1.21421e+08	1.14973e+08	1.10157e+08	1.20349e+08	1.04964e+08	Det	Det	Det	Det
FALSE	High	Unambiguous	LALQTSDWIR			3.0079e-06	0	2.32	1	1	4	NP_653116	GeneID:74080 Nmnat3	NP_653116	0	1202.65	10	0.968	-0.05	0.946254	0.999978	38.42	22.3162	93.6	106.4	63.78	63.25	4	4	10.9	125.6	160.2	103.6	125.9	5.3	135	133.5	244333	2.80427e+06	3.57769e+06	2.31335e+06	2.81164e+06	118707	3.01559e+06	2.98242e+06	Imp	Det	Det	Det
FALSE	High	Unambiguous	IALMPLFQAEK	1xOxidation [M4]	1xOxidation [M4]	1.43351e-07	0	2.781	1	1	10	NP_075801	GeneID:67184 Ndufa13	NP_075801	0	1276.7	11	0.634	-0.66	0.0978772	0.517971	25.67	24.2865	75.3	124.7	32.79	47.41	4	4	61.9	52.3	108.8	84.9	59.1	182.7	89.4	160.9	7.53535e+06	6.36965e+06	13245611	1.03351e+07	7.20213e+06	2.22535e+07	1.08919e+07	1.95926e+07	Det	Det	Det	Det
FALSE	High	Unambiguous	LAIIPGGGGTQR			1.00526e-06	0	2.486	1	1	16	NP_057918	GeneID:11992 Auh	NP_057918	0	1139.65	12	0.916	-0.13	0.758116	0.999978	7.66	26.5015	94.7	105.3	6.52	5.29	4	4	96.9	90.9	105.4	93.5	95.2	105.1	106.5	106.5	5.19761e+07	4.87769e+07	5.65358e+07	5.01467e+07	5.10386e+07	5.6377e+07	5.7112e+07	5.70959e+07	Det	Det	Det	Det
FALSE	High	Unambiguous	LALLDNHSSEFNVTR			8.30062e-15	0	5.305	1	1	23	NP_083058	GeneID:74142 Lonp1	NP_083058	0	1715.87	15	4.141	2.05	1.67944e-09	8.54338e-08	146.61	24.961	161.1	38.9	194.69	49.45	4	4	777	8.6	7.1	0.1	2.2	1.6	2.7	0.6	3.5064e+07	386958	322526	3892.41	99894.5	72844	122318	29149.5	Det	Imp	Imp	Imp
FALSE	High	Unambiguous	LALHSGMDYAIMTGGDVAPMGR			2.36186e-15	0	5.516	1	1	4	NP_849534	GeneID:108888 Atad3a	NP_849534	0	2263.07	22	0.327	-1.61	0.000733832	0.0131183	13.71	22.2164	51.8	148.2	170.36	128.96	4	4	319	2.5	10.2	27.8	21.5	45.4	322.3	51.3	2.75447e+06	21215.5	88204.9	240350	185707	391746	2.78254e+06	443383	Det	Imp	Imp	Imp
FALSE	High	Unambiguous	LALFNPDVSWDRK			1.02197e-12	0	4.576	1	1	37	NP_035016	GeneID:17992 Ndufa4	NP_035016	1	1560.82	13	1	0	0.964668	0.999978	41.23	29.153	100.8	99.2	40.9	10.25	4	4	163.8	70.6	117.7	74.7	88.6	83.3	105.4	95.9	5.65443e+08	2.43653e+08	406375901	2.57758e+08	3.05939e+08	2.87685e+08	3.63867e+08	3.31116e+08	Det	Det	Det	Det
FALSE	High	Unambiguous	LAIAHHLIK			1.38011e-06	0	2.438	1	1	7	NP_080617	GeneID:67725 Nudt13	NP_080617	0	1015.64	9	1.005	0.01	0.97944	0.999978	71.39	21.6113	101.6	98.4	74.77	11.12	4	4	103.1	21.6	86.8	212.5	108.3	84.3	88.6	94.9	1.88211e+06	393608	1.58445e+06	3.87796e+06	1.97612e+06	1.53867e+06	1.61697e+06	1.73203e+06	Det	Imp	Det	Det
FALSE	High	Unambiguous	IAKDEGANAFFK			3.07822e-08	0	3.014	1	1	6	NP_031476	GeneID:11739 Slc25a4	NP_031476	1	1310.67	12	0.676	-0.57	0.0968754	0.51407	28.77	25.242	82.2	117.8	52.4	16.98	4	4	28.7	101.6	65.5	124.3	99.2	123.4	146.7	110.6	6.31539e+06	2.23744e+07	1.4412e+07	2.73642e+07	2.18499e+07	2.71767e+07	3.2299e+07	2.43423e+07	Det	Det	Det	Det
FALSE	High	Unambiguous	IAGNMGLAMK			1.90414e-07	0	2.738	1	1	8	NP_035457	GeneID:20280 Scp2	NP_035457	0	1005.52	10	0.873	-0.2	0.650697	0.999978	16.64	25.7313	91.5	108.5	30.67	12.86	4	4	142.7	77.6	90.2	82.3	97.4	116.5	107.4	86	4.64656e+07	2.52571e+07	2.93684e+07	2.68097e+07	3.17042e+07	3.79294e+07	3.49654e+07	2.80197e+07	Det	Det	Det	Det
FALSE	High	Unambiguous	LAGLHDAILR			1.69078e-07	0	2.756	1	1	10	NP_033722	GeneID:11306 Abcb7	NP_033722	0	1078.64	10	1.044	0.06	0.791611	0.999978	22.42	24.2121	102.3	97.7	24.41	34.12	4	4	98.9	99.5	104.4	57.3	94.7	94.6	84.8	165.9	1.08483e+07	1.0914e+07	1.14604e+07	6.28408e+06	1.03972e+07	1.03811e+07	9.30655e+06	1.82012e+07	Det	Det	Det	Det
FALSE	High	Unambiguous	LAGCTVFITGASR	1xCarbamidomethyl [C4]	1xCarbamidomethyl [C4]	5.78271e-10	0	3.616	1	1	17	NP_077217	GeneID:72479 Hsdl2	NP_077217	0	1352.7	13	1.072	0.1	0.619881	0.999978	26.48	27.0332	102.8	97.2	11.44	21.01	4	4	92.4	90.1	107.8	113.8	104.7	80.2	85.1	125.8	7.23769e+07	7.05609e+07	84376568	8.90755e+07	8.20024e+07	6.28398e+07	6.66776e+07	9.85491e+07	Det	Det	Det	Det
FALSE	High	Unambiguous	LAGAWASEAYTPQGLKPVSTEAPPIIFATPTK			4.98438e-16	0	6.703	1	2	4	NP_001153001	GeneID:20463 Cox7a2l	NP_033213; NP_001153001	0	3312.75	32	1.93	0.95	0.00928584	0.105551	147.87	23.8189	178.9	21.1	130.48	196.24	4	4	117.3	2.9	275.1	1.2	1.2	0.7	397.9	3.7	9.25529e+06	224928	2.17042e+07	91565	98294.8	56223.3	3.13915e+07	295119	Det	Imp	Det	Imp
FALSE	High	Unambiguous	LAFQQKPPPPPK			6.1267e-07	0	2.561	1	2	1	NP_035932	GeneID:270166 Clpx	NP_001037854; NP_035932	0	1347.78	12	0.556	-0.85	0.300434	0.886102	33.19	20.2585	71.6	128.4	78.5	8.87	4	4	47.7	101.4	8.2	141.5	113.5	138.2	130.5	119	280907	596375	48400.3	832379	667805	812893	767702	700321	Imp	Det	Imp	Det
FALSE	High	Unambiguous	LAESEIALCQK	1xCarbamidomethyl [C9]	1xCarbamidomethyl [C9]	2.24957e-06	0	2.364	1	1	1	NP_780583	GeneID:108853 Mtrf1l	NP_780583	0	1261.65	11
FALSE	High	Unambiguous	IAENLGDVQMSDK			6.73103e-10	0	3.593	1	1	2	NP_033217	GeneID:20480 Clpb	NP_033217	0	1419.68	13	0.726	-0.46	0.374326	0.925857	57.53	22.3004	92.4	107.6	70.93	29.01	4	4	10.5	64.8	119.3	147.5	104.6	100.1	89.8	163.4	254976	1.57342e+06	2.8981e+06	3.5813e+06	2.53965e+06	2.43104e+06	2.18123e+06	3.9689e+06	Imp	Det	Det	Det
FALSE	High	Unambiguous	LAENFCVCHLATGDMLR	2xCarbamidomethyl [C6; C8]	2xCarbamidomethyl [C6; C8]	4.98438e-16	0	6.062	1	2	12	NP_001029138	GeneID:11637 Ak2	NP_058591; NP_001029138	0	2006.92	17	0.868	-0.2	0.622366	0.999978	23.49	25.9418	89.4	110.6	31.18	26.48	4	4	88.4	73.4	136.5	76.7	77.2	109.4	143.5	94.9	3.48809e+07	2.89316e+07	5.38339e+07	3.02458e+07	3.04484e+07	4.3145e+07	5.6609e+07	3.74074e+07	Det	Det	Det	Det
FALSE	High	Unambiguous	LAEIVGMHDLGVSVTLGAHQSIGFK			4.98438e-16	0	11.693	1	1	183	NP_059062	GeneID:11370 Acadvl	NP_059062	0	2579.37	25	1.014	0.02	0.749986	0.999978	32.19	27.6924	106.1	93.9	24.74	12.87	4	4	76.6	128.4	121.8	86.7	90.3	89.2	91.7	115.2	9.5765e+07	1.60562e+08	1.52315e+08	1.0841e+08	1.12925e+08	1.11474e+08	1.14653e+08	1.43993e+08	Det	Det	Det	Det
FALSE	High	Unambiguous	IANPDQLLTQDVEK			6.80922e-11	0	3.94	1	1	11	NP_033017	GeneID:19299 Abcd3	NP_033017	0	1583.83	14	0.768	-0.38	0.315314	0.895168	14.28	23.6952	79.7	120.3	20.56	17.03	4	4	67.3	71.3	95.8	101.7	128.2	125	86.5	124.2	4.97138e+06	5.2702e+06	7.08054e+06	7.51905e+06	9.47742e+06	9.24236e+06	6.39176e+06	9.1847e+06	Det	Det	Det	Det
FALSE	High	Unambiguous	LAVTSLEGVGESTR			1.85448e-11	0	4.137	1	1	7	NP_032023	GeneID:14149 Fdxr	NP_032023	0	1418.75	14	1.264	0.34	0.446085	0.954606	14.19	22.5551	112.4	87.6	30.66	5.62	4	4	134.4	121.4	112.9	59.7	92.6	88.8	89.9	100.4	4.27604e+06	3.86166e+06	3592106	1.89792e+06	2.94538e+06	2.82554e+06	2.86008e+06	3.19339e+06	Det	Det	Det	Det
FALSE	High	Unambiguous	LAPALATGNTVVMK			2.33276e-08	0	3.056	1	1	6	NP_082546	GeneID:72535 Aldh1b1	NP_082546	0	1385.78	14	1.755	0.81	0.0525725	0.359543	21.83	23.1421	128	72	15.92	12.81	4	4	101	150.1	125.7	128.9	64.4	86.7	71.1	72.1	5.17806e+06	7.69707e+06	6445747	6.61141e+06	3.3006e+06	4.44859e+06	3.64535e+06	3.69931e+06	Det	Det	Det	Det
FALSE	High	Unambiguous	LAPPLVIKEDEIR			1.56714e-09	0	3.465	1	1	2	NP_058674	GeneID:18242 Oat	NP_058674	1	1492.87	13	0.864	-0.21	0.649947	0.999978	31.06	25.4422	96.8	103.2	67.04	27.67	4	4	0.7	109.4	92.9	113.6	116.1	98.3	99.5	169.5	164890	2.58835e+07	2.19733e+07	2.68754e+07	2.74677e+07	2.32415e+07	2.35417e+07	4.0093e+07	Imp	Det	Det	Det
FALSE	High	Unambiguous	LAVATFAGIENK			6.8318e-09	0	3.242	1	2	16	NP_056644	GeneID:50799 Slc25a13	NP_001171043; NP_056644	0	1233.68	12	0.976	-0.03	0.928361	0.999978	16.15	27.3116	99.2	100.8	14.12	3.09	4	4	92.4	83.7	115.4	105.4	101.2	104.9	97.5	99.5	8.68515e+07	7.86412e+07	108482481	9.9096e+07	9.5099e+07	9.8558e+07	9.16566e+07	9.35273e+07	Det	Det	Det	Det
FALSE	High	Unambiguous	IAVAAQNCYK	1xCarbamidomethyl [C8]	1xCarbamidomethyl [C8]	1.6686e-07	0	2.758	1	1	10	NP_033441	GeneID:21991 Tpi1	NP_033441	0	1137.57	10	0.997	0	0.94565	0.999978	17.26	23.8125	100.8	99.2	15.29	11.13	4	4	109.6	97.9	110.6	78	111.6	95.1	88.1	109.2	8.7476e+06	7.8199e+06	8827458	6.22732e+06	8.90718e+06	7.59059e+06	7.03602e+06	8.71569e+06	Det	Det	Det	Det
FALSE	High	Unambiguous	LATATFAGIENK			2.01738e-08	0	3.078	1	1	23	NP_766024	GeneID:78830 Slc25a12	NP_766024	0	1235.66	12	1.093	0.13	0.455496	0.957588	21.58	28.1445	101.7	98.3	20.31	10.7	4	4	88.9	104.1	93.2	136.4	95.5	95	81.1	105.7	1.46387e+08	1.71321e+08	1.53409e+08	2.24471e+08	1.57154e+08	1.56367e+08	1.33558e+08	1.7405e+08	Det	Det	Det	Det
FALSE	High	Unambiguous	IASTGGAALIADYGHDGTK			9.67786e-14	0	4.933	1	1	8	NP_082887	GeneID:73694 Ndufaf7	NP_082887	0	1817.9	19	0.755	-0.41	0.327468	0.900756	21.93	24.1311	86	114	30.88	13.97	4	4	54	88.9	120.1	86.7	118.5	114.2	90.5	127.3	5.43999e+06	8.95821e+06	12098840	8.73989e+06	1.19374e+07	1.15044e+07	9.1162e+06	1.28264e+07	Det	Det	Det	Det
FALSE	High	Unambiguous	IASQVAALDLGYKPGVEAIRK			4.98438e-16	0	7.264	1	1	63	NP_001153512	GeneID:227197 Ndufs1	NP_001153512	1	2199.25	21	1.036	0.05	0.807389	0.999978	35.31	28.5741	101.8	98.2	14.92	41.3	4	4	83.6	116.6	89.2	96.2	91.1	69.4	87.7	166.1	2.02439e+08	2.82111e+08	2.15986e+08	2.32781e+08	2.20615e+08	1.67885e+08	2.12357e+08	4.02146e+08	Det	Det	Det	Det
FALSE	High	Unambiguous	IASQVAALDLGYKPGVEAIR			4.98438e-16	0	7.719	1	1	39	NP_001153512	GeneID:227197 Ndufs1	NP_001153512	0	2071.15	20	0.797	-0.33	0.143507	0.637884	9.12	29.5958	88.7	111.3	22.59	6.48	4	4	57.7	95.2	87.3	101	106.9	110.2	118.6	123.1	2.51256e+08	4.14743e+08	380328606	4.40288e+08	4.65916e+08	4.80367e+08	5.16643e+08	5.36441e+08	Det	Det	Det	Det
FALSE	High	Unambiguous	LASLSEKPPAIDWAYYRANVAKPGLVDDFEK			1.55168e-11	0	4.164	1	1	1	NP_082138	GeneID:71679 Atp5h	NP_082138	1	3463.79	31	0.409	-1.29	0.00799488	0.0945277	22.46	22.7172	68.2	131.8	64.76	176.45	4	4	16.9	1.3	16.8	10.5	30.6	687.9	14.6	21.5	197382	14864	196096	122811	358435	8.04876e+06	171348	250986	Imp	Imp	Imp	Imp
FALSE	High	Unambiguous	LASLSEKPPAIDWAYYR			4.98438e-16	0	5.844	1	1	42	NP_082138	GeneID:71679 Atp5h	NP_082138	0	1980.02	17	1.127	0.17	0.483067	0.968691	25.33	31.1989	105.8	94.2	23.96	11.81	4	4	138.1	113.2	77.9	96.8	80.3	93.9	107.3	92.5	1.96814e+09	1.61288e+09	1110743685	1.37915e+09	1.1449e+09	1.33881e+09	1.52952e+09	1.31785e+09	Det	Det	Det	Det
FALSE	High	Unambiguous	LASFWAQPQDASSR			3.9495e-09	0	3.325	1	1	2	NP_076027	GeneID:69923 Agk	NP_076027	0	1563.76	14	0.363	-1.46	0.000892229	0.015481	20.03	23.2246	44	156	105.32	33.12	4	4	5.6	166.7	125	11.1	124.4	160.4	66	140.7	209667	6.25962e+06	4.69515e+06	418687	4.67197e+06	6.025e+06	2.47736e+06	5.28484e+06	Imp	Det	Det	Imp
FALSE	High	Unambiguous	IASEDDLVEIQGYR			1.86367e-12	0	4.485	1	1	2	NP_077162	GeneID:67414 Mfn1	NP_077162	0	1607.79	14	0.751	-0.41	0.366135	0.922862	78.47	23.1144	80.2	119.8	97.72	87.2	4	4	4.8	77	61.2	207.1	106.6	98.5	3.2	241.6	252688	4.04591e+06	3.21497e+06	1.08825e+07	5.60357e+06	5.1742e+06	165827	1.26957e+07	Imp	Det	Det	Det
FALSE	High	Unambiguous	IAREEGVPTLWR			1.9975e-06	0	2.382	1	1	28	NP_077173	GeneID:67863 Slc25a11	NP_077173	1	1426.78	12	0.966	-0.05	0.949523	0.999978	22.93	27.7639	97.9	102.1	16.35	37.47	4	4	129.2	103	87.2	104.6	117.9	107.6	108.8	41.6	1.62372e+08	1.29517e+08	109639120	1.31422e+08	1.4815e+08	1.35296e+08	1.36793e+08	5.23029e+07	Det	Det	Det	Det
FALSE	High	Unambiguous	IAQNFGLQHLSSGHLLR			1.04585e-14	0	5.27	1	1	26	NP_001171076	GeneID:11639 Ak4	NP_001171076	0	1891.03	17	0.913	-0.13	0.857408	0.999978	51.49	25.0238	104.3	95.7	37.41	55.12	4	4	45.7	116.6	76.3	108.8	82.3	84.7	79	206.7	9.77606e+06	2.49171e+07	1.63013e+07	2.32476e+07	1.75922e+07	1.811e+07	1.68811e+07	4.4176e+07	Det	Det	Det	Det
FALSE	High	Unambiguous	LAQNAEDVYEAVR			9.4258e-10	0	3.542	1	1	7	NP_062726	GeneID:64704 Htra2	NP_062726	0	1477.73	13	1.082	0.11	0.763514	0.999978	24.46	23.6064	103.9	96.1	20.18	27.56	4	4	88.4	87.9	132.3	104.3	96.1	82	74.5	134.5	6.81047e+06	6.76729e+06	1.01901e+07	8.02942e+06	7.3979e+06	6.31322e+06	5.73819e+06	1.03529e+07	Det	Det	Det	Det
FALSE	High	Unambiguous	LAQGFGVDHGQVAEQSAGVLQLR			4.98438e-16	0	9.658	1	1	24	NP_064350	GeneID:56690 Mlycd	NP_064350	0	2380.24	23	1.011	0.02	0.87821	0.999978	21.5	26.355	101.7	98.3	6.81	18.69	4	4	100.6	107.3	90.9	101.6	106.2	89.9	80.6	123	4.75968e+07	5.07621e+07	42990543	4.80639e+07	5.02494e+07	4.25163e+07	3.81124e+07	5.81699e+07	Det	Det	Det	Det
FALSE	High	Unambiguous	LAQGEYIAPEKIENIYLR			1.24994e-14	0	5.243	1	1	3	NP_032007	GeneID:14081 Acsl1	NP_032007	1	2120.14	18	1.146	0.2	0.690909	0.999978	29.7	22.9542	105.4	94.6	47.83	48.78	4	4	184.4	75.8	81.2	89.1	58.2	71.9	158.5	80.9	1.03255e+07	4.24287e+06	4.54896e+06	4.98879e+06	3.25942e+06	4.02806e+06	8.87831e+06	4.53097e+06	Det	Det	Det	Det
FALSE	High	Unambiguous	LAQGEYIAPEK			2.2274e-08	0	3.063	1	1	17	NP_032007	GeneID:14081 Acsl1	NP_032007	0	1218.64	11	0.994	-0.01	0.804187	0.999978	14.58	27.9301	97.4	102.6	11.96	8.8	4	4	90.3	94.6	116.8	95.5	92.9	107.7	93.1	109	1.31353e+08	1.3759e+08	169867504	1.38878e+08	1.35136e+08	1.56634e+08	1.3541e+08	1.58465e+08	Det	Det	Det	Det
FALSE	High	Unambiguous	IAQEYYLELK			2.02072e-07	0	2.729	1	1	6	NP_081018	GeneID:68493 Ndufaf4	NP_081018	0	1269.67	10	1.306	0.38	0.262461	0.841804	31.59	23.7457	114.4	85.6	50.88	9.04	4	4	215	76.6	113.9	88.9	80	84.3	70.7	70.5	1.8891e+07	6.72584e+06	1.00111e+07	7.81199e+06	7.03281e+06	7.40816e+06	6.21479e+06	6.19348e+06	Det	Det	Det	Det
FALSE	High	Unambiguous	LAQEDPDYGLR			8.39737e-08	0	2.862	1	1	5	NP_033934	GeneID:12359 Cat	NP_033934	0	1276.62	11	0.948	-0.08	0.909161	0.999978	26.55	24.1861	99.2	100.8	64.04	16.38	4	4	4.8	107.5	104.6	127.8	111.9	103.8	99	140.6	456143	1.01099e+07	9838338	1.20187e+07	1.05233e+07	9.76328e+06	9.31456e+06	1.32295e+07	Imp	Det	Det	Det
FALSE	High	Unambiguous	LAQALGLPYSEVIEASPDGTER			3.74003e-15	0	5.438	1	1	6	NP_694808	GeneID:102436 Lars2	NP_694808	0	2316.17	22	0.895	-0.16	0.782233	0.999978	53.77	22.493	89.3	110.7	74.27	16.85	4	4	5.9	117.1	73.4	162.3	124.9	105.8	124.7	85.9	188512	3.74184e+06	2.34572e+06	5.18622e+06	3.99039e+06	3.38122e+06	3.98628e+06	2.74495e+06	Det	Det	Det	Det
FALSE	High	Unambiguous	IAPYVAHNFNK			4.75935e-08	0	2.948	1	2	11	NP_001156418	GeneID:18563 Pcx	NP_032823; NP_001156418	0	1273.67	11	0.513	-0.96	0.00970516	0.109712	3.22	23.7316	67.9	132.1	7.17	18.04	4	4	68	74.7	63.3	72.2	138.4	152	134.4	97	5.15036e+06	5.66124e+06	4.79923e+06	5.46978e+06	1.04923e+07	1.15209e+07	1.01853e+07	7.35305e+06	Det	Det	Det	Det
FALSE	High	Unambiguous	LAPPLVIKEDEIRESVEIINK			1.15284e-11	0	4.209	1	1	8	NP_058674	GeneID:18242 Oat	NP_058674	2	2405.36	21	0.941	-0.09	0.924447	0.999978	29.6	24.8159	96.9	103.1	33.68	19.31	4	4	65.2	145.5	87.9	103.4	116.7	114.2	77	90	1.09069e+07	2.43328e+07	1.46996e+07	1.72935e+07	1.95049e+07	1.90977e+07	1.28776e+07	1.50433e+07	Det	Det	Det	Det
FALSE	High	Unambiguous	IAPDLTAQDKEDIASVAR			5.63188e-14	0	5.015	1	1	4	NP_064430	GeneID:56749 Dhodh	NP_064430	1	1913	18	0.111	-3.17	2.67346e-11	1.64418e-09	1.81	22.9199	21.8	178.2	155.94	77.85	4	4	25.1	0.1	154.3	6.7	184.9	309.3	59.3	60.3	1.2528e+06	6915.13	7.69174e+06	331970	9.21856e+06	1.54173e+07	2.95665e+06	3.00576e+06	Det	Imp	Det	Imp
FALSE	High	Unambiguous	IDSGSEVIVGVNK			2.08164e-09	0	3.422	1	1	3	NP_032676	GeneID:17850 Mut	NP_032676	0	1316.71	13	0.708	-0.5	0.174959	0.70609	20.39	25.108	79.1	120.9	70.84	12.44	4	4	0.2	95.7	77.9	121.9	131.2	132.8	137.4	102.9	38093.8	1.73152e+07	14089508	2.20588e+07	2.37471e+07	2.40284e+07	2.48678e+07	1.86192e+07	Imp	Det	Det	Det
FALSE	High	Unambiguous	LDTHPAMVTVLEMGAAR			1.28764e-12	0	4.541	1	1	12	NP_080784	GeneID:68015 Trap1	NP_080784	0	1811.91	17	0.902	-0.15	0.748395	0.999978	23.73	25.9381	95.8	104.2	36	17.01	4	4	43.9	94.2	117.4	107.9	122.4	88.7	98.4	127.1	1.53057e+07	3.28463e+07	4.09286e+07	3.75962e+07	4.26727e+07	3.09045e+07	3.42945e+07	4.43034e+07	Det	Det	Det	Det
FALSE	High	Unambiguous	LDTTHLLAK			1.94544e-06	0	2.386	1	1	13	NP_001076444	GeneID:654795 Sdr39u1	NP_001076444	0	1011.58	9	1.118	0.16	0.504493	0.974023	18.56	25.7265	105.6	94.4	17.87	10.9	4	4	101.5	130	84.4	105.1	109.3	92.6	92.2	84.9	3.32773e+07	4.26092e+07	27661073	3.4448e+07	3.58174e+07	3.03441e+07	3.02216e+07	2.78158e+07	Det	Det	Det	Det
FALSE	High	Unambiguous	LFINNEWHDAVSK			1.50627e-09	0	3.471	1	1	7	NP_082546	GeneID:72535 Aldh1b1	NP_082546	0	1572.78	13	0.844	-0.24	0.607353	0.99931	41.26	23.2675	85.1	114.9	74.65	26.03	4	4	46.6	219	60.2	95.1	93.3	111.8	113.6	60.4	2.90903e+06	1.36749e+07	3.75931e+06	5.9402e+06	5.82416e+06	6.97837e+06	7.09281e+06	3.77292e+06	Det	Det	Det	Det
FALSE	High	Unambiguous	LFLDRDLMTLPIQNK			5.36873e-11	0	3.976	1	1	4	NP_032024	GeneID:14151 Fech	NP_032024	1	1817	15	1.285	0.36	0.437228	0.950535	27.17	22.909	110	90	31.69	12.9	4	4	170.9	87.7	99.5	109.8	85.9	85.1	93.2	67.9	7.88162e+06	4.04295e+06	4.58965e+06	5.06392e+06	3.96062e+06	3.92325e+06	4.2985e+06	3.13266e+06	Det	Det	Det	Det
FALSE	High	Unambiguous	LFIALTGLQHAGR			3.96252e-11	0	4.022	1	1	4	NP_766266	GeneID:229211 Acad9	NP_766266	0	1396.81	13	1.098	0.14	0.821776	0.999978	58.94	22.0102	105.5	94.5	72.84	10.04	4	4	183.3	124.1	5.3	94.6	92.1	88.3	110.1	102.1	3.83559e+06	2.59673e+06	111347	1.97813e+06	1.92645e+06	1.84828e+06	2.30311e+06	2.13686e+06	Det	Det	Imp	Det
FALSE	High	Unambiguous	IFHVTDNAVIKPGTPLYAAHFRPGQYVDVTAK			1.94446e-15	0	5.549	1	1	5	NP_444389	GeneID:94062 Mrpl3	NP_444389	0	3525.86	32	1.456	0.54	0.188876	0.732268	134.42	23.1794	122.5	77.5	79.68	61.99	4	4	4.6	95.3	140.4	229.3	106.4	50.3	31.1	142.7	212913	4.36906e+06	6.43716e+06	1.05143e+07	4.88045e+06	2.30769e+06	1.42579e+06	6.54233e+06	Imp	Det	Det	Det
FALSE	High	Unambiguous	IFHDLDMLTTVQEENEPVIYNR			2.67078e-14	0	5.128	1	1	2	NP_109642	GeneID:80907 Lactb	NP_109642	0	2676.3	22	0.684	-0.55	0.157427	0.670467	10.14	23.7781	83.6	116.4	62.27	9.67	4	4	5.1	95.6	85.8	96.9	121.5	118.3	130.7	146.2	368134	6.91633e+06	6203242	7.00819e+06	8.78968e+06	8.55434e+06	9.44969e+06	1.05705e+07	Imp	Det	Det	Det
FALSE	High	Unambiguous	LFGYQPTIYYPK			3.64866e-09	0	3.337	1	1	5	NP_659146	GeneID:246703 Apoa1bp	NP_659146	0	1489.77	12	1.195	0.26	0.349359	0.916025	21.87	24.987	110.9	89.1	17.47	12.98	4	4	106.5	80.6	123.4	115.7	84.2	90.2	88.2	111.3	1.99458e+07	1.50879e+07	23092400	2.16603e+07	1.57604e+07	1.68839e+07	1.65066e+07	2.08282e+07	Det	Det	Det	Det
FALSE	High	Unambiguous	LFGQESGPSAEK			2.39519e-08	0	3.052	1	1	11	NP_080402	GeneID:67391 Fundc2	NP_080402	0	1249.61	12	0.88	-0.18	0.642582	0.999978	35.82	25.5443	91.1	108.9	61.87	24.16	4	4	207.2	78.7	59.9	87.1	95.1	102.9	59.7	109.4	6.2525e+07	2.37611e+07	18069010	2.62789e+07	2.87053e+07	3.10587e+07	1.80126e+07	3.30125e+07	Det	Det	Det	Det
FALSE	High	Unambiguous	IFGQANTSLKR			8.83819e-09	0	3.203	1	1	18	NP_032007	GeneID:14081 Acsl1	NP_032007	1	1234.69	11	0.756	-0.4	0.230671	0.803085	13.88	26.7778	88.8	111.2	24.44	13.59	4	4	53.9	99.4	88.5	94.2	108.4	135.7	120.7	99.3	3.33116e+07	6.13764e+07	5.46526e+07	5.81814e+07	6.69351e+07	8.38106e+07	7.45694e+07	6.13483e+07	Det	Det	Det	Det
FALSE	High	Unambiguous	IFGQANTSLK			1.10261e-06	0	2.472	1	1	15	NP_032007	GeneID:14081 Acsl1	NP_032007	0	1078.59	10	1.095	0.13	0.565005	0.992266	27.74	26.6822	102.9	97.1	7.13	22.42	4	4	111.1	103.5	96.3	95.7	124.6	81.8	78.5	108.5	6.73602e+07	6.27457e+07	58388028	5.79871e+07	7.55173e+07	4.95619e+07	4.76053e+07	6.57787e+07	Det	Det	Det	Det
FALSE	High	Unambiguous	IFFAGTETASHWSGYMEGAVEAGER			4.98438e-16	0	7.448	1	1	15	NP_766366	GeneID:109731 Maob	NP_766366	0	2703.21	25	0.651	-0.62	0.120176	0.579163	23.84	24.5916	78.9	121.1	72.47	18.58	4	4	1.4	76.4	89.5	131	131.9	151.9	95.8	122.2	170727	9.2527e+06	1.08461e+07	1.58712e+07	1.598e+07	1.84075e+07	1.16118e+07	1.4809e+07	Imp	Det	Det	Det
FALSE	High	Unambiguous	IFEGANDILR			7.87385e-07	0	2.523	1	1	24	NP_059062	GeneID:11370 Acadvl	NP_059062	0	1147.61	10	1.157	0.21	0.385789	0.930182	34.54	29.3517	102.5	97.5	26.93	17.54	4	4	81.9	132.6	128.3	80.5	109.9	71.4	101.4	93.9	3.11986e+08	5.04799e+08	488589632	3.06306e+08	4.18521e+08	2.71906e+08	3.85978e+08	3.5759e+08	Det	Det	Det	Det
FALSE	High	Unambiguous	LFECDRDQMYYNLLK	1xCarbamidomethyl [C4]	1xCarbamidomethyl [C4]	3.64262e-10	0	3.686	1	1	14	NP_082509	GeneID:72416 Lrpprc	NP_082509	1	2007.93	15	1.209	0.27	0.30874	0.893379	10.82	25.7476	109.5	90.5	9.47	7.57	4	4	112.8	105	121.6	97.5	94.3	85.9	84.2	98.7	3.51858e+07	3.27323e+07	37924038	3.04158e+07	2.94079e+07	2.67737e+07	2.62734e+07	3.07729e+07	Det	Det	Det	Det
FALSE	High	Unambiguous	IFDLQDWSQEDERDK			3.51269e-12	0	4.389	1	1	17	NP_035636	GeneID:20916 Sucla2	NP_035636	1	1923.87	15	1.246	0.32	0.212179	0.772334	42.4	27.1285	108.2	91.8	34.76	25.11	4	4	122.9	81.1	162.3	81.4	77.5	65.2	93.1	116.5	1.07618e+08	7.10079e+07	142112076	7.12803e+07	6.78133e+07	5.70963e+07	8.15302e+07	1.01968e+08	Det	Det	Det	Det
FALSE	High	Unambiguous	IFDLQDWSQEDER			1.42405e-11	0	4.177	1	1	13	NP_035636	GeneID:20916 Sucla2	NP_035636	0	1680.75	13	0.96	-0.06	0.947292	0.999978	29.01	26.8283	96	104	21.66	27.5	4	4	98.4	93.2	71.5	122.4	119.9	89.7	71	133.8	6.43331e+07	6.09533e+07	46778652	8.00339e+07	7.83711e+07	5.86743e+07	4.64014e+07	8.75104e+07	Det	Det	Det	Det
FALSE	High	Unambiguous	LFAYPDTHR			5.05909e-07	0	2.59	1	1	16	NP_033934	GeneID:12359 Cat	NP_033934	0	1119.56	9	0.78	-0.36	0.400458	0.935624	9.18	24.7271	85.4	114.6	11.17	9.08	4	4	91.3	97.8	77.3	79.9	116.3	113	124.5	99.8	1.40042e+07	1.49998e+07	11850910	1.22467e+07	1.78412e+07	1.73357e+07	1.91e+07	1.53032e+07	Det	Det	Det	Det
FALSE	High	Unambiguous	LFAVVHFASHQWK			6.68673e-10	0	3.594	1	1	4	NP_758456	GeneID:353242 Mrpl21	NP_758456	0	1569.83	13	0.871	-0.2	0.773619	0.999978	68.79	21.4826	93.4	106.6	70.57	38.66	4	4	163.3	65.7	15.7	116.6	71.6	125.5	79.3	162.3	2.59738e+06	1.04442e+06	250291	1.85387e+06	1.13893e+06	1.99589e+06	1.26158e+06	2.58201e+06	Det	Det	Imp	Det
FALSE	High	Unambiguous	LFATEECFAICNQALQMHGGYGYLK	2xCarbamidomethyl [C7; C11]	2xCarbamidomethyl [C7; C11]	4.98438e-16	0	8.086	1	1	5	NP_080138	GeneID:66948 Acad8	NP_080138	0	2921.34	25	1.22	0.29	0.354899	0.919428	43.49	24.4418	111.1	88.9	36.27	27.12	4	4	114.3	65.7	159.8	95.3	86.4	127	70.8	80.6	1.52689e+07	8.77767e+06	21349631	1.27357e+07	1.15438e+07	1.69677e+07	9.45187e+06	1.07725e+07	Det	Det	Det	Det
FALSE	High	Unambiguous	LFAECHEECFWFR	2xCarbamidomethyl [C5; C9]	2xCarbamidomethyl [C5; C9]	5.67858e-13	0	4.665	1	3	12	NP_075918	GeneID:68095 Ociad1	NP_001153361; NP_001153359; NP_075918	0	1830.77	13	1.232	0.3	0.304325	0.890137	17.99	24.8547	109	91	15.53	7.66	4	4	135.4	95.8	102.3	113.6	94.2	91.2	88.8	78.6	2.35216e+07	1.66517e+07	1.77738e+07	1.97424e+07	1.63684e+07	1.5855e+07	1.54359e+07	1.36645e+07	Det	Det	Det	Det
FALSE	High	Unambiguous	LEYFEERPFAAASIGQVHLAR			4.98438e-16	0	6.769	1	1	9	NP_075830	GeneID:67426 Adck3	NP_075830	0	2404.24	21	0.631	-0.66	0.10181	0.529011	53.73	24.1246	66.3	133.7	91.7	25.01	4	4	2.7	102.9	168.5	42	137.6	76.5	127.6	142.1	240342	8.99491e+06	1.47336e+07	3.67655e+06	1.20268e+07	6.68787e+06	1.11583e+07	1.24282e+07	Imp	Det	Det	Det
FALSE	High	Unambiguous	IEYADCVGEDLLQASR	1xCarbamidomethyl [C6]	1xCarbamidomethyl [C6]	1.73312e-12	0	4.496	1	4	5	NP_001258392	GeneID:320806 Gfm2	NP_001258393; NP_001258392; NP_001258394; NP_001139515	0	1838.86	16	1.162	0.22	0.617398	0.999558	28.5	22.3416	109.5	90.5	55.13	68.74	4	4	18.7	135.7	141.3	135.3	119.2	0.3	105.2	144.3	419216	3.03339e+06	3.1601e+06	3.02427e+06	2.66468e+06	6310.14	2.3524e+06	3.22724e+06	Imp	Det	Det	Det
FALSE	High	Unambiguous	LEVAVLQDSIAK			1.82114e-06	0	2.396	1	1	1	NP_035302	GeneID:19125 Prodh	NP_035302	0	1285.74	12	1.452	0.54	0.316006	0.895168	86.55	22.0028	121.1	78.9	68	35.9	4	4	162.4	19.4	197.8	88	52.7	72.2	123.4	84.2	3.10271e+06	370089	3.77919e+06	1.68204e+06	1.00696e+06	1.37939e+06	2.35864e+06	1.60862e+06	Det	Imp	Det	Det
FALSE	High	Unambiguous	LFNHLETIWR			1.96805e-07	0	2.733	2	3	15	NP_001074509; NP_001034799	GeneID:210582 Coq10a;GeneID:67876 Coq10b	NP_001074509; NP_001034799; NP_080700	0	1328.71	10	1.09	0.12	0.541068	0.984531	51.47	25.5367	105.1	94.9	38.18	13.97	4	4	80.5	143.4	134	61.5	90.9	112.5	80.7	96.6	2.10481e+07	3.74717e+07	35010624	1.60619e+07	2.37674e+07	2.93986e+07	2.1083e+07	2.52372e+07	Det	Det	Det	Det
FALSE	High	Unambiguous	LETVGSVFSR			1.36201e-06	0	2.44	1	1	2	NP_077136	GeneID:64656 Mrps23	NP_077136	0	1094.58	10	1.182	0.24	0.530347	0.981774	38.32	23.3797	110.8	89.2	67.67	6.97	4	4	3.3	145	146.7	102.3	96.3	95.8	99.8	110.8	166147	7.25002e+06	7335476	5.11682e+06	4.81421e+06	4.78821e+06	4.99086e+06	5.5429e+06	Imp	Det	Det	Det
FALSE	High	Unambiguous	LFNISGHVNHPCTVEEEMSVPLK	1xCarbamidomethyl [C12]	1xCarbamidomethyl [C12]	4.98438e-16	0	7.867	1	1	74	NP_598427	GeneID:17995 Ndufv1	NP_598427	0	2637.28	23	0.589	-0.76	0.000802949	0.0140491	7.5	29.6411	74.6	125.4	11.41	25.78	4	4	65.5	78.9	86.6	75.2	140.9	119.2	80.6	153.1	2.96419e+08	3.56938e+08	3.91449e+08	3.40106e+08	6.37344e+08	5.39122e+08	3.64378e+08	6.92256e+08	Det	Det	Det	Det
FALSE	High	Unambiguous	LFNYMYSTAPRPR			4.968e-10	0	3.639	1	1	17	NP_766253	GeneID:228026 Pdk1	NP_766253	0	1615.8	13	0.834	-0.26	0.539123	0.983162	16.98	24.8101	90.9	109.1	62.25	11.81	4	4	6.3	117.5	101.9	99.9	117.3	124.9	132.5	99.8	924508	1.72078e+07	1.49258e+07	1.46367e+07	1.71795e+07	1.82887e+07	1.94094e+07	1.46144e+07	Det	Det	Det	Det
FALSE	High	Unambiguous	LGAGYPMGPFELLDYVGLDTTK			1.62937e-15	0	5.579	1	1	6	NP_032238	GeneID:15107 Hadh	NP_032238	0	2357.17	22	5.263	2.4	0.000158401	0.00344429	86.57	19.4702	170.2	29.8	50.7	85.85	4	4	75.7	241.1	217.6	106.9	43.5	86.4	12.4	16.4	237628	756517	682777	335344	136549	271042	38982.3	51427.8	Det	Det	Det	Imp
FALSE	High	Unambiguous	LFYVPQRPYMTLGTLR			1.68798e-08	0	3.105	1	1	7	NP_033017	GeneID:19299 Abcd3	NP_033017	0	1955.06	16	0.956	-0.07	0.945709	0.999978	20.7	24.0957	100.2	99.8	15.68	15.56	4	4	104	73.9	94.1	106.5	102.1	95	94.9	129.5	1.02668e+07	7.29321e+06	9293362	1.0519e+07	1.00778e+07	9.38455e+06	9.37226e+06	1.27823e+07	Det	Det	Det	Det
FALSE	High	Unambiguous	LFYSTFATDDRR			5.89839e-10	0	3.613	1	1	33	NP_444349	GeneID:93747 Echs1	NP_444349	1	1491.72	12	0.948	-0.08	0.887622	0.999978	25.55	26.1512	100	100	23.75	17.86	4	4	107.7	86.8	126.1	72.9	97.7	95.5	85.6	127.7	4.54417e+07	3.66257e+07	53236068	3.07857e+07	4.1245e+07	4.0302e+07	3.61177e+07	5.38739e+07	Det	Det	Det	Det
FALSE	High	Unambiguous	LFYSTFATDDR			4.00863e-08	0	2.974	1	1	9	NP_444349	GeneID:93747 Echs1	NP_444349	0	1335.62	11	0.897	-0.16	0.727137	0.999978	30.44	25.9236	95.5	104.5	70.5	22.23	4	4	0.4	103.2	141.4	95	93.8	95.6	147.7	122.9	130041	3.396e+07	46524352	3.12397e+07	3.08535e+07	3.14417e+07	4.86005e+07	4.04142e+07	Imp	Det	Det	Det
FALSE	High	Unambiguous	IFYNQAIMSSK	1xOxidation [M8]	1xOxidation [M8]	1.47431e-06	0	2.428	1	1	4	NP_084302	GeneID:78038 Mccc2	NP_084302	0	1317.65	11	0.805	-0.31	0.561224	0.991655	19.43	22.4065	89.6	110.4	65.99	6.55	4	4	5.7	97.6	133.2	91.3	116.6	116.2	110.5	128.9	163469	2.79861e+06	3.81865e+06	2.616e+06	3.34279e+06	3.33172e+06	3.16817e+06	3.69484e+06	Imp	Det	Det	Det
FALSE	High	Unambiguous	IFYNQAIMSSK			1.82716e-08	0	3.093	1	1	8	NP_084302	GeneID:78038 Mccc2	NP_084302	0	1301.66	11
FALSE	High	Unambiguous	LFVVKPSLYYDAR			2.09196e-10	0	3.77	1	1	11	NP_079592	GeneID:66046 Ndufb5	NP_079592	0	1570.86	13	0.753	-0.41	0.318753	0.895168	10.78	24.6055	86.5	113.5	21.93	5.1	4	4	106.9	83.2	61.6	89.6	115.1	109.4	111.5	122.7	1.54137e+07	1.19997e+07	8884074	1.29152e+07	1.65967e+07	1.57756e+07	1.60765e+07	1.76953e+07	Det	Det	Det	Det
FALSE	High	Unambiguous	LFVSCTIQSIDEK	1xCarbamidomethyl [C5]	1xCarbamidomethyl [C5]	1.00691e-09	0	3.532	1	1	3	NP_083707	GeneID:75778 Them4	NP_083707	0	1539.77	13	1.143	0.19	0.549401	0.987102	145.33	23.7228	156.1	43.9	126.13	176.05	4	4	1	341.8	150.8	11.1	12.2	3.6	268.6	10.8	32675.6	1.08047e+07	4.76796e+06	350790	386574	112503	8.49072e+06	341620	Imp	Det	Det	Imp
FALSE	High	Unambiguous	LFVALQGCMDK	1xCarbamidomethyl [C8]; 1xOxidation [M9]	1xCarbamidomethyl [C8]; 1xOxidation [M9]	8.97051e-08	0	2.852	1	1	3	NP_059062	GeneID:11370 Acadvl	NP_059062	0	1297.63	11
FALSE	High	Unambiguous	LFVALQGCMDK	1xCarbamidomethyl [C8]	1xCarbamidomethyl [C8]	4.87864e-09	0	3.293	1	1	22	NP_059062	GeneID:11370 Acadvl	NP_059062	0	1281.63	11	0.635	-0.65	0.0457106	0.333092	13.04	27.5964	78.2	121.8	15.14	28.6	4	4	92.2	80.9	64	74.6	161.8	106.1	82.4	137.8	1.07088e+08	9.39548e+07	7.434e+07	8.66371e+07	1.87806e+08	1.23206e+08	9.56527e+07	1.60016e+08	Det	Det	Det	Det
FALSE	High	Unambiguous	IFTLPGNCLIYPAHDYHGLTVSTVEEER	1xCarbamidomethyl [C8]	1xCarbamidomethyl [C8]	4.98438e-16	0	8.391	1	1	13	NP_075643	GeneID:66071 Ethe1	NP_075643	0	3231.58	28	1.466	0.55	0.0695003	0.428055	57.61	24.7088	109.8	90.2	192.11	42.31	4	4	7.6	748.9	7	8.3	7.9	4.1	5.4	10.9	308673	3.05199e+07	283535	338711	320157	167294	220609	444248	Imp	Det	Imp	Imp
FALSE	High	Unambiguous	LFSYTYSTAPTPVMDNSR			3.60072e-13	0	4.734	1	1	4	NP_038771	GeneID:27273 Pdk4	NP_038771	0	2049.96	18	1.225	0.29	0.51133	0.974734	127.06	22.3742	63.8	136.2	104.31	63.96	4	4	159.2	22.3	3.9	224.8	131.6	4	128.3	125.9	3.07603e+06	430181	76052.8	4.34477e+06	2.54336e+06	77857.4	2.47984e+06	2.4339e+06	Det	Imp	Imp	Det
FALSE	High	Unambiguous	IFSSEHDIFR			8.67921e-08	0	2.857	1	1	38	NP_031407	GeneID:11363 Acadl	NP_031407	0	1250.62	10	1.094	0.13	0.606925	0.99931	13.42	29.9425	103.3	96.7	11.66	7.3	4	4	119.6	91.1	108.8	99.6	100.8	98.2	96.8	85.1	6.94915e+08	5.2965e+08	6.32435e+08	5.78889e+08	5.85748e+08	5.7069e+08	5.62843e+08	4.94603e+08	Det	Det	Det	Det
FALSE	High	Unambiguous	LFRPWLNMDR			5.40439e-07	0	2.58	1	2	19	NP_033867	GeneID:12036 Bcat2	NP_033867; NP_001229982	0	1347.7	10	0.957	-0.06	0.960008	0.999978	23.1	27.6193	94.4	105.6	19.72	15.26	4	4	119.6	77.5	104.1	84.9	82.5	106.8	120.8	103.8	1.37963e+08	8.9418e+07	120030068	9.78783e+07	9.51738e+07	1.23108e+08	1.39249e+08	1.19642e+08	Det	Det	Det	Det
FALSE	High	Unambiguous	LFQEDNGMPVHLK	1xOxidation [M8]	1xOxidation [M8]	5.77325e-07	0	2.57	1	1	10	NP_034075	GeneID:12866 Cox7a2	NP_034075	0	1543.76	13	0.26	-1.95	0.010058	0.11308	5.97	20.0015	32.7	167.3	60.11	81.72	4	4	69.8	17.6	31.7	30.7	298.6	4.9	241.8	105	303585	76414.4	138021	133477	1.29931e+06	21245.9	1.05214e+06	457135	Imp	Imp	Imp	Imp
FALSE	High	Unambiguous	LFQEDNGMPVHLK			6.00644e-11	0	3.959	1	1	24	NP_034075	GeneID:12866 Cox7a2	NP_034075	0	1527.76	13	0.845	-0.24	0.456527	0.958609	33.32	28.2636	91.6	108.4	41	11.47	4	4	45.7	90.2	138.5	95.9	106.9	90.5	113.2	119.1	8.2141e+07	1.61961e+08	2.48793e+08	1.72127e+08	1.91903e+08	1.62551e+08	2.03316e+08	2.13835e+08	Det	Det	Det	Det
FALSE	High	Unambiguous	LFQADNDLPVHLK			2.19091e-10	0	3.763	1	1	66	NP_034074	GeneID:12865 Cox7a1	NP_034074	0	1509.81	13	0.685	-0.55	0.0160169	0.160189	9.08	31.2616	81.3	118.7	22.39	15.44	4	4	76.5	78.3	65.7	108.6	143.7	115	101.5	110.8	1.15628e+09	1.18376e+09	993555232	1.64233e+09	2.17234e+09	1.73868e+09	1.5344e+09	1.67624e+09	Det	Det	Det	Det
FALSE	High	Unambiguous	LFPPSADYPDLRK			1.75039e-10	0	3.797	1	1	182	NP_940807	GeneID:76722 Ckmt2	NP_940807	1	1518.8	13	1.024	0.03	0.918797	0.999978	48.73	29.871	100.5	99.5	20.16	35.64	4	4	84.6	118.4	86.7	124.7	81.5	54.9	125.8	123.4	4.46467e+08	6.24749e+08	4.57411e+08	6.57627e+08	4.30122e+08	2.89393e+08	6.63822e+08	6.50992e+08	Det	Det	Det	Det
FALSE	High	Unambiguous	LFPPSADYPDLR			1.94223e-07	0	2.735	1	1	32	NP_940807	GeneID:76722 Ckmt2	NP_940807	0	1390.7	12	0.571	-0.81	0.0147562	0.151251	43.67	26.4072	74.5	125.5	86.92	97.87	4	4	91.5	36.8	136	4.2	47	203.5	278.8	2.2	5.72165e+07	2.30202e+07	8.50798e+07	2.64393e+06	2.93813e+07	1.27257e+08	1.74378e+08	1.38456e+06	Det	Det	Det	Det
FALSE	High	Unambiguous	IFPGDTILETGEVIPPMRDFPDQHH	1xOxidation [M17]	1xOxidation [M17]	3.03282e-09	0	3.365	1	1	13	NP_001028477	GeneID:230075 Ndufb6	NP_001028477	1	2877.39	25	0.7	-0.51	0.216246	0.779906	27.93	23.8522	86.2	113.8	44.35	26.93	4	4	29.8	77.9	105.5	102.4	140.5	88.5	98.9	156.6	2.45985e+06	6.43438e+06	8.71271e+06	8.4557e+06	1.16074e+07	7.31439e+06	8.16736e+06	1.29366e+07	Det	Det	Det	Det
FALSE	High	Unambiguous	IFPGDTILETGEVIPPMRDFPDQHH			4.98438e-16	0	6.522	1	1	9	NP_001028477	GeneID:230075 Ndufb6	NP_001028477	1	2861.39	25	5.734	2.52	1e-17	9.36477e-16	148.17	27.3195	198.4	1.6	118.37	199.17	4	4	304.1	0	423.2	0.5	0.1	0.1	72	0	1.79754e+08	11631.2	250220728	292412	67141.1	52302.7	4.25463e+07	13072.3	Det	Det	Det	Imp
FALSE	High	Unambiguous	LFNISGHVNHPCTVEEEMSVPLK	1xCarbamidomethyl [C12]; 1xOxidation [M18]	1xCarbamidomethyl [C12]; 1xOxidation [M18]	4.98438e-16	0	6.516	1	1	27	NP_598427	GeneID:17995 Ndufv1	NP_598427	0	2653.27	23	0.626	-0.67	0.0623236	0.400943	16.25	25.082	77.1	122.9	38.45	20.4	4	4	67.4	82.3	38.5	106	105.6	128.7	109.5	162.1	1.37103e+07	1.67486e+07	7.83355e+06	2.15774e+07	2.14938e+07	2.62006e+07	2.22921e+07	3.29943e+07	Det	Det	Det	Det
FALSE	High	Unambiguous	IETSINLAWTAGSNNTR			1.19348e-14	0	5.25	2	2	16	NP_001185927; NP_035826	GeneID:22335 Vdac3;GeneID:22335 Vdac3	NP_001185927; NP_035826	0	1847.92	17	1.285	0.36	0.221349	0.787962	28.11	24.849	112.5	87.5	24.95	11.98	4	4	117.1	145.9	78.3	106.4	102	85.5	76.5	88.3	2.01984e+07	2.51535e+07	1.35005e+07	1.83558e+07	1.75889e+07	1.47406e+07	1.31943e+07	1.52333e+07	Det	Det	Det	Det
FALSE	High	Unambiguous	LETAVNLAWTAGNSNTR			3.00734e-15	0	5.475	1	1	7	NP_035824	GeneID:22333 Vdac1	NP_035824	0	1817.91	17	1.179	0.24	0.648453	0.999978	66.25	23.0137	100.8	99.2	69.3	34.83	4	4	149.4	13.6	164.8	76	96	52.6	114.6	133.1	5.42297e+06	492355	5.98048e+06	2.75891e+06	3.48367e+06	1.90798e+06	4.16025e+06	4.83106e+06	Det	Imp	Det	Det
FALSE	High	Unambiguous	LESPKPVESFASMLR			1.10079e-07	0	2.821	1	1	3	NP_079710	GeneID:66230 Mrps28	NP_079710	0	1690.88	15	1.188	0.25	0.575265	0.997204	33.25	23.0489	102.7	97.3	31.08	21.08	4	4	122.8	93.7	144.4	68.2	104	100.6	102.8	63.5	5.79832e+06	4.42201e+06	6.81804e+06	3.21883e+06	4.91085e+06	4.74716e+06	4.85253e+06	2.99653e+06	Det	Det	Det	Det
FALSE	High	Unambiguous	LEAYHTQTTPLVEYYR			1.07208e-11	0	4.22	1	2	11	NP_001029138	GeneID:11637 Ak2	NP_058591; NP_001029138	0	1983.98	16	1.492	0.58	0.222191	0.789597	125.53	22.3371	119.7	80.3	164.5	51.04	4	4	592.5	6.3	49.3	36.4	11.9	45.1	22.2	36.2	5.68835e+06	60544.3	472935	349686	114017	433275	213552	347891	Det	Imp	Imp	Imp
FALSE	High	Unambiguous	LEATLQEEAAIQQEHLEELK			4.98438e-16	0	7.157	1	1	7	NP_062668	GeneID:56384 Letm1	NP_062668	0	2322.18	20	2.253	1.17	0.000925291	0.0159526	56.24	24.3158	130.2	69.8	29.74	47.15	4	4	108	128.1	118.4	198.7	53.1	24.4	87.3	82.2	1.2679e+07	1.50416e+07	1.39014e+07	2.33382e+07	6.23643e+06	2.86062e+06	1.0247e+07	9.65099e+06	Det	Det	Det	Det
FALSE	High	Unambiguous	LEAPDADELPRSDFDPGQDTYQHPPKDSSGQR			1.74175e-09	0	3.449	1	1	1	NP_542364	GeneID:11429 Aco2	NP_542364	2	3568.62	32
FALSE	High	Unambiguous	LEAPDADELPRSDFDPGQDTYQHPPK			4.98438e-16	0	6.508	1	1	66	NP_542364	GeneID:11429 Aco2	NP_542364	1	2938.35	26	1.333	0.41	0.080397	0.466586	28.95	29.6244	113.6	86.4	24.72	13.22	4	4	81.5	127.2	101.7	145.7	94.1	79.4	96.9	73.4	3.71131e+08	5.79261e+08	463115556	6.63133e+08	4.28266e+08	3.61634e+08	4.41227e+08	3.33971e+08	Det	Det	Det	Det
FALSE	High	Unambiguous	LEAPDADELPR			3.70328e-08	0	2.986	1	1	26	NP_542364	GeneID:11429 Aco2	NP_542364	0	1225.61	11	0.928	-0.11	0.620148	0.999978	43.96	28.8898	97	103	70.28	16.94	4	4	3	84.4	144.6	124.5	90.5	114.3	103.8	135	8.17152e+06	2.31002e+08	3.95609e+08	3.40627e+08	2.47573e+08	3.12803e+08	2.84107e+08	3.69395e+08	Det	Det	Det	Det
FALSE	High	Unambiguous	IEAALWEEIEASK			2.87202e-10	0	3.722	1	1	1	NP_080766	GeneID:56284 Mrpl19	NP_080766	0	1488.76	13	0.962	-0.06	0.997463	0.999978	103.79	21.3988	96.8	103.2	81.17	17.71	4	4	13.5	63.6	207.4	129.2	79.5	111.6	110.9	84.2	193913	912945	2.97673e+06	1.85433e+06	1.1411e+06	1.60239e+06	1.59193e+06	1.20846e+06	Imp	Det	Det	Det
FALSE	High	Unambiguous	LEAAEDIAYQLSR			3.56528e-11	0	4.038	1	2	5	NP_032857	GeneID:18673 Phb	NP_032857; NP_001028937	0	1478.75	13	1.589	0.67	0.0873311	0.486939	37.24	23.4769	123.4	76.6	30.59	15.07	4	4	135.9	96	178.6	98.1	66.3	61.6	77.7	85.8	9.39448e+06	6.63665e+06	12345740	6.77971e+06	4.57893e+06	4.25525e+06	5.36906e+06	5.92882e+06	Det	Det	Det	Det
FALSE	High	Unambiguous	LEAADEGSGDVK			1.21138e-09	0	3.504	1	1	16	NP_001074599	GeneID:239017 Ogdhl	NP_001074599	0	1190.55	12	0.971	-0.04	0.986384	0.999978	9.05	24.1119	98.9	101.1	8.89	11.45	4	4	102.6	109.1	90.9	91.9	98.9	117.4	89.6	99.6	9.9836e+06	1.06142e+07	8843811	8.93886e+06	9.62289e+06	1.14202e+07	8.71685e+06	9.69013e+06	Det	Det	Det	Det
FALSE	High	Unambiguous	LEAADEGSGDMK	1xOxidation [M11]	1xOxidation [M11]	1.77659e-09	0	3.446	1	4	95	NP_001239216	GeneID:18293 Ogdh	NP_001239212; NP_001239211; NP_001239216; NP_001239217	0	1238.52	12	0.887	-0.17	0.809847	0.999978	26.63	21.4701	90.6	109.4	24.1	29.25	4	4	91.9	130.8	90.7	75.9	129.1	103	60.6	118	1.44064e+06	2.05117e+06	1.42278e+06	1.19088e+06	2.02401e+06	1.61496e+06	949765	1.85102e+06	Det	Det	Det	Det
FALSE	High	Unambiguous	LEAADEGSGDMK			2.67083e-10	0	3.733	1	4	32	NP_001239216	GeneID:18293 Ogdh	NP_001239212; NP_001239211; NP_001239216; NP_001239217	0	1222.53	12	0.877	-0.19	0.66882	0.999978	9.52	27.0652	93.4	106.6	10.67	7.83	4	4	98	105.8	89.3	82.8	113.4	100.9	97.1	112.7	7.46971e+07	8.06155e+07	6.80393e+07	6.31424e+07	8.64463e+07	7.68933e+07	7.39764e+07	8.593e+07	Det	Det	Det	Det
FALSE	High	Unambiguous	IEAACFATIK	1xCarbamidomethyl [C5]	1xCarbamidomethyl [C5]	1.53135e-07	0	2.771	1	1	26	NP_083849	GeneID:67834 Idh3a	NP_083849	0	1123.58	10	19.218	4.26	1e-17	9.36477e-16	141.53	25.9875	172.3	27.7	194.4	65.77	4	4	781.6	0.5	15.9	0.5	0	0.5	0.6	0.4	4.83985e+08	310869	9818784	311604	21193.5	327794	390884	242206	Det	Imp	Det	Imp
FALSE	High	Unambiguous	LDYVSMMCNEQAYSIAVEK	1xCarbamidomethyl [C8]	1xCarbamidomethyl [C8]	8.03361e-16	0	5.699	1	1	10	NP_694704	GeneID:226646 Ndufs2	NP_694704	0	2251.01	19	0.804	-0.32	0.451151	0.956065	29.5	23.808	89.1	110.9	35.2	30.11	4	4	51.2	81.1	126.1	98.3	73.2	92.9	132.8	144.4	4.39138e+06	6.95773e+06	10820379	8.43848e+06	6.2847e+06	7.9747e+06	1.13978e+07	1.23879e+07	Det	Det	Det	Det
FALSE	High	Unambiguous	LDYHISVQNMMR	1xOxidation [M]	1xOxidation [M10; M11]	2.00742e-07	0	2.73	1	1	54	NP_033855	GeneID:11950 Atp5f1	NP_033855	0	1522.71	12	0.815	-0.3	0.444351	0.953606	20.8	26.2325	90.9	109.1	47.35	10.62	4	4	30	85.4	125.4	102.5	107.4	102.3	117.2	129.8	1.30237e+07	3.70063e+07	5.43567e+07	4.44188e+07	4.65546e+07	4.43243e+07	5.0784e+07	5.62664e+07	Det	Det	Det	Det
FALSE	High	Unambiguous	LDYHISVQNMMR			6.8205e-10	0	3.591	1	1	28	NP_033855	GeneID:11950 Atp5f1	NP_033855	0	1506.72	12	1.071	0.1	0.529867	0.981774	16.29	28.2262	104.2	95.8	13.92	10.19	4	4	79.3	107.1	105.3	108.6	114.2	96.2	90.2	99.2	1.38536e+08	1.87153e+08	184046360	1.89813e+08	1.99543e+08	1.68125e+08	1.57743e+08	1.73351e+08	Det	Det	Det	Det
FALSE	High	Unambiguous	LDYDNIPTVVFSHPPIGTVGLTEDEAVHK			7.2261e-11	0	3.931	1	1	3	NP_034474	GeneID:14782 Gsr	NP_034474	0	3163.59	29	0.925	-0.11	0.825517	0.999978	90.5	22.2676	87.6	112.4	77.94	68.43	4	4	21.2	43.4	172.7	146.4	158.7	22.9	66	168.8	388809	795673	3162669	2.68125e+06	2.90667e+06	418928	1.20825e+06	3.09101e+06	Imp	Det	Det	Det
FALSE	High	Unambiguous	LDWSHNFTNMLGYTDPQFTELMR	2xOxidation [M10; M22]	2xOxidation [M10; M22]	1.11723e-14	0	5.26	2	2	4	NP_080720; NP_082221	GeneID:12974 Cs;GeneID:71832 Csl	NP_080720; NP_082221	0	2848.27	23	0.614	-0.7	0.155299	0.665532	15.46	22.7169	74.1	125.9	64.55	8.36	4	4	8.1	70.9	85.6	115.2	135.4	129.7	115	140.1	274502	2.39017e+06	2.8889e+06	3.88751e+06	4.56582e+06	4.37351e+06	3.8802e+06	4.72455e+06	Imp	Det	Det	Det
FALSE	High	Unambiguous	LDVYASAFQGHDVGFCCLGTTR	2xCarbamidomethyl [C16; C17]	2xCarbamidomethyl [C16; C17]	5.56721e-13	0	4.668	1	2	2	NP_058561	GeneID:53415 Htatip2	NP_001139521; NP_058561	0	2474.12	22	0.15	-2.73	2.83832e-07	1.07296e-05	4.28	21.9094	25.7	174.3	115.22	21.33	4	4	5.9	5	74.3	142.2	107.5	180.4	150.8	134	106818	91036.7	1.34666e+06	2.57758e+06	1.94896e+06	3.26935e+06	2.7326e+06	2.42808e+06	Imp	Imp	Det	Det
FALSE	High	Unambiguous	IDVVVNNAGILR			5.45813e-09	0	3.276	1	1	3	NP_032318	GeneID:15488 Hsd17b4	NP_032318	0	1282.75	12	0.954	-0.07	0.974009	0.999978	63.06	24.8211	97.7	102.3	69.02	20.3	4	4	15	112.7	83.9	176.5	121.5	83.6	86.2	120.5	2.46631e+06	1.84922e+07	13772684	2.89669e+07	1.99456e+07	1.37207e+07	1.41397e+07	1.97761e+07	Det	Det	Det	Det
FALSE	High	Unambiguous	IDVSVEAASGGK			1.11358e-08	0	3.168	1	1	24	NP_031887	GeneID:13382 Dld	NP_031887	0	1132.58	12	0.91	-0.14	0.850504	0.999978	13.42	27.4911	96.9	103.1	33.72	5.8	4	4	96.1	78.6	83.5	154	92.2	95	95.5	105.1	1.05486e+08	8.62408e+07	9.16479e+07	1.68995e+08	1.01253e+08	1.04268e+08	1.04796e+08	1.15391e+08	Det	Det	Det	Det
FALSE	High	Unambiguous	LDVLINNAGVFHCPYTK	1xCarbamidomethyl [C13]	1xCarbamidomethyl [C13]	1.12094e-12	0	4.562	1	1	2	NP_076186	GeneID:105014 Rdh14	NP_076186	0	1960.99	17	6.819	2.77	2.36731e-10	1.31818e-08	141.4	22.6265	170.5	29.5	113.98	111.1	4	4	422.5	109.5	72.7	26.2	2.9	0.3	82.6	83.3	1.74835e+07	4.5331e+06	3.00777e+06	1.08304e+06	119184	14193	3.41667e+06	3.44764e+06	Det	Det	Det	Det
FALSE	High	Unambiguous	IDVAVNCAGIAVAIK	1xCarbamidomethyl [C7]	1xCarbamidomethyl [C7]	3.19725e-13	0	4.752	1	1	10	NP_058043	GeneID:15108 Hsd17b10	NP_058043	0	1513.84	15	1.338	0.42	0.164456	0.686568	28.85	25.9336	114.5	85.5	24.1	12.54	4	4	119.2	152.4	84.6	109.5	86.6	94.3	69.3	84.1	4.25771e+07	5.44417e+07	30221982	3.91166e+07	3.09449e+07	3.36771e+07	2.4738e+07	3.00427e+07	Det	Det	Det	Det
FALSE	High	Unambiguous	LEDTLWAGLTDQHVK			1.25408e-12	0	4.545	1	1	41	NP_803421	GeneID:52538 Acaa2	NP_803421	0	1725.88	15	0.971	-0.04	0.818921	0.999978	26.53	30.4191	98.5	101.5	42.51	14.73	4	4	40.6	99	137.4	99.1	93.2	93.8	110.9	125.9	3.28421e+08	8.01975e+08	1112910848	8.0256e+08	7.55119e+08	7.59599e+08	8.98314e+08	1.01945e+09	Det	Det	Det	Det
FALSE	High	Unambiguous	IEDVTPIPSDSTR			7.86069e-12	0	4.267	1	1	11	NP_065625	GeneID:20044 Rps14	NP_065625	0	1429.72	13	1.081	0.11	0.690432	0.999978	22.72	23.863	104.8	95.2	8.9	17.43	4	4	109.9	93.3	113.5	99.8	105.6	78.2	85.7	113.9	9.41943e+06	7.99427e+06	9725151	8.55215e+06	9.0523e+06	6.70108e+06	7.34326e+06	9.76337e+06	Det	Det	Det	Det
FALSE	High	Unambiguous	IEDVTPIPSDSTRR			8.53704e-10	0	3.557	1	1	5	NP_065625	GeneID:20044 Rps14	NP_065625	1	1585.82	14	1.083	0.11	0.817459	0.999978	29.81	22.8015	101.7	98.3	177.94	13.34	4	4	660.9	19.8	17.2	22.6	22.4	20.3	20.6	16.2	1.35761e+08	4.0608e+06	3538535	4.64981e+06	4.6077e+06	4.16805e+06	4.22864e+06	3.31828e+06	Det	Det	Det	Det
FALSE	High	Unambiguous	LEEGPPVTTVLTR			3.00788e-10	0	3.715	1	1	42	NP_032836	GeneID:18597 Pdha1	NP_032836	0	1411.78	13	0.942	-0.09	0.672993	0.999978	8.54	29.9077	96.7	103.3	8.8	2.48	4	4	91.4	108.7	90.4	100.7	104.9	101.8	103.2	98.9	5.22811e+08	6.21299e+08	516704064	5.75757e+08	6.00016e+08	5.81946e+08	5.90322e+08	5.65754e+08	Det	Det	Det	Det
FALSE	High	Unambiguous	LERPVIHIDQTGENVIVK			4.36058e-13	0	4.705	1	1	24	NP_766366	GeneID:109731 Maob	NP_766366	0	2060.15	18	0.74	-0.43	0.198554	0.751161	39.28	25.4896	91.6	108.4	54.3	57.6	4	4	17	78.5	85.1	109.6	84.8	110.4	79	235.7	4.8218e+06	2.2302e+07	2.41947e+07	3.11442e+07	2.40958e+07	3.13901e+07	2.24616e+07	6.69978e+07	Det	Det	Det	Det
FALSE	High	Unambiguous	LERPIHLACTAGIFDPYVPPEGDAR	1xCarbamidomethyl [C9]	1xCarbamidomethyl [C9]	4.98438e-16	0	8.295	1	1	7	NP_080203	GeneID:67036 Mrpl45	NP_080203	0	2794.4	25	0.863	-0.21	0.586897	0.998834	49.89	23.5811	93.3	106.7	58.8	83.24	4	4	52.1	154.9	89.5	45.3	45.8	255.3	88.1	69.1	4.89373e+06	1.45612e+07	8.4083e+06	4.25658e+06	4.3058e+06	2.39926e+07	8.27936e+06	6.49747e+06	Det	Det	Det	Det
FALSE	High	Unambiguous	LERHDVTCTVSGGGR	1xCarbamidomethyl [C8]	1xCarbamidomethyl [C8]	2.3521e-07	0	2.706	1	1	1	NP_076003	GeneID:69527 Mrps9	NP_076003	1	1643.79	15	1.536	0.62	0.277092	0.855887	136.52	15.7009	147.3	52.7	107.05	144.72	4	4	207.9	273.8	14.1	9	7	231.2	7.6	49.3	247463	325848	16833.2	10677	8373.69	275192	9100.69	58644.1	Det	Imp	Imp	Det
FALSE	High	Unambiguous	IERELAEAQDDSILK			2.72426e-10	0	3.73	1	1	6	NP_031533	GeneID:11958 Atp5k	NP_031533	1	1729.9	15	1.031	0.04	0.867323	0.999978	148.06	23.2407	101.5	98.5	94.72	40.48	4	4	0.1	111.2	86.9	262.2	85.6	106.3	111.5	36.2	6932.29	5.89674e+06	4.6079e+06	1.39021e+07	4.53732e+06	5.635e+06	5.91438e+06	1.91777e+06	Imp	Det	Det	Det
FALSE	High	Unambiguous	LEQSTAVPAQPHWDKPR			6.69768e-13	0	4.64	1	1	16	NP_660113	GeneID:69617 Pitrm1	NP_660113	0	1960	17	1.03	0.04	0.812936	0.999978	21.88	24.2889	99.6	100.4	14.69	12.48	4	4	121.5	103.2	95.9	86.2	111.1	99.1	101.3	81.7	1.39335e+07	1.18336e+07	10991920	9.8825e+06	1.27446e+07	1.13628e+07	1.16203e+07	9.365e+06	Det	Det	Det	Det
FALSE	High	Unambiguous	IEQHYFEDWGK			2.09198e-06	0	2.375	1	1	5	NP_058084	GeneID:53375 Mtx2	NP_058084	0	1451.66	11	1.061	0.08	0.813961	0.999978	31.94	23.5591	102	98	65.53	2.1	4	4	7.4	112.1	155.5	107.4	105.2	105.8	101.1	105.5	474157	7.14845e+06	9918993	6.84894e+06	6.70709e+06	6.74918e+06	6.44996e+06	6.72647e+06	Imp	Det	Det	Det
FALSE	High	Unambiguous	IEIVVVGTGNKTER			2.84369e-12	0	4.421	1	1	6	NP_075736	GeneID:66706 Ndufaf3	NP_075736	1	1514.85	14	1.433	0.52	0.139232	0.626657	47.37	24.0294	122.9	77.1	31.8	24.1	4	4	67.3	134.1	108.4	151.9	73.6	77.7	72.1	115	6.2886e+06	1.25276e+07	10126588	1.41893e+07	6.87329e+06	7.2613e+06	6.74016e+06	1.07422e+07	Det	Det	Det	Det
FALSE	High	Unambiguous	IEIVVVGTGNK			1.51876e-08	0	3.121	1	1	6	NP_075736	GeneID:66706 Ndufaf3	NP_075736	0	1128.66	11	1.466	0.55	0.237875	0.809718	22.06	22.8938	118.9	81.1	22.95	11.04	4	4	80.8	118.6	122.8	145.5	72.8	80.3	94.8	84.4	3.35676e+06	4.92648e+06	5103395	6.04558e+06	3.02421e+06	3.33551e+06	3.93738e+06	3.50746e+06	Det	Det	Det	Det
FALSE	High	Unambiguous	LELQGIQGAVDHAAAFGR			4.98438e-16	0	5.869	1	1	8	NP_080305	GeneID:67201 Glod4	NP_080305	0	1852.97	18	1.158	0.21	0.480344	0.967853	41.28	24.4387	107.3	92.7	53.17	16.13	4	4	30	122.7	159.6	98.4	86.9	82.3	103.6	116.5	3.77783e+06	1.54512e+07	20102103	1.23974e+07	1.09439e+07	1.03685e+07	1.30468e+07	1.46669e+07	Det	Det	Det	Det
FALSE	High	Unambiguous	LELNYCIPMGVQGGDR	1xCarbamidomethyl [C6]	1xCarbamidomethyl [C6]	3.49535e-11	0	4.041	1	1	12	NP_848729	GeneID:68653 Samm50	NP_848729	0	1821.86	16	1.154	0.21	0.389579	0.930182	28.75	25.2123	108.3	91.7	31.95	8.67	4	4	90.8	160.4	80.1	116	98.2	84.5	89.5	80.5	2.14938e+07	3.79603e+07	1.89443e+07	2.74514e+07	2.32446e+07	2.00015e+07	2.11716e+07	1.90451e+07	Det	Det	Det	Det
FALSE	High	Unambiguous	LAELTPGFSGADIANICNEAALHAAR	1xCarbamidomethyl [C17]	1xCarbamidomethyl [C17]	4.98438e-16	0	8.249	1	1	5	NP_694816	GeneID:234847 Spg7	NP_694816	0	2682.33	26	0.981	-0.03	0.998733	0.999978	37.91	24.1653	95.8	104.2	24.26	33.33	4	4	100.9	82	87.2	136.8	107.2	133.9	55.1	96.9	1.02011e+07	8.2914e+06	8807220	1.38194e+07	1.08356e+07	1.35322e+07	5.56464e+06	9.79144e+06	Det	Det	Det	Det
FALSE	High	Unambiguous	LEHENPRDPQTPLIFK			8.39737e-08	0	2.862	1	1	7	NP_660113	GeneID:69617 Pitrm1	NP_660113	1	1934.01	16	1.505	0.59	0.116277	0.567678	145.13	23.617	165.5	34.5	111.72	164.01	4	4	226.9	307.4	0.4	14.9	15.7	8.8	9.4	216.5	6.66733e+06	9.03522e+06	10961.4	438858	461841	258416	274961	6.36291e+06	Det	Det	Imp	Imp
FALSE	High	Unambiguous	IEGTPLETVQK			7.16681e-08	0	2.886	1	1	20	NP_079873	GeneID:66495 Ndufb3	NP_079873	0	1214.66	11	0.771	-0.38	0.105326	0.539106	7.32	28.8927	87.4	112.6	10.3	5.83	4	4	82.6	91.5	97.6	77.4	119.9	107.1	107.2	116.8	2.31219e+08	2.56074e+08	2.73099e+08	2.16725e+08	3.3548e+08	2.99745e+08	3.00083e+08	3.26846e+08	Det	Det	Det	Det
FALSE	High	Unambiguous	LEGTNVQEAQNILK			5.60409e-13	0	4.667	1	1	16	NP_035637	GeneID:20917 Suclg2	NP_035637	0	1556.83	14	1.003	0	0.901897	0.999978	14.48	26.2666	99.1	100.9	37.51	5.17	4	4	83.5	86.2	169.2	95.3	96.2	84.9	91.8	92.9	4.24436e+07	4.3784e+07	85940728	4.84356e+07	4.88675e+07	4.31551e+07	4.66197e+07	4.71937e+07	Det	Det	Det	Det
FALSE	High	Unambiguous	IEGRPGASLPPLNLK			2.60125e-06	0	2.342	1	2	6	NP_001156418	GeneID:18563 Pcx	NP_032823; NP_001156418	0	1561.91	15	0.833	-0.26	0.496759	0.973224	36.22	23.5993	97.4	102.6	63.73	25.03	4	4	4.5	102.3	120.7	107.4	96.8	89.5	125.8	153	302564	6.80589e+06	8.03369e+06	7.14971e+06	6.44211e+06	5.9555e+06	8.37323e+06	1.01862e+07	Imp	Det	Det	Det
FALSE	High	Unambiguous	LEGQSPPHSPPKGPEEDDETIQAEQQQGQS			6.85444e-07	0	2.544	1	1	10	NP_036159	GeneID:26940 Ecsit	NP_036159	1	3243.47	30	1.08	0.11	0.719086	0.999978	25.22	23.6573	106.1	93.9	5.98	20.26	4	4	107	111	97.2	110.4	109.6	70.9	108.9	84.9	7.78663e+06	8.07892e+06	7.0758e+06	8.03165e+06	7.97267e+06	5.16221e+06	7.926e+06	6.17872e+06	Det	Det	Det	Det
FALSE	High	Unambiguous	LEGQSPPHSPPK			2.77422e-07	0	2.681	1	1	11	NP_036159	GeneID:26940 Ecsit	NP_036159	0	1273.65	12	0.912	-0.13	0.999536	0.999978	11.83	19.5525	95.4	104.6	15.95	13.06	4	4	91.6	116.6	80.6	91.9	124.6	101.9	99.4	93.3	417313	530769	367204	418676	567272	464141	452763	424632	Det	Det	Det	Det
FALSE	High	Unambiguous	LEGPLPASGVSPGAIVTVTATGQAAGK			4.98438e-16	0	8.6	1	1	12	NP_776146	GeneID:216792 Iba57	NP_776146	0	2449.33	27	1.157	0.21	0.516824	0.974734	10.76	23.9486	106.1	93.9	11.17	6.38	4	4	105.8	98.3	126.1	104.2	90.8	83.4	95	96.4	9.71647e+06	9.02617e+06	1.15851e+07	9.57002e+06	8.33752e+06	7.66554e+06	8.73e+06	8.8563e+06	Det	Det	Det	Det
FALSE	High	Unambiguous	LEFSDETFGSNVPK			4.04179e-11	0	4.019	1	1	14	NP_613057	GeneID:28030 Gfm1	NP_613057	0	1569.74	14	0.94	-0.09	0.885297	0.999978	15.54	24.2388	95.1	104.9	13.71	13.15	4	4	85	108.8	106.8	85	113.1	116.4	97.8	87.2	9.45714e+06	1.2113e+07	11882649	9.45574e+06	1.25832e+07	1.29521e+07	1.08795e+07	9.70194e+06	Det	Det	Det	Det
FALSE	High	Unambiguous	LEEVSPNLVR			3.29376e-07	0	2.655	1	1	16	NP_001153512	GeneID:227197 Ndufs1	NP_001153512	0	1155.64	10	0.746	-0.42	0.215947	0.77951	16.17	26.4268	89.9	110.1	24.77	19.76	4	4	74.1	97	114.2	66.5	95.8	104.5	103.1	144.7	3.96012e+07	5.18328e+07	6.10102e+07	3.55075e+07	5.11775e+07	5.58102e+07	5.50813e+07	7.73176e+07	Det	Det	Det	Det
FALSE	High	Unambiguous	LEENVHYFGR			1.20939e-06	0	2.458	1	1	1	NP_766266	GeneID:229211 Acad9	NP_766266	0	1263.61	10	1.104	0.14	0.721927	0.999978	44.12	22.3825	107.3	92.7	43.01	13.14	4	4	44.1	93.6	143	128.7	113.5	87	87.4	102.6	1.35098e+06	2.86528e+06	4378006	3.94214e+06	3.47725e+06	2.66566e+06	2.6778e+06	3.1435e+06	Det	Det	Det	Det
FALSE	High	Unambiguous	LEEGPPVTTVLTREDGLK			4.98438e-16	0	6.501	1	1	40	NP_032836	GeneID:18597 Pdha1	NP_032836	1	1954.05	18	1.137	0.18	0.311588	0.894142	19.59	28.1775	105.9	94.1	24.44	20.62	4	4	105.7	127.1	69.6	121.7	108	95.6	106.2	66.1	1.73221e+08	2.08312e+08	114172480	1.99599e+08	1.77085e+08	1.5678e+08	1.74105e+08	1.08361e+08	Det	Det	Det	Det
FALSE	High	Unambiguous	IEGTPLETVQKK			4.36067e-09	0	3.31	1	1	33	NP_079873	GeneID:66495 Ndufb3	NP_079873	1	1342.76	12	0.719	-0.48	0.14135	0.631277	6.86	27.1691	83.3	116.7	12.61	9.05	4	4	95.4	88.8	70.7	81.3	115.8	124.6	122.2	101.3	8.0357e+07	7.48052e+07	59557678	6.84698e+07	9.75389e+07	1.05011e+08	1.02948e+08	8.53024e+07	Det	Det	Det	Det
FALSE	High	Unambiguous	IGAHGKPVIFLHPK			9.6939e-13	0	4.584	1	1	37	NP_082902	GeneID:73724 Mcee	NP_082902	0	1513.9	14	0.603	-0.73	0.0559684	0.372664	21.2	24.6024	71.1	128.9	66.55	34.29	4	4	167.7	70.8	43.2	57.3	158.9	134.1	99.3	68.7	2.79917e+07	1.18202e+07	7.21583e+06	9.5732e+06	2.65275e+07	2.23823e+07	1.65807e+07	1.14625e+07	Det	Det	Det	Det
FALSE	High	Unambiguous	IAEFAFEYAR			2.93919e-08	0	3.021	1	1	16	NP_083849	GeneID:67834 Idh3a	NP_083849	0	1216.6	10	0.778	-0.36	0.326801	0.900093	19.76	27.452	91.9	108.1	22.56	23.04	4	4	82.4	63.7	109.6	98.3	86.7	104.8	107.1	147.5	8.95799e+07	6.92296e+07	119174944	1.06927e+08	9.42503e+07	1.13925e+08	1.16518e+08	1.60451e+08	Det	Det	Det	Det
FALSE	High	Unambiguous	IAEEFEVELER			1.07742e-08	0	3.173	1	2	2	NP_001156418	GeneID:18563 Pcx	NP_032823; NP_001156418	0	1363.67	11	0.496	-1.01	0.0826955	0.474248	35.86	21.4597	107.5	92.5	110.67	156.27	4	4	193.3	8.2	0.6	165.3	44.8	22.4	360.5	4.9	1.22033e+06	51743	4060.83	1.04317e+06	282496	141434	2.2753e+06	31240.6	Det	Imp	Imp	Det
FALSE	High	Unambiguous	KLIAEGPGETVLVAEEEAAR			3.73392e-11	0	4.031	1	1	1	NP_001074679	GeneID:69163 Mrpl44	NP_001074679	1	2082.11	20
FALSE	High	Unambiguous	KIHEWVPPSTPYK			2.66642e-11	0	4.082	1	1	48	NP_079827	GeneID:66414 Ndufa12	NP_079827	1	1581.84	13	0.512	-0.97	0.0046537	0.0612638	8.87	25.4462	67.7	132.3	21.46	28.63	4	4	88.6	70	54.8	61	89.9	179.9	136.6	119.3	2.39109e+07	1.8902e+07	1.47861e+07	1.64644e+07	2.42665e+07	4.85572e+07	3.68671e+07	3.22043e+07	Det	Det	Det	Det
FALSE	High	Unambiguous	KLGKPDFDCSR	1xCarbamidomethyl [C9]	1xCarbamidomethyl [C9]	3.76492e-06	0	2.286	1	1	3	NP_075527	GeneID:11692 Gfer	NP_075527	1	1322.65	11	0.674	-0.57	0.343789	0.911041	18.75	21.7298	80.2	119.8	47.96	19.39	4	4	26	97.1	108	72.8	146.8	111.5	96.5	141.3	456760	1.70683e+06	1.89905e+06	1.27952e+06	2.58181e+06	1.95981e+06	1.69665e+06	2.48469e+06	Imp	Det	Det	Det
FALSE	High	Unambiguous	KLGESCIFAPANVTSEK	1xCarbamidomethyl [C6]	1xCarbamidomethyl [C6]	4.98438e-16	0	7.174	1	1	32	NP_058043	GeneID:15108 Hsd17b10	NP_058043	1	1850.93	17	1.119	0.16	0.373545	0.925857	26.73	28.1684	105.6	94.4	27.1	13.55	4	4	144.4	100.8	108.4	74.1	94.4	92.5	77.3	108.1	2.36254e+08	1.64922e+08	1.7744e+08	1.2128e+08	1.54464e+08	1.51361e+08	1.26435e+08	1.76852e+08	Det	Det	Det	Det
FALSE	High	Unambiguous	KLGELTGTVK			1.59587e-06	0	2.416	1	1	6	NP_035722	GeneID:21856 Timm44	NP_035722	1	1045.63	10	0.936	-0.1	0.924258	0.999978	22.61	24.3977	95.4	104.6	18.58	23.14	4	4	130.5	96.5	90.4	91.7	102	119.1	104.1	65.8	1.59279e+07	1.17754e+07	1.10363e+07	1.11892e+07	1.24559e+07	1.45382e+07	1.27118e+07	8.03192e+06	Det	Det	Det	Det
FALSE	High	Unambiguous	KIFDLQDWSQEDERDK			4.98438e-16	0	5.998	1	1	34	NP_035636	GeneID:20916 Sucla2	NP_035636	2	2051.97	16	0.982	-0.03	0.85635	0.999978	15.18	27.9298	98.7	101.3	17.37	16.12	4	4	101.6	102.8	75.6	117	102.5	115.4	77.7	107.4	1.35567e+08	1.37167e+08	100909148	1.56144e+08	1.3683e+08	1.54018e+08	1.03775e+08	1.43399e+08	Det	Det	Det	Det
FALSE	High	Unambiguous	KIFDLQDWSQEDER			3.27738e-14	0	5.097	1	1	16	NP_035636	GeneID:20916 Sucla2	NP_035636	1	1808.84	14	0.985	-0.02	0.92444	0.999978	49.43	25.5967	99.3	100.7	52.3	10.56	4	4	175.6	95.9	43.9	99.4	82.1	104.8	102.2	96.1	5.22067e+07	2.85072e+07	13049351	2.9566e+07	2.4401e+07	3.11598e+07	3.03981e+07	2.85661e+07	Det	Det	Det	Det
FALSE	High	Unambiguous	KLETAVNLAWTAGNSNTR			4.98438e-16	0	7.013	1	1	77	NP_035824	GeneID:22333 Vdac1	NP_035824	1	1946.01	18	1.166	0.22	0.368403	0.922862	32.54	28.7864	108.4	91.6	23.75	6.72	4	4	84.1	130.9	130.5	88.3	99.8	90.6	90.7	85	2.24669e+08	3.49816e+08	3.48689e+08	2.35978e+08	2.66723e+08	2.42061e+08	2.42381e+08	2.26998e+08	Det	Det	Det	Det
FALSE	High	Unambiguous	KLEQPMNLIPFVETAMGLLNFK			4.37504e-11	0	4.007	1	1	1	NP_083832	GeneID:69634 Clybl	NP_083832	1	2533.36	22	0.68	-0.56	0.465258	0.961191	53.61	16.9285	80.9	119.1	125.1	90.53	4	4	5.4	60.7	271.8	44.7	52.5	112	233.7	19	8043.63	89938.9	402566	66276	77795	165933	346153	28167.3	Imp	Det	Imp	Imp
FALSE	High	Unambiguous	KIEPELEGSSAVTSHDSSTNGLISFIK			1.34855e-12	0	4.534	1	1	3	NP_032181	GeneID:14751 Gpi1	NP_032181	1	2846.44	27	3.742	1.9	0.00140957	0.0230024	135.43	21.5235	158	42	132.15	96.13	4	4	179.1	11.1	513.8	12.4	3.5	29.7	5.3	45.1	1.84395e+06	114142	5.29079e+06	127733	36180.4	306203	54213.9	464907	Det	Imp	Det	Imp
FALSE	High	Unambiguous	KLENSPLGEALR			8.86733e-11	0	3.9	1	3	13	NP_075918	GeneID:68095 Ociad1	NP_001153361; NP_001153359; NP_075918	1	1326.74	12
FALSE	High	Unambiguous	KLEESDALQEAR			3.44379e-12	0	4.392	1	1	25	NP_035722	GeneID:21856 Timm44	NP_035722	1	1388.7	12	0.978	-0.03	0.897272	0.999978	19.44	25.4217	100.4	99.6	65.98	9.96	4	4	1.6	124.3	116.7	106.4	128.1	113.1	108	101.8	348297	2.70879e+07	25434042	2.31962e+07	2.79227e+07	2.46508e+07	2.35325e+07	2.21941e+07	Imp	Det	Det	Det
FALSE	High	Unambiguous	KLEEGGPVYSPPAQVVVRK			1.2074e-07	0	2.807	1	1	5	NP_062668	GeneID:56384 Letm1	NP_062668	2	2053.14	19	1.126	0.17	0.605479	0.99931	43.27	24.1209	98.9	101.1	73.02	24.95	4	4	0.7	133.9	160.5	88.8	111.1	126.8	111.7	66.7	57599.7	1.109e+07	1.32889e+07	7.35078e+06	9.19837e+06	1.04985e+07	9.2464e+06	5.52015e+06	Imp	Det	Det	Det
FALSE	High	Unambiguous	KLEEGGPVYSPPAQVVVR			4.98438e-16	0	5.859	1	1	19	NP_062668	GeneID:56384 Letm1	NP_062668	1	1925.05	18	0.969	-0.05	0.923175	0.999978	13.27	25.3524	98.1	101.9	17.61	4.41	4	4	73.1	98.2	113.3	102.8	107	96.6	103.8	105.1	1.76174e+07	2.36658e+07	2.73135e+07	2.47742e+07	2.57944e+07	2.32824e+07	2.50075e+07	2.53364e+07	Det	Det	Det	Det
FALSE	High	Unambiguous	KLEEEGEQFVKK			3.28282e-13	0	4.748	1	1	22	NP_035457	GeneID:20280 Scp2	NP_035457	2	1463.77	12	0.725	-0.46	0.193577	0.739274	14.6	25.1946	80.4	119.6	19.13	23.56	4	4	107.6	76.4	77.1	73.6	149.8	104.5	124.9	86	2.44343e+07	1.73581e+07	1.7509e+07	1.67213e+07	3.4026e+07	2.37351e+07	2.83743e+07	1.95422e+07	Det	Det	Det	Det
FALSE	High	Unambiguous	KLEEEGEQFVK			5.2983e-11	0	3.978	1	1	27	NP_035457	GeneID:20280 Scp2	NP_035457	1	1335.68	11	0.71	-0.49	0.131262	0.606654	6.68	26.5847	82.1	117.9	10.4	9.63	4	4	93.6	85.2	75.3	76.3	132.6	114.4	117.3	105.4	5.42982e+07	4.94002e+07	4.36459e+07	4.4276e+07	7.68831e+07	6.63692e+07	6.80129e+07	6.11057e+07	Det	Det	Det	Det
FALSE	High	Unambiguous	KLEAAEDIAYQLSR			5.35784e-15	0	5.377	1	2	35	NP_032857	GeneID:18673 Phb	NP_032857; NP_001028937	1	1606.84	14	1.02	0.03	0.792458	0.999978	55.4	28.3451	101	99	43.11	21.16	4	4	45.5	107.1	105.6	153.8	107	101.5	67	112.6	7.95615e+07	1.87249e+08	184654240	2.6902e+08	1.87186e+08	1.77451e+08	1.17188e+08	1.96957e+08	Det	Det	Det	Det
FALSE	High	Unambiguous	KLDSLGLCPVSCSMEFIPHSK	2xCarbamidomethyl [C8; C12]	2xCarbamidomethyl [C8; C12]	4.98438e-16	0	6.185	1	1	13	NP_081622	GeneID:70207 Taco1	NP_081622	1	2405.17	21	1.164	0.22	0.364969	0.92261	38.31	25.3884	106.6	93.4	25.71	40.65	4	4	82.3	139.2	126.9	88.6	98	88.1	43.7	133.2	1.97803e+07	3.34774e+07	3.05139e+07	2.12986e+07	2.35584e+07	2.11771e+07	1.04953e+07	3.2029e+07	Det	Det	Det	Det
FALSE	High	Unambiguous	KLDREEIKPVMALGMVPMCSYQMER	1xCarbamidomethyl [C19]; 1xOxidation [M]	1xCarbamidomethyl [C19]; 1xOxidation [M11; M15; M18; M23]	2.52923e-11	0	4.09	1	1	16	NP_034078	GeneID:12895 Cpt1b	NP_034078	2	3027.46	25	0.995	-0.01	0.914053	0.999978	73.32	24.29	109.6	90.4	44.12	40.97	4	4	35.1	131.8	117.2	104.6	158.9	111.3	75.1	66.2	4.02993e+06	1.51479e+07	1.34746e+07	1.20264e+07	1.82671e+07	1.27912e+07	8.63017e+06	7.60956e+06	Det	Det	Det	Det
FALSE	High	Unambiguous	KLDREEIKPVMALGMVPMCSYQMER	1xCarbamidomethyl [C19]	1xCarbamidomethyl [C19]	4.98438e-16	0	8.204	1	1	18	NP_034078	GeneID:12895 Cpt1b	NP_034078	2	3011.46	25	1.036	0.05	0.730702	0.999978	54.02	27.0311	104.5	95.5	51.03	19.16	4	4	189.6	121.7	69.9	67.8	110.9	71.5	87.8	80.8	1.62042e+08	1.03975e+08	59760474	5.79132e+07	9.47715e+07	6.10892e+07	7.50469e+07	6.90916e+07	Det	Det	Det	Det
FALSE	High	Unambiguous	KIDQEGKIPVDTLEK			1.39844e-10	0	3.831	1	1	10	NP_766266	GeneID:229211 Acad9	NP_766266	2	1712.94	15	0.992	-0.01	0.869667	0.999978	22.23	25.0163	97.1	102.9	14.88	16.22	4	4	103.3	94.8	82	117.2	114.2	98.9	111.4	78.3	1.95827e+07	1.79759e+07	1.55509e+07	2.22214e+07	2.16475e+07	1.87493e+07	2.11139e+07	1.48475e+07	Det	Det	Det	Det
FALSE	High	Unambiguous	KLIELTAEYACTR	1xCarbamidomethyl [C11]	1xCarbamidomethyl [C11]	2.63149e-07	0	2.689	1	1	3	NP_766266	GeneID:229211 Acad9	NP_766266	1	1567.81	13	2.489	1.32	0.00453289	0.0598646	62.23	22.4473	144	56	75.97	14.17	4	4	325.9	77.4	153.4	69.8	37	42.8	51.8	42	1.32533e+07	3.14892e+06	6.23715e+06	2.83883e+06	1.50511e+06	1.73968e+06	2.10553e+06	1.70645e+06	Det	Det	Det	Det
FALSE	High	Unambiguous	KLDLFANVVHVK			1.77072e-11	0	4.144	1	1	41	NP_570954	GeneID:170718 Idh3b	NP_570954	1	1382.82	12	0.837	-0.26	0.481598	0.968369	11.7	27.9484	90.7	109.3	10.83	12.86	4	4	85.4	82	95.8	103.7	91.5	115.2	103.1	123.3	1.25021e+08	1.20111e+08	1.40368e+08	1.51921e+08	1.34032e+08	1.68725e+08	1.50999e+08	1.80611e+08	Det	Det	Det	Det
FALSE	High	Unambiguous	KLIELTAEYACTRK	1xCarbamidomethyl [C11]	1xCarbamidomethyl [C11]	3.25588e-10	0	3.703	1	1	2	NP_766266	GeneID:229211 Acad9	NP_766266	2	1695.91	14	0.888	-0.17	0.774461	0.999978	73.33	21.8168	94.5	105.5	86.55	14.29	4	4	0.2	80.2	204	103.6	90.2	117.1	90.4	114.3	3758.58	1.64013e+06	4.17088e+06	2.11847e+06	1.8442e+06	2.39505e+06	1.84887e+06	2.33785e+06	Imp	Det	Det	Det
FALSE	High	Unambiguous	KLPLGFTFSFPCHQTK	1xCarbamidomethyl [C12]	1xCarbamidomethyl [C12]	4.96272e-15	0	5.39	1	1	11	NP_038848	GeneID:15277 Hk2	NP_038848	1	1907.98	16	0.658	-0.6	0.0883956	0.490251	15.41	25.1653	73	127	27.28	18.98	4	4	57.8	103.1	63.2	88.3	88.2	133.7	126.3	139.5	1.22295e+07	2.18022e+07	13361912	1.8669e+07	1.86444e+07	2.82725e+07	2.67154e+07	2.9504e+07	Det	Det	Det	Det
FALSE	High	Unambiguous	KMGVQSVAVYSEADR			4.3822e-14	0	5.053	1	1	10	NP_076133	GeneID:72039 Mccc1	NP_076133	1	1639.81	15	0.569	-0.81	0.0678858	0.421587	6.75	23.0394	73.5	126.5	16.39	7.72	4	4	68.7	85.7	57.9	77	127.5	118.8	141.5	122.9	3.31695e+06	4.13909e+06	2.79689e+06	3.7156e+06	6.15383e+06	5.73577e+06	6.8292e+06	5.93455e+06	Det	Det	Det	Det
FALSE	High	Unambiguous	KMGLVDQLVEPLGPGIKSPEER			3.08837e-10	0	3.711	1	1	1	NP_849209	GeneID:97212 Hadha	NP_849209	2	2392.29	22	0.807	-0.31	0.650623	0.999978	81.19	21.4148	83.5	116.5	117.24	50.21	4	4	305.2	28.5	9.7	117.4	40.6	115.3	126.7	56.5	3.20715e+06	299831	102233	1.23391e+06	426768	1.21133e+06	1.33137e+06	594014	Det	Imp	Imp	Det
FALSE	High	Unambiguous	KMGLVDQLVEPLGPGIK	1xOxidation [M2]	1xOxidation [M2]	1.888e-15	0	5.554	1	1	20	NP_849209	GeneID:97212 Hadha	NP_849209	1	1810.01	17	1.18	0.24	0.3947	0.933987	21.31	26.1198	108.3	91.7	22.16	13.04	4	4	98.6	141.7	85.2	109.4	91.1	85.1	80.9	108	4.1771e+07	6.00225e+07	36100649	4.63634e+07	3.8602e+07	3.60319e+07	3.42707e+07	4.57383e+07	Det	Det	Det	Det
FALSE	High	Unambiguous	KMGLVDQLVEPLGPGIK			4.98438e-16	0	6.188	1	1	25	NP_849209	GeneID:97212 Hadha	NP_849209	1	1794.02	17	0.887	-0.17	0.427383	0.947378	6.79	29.9083	93.2	106.8	8.76	17.57	4	4	83.7	95.5	101.9	101	77	115.6	113.1	112.2	4.64439e+08	5.30023e+08	5.65295e+08	5.60319e+08	4.274e+08	6.41236e+08	6.2739e+08	6.22689e+08	Det	Det	Det	Det
FALSE	High	Unambiguous	KIYSTLAGTRK			6.66476e-08	0	2.897	1	1	23	NP_766024	GeneID:78830 Slc25a12	NP_766024	2	1237.73	11	0.655	-0.61	0.179549	0.714282	28.06	23.2345	80.4	119.6	73.63	26.06	4	4	103.2	64.4	1.9	126.8	92.8	136.9	166.7	107.2	5.01999e+06	3.13011e+06	94296.1	6.16595e+06	4.51411e+06	6.66084e+06	8.10918e+06	5.21575e+06	Det	Det	Imp	Det
FALSE	High	Unambiguous	KIYSTLAGTR			1.38925e-06	0	2.437	1	1	11	NP_766024	GeneID:78830 Slc25a12	NP_766024	1	1109.63	10	0.536	-0.9	0.0461167	0.335294	9.4	23.2065	71.4	128.6	62.07	17.63	4	4	5.6	70.9	80	91	170	139.3	131.8	111.3	284718	3.60124e+06	4.06186e+06	4.6233e+06	8.6377e+06	7.07759e+06	6.69686e+06	5.65408e+06	Imp	Det	Det	Det
FALSE	High	Unambiguous	KIYSTLAGNRK			2.58839e-09	0	3.389	1	2	11	NP_056644	GeneID:50799 Slc25a13	NP_001171043; NP_056644	2	1250.72	11	0.552	-0.86	0.16716	0.691635	26.15	21.5636	78.5	121.5	54.26	46.23	4	4	80.6	76.3	20.4	117.1	65.9	167.9	184.3	87.6	1.39864e+06	1.3244e+06	353466	2.03244e+06	1.14297e+06	2.91412e+06	3.19835e+06	1.52011e+06	Det	Det	Det	Det
FALSE	High	Unambiguous	KLYCIYVAIGQK	1xCarbamidomethyl [C4]	1xCarbamidomethyl [C4]	5.25473e-12	0	4.328	1	1	22	NP_031531	GeneID:11946 Atp5a1	NP_031531	1	1455.8	12	0.85	-0.24	0.370876	0.92419	30.12	28.5623	97.1	102.9	34.66	20.37	4	4	57.4	102.4	80.7	133.6	96.8	94.2	95.9	138.9	1.3124e+08	2.34258e+08	1.84623e+08	3.05473e+08	2.2136e+08	2.1541e+08	2.19225e+08	3.17716e+08	Det	Det	Det	Det
FALSE	High	Unambiguous	KLVESLPQEIK			2.85313e-10	0	3.723	1	1	7	NP_081480	GeneID:56282 Mrpl12	NP_081480	1	1283.76	11	1.276	0.35	0.236584	0.808328	29.68	26.0658	113.5	86.5	23.81	8.88	4	4	83.2	138.9	131.3	96.9	81.5	96.9	90.7	80.7	3.2847e+07	5.48442e+07	51870730	3.82603e+07	3.21911e+07	3.82637e+07	3.58147e+07	3.18519e+07	Det	Det	Det	Det
FALSE	High	Unambiguous	KLTPEQFYVTR			1.19945e-07	0	2.808	1	1	15	NP_083895	GeneID:76467 Msrb2	NP_083895	1	1381.75	11	0.878	-0.19	0.630018	0.999978	13.92	25.5582	93.5	106.5	26.47	9.19	4	4	114	98	57.1	95.8	117.5	116.4	104.5	96.7	3.17197e+07	2.72563e+07	1.58906e+07	2.66584e+07	3.26957e+07	3.2398e+07	2.90791e+07	2.68969e+07	Det	Det	Det	Det
FALSE	High	Unambiguous	KLTFDTHALVQDLETHGFDK			4.98438e-16	0	7.341	1	2	6	NP_079791	GeneID:66365 Ccdc90b	NP_079791; NP_001156390	1	2315.17	20	1.307	0.39	0.26696	0.845264	29.39	23.9285	114.1	85.9	22.97	18.65	4	4	105.9	127.9	78.8	136.6	78.8	97.3	69.6	105.1	9.08156e+06	1.09696e+07	6.75875e+06	1.17126e+07	6.75743e+06	8.34241e+06	5.96634e+06	9.01208e+06	Det	Det	Det	Det
FALSE	High	Unambiguous	KLTELSMQDEELMK			4.98438e-16	0	6.006	1	1	19	NP_038927	GeneID:30059 Timm10	NP_038927	1	1694.83	14	1.164	0.22	0.363958	0.922112	17.09	25.3446	107.9	92.1	14.82	9.21	4	4	89.4	109	127.3	101.8	92	87	87.9	105.6	2.19981e+07	2.6837e+07	3.13254e+07	2.50643e+07	2.26456e+07	2.14183e+07	2.16472e+07	2.59907e+07	Det	Det	Det	Det
FALSE	High	Unambiguous	KLTAIPVSAFCDSK	1xCarbamidomethyl [C11]	1xCarbamidomethyl [C11]	1.31776e-10	0	3.84	1	1	4	NP_776124	GeneID:229905 Ccbl2	NP_776124	1	1536.81	14	21.214	4.41	1e-17	9.36477e-16	134.19	22.3894	175.7	24.3	98.68	66	4	4	359.9	29	338.9	26.1	0.6	17.8	15.2	12.3	5.86593e+06	473236	5524289	425732	10147.5	290586	247792	201203	Det	Imp	Det	Imp
FALSE	High	Unambiguous	KISSVQSIVPALEIANAHR			4.98438e-16	0	7.661	1	1	79	NP_034607	GeneID:15510 Hspd1	NP_034607	1	2033.15	19	0.905	-0.14	0.543098	0.985234	27.3	28.8634	98.3	101.7	36.06	14.92	4	4	68	102.2	150.7	81.5	96.6	88	92	121	2.02594e+08	3.04507e+08	4.4931e+08	2.42816e+08	2.88064e+08	2.62258e+08	2.74319e+08	3.60753e+08	Det	Det	Det	Det
FALSE	High	Unambiguous	KLRPLYNHPAGPR			2.55021e-10	0	3.74	1	1	118	NP_081706	GeneID:70456 Mpc2	NP_081706	1	1518.87	13	0.485	-1.04	0.00116801	0.019604	7.62	27.0945	63.6	136.4	52.6	17.74	4	4	138.5	63.8	58.9	49.8	135.8	133.7	129.5	90	1.17401e+08	5.40706e+07	4.99637e+07	4.22289e+07	1.15177e+08	1.13355e+08	1.098e+08	7.62797e+07	Det	Det	Det	Det
FALSE	High	Unambiguous	KIPWTAAASELREHFAQFGHVR			4.98438e-16	0	6.129	1	1	5	NP_081234	GeneID:380773 Slirp	NP_081234	2	2551.33	22	1.105	0.14	0.726878	0.999978	80.08	22.7285	107.5	92.5	53.59	55.16	4	4	74.5	42.4	146.4	161	104.2	77.4	35.2	158.9	2.89675e+06	1.64791e+06	5692750	6.25884e+06	4.05249e+06	3.00945e+06	1.36693e+06	6.17754e+06	Det	Det	Det	Det
FALSE	High	Unambiguous	KIPWTAAASELR			8.79458e-08	0	2.855	1	1	29	NP_081234	GeneID:380773 Slirp	NP_081234	1	1342.75	12	0.904	-0.15	0.829603	0.999978	16.55	24.6783	92.8	107.2	17.14	7.36	4	4	114.2	77	100.4	86.7	111.3	104.6	111	94.7	1.73921e+07	1.17331e+07	1.52961e+07	1.3209e+07	1.69414e+07	1.59319e+07	1.69002e+07	1.44201e+07	Det	Det	Det	Det
FALSE	High	Unambiguous	KLPVSSLSISR			3.27748e-06	0	2.307	1	1	10	NP_776118	GeneID:218506 Mrps27	NP_776118	1	1186.72	11	1.047	0.07	0.772862	0.999978	25.59	23.9198	102.5	97.5	46.13	4.62	4	4	33.5	124.5	129.9	95.7	100.6	107.2	109.2	99.5	2.85791e+06	1.06258e+07	1.10882e+07	8.16558e+06	8.58962e+06	9.14846e+06	9.32464e+06	8.48974e+06	Det	Det	Det	Det
FALSE	High	Unambiguous	KLPVGFTFSFPCR	1xCarbamidomethyl [C12]	1xCarbamidomethyl [C12]	1.23766e-08	0	3.152	1	2	4	NP_001139572	GeneID:15275 Hk1	NP_034568; NP_001139572	1	1555.81	13	0.972	-0.04	0.95909	0.999978	22.36	24.8721	97.2	102.8	67.18	8.78	4	4	1.4	102.6	133.2	114.9	97.8	113.8	115.9	120.4	215798	1.63095e+07	21174743	1.82643e+07	1.55568e+07	1.80967e+07	1.84315e+07	1.91486e+07	Imp	Det	Det	Det
FALSE	High	Unambiguous	KLPTNQLQVTWEDHASGKEDTGTFDTVLWAIGR			4.98438e-16	0	9.343	1	1	5	NP_038739	GeneID:26462 Txnrd2	NP_038739	2	3713.86	33	13.878	3.79	8.88178e-16	7.95595e-14	105.25	22.7175	188	12	54.46	127.39	4	4	209.5	47.6	270.3	164.1	11.8	6.1	11.8	78.8	6.14037e+06	1.39566e+06	7.92202e+06	4.81088e+06	347188	177684	346143	2.31039e+06	Det	Det	Det	Det
FALSE	High	Unambiguous	KLPPLPLTLSLCAFLNHRK	1xCarbamidomethyl [C12]	1xCarbamidomethyl [C12]	9.07471e-09	0	3.199	1	1	1	NP_001103218	GeneID:53333 Tomm40	NP_001103218	2	2218.29	19	0.838	-0.26	0.817524	0.999978	67.72	17.6096	112.3	87.7	55.11	68.22	4	4	104.7	92.7	156.7	28.4	49.7	199.8	50.2	117.6	251309	222586	376121	68267.6	119373	479645	120597	282313	Imp	Det	Imp	Imp
FALSE	High	Unambiguous	KLPHELCTLIR	1xCarbamidomethyl [C7]	1xCarbamidomethyl [C7]	2.72429e-06	0	2.335	1	1	9	NP_775272	GeneID:66865 Pmpca	NP_775272	1	1379.78	11	0.776	-0.37	0.336331	0.906674	48.89	23.6649	87.4	112.6	43.65	68.22	4	4	50.1	138.3	83.3	72.1	99.8	100	35.1	221.4	4.10818e+06	1.13414e+07	6.83573e+06	5.91476e+06	8.18491e+06	8.20385e+06	2.87638e+06	1.81615e+07	Det	Det	Det	Det
FALSE	High	Unambiguous	KMNLGVGAYR			1.04416e-07	0	2.829	1	1	10	NP_034455	GeneID:14719 Got2	NP_034455	1	1108.59	10	0.741	-0.43	0.189176	0.732268	9.08	26.5884	82.9	117.1	21.63	8.16	4	4	115.4	75.9	84.4	75	114.7	111.3	122.8	100.6	6.67575e+07	4.39133e+07	4.88485e+07	4.33652e+07	6.63357e+07	6.43923e+07	7.10266e+07	5.82256e+07	Det	Det	Det	Det
FALSE	High	Unambiguous	KLDALTTGFGFPVGAATLADEVGVDVAQHVAEDLGK			4.98438e-16	0	15.188	1	1	8	NP_849209	GeneID:97212 Hadha	NP_849209	1	3611.86	36	1.322	0.4	0.30721	0.893379	50.26	23.3467	114.7	85.3	63.88	15.21	4	4	20.7	192.4	130.1	102.7	93.2	75.9	79.5	105.3	1.20555e+06	1.1207e+07	7.57948e+06	5.98355e+06	5.42691e+06	4.42285e+06	4.63126e+06	6.13472e+06	Det	Det	Det	Det
FALSE	High	Unambiguous	KKLYCIYVAIGQK	1xCarbamidomethyl [C5]	1xCarbamidomethyl [C5]	9.39483e-08	0	2.845	1	1	1	NP_031531	GeneID:11946 Atp5a1	NP_031531	2	1583.9	13
FALSE	High	Unambiguous	KGADIMYTGTLDCWR	1xCarbamidomethyl [C13]	1xCarbamidomethyl [C13]	4.98438e-16	0	6.129	1	1	112	NP_031476	GeneID:11739 Slc25a4	NP_031476	1	1786.83	15	1.286	0.36	0.132814	0.610288	33.38	29.0893	114.2	85.8	15.25	28.78	4	4	127.2	87.7	106.9	115.8	67.6	77.1	127.1	90.7	4.13844e+08	2.85316e+08	3.47701e+08	3.76707e+08	2.20055e+08	2.50895e+08	4.13532e+08	2.95124e+08	Det	Det	Det	Det
FALSE	High	Unambiguous	KGACYGDDACFVAR	2xCarbamidomethyl [C4; C10]	2xCarbamidomethyl [C4; C10]	1.63855e-10	0	3.807	1	1	1	NP_796216	GeneID:320717 Pptc7	NP_796216	1	1589.68	14	0.507	-0.98	0.208915	0.76915	24.89	19.2456	50.9	149.1	77.5	73.38	4	4	42.6	135	39.5	33.1	258	80.6	32.4	178.8	131294	416401	121863	102066	795684	248564	99838.2	551454	Imp	Imp	Imp	Imp
FALSE	High	Unambiguous	KFQVLDFTNPK			2.65765e-09	0	3.385	1	2	2	NP_444388	GeneID:94061 Mrpl1	NP_444388; NP_001034173	1	1336.73	11	1.223	0.29	0.561712	0.991655	56.95	22.2774	110.1	89.9	64.61	25.05	4	4	11.7	111.3	175.8	129.1	87.5	112.6	109.7	62.4	302240	2.88403e+06	4555399	3.34478e+06	2.26709e+06	2.91683e+06	2.84244e+06	1.61626e+06	Imp	Det	Det	Det
FALSE	High	Unambiguous	KFQSEQAAGSVSK			3.47814e-06	0	2.298	1	2	3	NP_079838	GeneID:66437 Fis1	NP_001156715; NP_079838	1	1366.7	13	1.131	0.18	0.670812	0.999978	44.12	17.6838	106.1	93.9	50.52	16.15	4	4	173.8	109.2	42.9	98.9	92.6	114	91.2	77.4	221135	138935	54597.9	125903	117814	145128	116078	98445.9	Imp	Det	Det	Det
FALSE	High	Unambiguous	KFQQEQLAVQDEMVR			1.02028e-13	0	4.925	1	2	4	NP_079627	GeneID:66098 Chchd6	NP_079627; NP_001161208	1	1848.93	15	1.033	0.05	0.87979	0.999978	31.66	22.5708	100.8	99.2	56.15	13.52	4	4	18.7	97.6	120.8	137.5	122.9	111.3	102.4	88.8	610979	3.19025e+06	3.94815e+06	4.49613e+06	4.01653e+06	3.63961e+06	3.34869e+06	2.90375e+06	Det	Det	Det	Det
FALSE	High	Unambiguous	KFPFCDGAHIK	1xCarbamidomethyl [C5]	1xCarbamidomethyl [C5]	4.36067e-09	0	3.31	1	1	56	NP_598768	GeneID:52637 Cisd1	NP_598768	1	1319.66	11	0.874	-0.19	0.579093	0.997973	9.89	28.2578	93.2	106.8	14.81	7.9	4	4	82.9	86.4	95.1	114.2	116.5	106.1	96.9	101.9	1.49875e+08	1.56255e+08	1.71897e+08	2.06534e+08	2.10554e+08	1.91741e+08	1.75125e+08	1.84255e+08	Det	Det	Det	Det
FALSE	High	Unambiguous	KFNELMIAFR			1.70198e-07	0	2.755	1	1	9	NP_034070	GeneID:12850 Coq7	NP_034070	1	1268.68	10	0.754	-0.41	0.29968	0.886102	11.22	24.7766	86.1	113.9	24.9	22.61	4	4	55.2	91.7	90.7	105.1	77.7	138.3	118.5	122.6	8.36487e+06	1.38976e+07	1.37438e+07	1.59146e+07	1.17707e+07	2.09548e+07	1.79575e+07	1.85774e+07	Det	Det	Det	Det
FALSE	High	Unambiguous	KFIGGSGQVSER			3.1606e-08	0	3.01	1	1	11	NP_766366	GeneID:109731 Maob	NP_766366	1	1264.66	12	0.462	-1.12	0.00436629	0.0585083	10.81	23.8014	61.4	138.6	72	20.17	4	4	1.4	89.1	49.6	83	151.3	178.4	138.9	108.3	105422	6.52399e+06	3.63347e+06	6.07305e+06	1.10794e+07	1.30604e+07	1.01665e+07	7.92751e+06	Imp	Det	Det	Det
FALSE	High	Unambiguous	KFKPGYLEATLNWFR			5.87889e-12	0	4.311	1	1	9	NP_666253	GeneID:74776 Ppa2	NP_666253	1	1870	15	0.559	-0.84	0.0638732	0.407228	21.46	23.0246	71.7	128.3	77.13	50.83	4	4	30.9	48.9	165	66	72.5	78.8	131.1	206.8	1.92978e+06	3.04734e+06	1.029e+07	4.11599e+06	4.52078e+06	4.9153e+06	8.17804e+06	1.29006e+07	Det	Det	Det	Det
FALSE	High	Unambiguous	KFKLEAPDADELPR			1.14525e-11	0	4.21	1	1	21	NP_542364	GeneID:11429 Aco2	NP_542364	2	1628.86	14	2.113	1.08	0.000278574	0.00553187	14.87	25.4339	135.7	64.3	10.64	8.27	4	4	128.9	145.7	118.4	149.1	61.5	58.4	69.2	68.7	3.22684e+07	3.64589e+07	29641413	3.73217e+07	1.53968e+07	1.46252e+07	1.73176e+07	1.71918e+07	Det	Det	Det	Det
FALSE	High	Unambiguous	KFDLSYDLNCHK	1xCarbamidomethyl [C10]	1xCarbamidomethyl [C10]	8.11124e-09	0	3.216	1	1	1	NP_077162	GeneID:67414 Mfn1	NP_077162	1	1539.73	12	0.961	-0.06	0.948395	0.999978	36.93	21.7755	98	102	59.67	22.98	4	4	14.9	115.1	143.6	97	124.8	130.2	77.5	96.9	263395	2.04212e+06	2546254	1.72099e+06	2.21375e+06	2.30839e+06	1.37421e+06	1.7189e+06	Imp	Det	Det	Det
FALSE	High	Unambiguous	KFDLNSPWEAFPAYRQPPESLK			4.98438e-16	0	7.384	1	1	12	NP_080964	GeneID:68349 Ndufs3	NP_080964	2	2620.32	22	1.009	0.01	0.810091	0.999978	29.53	24.5553	96.8	103.2	22.54	26.25	4	4	108.9	128.1	74.1	94.2	115.4	117	101	61.3	1.48212e+07	1.7431e+07	1.00827e+07	1.28265e+07	1.57048e+07	1.59182e+07	1.37481e+07	8.34948e+06	Det	Det	Det	Det
FALSE	High	Unambiguous	KFDLNSPWEAFPAYR			2.32047e-15	0	5.519	1	1	46	NP_080964	GeneID:68349 Ndufs3	NP_080964	1	1840.9	15	0.774	-0.37	0.180614	0.717269	4.28	28.4966	87	113	12.39	6.55	4	4	81.7	84.8	105.3	83.9	104	109	110.1	121.2	1.78559e+08	1.8528e+08	2.30247e+08	1.83424e+08	2.27288e+08	2.38254e+08	2.40756e+08	2.65031e+08	Det	Det	Det	Det
FALSE	High	Unambiguous	KFAQEHVAPLVSSMDENSK			1.91038e-13	0	4.83	1	1	4	NP_080102	GeneID:66885 Acadsb	NP_080102	1	2117.03	19	0.599	-0.74	0.0781309	0.459912	18.31	23.9461	74.9	125.1	36.33	23.24	4	4	113.5	78.3	75.9	44.2	148.5	132	125.5	82	1.01035e+07	6.97267e+06	6.75609e+06	3.93462e+06	1.32167e+07	1.17441e+07	1.1174e+07	7.3008e+06	Det	Det	Det	Det
FALSE	High	Unambiguous	KEWDLKPMADR			8.30092e-07	0	2.515	1	1	8	NP_780647	GeneID:212647 Aldh4a1	NP_780647	1	1388.7	11	0.232	-2.11	6.70794e-06	0.000195336	6.01	23.0135	34.5	165.5	93.25	28.55	4	4	8.9	18.1	57.8	107	100.6	193.1	182.4	132.1	390556	798747	2543716	4.70903e+06	4.42682e+06	8.49928e+06	8.02914e+06	5.81656e+06	Imp	Det	Det	Det
FALSE	High	Unambiguous	KEVEDELGPKPQLEMVTEAATDTSK			4.98438e-16	0	7.164	1	1	4	NP_083058	GeneID:74142 Lonp1	NP_083058	1	2745.35	25	0.761	-0.39	0.38397	0.930182	24.53	23.326	82	118	45.79	38.9	4	4	35.7	74.6	105.7	125	126.5	129	50.3	153.1	1.8708e+06	3.91521e+06	5.54687e+06	6.5592e+06	6.63843e+06	6.76898e+06	2.63646e+06	8.03375e+06	Det	Det	Det	Det
FALSE	High	Unambiguous	KEPMEALNTAQGAR	1xOxidation [M4]	1xOxidation [M4]	9.28692e-07	0	2.498	1	1	10	NP_780421	GeneID:74868 Tmem65	NP_780421	1	1531.75	14	0.547	-0.87	0.277425	0.855966	28.78	19.2426	115.5	84.5	91.37	130.77	4	4	167.4	22.9	146.1	14.6	46.4	38.6	31.7	332.2	561910	77041	490578	49106.1	155777	129712	106376	1.11517e+06	Det	Imp	Det	Det
FALSE	High	Unambiguous	KEPMEALNTAQGAR			1.18369e-11	0	4.205	1	1	28	NP_780421	GeneID:74868 Tmem65	NP_780421	1	1515.76	14	0.867	-0.21	0.613488	0.99931	12.09	25.6856	92.4	107.6	11.67	15.52	4	4	113.9	90	91.2	93	117.2	107.4	107.2	80	3.48773e+07	2.75531e+07	2.79207e+07	2.84738e+07	3.58735e+07	3.28606e+07	3.2808e+07	2.44953e+07	Det	Det	Det	Det
FALSE	High	Unambiguous	KEIDQEAAVEVSQLRDPQHDLDR			4.98438e-16	0	8.621	1	1	66	NP_079986	GeneID:66694 Uqcrfs1	NP_079986	2	2691.33	23	1.138	0.19	0.438804	0.950535	47.79	28.7482	106.5	93.5	27.5	36.6	4	4	106.4	96	143.8	74.6	83.6	94.2	59.4	142.1	2.76556e+08	2.49528e+08	3.73769e+08	1.93948e+08	2.17333e+08	2.4502e+08	1.54415e+08	3.69366e+08	Det	Det	Det	Det
FALSE	High	Unambiguous	KEIDQEAAVEVSQLR			4.98438e-16	0	6.098	1	1	13	NP_079986	GeneID:66694 Uqcrfs1	NP_079986	1	1714.9	15	1.281	0.36	0.232195	0.804652	62.56	24.5331	112.5	87.5	91.78	21.05	4	4	299.6	88.8	81.3	39.6	63.8	63.1	68.4	95.3	5.202e+07	1.54119e+07	1.41169e+07	6.88386e+06	1.10816e+07	1.0958e+07	1.18701e+07	1.65537e+07	Det	Det	Det	Det
FALSE	High	Unambiguous	KEGSSHNWQHITDQIGMFCFTGLKPEQVER	1xCarbamidomethyl [C19]	1xCarbamidomethyl [C19]	4.98438e-16	0	14.101	1	1	17	NP_034455	GeneID:14719 Got2	NP_034455	1	3559.68	30	1.579	0.66	0.0333742	0.272854	41.68	26.1485	122.4	77.6	22.57	36.53	4	4	106.3	148.5	133.9	88.6	119.4	66.7	51	85.7	4.35578e+07	6.08453e+07	54883673	3.63123e+07	4.89472e+07	2.73203e+07	2.0887e+07	3.51145e+07	Det	Det	Det	Det
FALSE	High	Unambiguous	KGADIMYTGTLDCWR	1xCarbamidomethyl [C13]; 1xOxidation [M6]	1xCarbamidomethyl [C13]; 1xOxidation [M6]	1.44774e-13	0	4.872	1	1	147	NP_031476	GeneID:11739 Slc25a4	NP_031476	1	1802.82	15	0.859	-0.22	0.586464	0.998834	10.43	26.3233	92.4	107.6	26.17	8.45	4	4	132.9	89.1	77.2	84.7	98	116.3	104.4	97.4	6.55554e+07	4.39367e+07	3.80763e+07	4.1767e+07	4.83131e+07	5.73533e+07	5.14811e+07	4.80126e+07	Det	Det	Det	Det
FALSE	High	Unambiguous	KKYPYWPHQPIENL			1.11725e-10	0	3.865	1	1	109	NP_082138	GeneID:71679 Atp5h	NP_082138	2	1812.94	14	1.026	0.04	0.878568	0.999978	42.06	28.7536	101.3	98.7	33.8	16.24	4	4	134.1	64.8	79.6	126.5	114.7	86.6	110.3	83.4	3.46799e+08	1.67638e+08	205796336	3.27226e+08	2.96632e+08	2.23977e+08	2.85208e+08	2.15619e+08	Det	Det	Det	Det
FALSE	High	Unambiguous	KGADIMYTGTLDCWRK	1xCarbamidomethyl [C13]	1xCarbamidomethyl [C13]	4.98438e-16	0	6.257	1	1	71	NP_031476	GeneID:11739 Slc25a4	NP_031476	2	1914.92	16	0.971	-0.04	0.81653	0.999978	17.51	29.9642	101.4	98.6	15.03	14.29	4	4	107.2	78.2	100.3	111.9	91.1	114	111.8	85.5	5.99369e+08	4.36832e+08	5.60791e+08	6.25405e+08	5.09375e+08	6.36891e+08	6.24586e+08	4.77936e+08	Det	Det	Det	Det
FALSE	High	Unambiguous	KGAFDAYVAVGGGSTMDTCK	1xCarbamidomethyl [C19]	1xCarbamidomethyl [C19]	4.29634e-10	0	3.661	1	1	1	NP_780445	GeneID:76187 Adhfe1	NP_780445	1	2034.93	20	1.296	0.37	0.452735	0.957018	99.3	20.8086	133.6	66.4	63.62	91.34	4	4	32.9	162.1	67.3	171.9	44.5	60.4	216.3	44.6	186356	917972	381188	973825	252352	341999	1.22504e+06	252900	Imp	Det	Imp	Det
FALSE	High	Unambiguous	KHPSLIPLFVFIGAGGTGAALYVMR			4.98438e-16	0	6.736	1	1	3	NP_035016	GeneID:17992 Ndufa4	NP_035016	1	2615.45	25	3.265	1.71	0.0050465	0.0655966	110.74	18.3602	154.2	45.8	25.13	104.57	4	4	98.3	152.6	176.2	120.5	4.1	150.5	21.2	76.6	204197	316945	366146	250445	8474.4	312676	44107.9	159037	Det	Imp	Det	Imp
FALSE	High	Unambiguous	KGVVVVGVEDREK			1.84529e-14	0	5.184	1	1	11	NP_081622	GeneID:70207 Taco1	NP_081622	2	1413.81	13	0.7	-0.51	0.295182	0.880826	14.22	22.5757	79	121	40.68	25.62	4	4	149.8	81.9	70.6	71.2	120.9	125.9	113.2	66.4	5.42226e+06	2.96433e+06	2555916	2.57551e+06	4.37421e+06	4.55588e+06	4.09768e+06	2.40192e+06	Det	Det	Det	Det
FALSE	High	Unambiguous	KGVLFGVPGAFTPGCSK	1xCarbamidomethyl [C15]	1xCarbamidomethyl [C15]	4.98438e-16	0	6.065	1	1	22	NP_036151	GeneID:54683 Prdx5	NP_036151	1	1721.9	17	1.03	0.04	0.806645	0.999978	53.06	25.9756	103.6	96.4	41.34	10.97	4	4	151	60.8	75.8	131.4	93.9	91.8	85.3	109.9	5.65515e+07	2.27593e+07	28383930	4.9239e+07	3.51936e+07	3.44033e+07	3.19656e+07	4.11842e+07	Det	Det	Det	Det
FALSE	High	Unambiguous	KGVLETFSGTETNK			8.62227e-16	0	5.687	1	1	13	NP_067274	GeneID:56248 Ak3	NP_067274	1	1510.77	14	0.87	-0.2	0.706611	0.999978	42.94	23.9279	85.2	114.8	81.49	27.78	4	4	240.8	88	59	49.7	112.3	104.3	90.4	55.4	2.55981e+07	9.35498e+06	6267049	5.28636e+06	1.19414e+07	1.10896e+07	9.60894e+06	5.88775e+06	Det	Det	Det	Det
FALSE	High	Unambiguous	KGTITIQDTGIGMTQEELVSNLGTIAR			4.98438e-16	0	11.333	1	1	3	NP_080784	GeneID:68015 Trap1	NP_080784	1	2846.49	27	16.952	4.08	1e-17	9.36477e-16	137.58	23.643	191.2	8.8	112.15	114.16	4	4	341.5	10.5	423.1	5.2	13.3	0.9	3.1	2.4	1.21947e+07	375278	15107582	183959	475272	33508.4	111281	86642.5	Det	Imp	Det	Imp
FALSE	High	Unambiguous	KGTGIAAQTAGIAAAAK			4.98438e-16	0	6.819	1	1	6	NP_080774	GeneID:67994 Mrps11	NP_080774	1	1499.85	17	0.867	-0.21	0.667302	0.999978	13.11	23.3999	94.4	105.6	23.34	20.74	4	4	61	105.1	97.6	107.7	119.8	125.7	107.2	75.9	3.54898e+06	6.11729e+06	5.6828e+06	6.26872e+06	6.97321e+06	7.31455e+06	6.23649e+06	4.41611e+06	Det	Det	Det	Det
FALSE	High	Unambiguous	KGTDIMYTGTLDCWRK	1xCarbamidomethyl [C13]; 1xOxidation [M6]	1xCarbamidomethyl [C13]; 1xOxidation [M6]	1.17139e-15	0	5.635	1	1	6	NP_031477	GeneID:11740 Slc25a5	NP_031477	2	1960.93	16	1.857	0.89	0.0935507	0.50392	45.12	21.9219	128.7	71.3	137.98	34.38	4	4	510.1	47.5	62.3	45	24.3	27.1	33.5	50.2	2.62583e+07	2.44437e+06	3.20926e+06	2.31627e+06	1.24867e+06	1.39611e+06	1.72693e+06	2.58411e+06	Det	Det	Det	Det
FALSE	High	Unambiguous	KGTDIMYTGTLDCWRK	1xCarbamidomethyl [C13]	1xCarbamidomethyl [C13]	4.98438e-16	0	6.746	1	1	25	NP_031477	GeneID:11740 Slc25a5	NP_031477	2	1944.93	16	1.259	0.33	0.221752	0.789059	41.1	26.8868	111.4	88.6	36.62	17.37	4	4	56	100.4	145.2	132.1	106.2	104.2	80.4	75.5	3.89917e+07	6.99795e+07	101197031	9.20113e+07	7.40238e+07	7.25934e+07	5.60002e+07	5.25839e+07	Det	Det	Det	Det
FALSE	High	Unambiguous	KGTDIMYTGTLDCWR	1xCarbamidomethyl [C13]; 1xOxidation [M6]	1xCarbamidomethyl [C13]; 1xOxidation [M6]	4.52188e-11	0	4.002	1	1	5	NP_031477	GeneID:11740 Slc25a5	NP_031477	1	1832.83	15	1.157	0.21	0.5004	0.973224	56.02	23.8873	110.6	89.4	67.97	21.39	4	4	4.6	101.2	135.5	159.7	79.6	96.6	129.8	93	328102	7.2241e+06	9667251	1.14002e+07	5.68359e+06	6.89083e+06	9.26575e+06	6.6344e+06	Imp	Det	Det	Det
FALSE	High	Unambiguous	KGTDIMYTGTLDCWR	1xCarbamidomethyl [C13]	1xCarbamidomethyl [C13]	4.98438e-16	0	5.951	1	1	36	NP_031477	GeneID:11740 Slc25a5	NP_031477	1	1816.84	15	1.307	0.39	0.0757034	0.449152	26.4	28.0816	114.6	85.4	33.6	9.2	4	4	113.8	80.8	102	172.9	76.3	80.7	93.7	79.8	1.82427e+08	1.29535e+08	163468468	2.77108e+08	1.2231e+08	1.29292e+08	1.50123e+08	1.27963e+08	Det	Det	Det	Det
FALSE	High	Unambiguous	KGSITSVQAIYVPADDLTDPAPATTFAHLDATTVLSR			4.98438e-16	0	12.56	1	1	76	NP_058054	GeneID:11947 Atp5b	NP_058054	1	3842.98	37	2.204	1.14	1.29028e-06	4.27038e-05	118.62	28.0871	180.2	19.8	111.93	181.23	4	4	296.6	5.5	329.2	5.1	2.3	3.3	152.1	6	2.06099e+09	3.85541e+07	2.28736e+09	3.51234e+07	1.56392e+07	2.30342e+07	1.05707e+09	4.15615e+07	Det	Det	Det	Det
FALSE	High	Unambiguous	KGSLLIDSSTIDPSVSK			4.98438e-16	0	6.777	1	1	13	NP_663542	GeneID:58875 Hibadh	NP_663542	1	1746.95	17	1.507	0.59	0.0383929	0.300471	45.24	25.3934	119.8	80.2	45.62	8.09	4	4	52.2	167	96.2	156.6	74.5	89	78.6	86	1.23341e+07	3.94335e+07	2.2706e+07	3.69723e+07	1.75929e+07	2.10058e+07	1.85601e+07	2.03029e+07	Det	Det	Det	Det
FALSE	High	Unambiguous	KGPNIVGPYGILQPFADAMK	1xOxidation [M19]	1xOxidation [M19]	2.79717e-10	0	3.726	1	1	7	NP_904328	GeneID:17716 ND1	NP_904328	1	2132.12	20	0.403	-1.31	0.000392786	0.00751033	13.77	23.653	58.7	141.3	80.52	46.8	4	4	1.7	57.8	48.1	107	159.8	100.9	87.1	237.6	130890	4.54112e+06	3.78138e+06	8.40954e+06	1.25629e+07	7.93602e+06	6.85107e+06	1.86813e+07	Imp	Det	Det	Det
FALSE	High	Unambiguous	KGIVNEQFLLQR			2.67964e-12	0	4.43	1	1	21	NP_059062	GeneID:11370 Acadvl	NP_059062	1	1444.83	12	1.051	0.07	0.727223	0.999978	15.75	26.5788	103.1	96.9	11.05	8.9	4	4	87.3	102.5	114.8	103.4	98	95.7	88.7	109.6	4.92331e+07	5.78158e+07	64713631	5.83023e+07	5.52881e+07	5.39602e+07	4.99997e+07	6.18319e+07	Det	Det	Det	Det
FALSE	High	Unambiguous	KGFSYLVTATTTVGVAYAAK			4.98438e-16	0	8.139	1	1	63	NP_079986	GeneID:66694 Uqcrfs1	NP_079986	1	2048.11	20	0.733	-0.45	0.227704	0.79845	18.34	25.7883	84.6	115.4	33.99	20.7	4	4	77.1	54.7	87	124.7	118.9	144.2	105	88.4	2.49102e+07	1.76942e+07	2.81115e+07	4.03084e+07	3.84167e+07	4.66184e+07	3.393e+07	2.85718e+07	Det	Det	Det	Det
FALSE	High	Unambiguous	KGFIGPGIDVPAPDMSTGER			4.98438e-16	0	6.711	1	1	25	NP_032159	GeneID:14661 Glud1	NP_032159	1	2044.02	20	1.062	0.09	0.716996	0.999978	21.93	26.183	104.5	95.5	19.11	9.75	4	4	87.2	88.7	117.5	126.6	90.2	96.4	107.3	86	3.73237e+07	3.79524e+07	5.02926e+07	5.42009e+07	3.86253e+07	4.12796e+07	4.5942e+07	3.68248e+07	Det	Det	Det	Det
FALSE	High	Unambiguous	KGDEYVINGQK			1.54402e-10	0	3.816	1	1	27	NP_031408	GeneID:11364 Acadm	NP_031408	1	1250.64	11	0.779	-0.36	0.325157	0.900093	19.27	25.4707	87.6	112.4	25.15	16.77	4	4	91.1	113.4	59.8	86	111.8	134.1	115.5	88.2	2.35072e+07	2.92494e+07	15413208	2.219e+07	2.88378e+07	3.45905e+07	2.97939e+07	2.2756e+07	Det	Det	Det	Det
FALSE	High	Unambiguous	KGDEVQCEIEELGVIINK	1xCarbamidomethyl [C7]	1xCarbamidomethyl [C7]	4.98438e-16	0	6.767	1	1	14	NP_083905	GeneID:68126 Fahd2a	NP_083905	1	2073.05	18	10.158	3.34	1e-17	9.36477e-16	194.58	24.153	183.9	16.1	48.04	147.6	4	4	92.9	185.4	198.9	68.1	52.1	0.1	200.1	2.5	1.01562e+07	2.02647e+07	21744239	7.44239e+06	5.69075e+06	15035	2.18762e+07	275610	Det	Det	Det	Det
FALSE	High	Unambiguous	KGDECELLGHNK	1xCarbamidomethyl [C5]	1xCarbamidomethyl [C5]	2.014e-13	0	4.822	1	2	36	NP_766333	GeneID:233870 Tufm	NP_766333; NP_001157185	1	1399.66	12	0.692	-0.53	0.286911	0.870557	61.97	22.0114	74.8	125.2	146.95	48.2	4	4	412.4	66.1	6.7	32.5	66.6	101.1	90.3	24.4	1.58779e+07	2.54495e+06	259749	1.25045e+06	2.56336e+06	3.89217e+06	3.47486e+06	937849	Det	Det	Det	Det
FALSE	High	Unambiguous	KGCPVTAATSDLTSESK	1xCarbamidomethyl [C3]	1xCarbamidomethyl [C3]	9.16494e-11	0	3.895	1	1	1	NP_032248	GeneID:15159 Hccs	NP_032248	1	1751.85	17	0.944	-0.08	0.965422	0.999978	94.29	19.8617	106.6	93.4	32.64	104.76	4	4	44.3	73.4	101.8	93	50.9	103	307.3	26.3	165467	274559	380711	347581	190399	385233	1.14885e+06	98180.3	Imp	Imp	Imp	Imp
FALSE	High	Unambiguous	KGAHFVQLCCQR	2xCarbamidomethyl [C9; C10]	2xCarbamidomethyl [C9; C10]	7.50581e-08	0	2.879	1	1	15	NP_084302	GeneID:78038 Mccc2	NP_084302	1	1503.73	12	0.691	-0.53	0.285683	0.86896	11.77	22.8182	80.8	119.2	21.73	18.42	4	4	63.1	83.1	105.1	75	139.1	135.4	100.4	98.8	2.73598e+06	3.60659e+06	4561809	3.25615e+06	6.03575e+06	5.8742e+06	4.35534e+06	4.28574e+06	Det	Det	Det	Det
FALSE	High	Unambiguous	KGADIMYTGTLDCWRK	1xCarbamidomethyl [C13]; 1xOxidation [M6]	1xCarbamidomethyl [C13]; 1xOxidation [M6]	4.98438e-16	0	6.15	1	1	55	NP_031476	GeneID:11739 Slc25a4	NP_031476	2	1930.91	16	0.88	-0.18	0.661424	0.999978	16.99	26.9308	93.7	106.3	24.16	13.65	4	4	60.6	90.5	107.9	107	88.1	122.2	115.8	107.8	4.25368e+07	6.3525e+07	7.57456e+07	7.51255e+07	6.18208e+07	8.57489e+07	8.12814e+07	7.56445e+07	Det	Det	Det	Det
FALSE	High	Unambiguous	KMNLGVGAYRDDNGKPYVLPSVR			4.98438e-16	0	8.028	1	1	84	NP_034455	GeneID:14719 Got2	NP_034455	2	2549.33	23	1.375	0.46	0.0665051	0.416149	49.47	27.7977	112.6	87.4	38.35	29.23	4	4	86.9	127	80.8	179.4	56.3	66	100.7	102.8	1.23049e+08	1.79749e+08	1.14329e+08	2.5389e+08	7.96766e+07	9.33835e+07	1.42578e+08	1.45521e+08	Det	Det	Det	Det
FALSE	High	Unambiguous	KMNLGVGAYRDDNGKPYVLPSVR	1xOxidation [M2]	1xOxidation [M2]	1.51374e-10	0	3.819	1	1	15	NP_034455	GeneID:14719 Got2	NP_034455	2	2565.32	23	1.365	0.45	0.18329	0.723763	40.68	24.292	118.2	81.8	24.5	70.44	4	4	65.9	104.8	93.6	122.4	66.7	63.7	70.5	212.4	8.71119e+06	1.38518e+07	1.2371e+07	1.61761e+07	8.81615e+06	8.41348e+06	9.31008e+06	2.80652e+07	Det	Det	Det	Det
FALSE	High	Unambiguous	KMWDDLPEVVR			1.32869e-09	0	3.49	1	1	23	NP_780386	GeneID:71911 Bdh1	NP_780386	1	1387.7	11	1.292	0.37	0.145697	0.642903	26.07	27.1443	112.7	87.3	31.28	12.89	4	4	147.8	64.5	110.8	116	87	88.5	78.9	106.5	1.19234e+08	5.20159e+07	89370078	9.36078e+07	7.01996e+07	7.13694e+07	6.36663e+07	8.59077e+07	Det	Det	Det	Det
FALSE	High	Unambiguous	KYQNEEDSLGGSLATVCDINR	1xCarbamidomethyl [C17]	1xCarbamidomethyl [C17]	4.98438e-16	0	9.584	1	1	13	NP_080780	GeneID:52064 Coq5	NP_080780	1	2369.1	21	1.702	0.77	0.0133637	0.140294	57.27	24.7785	129.1	70.9	41.96	36.33	4	4	60.4	134.8	187.2	116.2	65.9	71.7	49.8	114	1.01519e+07	2.26348e+07	3.14421e+07	1.95193e+07	1.10633e+07	1.20503e+07	8.35915e+06	1.91402e+07	Det	Det	Det	Det
FALSE	High	Unambiguous	KYQLNLPSYPDTECVYR	1xCarbamidomethyl [C14]	1xCarbamidomethyl [C14]	1.45678e-15	0	5.598	1	1	21	NP_659146	GeneID:246703 Apoa1bp	NP_659146	1	2146.03	17	0.954	-0.07	0.928789	0.999978	23.49	25.954	99.4	100.6	22.98	8.9	4	4	75.5	106	88.8	128.6	96	100.6	91.9	112.6	2.70236e+07	3.79181e+07	3.17947e+07	4.60129e+07	3.43685e+07	3.59938e+07	3.28918e+07	4.02793e+07	Det	Det	Det	Det
FALSE	High	Unambiguous	KYPYWPHQPIENL			1.12282e-07	0	2.818	1	1	58	NP_082138	GeneID:71679 Atp5h	NP_082138	1	1684.85	13	1.134	0.18	0.460106	0.959843	21.34	29.5278	106.9	93.1	16.64	3.74	4	4	93.8	127.1	118.5	91	89.4	96.7	93.7	89.8	3.98969e+08	5.40484e+08	503965840	3.87248e+08	3.80324e+08	4.11257e+08	3.98771e+08	3.81999e+08	Det	Det	Det	Det
FALSE	High	Unambiguous	KYPNVFGIGDCTNLPTSK	1xCarbamidomethyl [C11]	1xCarbamidomethyl [C11]	3.71806e-15	0	5.439	1	1	5	NP_001155975	GeneID:59010 Sqrdl	NP_001155975	1	2011	18	1.853	0.89	0.125469	0.593718	91.15	21.6762	121.5	78.5	185.77	67.59	4	4	18.4	12.8	715.1	9.1	9	11	21.3	3.3	2.62567e+06	1.83065e+06	1.02011e+08	1.29725e+06	1.27903e+06	1.57051e+06	3.04526e+06	469884	Det	Det	Det	Det
FALSE	High	Unambiguous	KYGASFGEFIDK			6.16718e-11	0	3.955	1	1	17	NP_033855	GeneID:11950 Atp5f1	NP_033855	1	1361.67	12	0.925	-0.11	0.86972	0.999978	47.68	25.1919	100	100	42.23	27.85	4	4	143.5	122.1	74.1	53.8	139.8	85.9	75.5	105.3	3.16137e+07	2.69036e+07	1.63304e+07	1.18459e+07	3.08152e+07	1.89201e+07	1.66457e+07	2.32029e+07	Det	Det	Det	Det
FALSE	High	Unambiguous	KYFNSYTLTGR			3.48387e-09	0	3.344	1	1	16	NP_075700	GeneID:66477 Usmg5	NP_075700	1	1349.68	11	1	0	0.9069	0.999978	8.07	26.0567	100.6	99.4	4.44	6.97	4	4	104.7	104.5	99	95.5	104.7	104.7	96.3	90.6	4.02611e+07	4.01948e+07	38068994	3.67254e+07	4.02765e+07	4.02645e+07	3.70458e+07	3.48402e+07	Det	Det	Det	Det
FALSE	High	Unambiguous	KYESAYGTQFTPCQLLLDHANNSSKK	1xCarbamidomethyl [C13]	1xCarbamidomethyl [C13]	4.98438e-16	0	12.127	1	1	104	NP_849209	GeneID:97212 Hadha	NP_849209	2	3000.45	26	1.274	0.35	0.141883	0.632714	22.94	29.1917	112.3	87.7	28.47	21.43	4	4	86.7	96.6	109.9	159.3	72.3	79.5	81.6	114.2	3.18739e+08	3.55007e+08	4.03969e+08	5.85456e+08	2.65757e+08	2.92053e+08	2.99877e+08	4.19576e+08	Det	Det	Det	Det
FALSE	High	Unambiguous	KYESAYGTQFTPCQLLLDHANNSSK	1xCarbamidomethyl [C13]	1xCarbamidomethyl [C13]	4.98438e-16	0	11.521	1	1	92	NP_849209	GeneID:97212 Hadha	NP_849209	1	2872.36	25	1.396	0.48	0.0825699	0.474248	49.57	25.2112	116.5	83.5	155.47	23.83	4	4	554.2	26.2	43.2	41.9	28	29.4	45.4	31.7	3.21722e+08	1.51818e+07	2.5082e+07	2.43465e+07	1.62466e+07	1.70581e+07	2.63616e+07	1.83804e+07	Det	Det	Det	Det
FALSE	High	Unambiguous	KYEEIDNAPEER			1.21938e-13	0	4.898	1	2	42	NP_766333	GeneID:233870 Tufm	NP_766333; NP_001157185	1	1492.69	12	1.031	0.04	0.671587	0.999978	18.97	28.141	102	98	15.49	16.03	4	4	119.8	93.3	109.2	84.6	113.7	109.9	83.8	85.6	1.95778e+08	1.52535e+08	178472602	1.38292e+08	1.85878e+08	1.79563e+08	1.37009e+08	1.39819e+08	Det	Det	Det	Det
FALSE	High	Unambiguous	KYDLMNDMMSLGIHR			4.98438e-16	0	5.799	1	1	16	NP_080780	GeneID:52064 Coq5	NP_080780	1	1823.86	15	1.086	0.12	0.578424	0.997903	29.19	25.122	109.3	90.7	16.18	22.89	4	4	120.9	81.5	113.2	110.3	115.5	71.1	79.8	107.7	2.42058e+07	1.63207e+07	2.26542e+07	2.20792e+07	2.31088e+07	1.42339e+07	1.59636e+07	2.1564e+07	Det	Det	Det	Det
FALSE	High	Unambiguous	KYDGYTSCPLVTGYNR	1xCarbamidomethyl [C8]	1xCarbamidomethyl [C8]	5.34213e-14	0	5.023	1	1	12	NP_001155975	GeneID:59010 Sqrdl	NP_001155975	1	1893.88	16	0.951	-0.07	0.919601	0.999978	12.99	23.7983	97.9	102.1	5.18	13.48	4	4	91.1	103.1	99.9	97.7	117.6	99.3	84.8	106.7	7.40942e+06	8.3858e+06	8123529	7.9446e+06	9.56388e+06	8.07822e+06	6.89605e+06	8.6786e+06	Det	Det	Det	Det
FALSE	High	Unambiguous	KYDAFLASESLIK			5.93735e-14	0	5.007	1	1	18	NP_035417	GeneID:19896 Rpl10a	NP_035417	1	1484.8	13	0.996	-0.01	0.843353	0.999978	12.77	24.6267	100.7	99.3	14.57	9.69	4	4	92.6	88.1	121.3	101.8	113	94.4	97.2	91.5	1.43048e+07	1.36024e+07	1.87287e+07	1.5729e+07	1.74541e+07	1.45821e+07	1.50183e+07	1.41326e+07	Det	Det	Det	Det
FALSE	High	Unambiguous	KYAPGYNAEVGDK			4.05519e-09	0	3.321	1	1	19	NP_077159	GeneID:67273 Ndufa10	NP_077159	1	1411.69	13	0.554	-0.85	0.0260678	0.229759	13.62	23.6275	74	126	29.96	29.72	4	4	87.1	64.5	44.8	91.2	112	171.1	145.3	84	6.23389e+06	4.61859e+06	3.20558e+06	6.52682e+06	8.01301e+06	1.22427e+07	1.03964e+07	6.01174e+06	Det	Det	Det	Det
FALSE	High	Unambiguous	KYADALQEIIR			3.61273e-07	0	2.641	1	1	13	NP_001155975	GeneID:59010 Sqrdl	NP_001155975	1	1319.73	11	0.808	-0.31	0.446834	0.955254	43.54	23.7756	91.8	108.2	56.85	22.99	4	4	55.4	131.4	42.3	150.3	86.2	133.2	83.8	117.5	4.6159e+06	1.09376e+07	3.52063e+06	1.25097e+07	7.17337e+06	1.10887e+07	6.97903e+06	9.78075e+06	Det	Det	Det	Det
FALSE	High	Unambiguous	KWQAQDLATPQAFAR			1.38467e-08	0	3.135	1	1	5	NP_849179	GeneID:68346 Sirt5	NP_849179	1	1730.9	15	0.737	-0.44	0.251671	0.824802	39.87	23.6036	81.5	118.5	52.48	35.22	4	4	77.6	160.5	44.8	88.8	51.7	124.3	135.4	117	5.50426e+06	1.13884e+07	3.17775e+06	6.30416e+06	3.6667e+06	8.82014e+06	9.60954e+06	8.30529e+06	Det	Det	Det	Det
FALSE	High	Unambiguous	KVVVEPVGPVDFQPETFRK			9.98633e-11	0	3.882	1	1	1	NP_079776	GeneID:56280 Mrpl37	NP_079776	2	2171.19	19
FALSE	High	Unambiguous	KVTKEEWDIIEGLIR			1.47405e-15	0	5.596	1	1	16	NP_080448	GeneID:67460 Decr1	NP_080448	2	1829.02	15	1.171	0.23	0.381098	0.930182	128.71	26.7429	179.1	20.9	140.26	196.03	4	4	0.6	1.9	121.1	364	1.9	1.7	1.1	307.7	137795	459018	28880078	8.67676e+07	455260	395617	258462	7.33608e+07	Imp	Imp	Det	Det
FALSE	High	Unambiguous	KVQAILVNIFGGIMR	1xOxidation [M14]	1xOxidation [M14]	2.05433e-09	0	3.424	1	1	4	NP_035636	GeneID:20916 Sucla2	NP_035636	1	1674.97	15	1.183	0.24	0.567206	0.992778	131.35	22.3894	145.9	54.1	139.41	158.52	4	4	116.6	14	408.9	3.3	16.1	13.9	217.2	10	3.96106e+06	474899	13894573	112546	547617	472182	7.37841e+06	341059	Det	Det	Det	Imp
FALSE	High	Unambiguous	KVNVTVDYIRPASPATETVPAFSER			2.95861e-12	0	4.415	1	1	2	NP_062750	GeneID:56463 Snd1	NP_062750	1	2747.44	25
FALSE	High	Unambiguous	KVNLAELFK			2.43505e-06	0	2.352	1	1	41	NP_036151	GeneID:54683 Prdx5	NP_036151	1	1061.64	9	1.138	0.19	0.333697	0.902136	33.46	28.0325	110.9	89.1	19.73	27.71	4	4	99.1	76.2	119.2	118.8	94.8	80.1	76.8	135.1	1.55127e+08	1.1924e+08	1.86569e+08	1.85985e+08	1.48415e+08	1.2531e+08	1.20175e+08	2.11488e+08	Det	Det	Det	Det
FALSE	High	Unambiguous	KVLVYEALDYAK			7.75773e-08	0	2.874	1	1	1	NP_079752	GeneID:66302 Rmdn1	NP_079752	1	1411.78	12	1.084	0.12	0.748898	0.999978	122.89	20.2959	104	96	120.95	45.41	4	4	345.8	4.6	78.3	70.6	41	122.4	71.3	66	1.38202e+06	18374.3	312884	282269	163873	489144	284801	263864	Det	Imp	Imp	Imp
FALSE	High	Unambiguous	KYTEQITNEK			7.73209e-10	0	3.572	1	1	25	NP_080890	GeneID:68202 Ndufa5	NP_080890	1	1253.64	10	0.369	-1.44	0.000725175	0.0129917	11.99	23.3174	61.5	138.5	56.53	47.94	4	4	54.7	63.9	13.4	88.1	78	219.6	188	94.2	3.37363e+06	3.94385e+06	828074	5.43414e+06	4.81215e+06	1.35476e+07	1.15999e+07	5.80975e+06	Det	Det	Det	Det
FALSE	High	Unambiguous	KVLSLVDDPANHIENQEQR			8.11124e-09	0	3.216	1	1	1	NP_079776	GeneID:56280 Mrpl37	NP_079776	1	2205.13	19
FALSE	High	Unambiguous	LAAAVFSLAIK			2.55023e-06	0	2.345	1	1	2	NP_080763	GeneID:67979 Atad1	NP_080763	0	1103.68	11	0.834	-0.26	0.599869	0.99931	37.75	21.9744	89.1	110.9	72.85	14.82	4	4	2.4	80	149.1	108.9	131.3	106.4	126.7	95.2	55827.9	1.84246e+06	3436564	2.50854e+06	3.02643e+06	2.45068e+06	2.919e+06	2.19373e+06	Det	Det	Det	Det
FALSE	High	Unambiguous	LAADVGKGSSQREFNGLGDCLTK	1xCarbamidomethyl [C20]	1xCarbamidomethyl [C20]	4.82261e-08	0	2.946	1	1	2	NP_031476	GeneID:11739 Slc25a4	NP_031476	2	2423.2	23	4.02	2.01	0.00023543	0.00479195	119.35	21.956	166.2	33.8	78.36	105.3	4	4	16.9	301.8	172.7	115.7	30.9	123.3	26.8	11.8	246571	4.41006e+06	2.52423e+06	1.69112e+06	451852	1.80229e+06	391690	171840	Imp	Det	Det	Det
FALSE	High	Unambiguous	LAEDGAHVVVSSRK			1.9648e-08	0	3.082	1	2	14	NP_001033027	GeneID:28200 Dhrs4	NP_001033027; NP_109611	1	1467.79	14	0.812	-0.3	0.574526	0.996897	34.97	22.5027	89.6	110.4	46.62	23.71	4	4	134.7	99.2	36.6	80.2	145.7	119.1	101.2	83.3	4.71055e+06	3.46833e+06	1.27921e+06	2.80446e+06	5.09611e+06	4.16472e+06	3.53879e+06	2.91262e+06	Det	Det	Det	Det
FALSE	High	Unambiguous	LAEDGAHVVVSSR			2.55861e-12	0	4.437	1	2	24	NP_001033027	GeneID:28200 Dhrs4	NP_001033027; NP_109611	0	1339.7	13	0.779	-0.36	0.329667	0.901687	15.09	27.0005	86.9	113.1	16.93	14.78	4	4	107.4	88.5	86	71	130.1	111.7	115.3	90.1	8.0855e+07	6.66191e+07	6.47294e+07	5.34602e+07	9.79502e+07	8.40736e+07	8.68351e+07	6.78199e+07	Det	Det	Det	Det
FALSE	High	Unambiguous	IADYEAASAAPGIPAEQTR			6.89973e-11	0	3.938	1	1	2	NP_062375	GeneID:14356 Timm10b	NP_062375	0	1930.95	19	0.79	-0.34	0.581773	0.998042	31.98	21.7538	86.9	113.1	59.45	22.36	4	4	17.6	109.6	130.7	74.7	87.7	135.9	141.7	102.2	307181	1.91647e+06	2.28369e+06	1.30572e+06	1.53216e+06	2.37481e+06	2.47686e+06	1.78583e+06	Imp	Det	Det	Det
FALSE	High	Unambiguous	LADQSGLDVIR			7.51823e-07	0	2.53	1	1	3	NP_444394	GeneID:94067 Mrpl43	NP_444394	0	1186.64	11
[truncated: 7,532 more rows]
[truncated: 55 more columns]

## Sheet: B. Exported Data_Proteins
Checked	Protein FDR Confidence: Combined	Master	Unique Sequence ID	Protein Group IDs	Accession	Description	Sequence	FASTA Title Lines	Exp. q-value: Combined	Sum PEP Score	# Decoy Protein: Combined	Coverage [%]	# Peptides	# PSMs	# Protein Unique Peptides	# Unique Peptides	# Protein Groups	# AAs	MW [kDa]	calc. pI	Score Sequest HT: Sequest HT	Coverage [%] (by Search Engine): Sequest HT	# PSMs (by Search Engine): Sequest HT	# Peptides (by Search Engine): Sequest HT	Abundance Ratio: (PolG) / (WT)	Abundance Ratio (log2): (PolG) / (WT)	Abundance Ratio P-Value: (PolG) / (WT)	Abundance Ratio Adj. P-Value: (PolG) / (WT)	Abundance Ratio Variability [%]: (PolG) / (WT)	Abundance Ratio Weight: (PolG) / (WT)	Abundances (Grouped): PolG	Abundances (Grouped): WT	Abundances (Grouped) CV [%]: PolG	Abundances (Grouped) CV [%]: WT	Abundances (Grouped) Count: PolG	Abundances (Grouped) Count: WT	Abundances (Scaled): F1: Sample, PolG	Abundances (Scaled): F2: Sample, PolG	Abundances (Scaled): F5: Sample, PolG	Abundances (Scaled): F6: Sample, PolG	Abundances (Scaled): F3: Sample, WT	Abundances (Scaled): F4: Sample, WT	Abundances (Scaled): F7: Sample, WT	Abundances (Scaled): F8: Sample, WT	Abundances (Normalized): F1: Sample, PolG	Abundances (Normalized): F2: Sample, PolG	Abundances (Normalized): F5: Sample, PolG	Abundances (Normalized): F6: Sample, PolG	Abundances (Normalized): F3: Sample, WT
[truncated: 838 more rows]
[truncated: 37 more columns]

[truncated: 1 more sheets: C. Analyzed Data]
