# Supplementary material for: Subcellular proteomics combined with bioenergetic phenotyping reveals protein biomarkers of respiratory insufficiency in the setting of proofreading-deficient mitochondrial polymerase
Source: Sci Rep. 2020 Feb 27;10:3603. doi: 10.1038/s41598-020-60536-y (PMC7046634; doi:10.1038/s41598-020-60536-y)
Supplement: Supplementary file 5 — Supplementary Table 4. [file 41598_2020_60536_MOESM5_ESM.xlsx]

## Sheet: A. Exported Data_Peptide Groups
Checked	Confidence	PSM Ambiguity	Sequence	Modifications	Modifications (all possible sites)	Qvality PEP	Qvality q-value	SVM_Score	# Protein Groups	# Proteins	# PSMs	Master Protein Accessions	Master Protein Descriptions	Protein Accessions	# Missed Cleavages	Theo. MH+ [Da]	Sequence Length	Abundance Ratio: (PolG) / (WT)	Abundance Ratio (log2): (PolG) / (WT)	Abundance Ratio P-Value: (PolG) / (WT)	Abundance Ratio Adj. P-Value: (PolG) / (WT)	Abundances (Grouped): WT	Abundances (Grouped): PolG	Abundances (Grouped) CV [%]: WT	Abundances (Grouped) CV [%]: PolG	Abundances (Grouped) Count: WT	Abundances (Grouped) Count: PolG	Abundances (Scaled): F1: 126, Sample, WT	Abundances (Scaled): F1: 128, Sample, WT	Abundances (Scaled): F1: 130, Sample, WT	Abundances (Scaled): F1: 127, Sample, PolG	Abundances (Scaled): F1: 129, Sample, PolG	Abundances (Scaled): F1: 131, Sample, PolG	Abundances (Normalized): F1: 126, Sample, WT	Abundances (Normalized): F1: 128, Sample, WT	Abundances (Normalized): F1: 130, Sample, WT	Abundances (Normalized): F1: 127, Sample, PolG	Abundances (Normalized): F1: 129, Sample, PolG	Abundances (Normalized): F1: 131, Sample, PolG	Abundance: F1: 126, Sample, WT	Abundance: F1: 128, Sample, WT	Abundance: F1: 130, Sample, WT	Abundance: F1: 127, Sample, PolG	Abundance: F1: 129, Sample, PolG	Abundance: F1: 131, Sample, PolG	Abundances Count: F1: 126, Sample, WT	Abundances Count: F1: 128, Sample, WT	Abundances Count: F1: 130, Sample, WT	Abundances Count: F1: 127, Sample, PolG
FALSE	High	Unambiguous	AAAATETSSVFADPVISK	1xTMT6plex [K18]; 1xTMT6plex [N-Term]	1xTMT6plex [K18]; 1xTMT6plex [N-Term]	5.72388e-08	0	3.304	1	1	2	NP_079581	GeneID:50529 Mrps7	NP_079581	0	2223.23	18	1.42	0.51	0.0769188	0.230804	82.7	117.3	8.68	18.96	3	3	77.7	91.4	80.6	96	140	114.4	142.4	167.6	147.8	176	256.9	209.8	135.3	166.1	147.8	138.2	157.7	142.8	2	2	2	2
FALSE	High	Unambiguous	MGLVDQLVEPLGPGIK	1xTMT6plex [K16]; 1xTMT6plex [N-Term]	1xTMT6plex [K16]; 1xTMT6plex [N-Term]	1.43712e-11	0	4.937	1	1	13	NP_849209	GeneID:97212 Hadha	NP_849209	0	2124.25	16	1.026	0.04	0.198793	0.381307	98.7	101.3	8.07	6.39	3	3	100.4	99.2	86.5	101.8	99.8	112.3	1069.5	1057	921.7	1084.9	1063.3	1196.1	1016.2	1047.4	921.7	851.9	652.8	814	12	12	12	12
FALSE	High	Unambiguous	MGLIIVNAWYGK	1xTMT6plex [K12]; 1xTMT6plex [N-Term]	1xTMT6plex [K12]; 1xTMT6plex [N-Term]	2.67051e-06	0	2.547	1	1	1	NP_766292	GeneID:230935 Dnajc11	NP_766292	0	1823.07	12	1.605	0.68	0.00115468	0.0721122	76.8	123.2	3.43	6.39	3	3	77.6	76.9	72.8	123.5	116.7	132.5	51.5	51	48.3	81.9	77.4	87.9	48.9	50.6	48.3	64.3	47.5	59.8	1	1	1	1
FALSE	High	Unambiguous	MGHAGAIIAGGK	1xOxidation [M1]; 1xTMT6plex [K12]; 1xTMT6plex [N-Term]	1xOxidation [M1]; 1xTMT6plex [K12]; 1xTMT6plex [N-Term]	4.74509e-05	0	1.98	1	1	12	NP_063932	GeneID:56451 Suclg1	NP_063932	0	1556.9	12	0.968	-0.05	0.747043	0.84531	101.6	98.4	4.39	4.34	3	3	103.9	102.4	95.6	103.8	95.2	99.1	606.1	597.2	557.7	605.7	555.4	578.2	575.9	591.8	557.7	475.6	341	393.5	12	12	12	12
FALSE	High	Unambiguous	MGHAGAIIAGGK	1xTMT6plex [K12]; 1xTMT6plex [N-Term]	1xTMT6plex [K12]; 1xTMT6plex [N-Term]	2.11187e-09	0	3.954	1	1	9	NP_063932	GeneID:56451 Suclg1	NP_063932	0	1540.9	12	0.947	-0.08	0.409621	0.5804	102.7	97.3	5.54	4.67	3	3	100.9	96.9	108	103.4	95.5	95.3	697.7	670.2	747.3	714.9	660.8	659.3	662.9	664.1	747.3	561.4	405.7	448.7	9	9	9	9
FALSE	High	Unambiguous	MGGSFLICSK	1xCarbamidomethyl [C8]; 1xTMT6plex [K10]; 1xTMT6plex [N-Term]	1xCarbamidomethyl [C8]; 1xTMT6plex [K10]; 1xTMT6plex [N-Term]	1.22571e-07	0	3.154	1	1	4	NP_075830	GeneID:67426 Adck3	NP_075830	0	1557.85	10	1.206	0.27	0.45636	0.620212	90.7	109.3	4.83	18.13	3	3	99.5	92.8	90.9	120.9	84.1	111.9	582.1	542.5	531.4	706.9	492.1	654.3	553.1	537.6	531.4	555.1	302.1	445.3	4	4	4	4
FALSE	High	Unambiguous	MGFVMGCAVGMAAGALFGTFSCLR	2xCarbamidomethyl [C7; C22]; 1xTMT6plex [N-Term]	2xCarbamidomethyl [C7; C22]; 1xTMT6plex [N-Term]	2.40268e-08	0	3.475	1	1	1	NP_080222	GeneID:67067 Romo1	NP_080222	0	2740.31	24	1.041	0.06	0.447884	0.61345	98	102	9.22	8.7	3	3	88.8	106.6	95.5	113.2	96.4	99.5	28.1	33.7	30.2	35.8	30.5	31.4	26.7	33.4	30.2	28.1	18.7	21.4	1	1	1	1
FALSE	High	Unambiguous	MGFPSNIVDSAAENMIK	1xOxidation [M]; 1xTMT6plex [K17]; 1xTMT6plex [N-Term]	1xOxidation [M1; M15]; 1xTMT6plex [K17]; 1xTMT6plex [N-Term]	1.73103e-07	0	3.086	1	1	9	NP_035636	GeneID:20916 Sucla2	NP_035636	0	2298.19	17	0.902	-0.15	0.0162254	0.12619	105.1	94.9	1.94	3.29	3	3	106.9	102.9	105.5	97.9	91.7	95.1	728.7	701.3	719	667.7	625.2	648.6	692.4	694.9	719	524.3	383.8	441.4	8	8	8	8
FALSE	High	Unambiguous	MGFPSNIVDSAAENMIK	1xTMT6plex [K17]; 1xTMT6plex [N-Term]	1xTMT6plex [K17]; 1xTMT6plex [N-Term]	2.46444e-08	0	3.47	1	1	13	NP_035636	GeneID:20916 Sucla2	NP_035636	0	2282.19	17	0.996	-0.01	0.674479	0.792341	100.2	99.8	2.84	2.82	3	3	103	101.2	97.4	101.4	96.3	100.8	2412.4	2372.1	2281.6	2375.2	2255.3	2361.6	2292	2350.5	2281.6	1865.1	1384.6	1607.2	13	13	13	13
FALSE	High	Unambiguous	MGFMPVTYKDPAYLK	2xTMT6plex [K9; K15]; 1xTMT6plex [N-Term]	2xTMT6plex [K9; K15]; 1xTMT6plex [N-Term]	4.26e-06	0	2.455	1	1	1	NP_081102	GeneID:68735 Mrps18c	NP_081102	1	2448.36	15	1.096	0.13	0.171974	0.351737	95.4	104.6	5.01	6.09	3	3	92.2	94.8	101.5	110.1	97.5	103.9	287.7	295.9	316.8	343.6	304.1	324.3	273.3	293.2	316.8	269.8	186.7	220.7	1	1	1	1
FALSE	High	Unambiguous	MGDQALSFLK	1xTMT6plex [K10]; 1xTMT6plex [N-Term]	1xTMT6plex [K10]; 1xTMT6plex [N-Term]	7.40785e-06	0	2.346	1	1	1	NP_031476	GeneID:11739 Slc25a4	NP_031476	0	1567.89	10	1.051	0.07	0.968325	0.983844	97.5	102.5	2.47	14.89	3	3	100.6	97.1	101.8	111.5	83.3	105.8	152	146.6	153.7	168.4	125.7	159.7	144.4	145.2	153.7	132.2	77.2	108.7	1	1	1	1
FALSE	High	Unambiguous	MGAVFMDAPVSGGVGAAR	1xTMT6plex [N-Term]	1xTMT6plex [N-Term]	6.34108e-10	0	4.191	1	1	3	NP_663542	GeneID:58875 Hibadh	NP_663542	0	1921.98	18	1.543	0.63	0.0139764	0.121075	78.6	121.4	10.82	5.56	3	3	93.1	78.1	77.2	121.5	109.7	120.4	117.2	98.3	97.2	152.9	138.1	151.6	111.4	97.4	97.2	120.1	84.8	103.2	2	2	2	2
FALSE	High	Unambiguous	MFTSGIDLMDMASELMQPSGDDAAR	1xOxidation [M]; 1xTMT6plex [N-Term]	1xOxidation [M1; M9; M16]; 1xTMT6plex [N-Term]	1.19499e-07	0	3.159	1	1	3	NP_058052	GeneID:51798 Ech1	NP_058052	0	2934.32	25	0.931	-0.1	0.532304	0.683039	103.6	96.4	16.61	18.28	3	3	86.6	106.8	121.3	99.5	75.9	109.8	30.5	37.6	42.7	35	26.7	38.6	29	37.3	42.7	27.5	16.4	26.3	1	1	1	1
FALSE	High	Unambiguous	MFTSGIDLMDMASELMQPSGDDAAR	1xTMT6plex [N-Term]	1xTMT6plex [N-Term]	2.62381e-12	0	5.272	1	1	4	NP_058052	GeneID:51798 Ech1	NP_058052	0	2918.32	25	1.059	0.08	0.78414	0.868633	97.1	102.9	5.07	10.61	3	3	104.4	97.3	94.8	103	89.6	110.9	259.2	241.4	235.2	255.7	222.5	275.2	246.2	239.2	235.2	200.8	136.6	187.3	4	4	4	4
FALSE	High	Unambiguous	MFQTLIQK	1xOxidation [M1]; 1xTMT6plex [K8]; 1xTMT6plex [N-Term]	1xOxidation [M1]; 1xTMT6plex [K8]; 1xTMT6plex [N-Term]	0.00050265	0	1.513	1	1	8	NP_081636	GeneID:70257 2010107E04Rik	NP_081636	0	1482.88	8	0.945	-0.08	0.281439	0.464333	102.8	97.2	2.85	15.53	3	3	103.1	107.1	109.1	101.3	76.8	102.6	902.6	937.5	954.6	886.2	672.1	898	857.6	929	954.6	695.9	412.6	611.1	8	8	8	8
FALSE	High	Unambiguous	MGLVDQLVEPLGPGIK	1xOxidation [M1]; 1xTMT6plex [K16]; 1xTMT6plex [N-Term]	1xOxidation [M1]; 1xTMT6plex [K16]; 1xTMT6plex [N-Term]	7.06926e-09	0	3.716	1	1	12	NP_849209	GeneID:97212 Hadha	NP_849209	0	2140.25	16	0.979	-0.03	0.955407	0.976702	101.1	98.9	5.33	8.09	3	3	104.2	102	94.1	108	91.8	99.8	779.5	762.7	703.5	807.6	686.7	746.5	740.6	755.7	703.5	634.2	421.6	508	12	12	12	12
FALSE	High	Unambiguous	MFQTLIQK	1xTMT6plex [K8]; 1xTMT6plex [N-Term]	1xTMT6plex [K8]; 1xTMT6plex [N-Term]	9.35928e-05	0	1.846	1	1	5	NP_081636	GeneID:70257 2010107E04Rik	NP_081636	0	1466.88	8	1.11	0.15	0.813624	0.887007	94.8	105.2	17.05	9.57	3	3	85.6	93.2	117.9	109.4	90.5	103.4	815.3	887.8	1122.6	1042.2	861.8	985.1	774.7	879.7	1122.6	818.4	529.1	670.4	5	5	5	5
FALSE	High	Unambiguous	MFMSELSGNVIDICPVGALTSKPYAFTARPWETR	1xCarbamidomethyl [C14]; 2xOxidation [M1; M3]; 1xTMT6plex [K22]; 1xTMT6plex [N-Term]	1xCarbamidomethyl [C14]; 2xOxidation [M1; M3]; 1xTMT6plex [K22]; 1xTMT6plex [N-Term]	2.65943e-08	0	3.455	1	1	2	NP_001153512	GeneID:227197 Ndufs1	NP_001153512	0	4335.2	34	0.657	-0.61	0.0412293	0.171178	120.7	79.3	8.24	19.04	3	3	111.8	131.9	122.2	91.6	62.2	80.3	51	60.1	55.7	41.8	28.3	36.6	48.4	59.6	55.7	32.8	17.4	24.9	2	2	2	2
FALSE	High	Unambiguous	MFMSELSGNVIDICPVGALTSKPYAFTARPWETR	1xCarbamidomethyl [C14]; 1xOxidation [M]; 1xTMT6plex [K22]; 1xTMT6plex [N-Term]	1xCarbamidomethyl [C14]; 1xOxidation [M1; M3]; 1xTMT6plex [K22]; 1xTMT6plex [N-Term]	2.54823e-09	0	3.917	1	1	4	NP_001153512	GeneID:227197 Ndufs1	NP_001153512	0	4319.21	34	0.667	-0.58	0.0541934	0.194056	120	80	16.85	13.5	3	3	95.2	127	131.8	84.7	69.8	91.5	60	80	83	53.4	44	57.6	57	79.2	83	41.9	27	39.2	2	2	2	2
FALSE	High	Unambiguous	MFMSELSGNVIDICPVGALTSKPYAFTARPWETR	1xCarbamidomethyl [C14]; 1xTMT6plex [K22]; 1xTMT6plex [N-Term]	1xCarbamidomethyl [C14]; 1xTMT6plex [K22]; 1xTMT6plex [N-Term]	5.27088e-11	0	4.681	1	1	7	NP_001153512	GeneID:227197 Ndufs1	NP_001153512	0	4303.21	34	0.733	-0.45	0.019227	0.130507	115.4	84.6	8.47	3.99	3	3	102.4	118	120	90	86.5	83.1	236.5	272.4	277.1	207.8	199.7	191.9	224.7	269.9	277.1	163.2	122.6	130.6	6	6	6	6
FALSE	High	Unambiguous	MFLITNSPSSFVDK	1xTMT6plex [K14]; 1xTMT6plex [N-Term]	1xTMT6plex [K14]; 1xTMT6plex [N-Term]	4.41986e-05	0	1.994	1	1	1	NP_780540	GeneID:103466 Nt5dc3	NP_780540	0	2044.12	14	1.17	0.23	0.0410331	0.170991	92.2	107.8	8.77	4.56	3	3	93.8	95.3	80.9	115.1	105.1	109.7	82.3	83.6	71	101	92.2	96.2	78.2	82.8	71	79.3	56.6	65.5	1	1	1	1
FALSE	High	Unambiguous	MFIEDLHNLNKR	1xTMT6plex [K11]; 1xTMT6plex [N-Term]	1xTMT6plex [K11]; 1xTMT6plex [N-Term]	0.000344796	0	1.588	1	1	1	NP_079871	GeneID:66493 Mrpl51	NP_079871	1	1988.12	12	1.135	0.18	0.237323	0.422438	93.7	106.3	16.4	7.9	3	3	75.6	96.2	105.1	115.4	98.6	109.2	24.1	30.7	33.5	36.8	31.4	34.8	22.9	30.4	33.5	28.9	19.3	23.7	1	1	1	1
FALSE	High	Unambiguous	MFEFYER	1xTMT6plex [N-Term]	1xTMT6plex [N-Term]	0.000279021	0	1.63	1	1	7	NP_694704	GeneID:226646 Ndufs2	NP_694704	0	1250.61	7	0.836	-0.26	0.01655	0.126802	108.9	91.1	3.56	5.4	3	3	103.9	111.5	108.7	90.9	87.6	97.4	606.3	650.6	634.7	530.8	511.3	568.4	576.1	644.7	634.7	416.8	313.9	386.8	5	5	5	5
FALSE	High	Unambiguous	METYCNSGSTDTSSVINAVTHALTAATPYTR	1xCarbamidomethyl [C5]; 1xTMT6plex [N-Term]	1xCarbamidomethyl [C5]; 1xTMT6plex [N-Term]	6.98316e-10	0	4.172	1	1	5	NP_780386	GeneID:71911 Bdh1	NP_780386	0	3548.68	31	0.641	-0.64	0.0638007	0.209828	121.9	78.1	16.18	23.65	3	3	124.8	101	140.2	80	95.3	58.6	81.1	65.6	91.1	52	61.9	38.1	77	65	91.1	40.8	38	25.9	4	4	4	4
FALSE	High	Unambiguous	MEQDEYALR	1xTMT6plex [N-Term]	1xTMT6plex [N-Term]	3.4949e-06	0	2.494	1	1	6	NP_001276728	GeneID:231086 Hadhb	NP_001276728	0	1383.68	9	1.123	0.17	0.06986	0.22005	94.2	105.8	6.81	3.33	3	3	95.8	99	86.7	108.8	102.2	107.6	275.3	284.4	249	312.5	293.5	309.3	261.6	281.8	249	245.4	180.2	210.5	5	5	5	5
FALSE	High	Unambiguous	MENWLSEWWLK	1xOxidation [M1]; 1xTMT6plex [K11]; 1xTMT6plex [N-Term]	1xOxidation [M1]; 1xTMT6plex [K11]; 1xTMT6plex [N-Term]	0.000383234	0	1.567	1	1	2	NP_031786	GeneID:12908 Crat	NP_031786	0	1996.04	11	0.996	-0.01	0.875118	0.924204	100.2	99.8	3.98	6.12	3	3	95	101.6	102.2	106.1	93.9	101.2	34.8	37.2	37.4	38.8	34.4	37	33.1	36.8	37.4	30.5	21.1	25.2	1	1	1	1
FALSE	High	Unambiguous	MENWLSEWWLK	1xTMT6plex [K11]; 1xTMT6plex [N-Term]	1xTMT6plex [K11]; 1xTMT6plex [N-Term]	5.49681e-05	0	1.951	1	1	4	NP_031786	GeneID:12908 Crat	NP_031786	0	1980.05	11	0.952	-0.07	0.994355	0.997441	102.4	97.6	2.51	14.22	3	3	101.1	101.2	96.8	116.1	88.4	96.3	264.6	264.8	253.4	303.9	231.5	252	251.4	262.4	253.4	238.6	142.1	171.5	4	4	4	4
FALSE	High	Unambiguous	MELVEVLKR	1xTMT6plex [K8]; 1xTMT6plex [N-Term]	1xTMT6plex [K8]; 1xTMT6plex [N-Term]	6.05269e-05	0	1.932	1	1	1	NP_079827	GeneID:66414 Ndufa12	NP_079827	1	1574.97	9	0.662	-0.59	0.0212474	0.134718	120.3	79.7	11.82	14.2	3	3	104.1	127	130.2	84.1	66.7	87.9	159.8	195	199.9	129.1	102.5	135	151.8	193.2	199.9	101.4	62.9	91.9	1	1	1	1
FALSE	High	Unambiguous	MELQETIK	1xOxidation [M1]; 1xTMT6plex [K8]; 1xTMT6plex [N-Term]	1xOxidation [M1]; 1xTMT6plex [K8]; 1xTMT6plex [N-Term]	0.000515411	0	1.508	1	1	5	NP_080263	GeneID:67130 Ndufa6	NP_080263	0	1465.83	8	0.707	-0.5	2.54468e-06	0.013398	117.2	82.8	0.79	1.03	3	3	116.3	118.1	117.6	83.2	81.7	83.2	711.6	722.7	719.6	509	499.9	508.9	676.1	716.1	719.6	399.7	306.9	346.3	5	5	5	5
FALSE	High	Unambiguous	MELQETIK	1xTMT6plex [K8]; 1xTMT6plex [N-Term]	1xTMT6plex [K8]; 1xTMT6plex [N-Term]	5.84165e-05	0	1.939	1	1	8	NP_080263	GeneID:67130 Ndufa6	NP_080263	0	1449.84	8	0.735	-0.44	0.00591268	0.0948493	115.3	84.7	5.23	2.01	3	3	107.3	116.1	118.6	84.7	88	85.4	765.9	828.9	847	604.5	627.9	609.4	727.7	821.4	847	474.7	385.5	414.7	6	6	6	6
FALSE	High	Unambiguous	MELQDQAR	1xTMT6plex [N-Term]	1xTMT6plex [N-Term]	2.41676e-05	0	2.113	1	1	1	NP_780533	GeneID:102632 Acad11	NP_780533	0	1219.63	8	0.628	-0.67	0.000681217	0.0712051	122.9	77.1	5.39	3.3	3	3	115.2	124.7	127.9	78.3	79.4	74.5	92.9	100.6	103.2	63.2	64	60.1	88.3	99.7	103.2	49.6	39.3	40.9	1	1	1	1
FALSE	High	Unambiguous	MFMSELSGNVIDICPVGALTSKPYAFTARPWETRK	1xCarbamidomethyl [C14]; 2xTMT6plex [K22; K35]; 1xTMT6plex [N-Term]	1xCarbamidomethyl [C14]; 2xTMT6plex [K22; K35]; 1xTMT6plex [N-Term]	1.3636e-07	0	3.133	1	1	1	NP_001153512	GeneID:227197 Ndufs1	NP_001153512	1	4660.47	35
FALSE	High	Unambiguous	MELLHPLGSDSPITGFLQK	1xTMT6plex [K19]; 1xTMT6plex [N-Term]	1xTMT6plex [K19]; 1xTMT6plex [N-Term]	1.24823e-08	0	3.604	1	1	2	NP_082902	GeneID:73724 Mcee	NP_082902	0	2541.42	19	1.004	0.01	0.477794	0.637167	99.8	100.2	8.05	44.72	3	3	94.3	85.6	80.5	82.1	171.6	85.9	55.3	50.2	47.2	48.1	100.7	50.4	52.5	49.8	47.2	37.8	61.8	34.3	1	1	1	1
FALSE	High	Unambiguous	MGLVETK	1xTMT6plex [K7]; 1xTMT6plex [N-Term]	1xTMT6plex [K7]; 1xTMT6plex [N-Term]	0.000990369	0	1.377	1	1	2	NP_057918	GeneID:11992 Auh	NP_057918	0	1235.74	7	0.999	0	0.359057	0.536972	100	100	2.43	7.57	3	3	98.3	94.7	99.1	111.6	98.3	98	425.3	409.5	428.7	482.7	425	423.9	404.1	405.8	428.7	379	260.9	288.5	2	2	2	2
FALSE	High	Unambiguous	MGVITASGLAGLLSAR	1xOxidation [M1]; 1xTMT6plex [N-Term]	1xOxidation [M1]; 1xTMT6plex [N-Term]	0.000322943	0	1.601	1	1	1	NP_080841	GeneID:68117 Apool	NP_080841	0	1762.01	16	0.945	-0.08	0.482405	0.641746	102.8	97.2	2.74	13.85	3	3	103.3	100.3	105.9	109.8	83.1	97.6	143.8	139.6	147.5	152.9	115.6	135.9	136.7	138.4	147.5	120.1	71	92.5	1	1	1	1
FALSE	High	Unambiguous	MIFAGIKK	2xTMT6plex [K7; K8]; 1xTMT6plex [N-Term]	2xTMT6plex [K7; K8]; 1xTMT6plex [N-Term]	0.000273448	0	1.634	1	2	1	NP_031834	GeneID:13063 Cycs	NP_034119; NP_031834	1	1595.03	8	0.837	-0.26	0.444747	0.611106	108.9	91.1	17.92	24.42	3	3	127.2	89.1	104.4	118.2	87.3	73.8	384.1	269.1	315.2	356.8	263.7	222.9	364.9	266.7	315.2	280.2	161.9	151.7	1	1	1	1
FALSE	High	Unambiguous	MLEIDPQK	1xOxidation [M1]; 1xTMT6plex [K8]; 1xTMT6plex [N-Term]	1xOxidation [M1]; 1xTMT6plex [K8]; 1xTMT6plex [N-Term]	0.000788155	0	1.423	1	1	4	NP_659033	GeneID:110446 Acat1	NP_659033	0	1447.82	8	0.924	-0.11	0.0753995	0.228967	104	96	5.34	3.51	3	3	111	101.6	101.1	93.9	99.2	93.1	463.9	424.6	422.4	392.2	414.5	388.8	440.7	420.7	422.4	308	254.5	264.6	4	4	4	4
FALSE	High	Unambiguous	MLEIDPQK	1xTMT6plex [K8]; 1xTMT6plex [N-Term]	1xTMT6plex [K8]; 1xTMT6plex [N-Term]	5.99163e-05	0	1.934	1	1	7	NP_659033	GeneID:110446 Acat1	NP_659033	0	1431.83	8	0.95	-0.07	0.514792	0.669071	102.6	97.4	7.95	6.99	3	3	110.2	102.4	94	97.3	104.8	91.2	1208.4	1123.1	1030.3	1067.2	1149.3	999.8	1148.1	1112.9	1030.3	838	705.6	680.4	7	7	7	7
FALSE	High	Unambiguous	MIDDEVR	1xTMT6plex [N-Term]	1xTMT6plex [N-Term]	0.000117551	0	1.801	1	1	2	NP_081406	GeneID:69597 Afg3l2	NP_081406	0	1106.57	7	1.433	0.52	0.0169091	0.127272	82.2	117.8	10.87	3.23	3	3	84.4	84.5	69.5	124.2	121	116.5	45.7	45.7	37.6	67.2	65.5	63	43.4	45.3	37.6	52.8	40.2	42.9	2	2	2	2
FALSE	High	Unambiguous	MLCDSWCIEAATR	2xCarbamidomethyl [C3; C7]; 1xOxidation [M1]; 1xTMT6plex [N-Term]	2xCarbamidomethyl [C3; C7]; 1xOxidation [M1]; 1xTMT6plex [N-Term]	0.00106664	0	1.362	1	1	2	NP_059062	GeneID:11370 Acadvl	NP_059062	0	1857.85	13	1.018	0.03	0.730514	0.833045	99.1	100.9	10.88	4.94	3	3	109	100	87.5	101.8	105.8	95.9	113.4	104	91.1	106	110.1	99.8	107.7	103.1	91.1	83.2	67.6	67.9	2	2	2	2
FALSE	High	Unambiguous	MLCDSWCIEAATR	2xCarbamidomethyl [C3; C7]; 1xTMT6plex [N-Term]	2xCarbamidomethyl [C3; C7]; 1xTMT6plex [N-Term]	3.36188e-10	0	4.316	1	1	16	NP_059062	GeneID:11370 Acadvl	NP_059062	0	1841.85	13	1.149	0.2	0.0412751	0.171183	93.1	106.9	5.59	3.56	3	3	99.9	92.2	89.8	102.3	109.8	106	1362.9	1258.9	1225.3	1395.9	1498.9	1446.3	1294.9	1247.4	1225.3	1096.1	920.2	984.3	15	15	15	15
FALSE	High	Unambiguous	MLCDQYYLTSPELNLTQVNGK	1xCarbamidomethyl [C3]; 1xTMT6plex [K21]; 1xTMT6plex [N-Term]	1xCarbamidomethyl [C3]; 1xTMT6plex [K21]; 1xTMT6plex [N-Term]	3.47314e-09	0	3.856	1	1	2	NP_038771	GeneID:27273 Pdk4	NP_038771	0	2945.52	21	1.139	0.19	0.234486	0.419978	93.5	106.5	17.93	2.7	3	3	106.2	94.7	73.8	105.8	111.6	107.9	127.5	113.7	88.6	127	133.9	129.5	121.1	112.6	88.6	99.7	82.2	88.1	2	2	2	2
FALSE	High	Unambiguous	MLATHHLALHEDKPDFVGIICTR	1xCarbamidomethyl [C21]; 1xTMT6plex [K13]; 1xTMT6plex [N-Term]	1xCarbamidomethyl [C21]; 1xTMT6plex [K13]; 1xTMT6plex [N-Term]	3.61709e-09	0	3.848	1	1	2	NP_033869	GeneID:12041 Bckdk	NP_033869	0	3132.69	23	1.072	0.1	0.187202	0.368288	96.5	103.5	7.11	6.99	3	3	101.2	97	88	97.6	112.2	104	60	57.5	52.1	57.8	66.5	61.6	57	56.9	52.1	45.4	40.8	41.9	2	2	2	2
FALSE	High	Unambiguous	MLAMPLDLDALSPEER	1xTMT6plex [N-Term]	1xTMT6plex [N-Term]	3.63974e-06	0	2.486	1	1	1	NP_080311	GeneID:67212 Mrpl55	NP_080311	0	2030.05	16	1.164	0.22	0.0255254	0.144667	92.4	107.6	7.73	5.36	3	3	81.9	92.8	94.7	105.6	116.9	108.1	73	82.8	84.5	94.2	104.2	96.4	69.4	82.1	84.5	74	64	65.6	1	1	1	1
FALSE	High	Unambiguous	MLAITANTLR	1xTMT6plex [N-Term]	1xTMT6plex [N-Term]	5.63795e-05	0	1.946	1	2	1	NP_598513	GeneID:74143 Opa1	NP_001186106; NP_598513	0	1332.79	10	1.068	0.1	0.682315	0.798584	96.7	103.3	4.46	22.17	3	3	98	107.1	102.2	109.2	72.6	110.9	232	253.7	242.2	258.8	172	262.6	220.4	251.4	242.2	203.2	105.6	178.7	1	1	1	1
FALSE	High	Unambiguous	MIAEEAQQR	1xTMT6plex [N-Term]	1xTMT6plex [N-Term]	5.30513e-05	0	1.958	1	1	2	NP_663418	GeneID:217666 L2hgdh	NP_663418	0	1304.68	9	0.932	-0.1	0.066775	0.214747	103.5	96.5	3.55	3.46	3	3	106.3	105.2	99.4	92.6	98	98.6	151	149.5	141.3	131.6	139.3	140.2	143.5	148.1	141.3	103.3	85.5	95.4	2	2	2	2
FALSE	High	Unambiguous	MIAEAIPELK	1xOxidation [M1]; 1xTMT6plex [K10]; 1xTMT6plex [N-Term]	1xOxidation [M1]; 1xTMT6plex [K10]; 1xTMT6plex [N-Term]	3.60824e-05	0	2.034	1	1	18	NP_032643	GeneID:17448 Mdh2	NP_032643	0	1588.94	10	1.014	0.02	0.837451	0.902179	99.3	100.7	4.04	2.27	3	3	103.5	95.5	100.1	101.5	101.7	97.7	1459.1	1345.9	1410.7	1430.8	1432.6	1376.1	1386.3	1333.7	1410.7	1123.5	879.5	936.5	18	18	18	18
FALSE	High	Unambiguous	MIAEAIPELK	1xTMT6plex [K10]; 1xTMT6plex [N-Term]	1xTMT6plex [K10]; 1xTMT6plex [N-Term]	9.02942e-06	0	2.307	1	1	24	NP_032643	GeneID:17448 Mdh2	NP_032643	0	1572.94	10	0.979	-0.03	0.445033	0.611128	101.1	98.9	6.93	6.72	3	3	101.2	95.9	110	103.4	99.1	90.5	2813.2	2667.5	3057.7	2873.9	2754.2	2515.6	2672.9	2643.2	3057.7	2256.7	1690.9	1712	23	23	23	23
FALSE	High	Unambiguous	MLAAPINPSDINMIQGNYGLLPK	1xOxidation [M]; 1xTMT6plex [K23]; 1xTMT6plex [N-Term]	1xOxidation [M1; M13]; 1xTMT6plex [K23]; 1xTMT6plex [N-Term]	0.000928586	0	1.39	1	1	3	NP_079573	GeneID:26922 Mecr	NP_079573	0	2944.6	23	0.959	-0.06	0.328297	0.508383	102.1	97.9	5.83	7.56	3	3	109.5	97.6	102.1	89.2	103.8	97.8	72.5	64.7	67.6	59.1	68.7	64.8	68.9	64.1	67.6	46.4	42.2	44.1	2	2	2	2
FALSE	High	Unambiguous	MGVITASGLAGLLSAR	1xTMT6plex [N-Term]	1xTMT6plex [N-Term]	1.96286e-10	0	4.422	1	1	2	NP_080841	GeneID:68117 Apool	NP_080841	0	1746.01	16	1.28	0.36	0.0430921	0.174268	87.7	112.3	2.02	9.55	3	3	85.7	89.2	88.2	112.9	101.2	122.7	333.7	347.1	343.4	439.5	394	477.4	317.1	343.9	343.4	345.1	241.9	324.9	1	1	1	1
FALSE	High	Unambiguous	MLAAPINPSDINMIQGNYGLLPK	1xTMT6plex [K23]; 1xTMT6plex [N-Term]	1xTMT6plex [K23]; 1xTMT6plex [N-Term]	8.56576e-07	0	2.771	1	1	5	NP_079573	GeneID:26922 Mecr	NP_079573	0	2928.61	23	0.984	-0.02	0.391924	0.567197	100.8	99.2	7.12	7.83	3	3	101.9	110.7	96.2	100.3	102.5	88.4	165.3	179.5	155.9	162.6	166.1	143.3	157	177.9	155.9	127.7	102	97.5	4	4	4	4
FALSE	High	Unambiguous	MKVPDVLFYDNVQHMVVMEDMLK	2xTMT6plex [K2; K23]; 1xTMT6plex [N-Term]	2xTMT6plex [K2; K23]; 1xTMT6plex [N-Term]	1.47587e-08	0	3.571	1	2	2	NP_082182	GeneID:219189 Vwa8	NP_776119; NP_082182	1	3468.84	23	1.289	0.37	0.204243	0.386131	87.4	112.6	4.88	18.41	3	3	91.8	84.2	91.7	87.7	118.2	126.4	37.4	34.3	37.4	35.8	48.2	51.6	35.6	34	37.4	28.1	29.6	35.1	1	1	1	1
FALSE	High	Unambiguous	MKVEMEQGLSK	2xTMT6plex [K2; K11]; 1xTMT6plex [N-Term]	2xTMT6plex [K2; K11]; 1xTMT6plex [N-Term]	1.20107e-07	0	3.158	1	1	2	NP_038848	GeneID:15277 Hk2	NP_038848	1	1967.13	11	1.142	0.19	0.547488	0.694891	93.3	106.7	19.61	2.11	3	3	80.8	91.5	117.6	104.7	104.5	100.8	323.2	366	470.5	418.7	418.1	403.4	307	362.7	470.5	328.8	256.7	274.5	2	2	2	2
FALSE	High	Unambiguous	MKIELDQVK	2xTMT6plex [K2; K9]; 1xTMT6plex [N-Term]	2xTMT6plex [K2; K9]; 1xTMT6plex [N-Term]	9.31198e-05	0	1.847	1	2	2	NP_079791	GeneID:66365 Ccdc90b	NP_079791; NP_001156390	1	1791.1	9	1.512	0.6	0.001731	0.075455	79.6	120.4	7.01	5.91	3	3	83.6	81.9	73.2	112.2	125.2	123.8	183.8	180	160.9	246.7	275.1	272.1	174.6	178.4	160.9	193.7	168.9	185.2	2	2	2	2
FALSE	High	Unambiguous	MKETAENYLGHTAK	1xOxidation [M1]; 2xTMT6plex [K2; K14]; 1xTMT6plex [N-Term]	1xOxidation [M1]; 2xTMT6plex [K2; K14]; 1xTMT6plex [N-Term]	0.000126826	0	1.786	1	1	2	NP_034611	GeneID:15526 Hspa9	NP_034611	1	2296.26	14	0.884	-0.18	0.295909	0.478555	106.2	93.8	2.84	12.26	3	3	107.7	104.3	101.8	108.4	85.6	92.2	215.4	208.4	203.6	216.6	171.2	184.3	204.7	206.5	203.6	170.1	105.1	125.4	2	2	2	2
FALSE	High	Unambiguous	MKETAENYLGHTAK	2xTMT6plex [K2; K14]; 1xTMT6plex [N-Term]	2xTMT6plex [K2; K14]; 1xTMT6plex [N-Term]	4.58211e-10	0	4.255	1	1	5	NP_034611	GeneID:15526 Hspa9	NP_034611	1	2280.26	14	1.078	0.11	0.0167363	0.126802	96.2	103.8	1.36	2.6	3	3	96.3	97	94.5	103.9	101.5	106.9	616.1	620.2	604.1	664.3	648.9	683.4	585.3	614.5	604.1	521.6	398.4	465.1	5	5	5	5
FALSE	High	Unambiguous	MKESSPSGSK	2xTMT6plex [K2; K10]; 1xTMT6plex [N-Term]	2xTMT6plex [K2; K10]; 1xTMT6plex [N-Term]	0.00028185	0	1.628	1	1	2	NP_079612	GeneID:66075 Chchd3	NP_079612	1	1724.98	10	0.575	-0.8	0.262112	0.44718	127	73	32.05	26.79	3	3	74.3	138.4	141.1	105.2	61.4	79.5	127.7	237.8	242.4	180.7	105.6	136.7	121.3	235.6	242.4	141.9	64.8	93	2	2	2	2
FALSE	High	Unambiguous	MHSSEVGPFVSK	1xTMT6plex [K12]; 1xTMT6plex [N-Term]	1xTMT6plex [K12]; 1xTMT6plex [N-Term]	3.0165e-06	0	2.523	1	1	1	NP_057918	GeneID:11992 Auh	NP_057918	0	1762.96	12	0.99	-0.01	0.594063	0.731637	100.5	99.5	9.63	6.19	3	3	113.3	97.3	95.4	104.7	93	96.3	60.3	51.8	50.8	55.8	49.5	51.3	57.3	51.3	50.8	43.8	30.4	34.9	1	1	1	1
FALSE	High	Unambiguous	MHPLPGTQLLDMAGGTGDIAFR	1xTMT6plex [N-Term]	1xTMT6plex [N-Term]	5.03109e-09	0	3.783	1	1	6	NP_080780	GeneID:52064 Coq5	NP_080780	0	2527.3	22	1.079	0.11	0.429223	0.596464	96.2	103.8	3.45	11.78	3	3	92.6	97.7	98.8	90.6	105.5	114.8	360.2	380.4	384.3	352.6	410.5	446.8	342.2	376.9	384.3	276.9	252	304.1	5	5	5	5
FALSE	High	Unambiguous	MHEDINEEWISDK	1xOxidation [M1]; 1xTMT6plex [K13]; 1xTMT6plex [N-Term]	1xOxidation [M1]; 1xTMT6plex [K13]; 1xTMT6plex [N-Term]	3.95969e-07	0	2.923	1	1	7	NP_001153512	GeneID:227197 Ndufs1	NP_001153512	0	2120.04	13	0.73	-0.45	0.0758041	0.228967	115.6	84.4	8.44	13.74	3	3	100.9	113.9	119.1	80.2	83.2	102.7	346.8	391.6	409.5	275.8	286	353	329.5	388	409.5	216.6	175.6	240.2	5	5	5	5
FALSE	High	Unambiguous	MHEDINEEWISDK	1xTMT6plex [K13]; 1xTMT6plex [N-Term]	1xTMT6plex [K13]; 1xTMT6plex [N-Term]	9.65539e-08	0	3.201	1	1	4	NP_001153512	GeneID:227197 Ndufs1	NP_001153512	0	2104.04	13	0.688	-0.54	0.000836664	0.0712051	118.5	81.5	5.11	5.54	3	3	118	126.4	114.4	75.6	84.4	81.2	342.7	366.8	332.2	219.4	245	235.7	325.6	363.5	332.2	172.3	150.4	160.4	4	4	4	4
FALSE	High	Unambiguous	MHAAYIRPGGVHQDLPLGLLDDIYEFSK	1xOxidation [M1]; 1xTMT6plex [K28]; 1xTMT6plex [N-Term]	1xOxidation [M1]; 1xTMT6plex [K28]; 1xTMT6plex [N-Term]	2.25104e-05	0	2.127	1	1	4	NP_694704	GeneID:226646 Ndufs2	NP_694704	0	3629.92	28	0.771	-0.38	0.00820952	0.103436	113	87	6.44	6.34	3	3	104.5	117	117.2	90.2	80.7	90.4	195.4	218.8	219.1	168.6	151	169.1	185.7	216.8	219.1	132.4	92.7	115.1	4	4	4	4
FALSE	High	Unambiguous	MHAAYIRPGGVHQDLPLGLLDDIYEFSK	1xTMT6plex [K28]; 1xTMT6plex [N-Term]	1xTMT6plex [K28]; 1xTMT6plex [N-Term]	3.42065e-09	0	3.859	1	1	34	NP_694704	GeneID:226646 Ndufs2	NP_694704	0	3613.92	28	0.713	-0.49	0.0186383	0.1291	116.7	83.3	9.4	8.05	3	3	101.8	120.1	120.5	85.7	79.1	92.9	1507.6	1779.9	1785.7	1269.2	1171.5	1376.2	1432.4	1763.7	1785.7	996.6	719.2	936.6	31	31	31	31
FALSE	High	Unambiguous	MGWQDIVLLEQGR	1xTMT6plex [N-Term]	1xTMT6plex [N-Term]	1.9315e-08	0	3.518	1	1	7	NP_938050	GeneID:319518 Pdpr	NP_938050	0	1773.95	13	1.016	0.02	0.787983	0.870658	99.2	100.8	3.93	4.73	3	3	95.7	103.5	99.2	95.6	100.8	105.2	399.7	432.2	414.1	399.4	420.7	439.1	379.7	428.3	414.1	313.6	258.3	298.8	6	6	6	6
FALSE	High	Unambiguous	MGVQSVAVYSEADR	1xTMT6plex [N-Term]	1xTMT6plex [N-Term]	5.87103e-08	0	3.299	1	1	2	NP_076133	GeneID:72039 Mccc1	NP_076133	0	1740.88	14	0.88	-0.18	0.343459	0.522805	106.4	93.6	11.9	0.39	3	3	108.4	114.7	90.7	95.8	95	95.4	102.2	108.1	85.5	90.3	89.6	89.9	97.1	107.1	85.5	70.9	55	61.2	2	2	2	2
FALSE	High	Unambiguous	MKYDESDNVLIR	1xTMT6plex [K2]; 1xTMT6plex [N-Term]	1xTMT6plex [K2]; 1xTMT6plex [N-Term]	1.54811e-07	0	3.108	1	1	2	NP_035722	GeneID:21856 Timm44	NP_035722	1	1941.05	12	1.134	0.18	0.148419	0.323862	93.7	106.3	9.68	6.55	3	3	100.9	96.7	83.5	110.9	109.6	98.3	367.3	351.9	304	403.7	398.9	357.7	349	348.7	304	317	244.9	243.4	2	2	2	2
FALSE	High	Unambiguous	MEIATEEPLNPIK	1xOxidation [M1]; 1xTMT6plex [K13]; 1xTMT6plex [N-Term]	1xOxidation [M1]; 1xTMT6plex [K13]; 1xTMT6plex [N-Term]	0.000197937	0	1.698	1	1	1	NP_666253	GeneID:74776 Ppa2	NP_666253	0	1959.09	13	0.994	-0.01	0.500461	0.657497	100.3	99.7	2.66	10.13	3	3	103.8	99.2	104	103.2	86.3	103.6	65.1	62.2	65.2	64.7	54.1	64.9	61.8	61.6	65.2	50.8	33.2	44.2	1	1	1	1
FALSE	High	Unambiguous	MEIATEEPLNPIK	1xTMT6plex [K13]; 1xTMT6plex [N-Term]	1xTMT6plex [K13]; 1xTMT6plex [N-Term]	5.87103e-08	0	3.299	1	1	3	NP_666253	GeneID:74776 Ppa2	NP_666253	0	1943.09	13	1.048	0.07	0.495765	0.653497	97.6	102.4	9.66	8.63	3	3	107.7	94.6	89.5	99.1	112.8	96.2	267.2	234.5	222.1	245.9	279.8	238.6	253.9	232.4	222.1	193.1	171.8	162.4	3	3	3	3
FALSE	High	Unambiguous	MEGANIQPNR	1xOxidation [M1]; 1xTMT6plex [N-Term]	1xOxidation [M1]; 1xTMT6plex [N-Term]	0.00109871	0	1.356	1	1	1	NP_082509	GeneID:72416 Lrpprc	NP_082509	0	1374.7	10
FALSE	High	Unambiguous	LYYLTSEADVEAVVDK	1xTMT6plex [K16]; 1xTMT6plex [N-Term]	1xTMT6plex [K16]; 1xTMT6plex [N-Term]	1.2961e-07	0	3.143	1	1	1	NP_665686	GeneID:215951 Lace1	NP_665686	0	2273.23	16	1.088	0.12	0.0226315	0.137968	95.8	104.2	2.95	3.7	3	3	96.4	96.7	91.7	101.3	104.8	109.1	38	38.2	36.2	40	41.4	43.1	36.1	37.8	36.2	31.4	25.4	29.3	1	1	1	1
FALSE	High	Unambiguous	LYTSNMILVSAINGASPAGGCLLALCCDYR	3xCarbamidomethyl [C21; C26; C27]; 1xOxidation [M6]; 1xTMT6plex [N-Term]	3xCarbamidomethyl [C21; C26; C27]; 1xOxidation [M6]; 1xTMT6plex [N-Term]	5.77016e-09	0	3.756	1	1	1	NP_034153	GeneID:13177 Eci1	NP_034153	0	3505.71	30
FALSE	High	Unambiguous	LYTSNMILVSAINGASPAGGCLLALCCDYR	3xCarbamidomethyl [C21; C26; C27]; 1xTMT6plex [N-Term]	3xCarbamidomethyl [C21; C26; C27]; 1xTMT6plex [N-Term]	1.24932e-10	0	4.511	1	1	2	NP_034153	GeneID:13177 Eci1	NP_034153	0	3489.72	30	1.574	0.65	0.154634	0.331817	77.7	122.3	22.16	27.97	3	3	102.5	72.4	70.1	87.7	153.5	113.9	34.4	24.3	23.5	29.4	51.5	38.2	32.7	24	23.5	23.1	31.6	26	1	1	1	1
FALSE	High	Unambiguous	IYTSIGEDYDER	1xTMT6plex [N-Term]	1xTMT6plex [N-Term]	2.4127e-06	0	2.567	1	1	5	NP_032857	GeneID:18673 Phb	NP_032857	0	1689.82	12	1.277	0.35	0.251009	0.436338	87.8	112.2	11.28	16.93	3	3	102	90.4	81.5	122.7	115.5	87.9	40.4	35.8	32.3	48.6	45.8	34.8	38.4	35.5	32.3	38.2	28.1	23.7	2	2	2	2
FALSE	High	Unambiguous	LYTQNIDGLER	1xTMT6plex [N-Term]	1xTMT6plex [N-Term]	4.20128e-05	0	2.004	1	2	2	NP_001171275	GeneID:64384 Sirt3	NP_001171275; NP_001120823	0	1550.84	11	1.125	0.17	0.158361	0.335538	94.1	105.9	5.38	7.73	3	3	99.7	89.6	95.8	111.3	95.8	107.8	187.8	168.7	180.5	209.6	180.5	203.1	178.4	167.2	180.5	164.6	110.8	138.2	2	2	2	2
FALSE	High	Unambiguous	LYTPSGNIVPR	1xTMT6plex [N-Term]	1xTMT6plex [N-Term]	0.00106138	0	1.363	1	1	2	NP_780315	GeneID:66343 Tmem177	NP_780315	0	1445.83	11	0.96	-0.06	0.208181	0.391413	102.1	97.9	9.37	5.16	3	3	101.6	97.2	116	98.3	89.4	97.5	226.5	216.6	258.5	219.2	199.4	217.3	215.2	214.6	258.5	172.1	122.4	147.9	2	2	2	2
FALSE	High	Unambiguous	IYTPMEYKGELASYDMQLRR	1xTMT6plex [K8]; 1xTMT6plex [N-Term]	1xTMT6plex [K8]; 1xTMT6plex [N-Term]	8.67434e-05	0	1.861	1	1	1	NP_570954	GeneID:170718 Idh3b	NP_570954	2	2922.53	20	1.024	0.03	0.947628	0.971685	98.8	101.2	10.77	5.16	3	3	91.6	96	112.1	105.9	98.3	96	106.5	111.6	130.3	123.1	114.3	111.7	101.2	110.6	130.3	96.7	70.2	76	1	1	1	1
FALSE	High	Unambiguous	IYTPMEYKGELASYDMQLR	1xTMT6plex [K8]; 1xTMT6plex [N-Term]	1xTMT6plex [K8]; 1xTMT6plex [N-Term]	4.70565e-07	0	2.889	1	1	4	NP_570954	GeneID:170718 Idh3b	NP_570954	1	2766.42	19	0.907	-0.14	0.258711	0.444195	104.9	95.1	5.83	12.32	3	3	99.5	104.9	111.7	106	82.7	95.2	1348.2	1422	1514.3	1436.6	1120.8	1289.5	1281	1409.1	1514.3	1128.1	688.1	877.6	4	4	4	4
FALSE	High	Unambiguous	LYTEGYQVPPGATYTAIEAPK	1xTMT6plex [K21]; 1xTMT6plex [N-Term]	1xTMT6plex [K21]; 1xTMT6plex [N-Term]	1.63358e-08	0	3.551	1	1	13	NP_694704	GeneID:226646 Ndufs2	NP_694704	0	2727.46	21	0.701	-0.51	0.00581742	0.0946917	117.6	82.4	5.84	7.23	3	3	106.9	119.3	117.5	81.4	82.4	92.5	1097.9	1225	1206.8	835.8	845.9	950.4	1043.2	1213.9	1206.8	656.3	519.3	646.8	13	13	13	13
FALSE	High	Unambiguous	LYSTSATPLVLLR	1xTMT6plex [N-Term]	1xTMT6plex [N-Term]	6.97011e-06	0	2.358	1	1	3	NP_766170	GeneID:217707 Coq6	NP_766170	0	1663	13	1.114	0.16	0.426318	0.594231	94.6	105.4	3.03	11.82	3	3	99.2	93.3	96.3	113.8	90.1	107.3	165.2	155.5	160.5	189.5	150	178.8	156.9	154.1	160.5	148.8	92.1	121.7	2	2	2	2
FALSE	High	Unambiguous	IYSTLAGTRK	1xTMT6plex [K10]; 1xTMT6plex [N-Term]	1xTMT6plex [K10]; 1xTMT6plex [N-Term]	0.000287593	0	1.624	1	1	2	NP_766024	GeneID:78830 Slc25a12	NP_766024	1	1567.96	10	1.096	0.13	0.850165	0.910262	95.4	104.6	3.34	12.51	3	3	96.9	102.7	97.1	106.4	86.6	110.2	276.8	293.4	277.4	304	247.4	314.6	263	290.8	277.4	238.7	151.9	214.1	2	2	2	2
FALSE	High	Unambiguous	IYSTLAGTR	1xTMT6plex [N-Term]	1xTMT6plex [N-Term]	0.000204031	0	1.692	1	1	2	NP_766024	GeneID:78830 Slc25a12	NP_766024	0	1210.7	9	1.087	0.12	0.674573	0.792357	95.8	104.2	3.35	11.95	3	3	95.3	101.7	97.1	105.6	88.4	112	444.4	474.2	453	492.5	412.4	522.4	422.3	469.9	453	386.7	253.2	355.5	2	2	2	2
FALSE	High	Unambiguous	LYSPSQIGAFVLMK	1xOxidation [M13]; 1xTMT6plex [K14]; 1xTMT6plex [N-Term]	1xOxidation [M13]; 1xTMT6plex [K14]; 1xTMT6plex [N-Term]	0.000147621	0	1.756	1	1	2	NP_034611	GeneID:15526 Hspa9	NP_034611	0	2028.16	14	0.798	-0.33	0.0668733	0.214812	111.3	88.7	4.99	11.3	3	3	108.1	105.8	116.3	101.5	82.2	86.2	309	302.7	332.5	290.1	235	246.4	293.6	299.9	332.5	227.8	144.3	167.7	2	2	2	2
FALSE	High	Unambiguous	LYSPSQIGAFVLMK	1xTMT6plex [K14]; 1xTMT6plex [N-Term]	1xTMT6plex [K14]; 1xTMT6plex [N-Term]	1.799e-08	0	3.532	1	1	3	NP_034611	GeneID:15526 Hspa9	NP_034611	0	2012.17	14	1.089	0.12	0.26301	0.448198	95.7	104.3	6.55	7.27	3	3	101.4	89.2	98.1	109.2	106.9	95.2	271.1	238.6	262.4	292.1	285.9	254.5	257.6	236.4	262.4	229.4	175.5	173.2	3	3	3	3
FALSE	High	Unambiguous	MADEAVCVGPAPTSK	1xCarbamidomethyl [C7]; 1xTMT6plex [K15]; 1xTMT6plex [N-Term]	1xCarbamidomethyl [C7]; 1xTMT6plex [K15]; 1xTMT6plex [N-Term]	5.84641e-10	0	4.207	1	1	3	NP_659093	GeneID:110821 Pcca	NP_659093	0	1991.03	15	0.736	-0.44	0.025735	0.144863	115.2	84.8	8.06	13.4	3	3	128.2	115.7	109.5	91.4	85.2	70	324.6	293.1	277.4	231.4	215.8	177.2	308.4	290.5	277.4	181.7	132.5	120.6	2	2	2	2
FALSE	High	Unambiguous	IYSGTLTPQLAVHNINR	1xTMT6plex [N-Term]	1xTMT6plex [N-Term]	2.45711e-07	0	3.017	1	4	1	NP_001258392	GeneID:320806 Gfm2	NP_001258393; NP_001258392; NP_001258394; NP_001139515	0	2126.19	17	1.03	0.04	0.71873	0.824972	98.5	101.5	2.1	10.32	3	3	101.2	103.2	99	87.1	105.3	104.2	56.6	57.8	55.4	48.8	59	58.3	53.8	57.2	55.4	38.3	36.2	39.7	1	1	1	1
FALSE	High	Unambiguous	LYQLLIQYK	1xTMT6plex [K9]; 1xTMT6plex [N-Term]	1xTMT6plex [K9]; 1xTMT6plex [N-Term]	5.04281e-05	0	1.968	1	1	2	NP_079752	GeneID:66302 Rmdn1	NP_079752	0	1640.02	9	0.875	-0.19	0.236122	0.421319	106.6	93.4	6.23	17.93	3	3	115.9	103.9	104.5	108.6	75.6	91.5	274.3	246	247.4	257	179	216.6	260.6	243.8	247.4	201.8	109.9	147.4	2	2	2	2
FALSE	High	Unambiguous	LYQGNLLEESGPPPESMPEMPTTPPAESSIEQPGSQSA	1xTMT6plex [N-Term]	1xTMT6plex [N-Term]	1.55599e-07	0	3.107	1	1	2	NP_080154	GeneID:66973 Mrps18b	NP_080154	0	4211.98	38
FALSE	High	Unambiguous	LYQDGGEK	1xTMT6plex [K8]; 1xTMT6plex [N-Term]	1xTMT6plex [K8]; 1xTMT6plex [N-Term]	1.56209e-05	0	2.199	1	1	2	NP_079836	GeneID:66431 Oxld1	NP_079836	0	1367.76	8	1.119	0.16	0.421791	0.590231	94.4	105.6	11.81	7.01	3	3	109.5	92.4	87.9	110.7	103.4	96.2	221.9	187.2	178.1	224.4	209.5	195	210.8	185.5	178.1	176.2	128.6	132.7	2	2	2	2
FALSE	High	Unambiguous	LYPVTSFFTHK	1xTMT6plex [K11]; 1xTMT6plex [N-Term]	1xTMT6plex [K11]; 1xTMT6plex [N-Term]	5.97361e-07	0	2.842	1	1	1	NP_938050	GeneID:319518 Pdpr	NP_938050	0	1798.03	11	1.572	0.65	0.0521279	0.190519	77.8	122.2	3.31	16.62	3	3	82.5	77.3	79.5	98.3	137.4	125	146.2	136.9	140.8	174.1	243.4	221.3	138.9	135.6	140.8	136.7	149.4	150.6	1	1	1	1
FALSE	High	Unambiguous	LYPSVEKPSTP	1xTMT6plex [K7]; 1xTMT6plex [N-Term]	1xTMT6plex [K7]; 1xTMT6plex [N-Term]	2.08606e-05	0	2.142	1	1	2	NP_080719	GeneID:67900 Mtfp1	NP_080719	0	1675.97	11	0.934	-0.1	0.429572	0.596611	103.4	96.6	12.18	2.84	3	3	116.9	91.7	102.5	95.7	99.3	93.9	357.9	280.9	313.8	293	304.1	287.7	340.1	278.3	313.8	230.1	186.7	195.8	2	2	2	2
FALSE	High	Unambiguous	IYPLPHMYVIK	1xOxidation [M7]; 1xTMT6plex [K11]; 1xTMT6plex [N-Term]	1xOxidation [M7]; 1xTMT6plex [K11]; 1xTMT6plex [N-Term]	1.76442e-05	0	2.175	1	1	3	NP_075863	GeneID:67680 Sdhb	NP_075863	0	1848.09	11	0.925	-0.11	0.190751	0.372219	103.9	96.1	8.18	11.07	3	3	100.4	102.1	116.3	103.7	83	94.5	279.1	283.8	323.1	288.2	230.6	262.6	265.2	281.3	323.1	226.3	141.6	178.7	2	2	2	2
FALSE	High	Unambiguous	IYPLPHMYVIK	1xTMT6plex [K11]; 1xTMT6plex [N-Term]	1xTMT6plex [K11]; 1xTMT6plex [N-Term]	3.70682e-07	0	2.936	1	1	3	NP_075863	GeneID:67680 Sdhb	NP_075863	0	1832.09	11	0.943	-0.08	0.62931	0.75834	102.9	97.1	1.89	12.71	3	3	104	100.5	100.9	111.9	87.5	95.2	204.9	198	198.8	220.6	172.5	187.5	194.7	196.2	198.8	173.2	105.9	127.6	2	2	2	2
FALSE	High	Unambiguous	LYNTCSVFGPDGSLLVK	1xCarbamidomethyl [C5]; 1xTMT6plex [K17]; 1xTMT6plex [N-Term]	1xCarbamidomethyl [C5]; 1xTMT6plex [K17]; 1xTMT6plex [N-Term]	1.33219e-06	0	2.684	1	1	2	NP_075664	GeneID:52633 Nit2	NP_075664	0	2328.27	17	0.95	-0.07	0.355856	0.534056	102.6	97.4	1.84	12.78	3	3	106.3	102.5	103.8	106.3	82.3	98.6	183.4	176.9	179.1	183.4	142	170.2	174.2	175.3	179.1	144	87.2	115.8	2	2	2	2
FALSE	High	Unambiguous	IYLTADNLVLNLQDESFTR	1xTMT6plex [N-Term]	1xTMT6plex [N-Term]	3.14057e-11	0	4.783	1	1	16	NP_031557	GeneID:12034 Phb2	NP_031557	0	2454.31	19	1.235	0.3	0.0740383	0.22716	89.5	110.5	3.49	9.34	3	3	92.8	93.2	87.5	97.1	114.6	114.8	618.1	620.7	582.8	646.8	763.3	765	587.3	615	582.8	507.9	468.6	520.6	15	15	15	15
FALSE	High	Unambiguous	IYLPHSLPQQ	1xTMT6plex [N-Term]	1xTMT6plex [N-Term]	0.000966146	0	1.382	1	1	16	NP_904332	GeneID:17706 ATP8	NP_904332	0	1424.81	10	1.279	0.35	0.00513796	0.0894444	87.8	112.2	4.05	1.28	3	3	83.9	88.2	91	113.4	110.7	112.8	587.5	617.2	636.8	794	774.7	789.2	558.2	611.6	636.8	623.5	475.6	537.1	15	15	15	15
FALSE	High	Unambiguous	IYIIGSFVDK	1xTMT6plex [K10]; 1xTMT6plex [N-Term]	1xTMT6plex [K10]; 1xTMT6plex [N-Term]	0.000454651	0	1.533	1	1	2	NP_083368	GeneID:52575 Trmt10c	NP_083368	0	1612.97	10	1.347	0.43	0.282614	0.465725	85.2	114.8	14.76	18.79	3	3	104.9	89	78.3	120	122.3	85.6	36.2	30.7	27	41.4	42.2	29.5	34.4	30.4	27	32.5	25.9	20.1	1	1	1	1
FALSE	High	Unambiguous	LYKVPDGKPENK	3xTMT6plex [K3; K8; K12]; 1xTMT6plex [N-Term]	3xTMT6plex [K3; K8; K12]; 1xTMT6plex [N-Term]	0.000137524	0	1.77	1	1	1	NP_666253	GeneID:74776 Ppa2	NP_666253	1	2304.41	12	0.802	-0.32	0.0358504	0.16195	111	89	1.66	8.53	3	3	110.5	111.2	114	94.9	89.3	80	318	320.1	328.1	273	256.9	230.3	302.1	317.2	328.1	214.4	157.7	156.7	1	1	1	1
FALSE	High	Unambiguous	LYHQLEQETGIQTGYLR	1xTMT6plex [N-Term]	1xTMT6plex [N-Term]	1.20465e-08	0	3.611	1	1	9	NP_938050	GeneID:319518 Pdpr	NP_938050	0	2278.2	17	1.117	0.16	0.319687	0.500196	94.5	105.5	8.39	10.06	3	3	89.2	93.1	104.6	104	115	94	428.9	447.9	503.2	500.1	553	452.1	407.5	443.8	503.2	392.7	339.5	307.7	8	8	8	8
FALSE	High	Unambiguous	LYHEATSDTYR	1xTMT6plex [N-Term]	1xTMT6plex [N-Term]	3.37797e-05	0	2.047	1	2	1	NP_080668	GeneID:70397 Tmem70	NP_081691; NP_080668	0	1584.79	11	1.379	0.46	0.22653	0.411359	84.1	115.9	10.01	27.31	3	3	90.9	88.1	75	81.2	143.3	121.5	30.8	29.8	25.4	27.5	48.5	41.1	29.2	29.6	25.4	21.6	29.8	28	1	1	1	1
FALSE	High	Unambiguous	IYQIYEGTAQIQR	1xTMT6plex [N-Term]	1xTMT6plex [N-Term]	8.94747e-08	0	3.216	1	1	9	NP_031408	GeneID:11364 Acadm	NP_031408	0	1811.99	13	1.319	0.4	0.0842706	0.240605	86.2	113.8	9.74	13.65	3	3	83.9	98.4	83.1	96.7	110.7	127.1	648.6	760.8	642.6	747.8	855.6	982.9	616.2	753.9	642.6	587.2	525.3	668.9	8	8	8	8
FALSE	High	Unambiguous	MADEAVCVGPAPTSK	1xCarbamidomethyl [C7]; 1xOxidation [M1]; 1xTMT6plex [K15]; 1xTMT6plex [N-Term]	1xCarbamidomethyl [C7]; 1xOxidation [M1]; 1xTMT6plex [K15]; 1xTMT6plex [N-Term]	1.24452e-07	0	3.151	1	1	1	NP_659093	GeneID:110821 Pcca	NP_659093	0	2007.03	15	0.71	-0.49	0.0423346	0.17287	116.9	83.1	5.82	13.44	3	3	108.4	121.6	113.3	98.7	80.5	77.5	62.1	69.7	64.9	56.5	46.1	44.4	59	69	64.9	44.4	28.3	30.2	1	1	1	1
FALSE	High	Unambiguous	MAENLGFLGSLK	1xTMT6plex [K12]; 1xTMT6plex [N-Term]	1xTMT6plex [K12]; 1xTMT6plex [N-Term]	2.24923e-08	0	3.488	1	1	4	NP_035637	GeneID:20917 Suclg2	NP_035637	0	1738	12	1.021	0.03	0.843746	0.906157	98.9	101.1	3.85	4	3	3	104.6	99.4	97	102.4	95.1	101.6	670	637.1	621.5	655.8	609.2	650.7	636.6	631.3	621.5	515	374	442.8	4	4	4	4
FALSE	High	Unambiguous	MAENLGFLGSLK	1xOxidation [M1]; 1xTMT6plex [K12]; 1xTMT6plex [N-Term]	1xOxidation [M1]; 1xTMT6plex [K12]; 1xTMT6plex [N-Term]	7.55978e-06	0	2.342	1	1	2	NP_035637	GeneID:20917 Suclg2	NP_035637	0	1753.99	12	0.995	-0.01	0.941641	0.967466	100.3	99.7	3.52	2.98	3	3	103.8	99	96.9	103.5	98.3	98.5	139.5	133.1	130.3	139.2	132.1	132.4	132.6	131.9	130.3	109.3	81.1	90.1	2	2	2	2
FALSE	High	Unambiguous	MEGANIQPNR	1xTMT6plex [N-Term]	1xTMT6plex [N-Term]	0.000249706	0	1.652	1	1	4	NP_082509	GeneID:72416 Lrpprc	NP_082509	0	1358.7	10	1.183	0.24	0.126631	0.297391	91.6	108.4	3.8	8.66	3	3	90.9	97.8	92.7	109.6	113.1	95.8	251.6	270.6	256.5	303.3	313.1	264.9	239.1	268.2	256.5	238.2	192.2	180.3	4	4	4	4
FALSE	High	Unambiguous	MEEFKDQLPADECNK	1xCarbamidomethyl [C13]; 1xOxidation [M1]; 2xTMT6plex [K5; K15]; 1xTMT6plex [N-Term]	1xCarbamidomethyl [C13]; 1xOxidation [M1]; 2xTMT6plex [K5; K15]; 1xTMT6plex [N-Term]	1.0045e-05	0	2.286	1	1	2	NP_034611	GeneID:15526 Hspa9	NP_034611	1	2557.29	15	0.855	-0.23	0.346603	0.525245	107.8	92.2	3.05	13.16	3	3	103.6	107.7	101.4	110.3	88.6	88.4	162.1	168.5	158.7	172.7	138.6	138.4	154	167	158.7	135.6	85.1	94.2	2	2	2	2
FALSE	High	Unambiguous	MEEFKDQLPADECNK	1xCarbamidomethyl [C13]; 2xTMT6plex [K5; K15]; 1xTMT6plex [N-Term]	1xCarbamidomethyl [C13]; 2xTMT6plex [K5; K15]; 1xTMT6plex [N-Term]	3.94311e-09	0	3.831	1	1	4	NP_034611	GeneID:15526 Hspa9	NP_034611	1	2541.29	15	0.931	-0.1	0.372759	0.549922	103.5	96.5	3.89	6.93	3	3	106.8	100.7	99.3	105.5	93.8	93.8	736.7	694.7	685.1	727.9	647	647.1	700	688.4	685.1	571.6	397.2	440.4	3	3	3	3
FALSE	High	Unambiguous	MEDAVTFVR	1xTMT6plex [N-Term]	1xTMT6plex [N-Term]	0.000550105	0	1.495	1	1	1	NP_766010	GeneID:75619 Fastkd2	NP_766010	0	1296.68	9	1.57	0.65	0.0335514	0.157262	77.8	122.2	10.69	14.14	3	3	77.5	92.9	77.7	98.9	131.1	121.9	109.5	131.3	109.8	139.8	185.4	172.4	104.1	130.1	109.8	109.8	113.8	117.3	1	1	1	1
FALSE	High	Unambiguous	MEDALDNYVIR	1xTMT6plex [N-Term]	1xTMT6plex [N-Term]	2.44467e-07	0	3.018	1	1	6	NP_659093	GeneID:110821 Pcca	NP_659093	0	1567.8	11	0.644	-0.63	0.054055	0.193702	121.7	78.3	6.17	19.3	3	3	111.9	126.6	120.3	97.2	77.5	66.5	176.4	199.6	189.7	153.2	122.2	104.9	167.6	197.8	189.7	120.3	75	71.4	2	2	2	2
FALSE	High	Unambiguous	MDTDQDWPSVYPTAAPFKPSAVPLPVR	1xTMT6plex [K18]; 1xTMT6plex [N-Term]	1xTMT6plex [K18]; 1xTMT6plex [N-Term]	2.01996e-06	0	2.602	1	1	1	NP_663548	GeneID:232536 Mrps35	NP_663548	0	3443.81	27	0.976	-0.04	0.794404	0.874994	101.2	98.8	7.35	8.35	3	3	101.4	104.9	90.9	110.2	93.7	98.9	41.3	42.7	37	44.8	38.1	40.3	39.2	42.3	37	35.2	23.4	27.4	1	1	1	1
FALSE	High	Unambiguous	MDSTANEVEAVK	1xTMT6plex [K12]; 1xTMT6plex [N-Term]	1xTMT6plex [K12]; 1xTMT6plex [N-Term]	2.47698e-08	0	3.469	1	1	4	NP_035162	GeneID:18453 P4hb	NP_035162	0	1751.92	12	1.712	0.78	0.00429031	0.0862892	73.7	126.3	13.18	12.97	3	3	59.8	78	71.5	122.4	118.7	149.6	148.9	194.1	177.9	304.6	295.3	372.3	141.5	192.3	177.9	239.2	181.3	253.4	4	4	4	4
FALSE	High	Unambiguous	MDNSVLVLIVGLSTIGAGAYAYK	1xTMT6plex [K23]; 1xTMT6plex [N-Term]	1xTMT6plex [K23]; 1xTMT6plex [N-Term]	1.37992e-11	0	4.945	1	1	2	NP_036149	GeneID:26926 Aifm1	NP_036149	0	2813.59	23	1.021	0.03	0.685197	0.800444	99	101	6.5	0.84	3	3	99.2	92.8	105.6	101.3	101.3	99.8	86.5	81	92.2	88.4	88.4	87.1	82.2	80.2	92.2	69.4	54.3	59.3	1	1	1	1
FALSE	High	Unambiguous	MDILLNGNMVEELVTVVHR	1xTMT6plex [N-Term]	1xTMT6plex [N-Term]	1.60745e-06	0	2.647	1	1	2	NP_766299	GeneID:231279 Guf1	NP_766299	0	2411.3	19
FALSE	High	Unambiguous	MDASASAASVR	1xTMT6plex [N-Term]	1xTMT6plex [N-Term]	7.62183e-07	0	2.794	1	1	3	NP_079613	GeneID:110198 Akr7a5	NP_079613	0	1294.66	11	1.017	0.02	0.914659	0.950792	99.2	100.8	1.79	7.53	3	3	102.2	99.7	98.7	106.5	91.7	101.3	195.6	190.8	188.9	203.8	175.4	194	185.8	189	188.9	160	107.7	132	2	2	2	2
FALSE	High	Unambiguous	MCVNMEWGAFGDNGCLDDLR	2xCarbamidomethyl [C2; C15]; 1xTMT6plex [N-Term]	2xCarbamidomethyl [C2; C15]; 1xTMT6plex [N-Term]	9.48951e-09	0	3.658	1	1	1	NP_038848	GeneID:15277 Hk2	NP_038848	0	2589.12	20	0.939	-0.09	0.785787	0.869602	103.1	96.9	31.8	19.21	3	3	66	99.6	128.2	93.6	88.1	124.5	19.4	29.3	37.7	27.5	25.9	36.6	18.4	29	37.7	21.6	15.9	24.9	1	1	1	1
FALSE	High	Unambiguous	MCMTLGGR	1xCarbamidomethyl [C2]; 1xTMT6plex [N-Term]	1xCarbamidomethyl [C2]; 1xTMT6plex [N-Term]	0.000300943	0	1.615	1	1	1	NP_081406	GeneID:69597 Afg3l2	NP_081406	0	1154.57	8	1.039	0.06	0.39789	0.572037	98.1	101.9	2.45	6.83	3	3	99.6	95.1	98.7	109	95	102.6	233.7	223.1	231.6	255.7	223	240.7	222	221.1	231.6	200.8	136.9	163.8	1	1	1	1
FALSE	High	Unambiguous	MCMALGGR	1xCarbamidomethyl [C2]; 1xTMT6plex [N-Term]	1xCarbamidomethyl [C2]; 1xTMT6plex [N-Term]	0.000547357	0	1.496	1	1	1	NP_694816	GeneID:234847 Spg7	NP_694816	0	1124.56	8	1.214	0.28	0.0766615	0.230454	90.4	109.6	6.82	12.94	3	3	83.5	95.5	87.8	106.6	99.5	127.1	115.2	131.7	121.1	147	137.2	175.3	109.4	130.5	121.1	115.4	84.2	119.3	1	1	1	1
FALSE	High	Unambiguous	MCLVEIEK	1xCarbamidomethyl [C2]; 1xOxidation [M1]; 1xTMT6plex [K8]; 1xTMT6plex [N-Term]	1xCarbamidomethyl [C2]; 1xOxidation [M1]; 1xTMT6plex [K8]; 1xTMT6plex [N-Term]	0.000731409	0	1.438	1	1	3	NP_001153512	GeneID:227197 Ndufs1	NP_001153512	0	1495.83	8	0.745	-0.43	0.000600354	0.0712051	114.6	85.4	3.92	2.83	3	3	111.6	120.4	114	82.1	84.9	86.9	387.9	418.4	396.4	285.5	295.2	302.1	368.5	414.6	396.4	224.2	181.2	205.6	3	3	3	3
FALSE	High	Unambiguous	MCLVEIEK	1xCarbamidomethyl [C2]; 1xTMT6plex [K8]; 1xTMT6plex [N-Term]	1xCarbamidomethyl [C2]; 1xTMT6plex [K8]; 1xTMT6plex [N-Term]	0.000140337	0	1.766	1	1	9	NP_001153512	GeneID:227197 Ndufs1	NP_001153512	0	1479.83	8	0.686	-0.54	0.000509879	0.0712051	118.6	81.4	4.14	4.56	3	3	114	123.5	116.7	86.2	80.1	79.5	1230.7	1333.3	1260.6	931.3	865.1	858.1	1169.3	1321.2	1260.6	731.3	531.1	584	9	9	9	9
FALSE	High	Unambiguous	MAYEYADER	1xTMT6plex [N-Term]	1xTMT6plex [N-Term]	0.000149122	0	1.754	1	1	1	NP_079750	GeneID:64659 Mrps14	NP_079750	0	1376.64	9
FALSE	High	Unambiguous	MAVQFELEDLNMRPDPEPLLTEMIHEAAFR	1xTMT6plex [N-Term]	1xTMT6plex [N-Term]	6.15086e-10	0	4.197	1	1	1	NP_775272	GeneID:66865 Pmpca	NP_775272	0	3771.87	30	1.111	0.15	0.294154	0.476737	94.8	105.2	16.47	13.64	3	3	74.8	101.4	100.8	112	119.8	91.3	9.9	13.4	13.3	14.8	15.8	12	9.4	13.3	13.3	11.6	9.7	8.2	1	1	1	1
FALSE	High	Unambiguous	MAGAVPVFIPLR	1xTMT6plex [N-Term]	1xTMT6plex [N-Term]	0.0001314	0	1.779	1	1	1	NP_776124	GeneID:229905 Ccbl2	NP_776124	0	1499.9	12	0.651	-0.62	0.00686553	0.0985566	121.1	78.9	2.43	7.78	3	3	119.4	123.6	117.9	86.7	74.7	77.8	23.7	24.5	23.4	17.2	14.8	15.4	22.5	24.3	23.4	13.5	9.1	10.5	1	1	1	1
FALSE	High	Unambiguous	MAGNEYVGFSNATFQSER	1xTMT6plex [N-Term]	1xTMT6plex [N-Term]	1.00345e-08	0	3.647	2	2	1	NP_001106854; NP_001074550	GeneID:14660 Gls;GeneID:14660 Gls	NP_001106854; NP_001074550	0	2237.05	18	1.276	0.35	0.00305053	0.0811408	87.9	112.1	4.26	4.43	3	3	93	87.3	85.8	116.2	111.4	106.3	56.7	53.2	52.3	70.8	67.9	64.8	53.8	52.7	52.3	55.6	41.7	44.1	1	1	1	1
FALSE	High	Unambiguous	MALAVVDTFVWQSLASVAIPGFTINR	1xTMT6plex [N-Term]	1xTMT6plex [N-Term]	1.67711e-05	0	2.185	1	1	2	NP_080719	GeneID:67900 Mtfp1	NP_080719	0	3035.66	26
FALSE	High	Unambiguous	MAILQYVTESMAYMLSANMDQGFK	1xTMT6plex [K24]; 1xTMT6plex [N-Term]	1xTMT6plex [K24]; 1xTMT6plex [N-Term]	6.43839e-10	0	4.188	1	1	3	NP_059062	GeneID:11370 Acadvl	NP_059062	0	3200.59	24	1.278	0.35	0.0187841	0.1293	87.8	112.2	8.18	4.9	3	3	96.3	86.4	82.3	110.4	107	117.7	807.4	723.9	689.6	925.1	896.7	986.4	767.1	717.3	689.6	726.4	550.5	671.3	3	3	3	3
FALSE	High	Unambiguous	MAILQYVTESMAYMLSANMDQGFK	1xOxidation [M1]; 1xTMT6plex [K24]; 1xTMT6plex [N-Term]	1xOxidation [M1]; 1xTMT6plex [K24]; 1xTMT6plex [N-Term]	6.00932e-09	0	3.748	1	1	2	NP_059062	GeneID:11370 Acadvl	NP_059062	0	3216.59	24	1.168	0.22	0.417533	0.58637	92.2	107.8	7.65	10.58	3	3	104.9	91.4	92.9	108.5	91	111.2	214.4	186.9	190	222	186.2	227.5	203.7	185.2	190	174.3	114.3	154.8	2	2	2	2
FALSE	High	Unambiguous	MAIQTQQSK	1xTMT6plex [K9]; 1xTMT6plex [N-Term]	1xTMT6plex [K9]; 1xTMT6plex [N-Term]	5.60339e-06	0	2.401	1	1	2	NP_001103218	GeneID:53333 Tomm40	NP_001103218	0	1492.86	9	1.06	0.08	0.219737	0.404183	97.1	102.9	6.42	5.29	3	3	97.5	102.1	89.8	103.4	98.1	109.1	384.8	403	354.6	408	387.2	430.4	365.6	399.4	354.6	320.4	237.7	292.9	2	2	2	2
FALSE	High	Unambiguous	MLFLLGADGGCITR	1xCarbamidomethyl [C11]; 1xTMT6plex [N-Term]	1xCarbamidomethyl [C11]; 1xTMT6plex [N-Term]	1.32385e-09	0	4.046	1	1	4	NP_001153512	GeneID:227197 Ndufs1	NP_001153512	0	1752.93	14	0.813	-0.3	0.0539033	0.193525	110.3	89.7	7.95	13.8	3	3	105.3	123.5	113.4	93.3	72.2	92.3	466.2	546.4	502	412.7	319.7	408.3	443	541.4	502	324.1	196.3	277.9	4	4	4	4
FALSE	High	Unambiguous	MALVGLGVSHSVLK	1xTMT6plex [K14]; 1xTMT6plex [N-Term]	1xTMT6plex [K14]; 1xTMT6plex [N-Term]	1.03231e-09	0	4.095	1	1	7	NP_080175	GeneID:67003 Uqcrc2	NP_080175	0	1869.14	14	1.029	0.04	0.9805	0.990364	98.6	101.4	8.02	5.77	3	3	95.5	95.2	109.2	106.5	95.3	98.3	1039.8	1035.7	1188.9	1158.7	1037.6	1069.6	987.9	1026.2	1188.9	909.9	637	727.9	7	7	7	7
FALSE	High	Unambiguous	MANQFALYKPVTDLFLQLVDSGK	2xTMT6plex [K9; K23]; 1xTMT6plex [N-Term]	2xTMT6plex [K9; K23]; 1xTMT6plex [N-Term]	8.2987e-10	0	4.138	1	1	2	NP_082509	GeneID:72416 Lrpprc	NP_082509	0	3285.85	23	1.091	0.13	0.423667	0.591971	95.7	104.3	4.96	12.2	3	3	90.9	97.3	100.2	115.3	90.2	106.1	538.9	576.6	594.2	683.5	534.9	629.1	512	571.4	594.2	536.7	328.4	428.1	2	2	2	2
FALSE	High	Unambiguous	MANQFALYKPVTDLFLQLVDSGK	1xOxidation [M1]; 2xTMT6plex [K9; K23]; 1xTMT6plex [N-Term]	1xOxidation [M1]; 2xTMT6plex [K9; K23]; 1xTMT6plex [N-Term]	1.52015e-06	0	2.658	1	1	2	NP_082509	GeneID:72416 Lrpprc	NP_082509	0	3301.85	23	1.038	0.05	0.975758	0.98818	98.2	101.8	2.93	14.07	3	3	103	99.2	97.3	112.7	84.9	102.9	164.8	158.6	155.6	180.3	135.8	164.6	156.6	157.2	155.6	141.6	83.4	112	2	2	2	2
FALSE	High	Unambiguous	MANQFALYKPVTDLFLQLVDSGKVDEAR	2xTMT6plex [K9; K23]; 1xTMT6plex [N-Term]	2xTMT6plex [K9; K23]; 1xTMT6plex [N-Term]	1.82436e-11	0	4.89	1	1	4	NP_082509	GeneID:72416 Lrpprc	NP_082509	1	3856.13	28	0.944	-0.08	0.843675	0.906157	102.9	97.1	8.98	13.17	3	3	90.4	105.5	106.6	112	85.9	99.5	234.1	273.1	276.1	290.1	222.5	257.7	222.4	270.7	276.1	227.8	136.6	175.4	4	4	4	4
FALSE	High	Unambiguous	MAPDMFYCMK	1xCarbamidomethyl [C8]; 1xTMT6plex [K10]; 1xTMT6plex [N-Term]	1xCarbamidomethyl [C8]; 1xTMT6plex [K10]; 1xTMT6plex [N-Term]	0.000121792	0	1.794	1	1	3	NP_776291	GeneID:108682 Gpt2	NP_776291	0	1751.84	10	1.093	0.13	0.167142	0.345629	95.6	104.4	4.12	10.85	3	3	89.7	97.4	93.6	97.5	119.5	102.3	317.5	344.7	331.1	345	422.7	361.9	301.6	341.6	331.1	270.9	259.5	246.3	3	3	3	3
FALSE	High	Unambiguous	MASGSWRPFVTVAPLGSPLR	1xTMT6plex [N-Term]	1xTMT6plex [N-Term]	1.17097e-07	0	3.163	1	1	1	NP_082182	GeneID:219189 Vwa8	NP_082182	0	2358.3	20	1.046	0.06	0.507438	0.663447	97.8	102.2	9.29	23	3	3	97.1	115.9	102.2	108.2	69.7	106.8	91.6	109.4	96.4	102.1	65.8	100.8	87	108.4	96.4	80.2	40.4	68.6	1	1	1	1
FALSE	High	Unambiguous	MAVAAQEGDAHPLGALPVGTLINNVESEPGR	1xTMT6plex [N-Term]	1xTMT6plex [N-Term]	5.98411e-11	0	4.656	1	1	2	NP_079578	GeneID:27398 Mrpl2	NP_079578	0	3342.73	31	1.076	0.11	0.427276	0.594937	96.3	103.7	3.39	8.88	3	3	100.5	97.4	93.9	92.8	104.8	110.6	36.7	35.6	34.3	33.9	38.3	40.4	34.9	35.2	34.3	26.6	23.5	27.5	2	2	2	2
FALSE	High	Unambiguous	MALVGLGVSHSVLK	1xOxidation [M1]; 1xTMT6plex [K14]; 1xTMT6plex [N-Term]	1xOxidation [M1]; 1xTMT6plex [K14]; 1xTMT6plex [N-Term]	1.37751e-07	0	3.131	1	1	7	NP_080175	GeneID:67003 Uqcrc2	NP_080175	0	1885.13	14	0.961	-0.06	0.392058	0.567308	102	98	2.8	6.54	3	3	99.5	105.1	101.5	104.6	91.8	97.5	586.2	619.4	598.1	616.4	540.9	574.8	556.9	613.8	598.1	484	332.1	391.2	5	5	5	5
FALSE	High	Unambiguous	IYGQACATYESASLR	1xCarbamidomethyl [C6]; 1xTMT6plex [N-Term]	1xCarbamidomethyl [C6]; 1xTMT6plex [N-Term]	4.44077e-08	0	3.354	1	1	1	NP_031786	GeneID:12908 Crat	NP_031786	0	1918.95	15	0.965	-0.05	0.558748	0.703534	101.8	98.2	2.06	12.15	3	3	102.5	100	104.2	109	85.4	98.9	148.5	144.9	150.9	157.9	123.6	143.3	141.1	143.5	150.9	124	75.9	97.5	1	1	1	1
FALSE	High	Unambiguous	MLFLLGADGGCITR	1xCarbamidomethyl [C11]; 1xOxidation [M1]; 1xTMT6plex [N-Term]	1xCarbamidomethyl [C11]; 1xOxidation [M1]; 1xTMT6plex [N-Term]	6.81644e-07	0	2.816	1	1	5	NP_001153512	GeneID:227197 Ndufs1	NP_001153512	0	1768.93	14	0.79	-0.34	0.0377755	0.165367	111.8	88.2	5.98	11.83	3	3	107.6	121.1	113.3	89.4	74.6	94	294.1	331.3	309.8	244.6	203.9	257.1	279.5	328.3	309.8	192.1	125.2	175	5	5	5	5
FALSE	High	Unambiguous	MLFPTLLQTVFASYLGSR	1xOxidation [M1]; 1xTMT6plex [N-Term]	1xOxidation [M1]; 1xTMT6plex [N-Term]	8.98371e-06	0	2.308	1	1	2	NP_079736	GeneID:66271 Tmem126a	NP_079736	0	2289.25	18	0.912	-0.13	0.395464	0.570218	104.6	95.4	10.54	20.69	3	3	94.2	116.2	108.9	99.3	72	109.4	90.5	111.7	104.7	95.5	69.2	105.2	86	110.7	104.7	75	42.5	71.6	2	2	2	2
FALSE	High	Unambiguous	MVGVPAAFDMMLTGR	1xOxidation [M]; 1xTMT6plex [N-Term]	1xOxidation [M1; M10; M11]; 1xTMT6plex [N-Term]	1.69976e-06	0	2.636	1	1	29	NP_849209	GeneID:97212 Hadha	NP_849209	0	1840.93	15	1.059	0.08	0.284144	0.467226	97.2	102.8	8.15	3.39	3	3	104.9	95.9	89.2	101	107.3	101.6	899	821.9	764.5	865.3	919.5	870	854.2	814.4	764.5	679.5	564.5	592.1	18	18	18	18
FALSE	High	Unambiguous	MVGVPAAFDMMLTGR	1xTMT6plex [N-Term]	1xTMT6plex [N-Term]	1.799e-08	0	3.532	1	1	5	NP_849209	GeneID:97212 Hadha	NP_849209	0	1824.94	15	1.093	0.13	0.0432388	0.174718	95.6	104.4	1.16	4.61	3	3	93.2	95.4	94.4	103.2	102.5	111.3	488.3	499.8	494.5	540.3	537	582.8	463.9	495.2	494.5	424.3	329.7	396.6	5	5	5	5
FALSE	High	Unambiguous	MVFINNIALAQMK	1xOxidation [M1]; 1xTMT6plex [K13]; 1xTMT6plex [N-Term]	1xOxidation [M1]; 1xTMT6plex [K13]; 1xTMT6plex [N-Term]	5.08822e-06	0	2.42	1	1	1	NP_082509	GeneID:72416 Lrpprc	NP_082509	0	1967.12	13	0.993	-0.01	0.731099	0.833255	100.3	99.7	2.6	2.54	3	3	102.4	97.4	101.3	100.6	101.5	96.7	130.3	124	129	128.1	129.2	123.1	123.8	122.9	129	100.6	79.3	83.8	1	1	1	1
FALSE	High	Unambiguous	MVFINNIALAQMK	1xTMT6plex [K13]; 1xTMT6plex [N-Term]	1xTMT6plex [K13]; 1xTMT6plex [N-Term]	4.60141e-08	0	3.347	1	1	2	NP_082509	GeneID:72416 Lrpprc	NP_082509	0	1951.13	13	1.19	0.25	0.0840598	0.240258	91.3	108.7	5.49	9.3	3	3	98.1	89.5	89.2	118.3	106.6	98.3	214.1	195.3	194.5	258	232.4	214.5	203.4	193.5	194.5	202.6	142.7	146	2	2	2	2
FALSE	High	Unambiguous	MVFGACAGLIGQSASYPLDVVR	1xCarbamidomethyl [C6]; 1xTMT6plex [N-Term]	1xCarbamidomethyl [C6]; 1xTMT6plex [N-Term]	2.38549e-09	0	3.93	1	1	1	NP_001007571	GeneID:73095 Slc25a42	NP_001007571	0	2540.32	22	1.115	0.16	0.212139	0.395694	94.5	105.5	11	12.59	3	3	97.7	99.2	80.9	120.1	93.2	109	21.9	22.2	18.1	26.9	20.8	24.4	20.8	22	18.1	21.1	12.8	16.6	1	1	1	1
FALSE	High	Unambiguous	MVEGFFDR	1xTMT6plex [N-Term]	1xTMT6plex [N-Term]	0.000128116	0	1.784	1	1	4	NP_032159	GeneID:14661 Glud1	NP_032159	0	1229.62	8	1.004	0.01	0.636879	0.763991	99.8	100.2	0.38	4.21	3	3	98.9	99.5	99.6	99.9	105.3	96.9	394.5	396.9	397.3	398.6	420.1	386.7	374.8	393.3	397.3	313	257.9	263.2	3	3	3	3
FALSE	High	Unambiguous	MVCASTCYR	2xCarbamidomethyl [C3; C7]; 1xTMT6plex [N-Term]	2xCarbamidomethyl [C3; C7]; 1xTMT6plex [N-Term]	3.55374e-05	0	2.037	1	1	1	NP_076126	GeneID:71984 Sars2	NP_076126	0	1376.63	9	1.05	0.07	0.320503	0.500914	97.6	102.4	8.45	4.93	3	3	101.6	101.2	87.3	106.3	97.4	106.2	154.8	154.1	132.9	161.9	148.4	161.8	147.1	152.7	132.9	127.1	91.1	110.1	1	1	1	1
FALSE	High	Unambiguous	MVAQEGPTAFYK	1xTMT6plex [K12]; 1xTMT6plex [N-Term]	1xTMT6plex [K12]; 1xTMT6plex [N-Term]	1.22827e-06	0	2.7	1	1	2	NP_033490	GeneID:22229 Ucp3	NP_033490	0	1799.98	12	1.419	0.5	0.00093595	0.0712051	82.7	117.3	3.01	4.81	3	3	84.9	82	80	112.9	116.3	123.9	152.2	147	143.4	202.4	208.5	222.2	144.6	145.6	143.4	158.9	128	151.2	2	2	2	2
FALSE	High	Unambiguous	MVAGLDTIGLSK	1xTMT6plex [K12]; 1xTMT6plex [N-Term]	1xTMT6plex [K12]; 1xTMT6plex [N-Term]	2.64596e-08	0	3.456	1	1	4	NP_082509	GeneID:72416 Lrpprc	NP_082509	0	1662.99	12	1.12	0.16	0.0774346	0.231184	94.4	105.6	3.38	8.36	3	3	95.1	89.1	93.8	117.2	105	99.7	419.2	393	413.5	516.8	462.9	439.6	398.3	389.4	413.5	405.8	284.2	299.2	3	3	3	3
FALSE	High	Unambiguous	MVAAVACAK	1xCarbamidomethyl [C7]; 1xTMT6plex [K9]; 1xTMT6plex [N-Term]	1xCarbamidomethyl [C7]; 1xTMT6plex [K9]; 1xTMT6plex [N-Term]	2.0755e-05	0	2.143	1	1	3	NP_084302	GeneID:78038 Mccc2	NP_084302	0	1378.8	9	0.724	-0.47	0.019246	0.130507	116	84	9.35	7.04	3	3	117.2	122.1	101.7	93	84.8	81.2	445.4	463.8	386.5	353.5	322.4	308.4	423.1	459.6	386.5	277.6	197.9	209.9	3	3	3	3
FALSE	High	Unambiguous	MTPSGYTLDQCIQTGVDNPGHPFIK	1xCarbamidomethyl [C11]; 1xOxidation [M1]; 1xTMT6plex [K25]; 1xTMT6plex [N-Term]	1xCarbamidomethyl [C11]; 1xOxidation [M1]; 1xTMT6plex [K25]; 1xTMT6plex [N-Term]	1.48027e-09	0	4.024	1	1	12	NP_940807	GeneID:76722 Ckmt2	NP_940807	0	3250.63	25	0.86	-0.22	0.145089	0.320082	107.5	92.5	10.61	4.19	3	3	117.4	94.9	108.8	96.5	88.8	93.6	1022.3	826.5	947.8	840.2	773.1	815.2	971.3	818.9	947.8	659.8	474.6	554.8	12	12	12	12
FALSE	High	Unambiguous	MTPSGYTLDQCIQTGVDNPGHPFIK	1xCarbamidomethyl [C11]; 1xTMT6plex [K25]; 1xTMT6plex [N-Term]	1xCarbamidomethyl [C11]; 1xTMT6plex [K25]; 1xTMT6plex [N-Term]	1.38695e-11	0	4.944	1	1	17	NP_940807	GeneID:76722 Ckmt2	NP_940807	0	3234.63	25	1.041	0.06	0.993171	0.997225	98	102	7.02	9.38	3	3	106.4	92.5	100.9	105.1	89.2	105.8	1421.6	1235.6	1348.3	1403.6	1191.5	1413.4	1350.7	1224.4	1348.3	1102.2	731.5	961.9	17	17	17	17
FALSE	High	Unambiguous	MTLSDPSEMDELMSEEAYEK	1xTMT6plex [K20]; 1xTMT6plex [N-Term]	1xTMT6plex [K20]; 1xTMT6plex [N-Term]	2.78375e-08	0	3.446	1	1	4	NP_080848	GeneID:68133 Gcsh	NP_080848	0	2793.29	20	0.995	-0.01	0.894631	0.937119	100.3	99.7	9.4	9.04	3	3	99.6	110.4	91.6	108.6	99.1	90.7	115.6	128.1	106.3	126.1	115	105.2	109.8	127	106.3	99	70.6	71.6	3	3	3	3
FALSE	High	Unambiguous	MTIAGTTDTPTDVTHHPIPSEEDINFILNEVR	1xTMT6plex [N-Term]	1xTMT6plex [N-Term]	1.38986e-10	0	4.49	1	1	10	NP_001139292	GeneID:14571 Gpd2	NP_001139292	0	3792.9	32	1.584	0.66	0.118634	0.286995	77.4	122.6	6.87	25.61	3	3	79.4	84.8	73.9	87.5	148.7	125.8	272.1	290.4	253.1	299.9	509.5	431	258.5	287.8	253.1	235.5	312.8	293.3	9	9	9	9
FALSE	High	Unambiguous	MVGVPAAFDMMLTGR	2xOxidation [M10; M]; 1xTMT6plex [N-Term]	2xOxidation [M1; M10; M11]; 1xTMT6plex [N-Term]	2.8672e-06	0	2.533	1	1	5	NP_849209	GeneID:97212 Hadha	NP_849209	0	1856.93	15	1.089	0.12	0.401431	0.574854	95.8	104.2	6.37	8.84	3	3	91.5	103.7	95.6	104.1	93.5	111.6	245.9	278.5	257	279.8	251.2	299.9	233.6	276	257	219.7	154.2	204.1	5	5	5	5
FALSE	High	Unambiguous	MTFALCCYSLTFMR	2xCarbamidomethyl [C6; C7]; 1xTMT6plex [N-Term]	2xCarbamidomethyl [C6; C7]; 1xTMT6plex [N-Term]	1.21817e-05	0	2.248	1	1	2	NP_061289	GeneID:55951 Mpc1	NP_061289	0	2029.96	14	1.077	0.11	0.362387	0.540059	96.3	103.7	8.87	9.95	3	3	87	97	103.9	114.1	93.4	104.5	85.2	95.1	101.8	111.8	91.5	102.4	81	94.2	101.8	87.8	56.2	69.7	2	2	2	2
FALSE	High	Unambiguous	MTEQPMMCAYCVTEPSAGSDVAAIK	2xCarbamidomethyl [C8; C11]; 1xTMT6plex [K25]; 1xTMT6plex [N-Term]	2xCarbamidomethyl [C8; C11]; 1xTMT6plex [K25]; 1xTMT6plex [N-Term]	2.51719e-10	0	4.373	1	1	4	NP_031408	GeneID:11364 Acadm	NP_031408	0	3205.51	25	0.891	-0.17	0.107599	0.272802	105.8	94.2	6.57	2.93	3	3	111.7	105.4	97.9	98.2	93	93.9	359.8	339.5	315.4	316.5	299.7	302.5	341.9	336.4	315.4	248.5	184	205.9	4	4	4	4
FALSE	High	Unambiguous	MTDSFTEQADQVTADVGK	1xTMT6plex [K18]; 1xTMT6plex [N-Term]	1xTMT6plex [K18]; 1xTMT6plex [N-Term]	0.000218984	0	1.678	1	1	1	NP_077198	GeneID:110391 Qdpr	NP_077198	0	2401.2	18
FALSE	High	Unambiguous	MTAMDNASK	1xOxidation [M]; 1xTMT6plex [K9]; 1xTMT6plex [N-Term]	1xOxidation [M1; M4]; 1xTMT6plex [K9]; 1xTMT6plex [N-Term]	0.000820161	0	1.415	1	2	29	NP_065640	GeneID:11949 Atp5c1	NP_001106209; NP_065640	0	1442.74	9	1.124	0.17	0.247157	0.432492	94.2	105.8	2.42	8.04	3	3	94.4	95.1	98.8	106.9	94.4	110.3	1615.8	1627.7	1689.8	1829	1615.8	1887.3	1535.2	1612.9	1689.8	1436.2	992	1284.4	24	24	24	24
FALSE	High	Unambiguous	MTAMDNASK	1xTMT6plex [K9]; 1xTMT6plex [N-Term]	1xTMT6plex [K9]; 1xTMT6plex [N-Term]	1.22205e-06	0	2.701	1	2	12	NP_065640	GeneID:11949 Atp5c1	NP_001106209; NP_065640	0	1426.74	9	1.159	0.21	0.627521	0.7573	92.6	107.4	13.45	12.11	3	3	88.9	90.7	112.4	113.7	89.2	105.1	1213.6	1238.6	1535.1	1553	1218.4	1435.9	1153	1227.4	1535.1	1219.5	748	977.2	12	12	12	12
FALSE	High	Unambiguous	MTAFIVER	1xTMT6plex [N-Term]	1xTMT6plex [N-Term]	9.94588e-05	0	1.834	1	1	2	NP_766266	GeneID:229211 Acad9	NP_766266	0	1195.67	8	1.275	0.35	0.282115	0.465137	87.9	112.1	20.87	1.97	3	3	77.3	85.5	114	109	105.3	109	230	254.3	339.1	324.2	313.4	324.4	218.5	252	339.1	254.6	192.4	220.8	2	2	2	2
FALSE	High	Unambiguous	MTADGRLPADQRR	1xTMT6plex [N-Term]	1xTMT6plex [N-Term]	0.00102022	0	1.371	1	1	2	NP_077173	GeneID:67863 Slc25a11	NP_077173	2	1715.92	13	1.441	0.53	0.00207148	0.0755822	81.9	118.1	6.1	5.26	3	3	80.1	81.1	89.3	110.2	122.5	116.8	106.4	107.7	118.7	146.5	162.7	155.2	101.1	106.7	118.7	115	99.9	105.6	2	2	2	2
FALSE	High	Unambiguous	MTADGRLPADQR	1xTMT6plex [N-Term]	1xTMT6plex [N-Term]	0.000121177	0	1.795	1	1	3	NP_077173	GeneID:67863 Slc25a11	NP_077173	1	1559.82	12	0.825	-0.28	0.0708681	0.22166	109.6	90.4	1	11.81	3	3	113.1	112.5	110.9	92.8	94.7	75.9	259	257.8	254.1	212.7	217	173.8	246.1	255.4	254.1	167	133.2	118.3	3	3	3	3
FALSE	High	Unambiguous	MSSVFEDQNAATHLIR	1xTMT6plex [N-Term]	1xTMT6plex [N-Term]	2.6841e-06	0	2.546	1	3	3	NP_001091701	GeneID:381511 Pdp1	NP_001028625; NP_001091700; NP_001091701	0	2048.04	16	1.029	0.04	0.253368	0.437818	98.6	101.4	7.26	11.81	3	3	100.1	96.5	86.8	99.3	97.4	119.9	211.7	204	183.6	209.9	206.1	253.5	201.1	202.2	183.6	164.8	126.5	172.5	2	2	2	2
FALSE	High	Unambiguous	MSQYLENMK	1xTMT6plex [K9]; 1xTMT6plex [N-Term]	1xTMT6plex [K9]; 1xTMT6plex [N-Term]	1.42572e-05	0	2.217	1	1	3	NP_084063	GeneID:109754 Cyb5r3	NP_084063	0	1601.84	9	1.051	0.07	0.348887	0.527388	97.5	102.5	10	13.82	3	3	83.7	99	100.9	104	91.7	120.7	265.9	314.7	320.7	330.6	291.2	383.5	252.6	311.8	320.7	259.6	178.8	261	3	3	3	3
FALSE	High	Unambiguous	MSQYLDSLK	1xTMT6plex [K9]; 1xTMT6plex [N-Term]	1xTMT6plex [K9]; 1xTMT6plex [N-Term]	2.87178e-05	0	2.079	1	1	7	NP_082333	GeneID:72017 Cyb5r1	NP_082333	0	1542.86	9	1.039	0.06	0.741954	0.841395	98.1	101.9	4.47	11.6	3	3	93.5	100	101.9	112	88.8	103.9	948	1013.5	1033.4	1135.4	900.1	1053	900.7	1004.3	1033.4	891.6	552.6	716.6	7	7	7	7
FALSE	High	Unambiguous	MSPLSIVTVLVDKIDMCK	1xCarbamidomethyl [C17]; 2xTMT6plex [K13; K18]; 1xTMT6plex [N-Term]	1xCarbamidomethyl [C17]; 2xTMT6plex [K13; K18]; 1xTMT6plex [N-Term]	1.11496e-11	0	4.987	1	1	1	NP_062710	GeneID:56360 Acot9	NP_062710	1	2736.57	18	1.032	0.05	0.994239	0.997441	98.4	101.6	10.06	2.23	3	3	91.7	97.4	111.3	97.4	100.5	101.7	220.2	233.7	267.2	233.8	241.2	244.2	209.2	231.6	267.2	183.6	148.1	166.2	1	1	1	1
FALSE	High	Unambiguous	MSPLSIVTVLVDK	1xTMT6plex [K13]; 1xTMT6plex [N-Term]	1xTMT6plex [K13]; 1xTMT6plex [N-Term]	3.23867e-06	0	2.509	1	1	4	NP_062710	GeneID:56360 Acot9	NP_062710	0	1860.13	13	1.259	0.33	0.013164	0.120218	88.6	111.4	5.34	5.25	3	3	96.3	87	89.2	102.6	112.2	112.7	254.6	230.2	235.8	271.3	296.8	298.1	241.9	228.1	235.8	213	182.2	202.9	4	4	4	4
FALSE	High	Unambiguous	MSLDAIER	1xTMT6plex [N-Term]	1xTMT6plex [N-Term]	0.000195947	0	1.7	1	1	6	NP_034078	GeneID:12895 Cpt1b	NP_034078	0	1163.63	8	1.101	0.14	0.0358318	0.16195	95.2	104.8	2.39	3.69	3	3	98.3	94.9	93.9	100.3	104.6	108	403	389.2	385.1	411.3	428.7	442.9	382.9	385.7	385.1	323	263.2	301.4	4	4	4	4
FALSE	High	Unambiguous	MSGLVFFPR	1xTMT6plex [N-Term]	1xTMT6plex [N-Term]	0.000655362	0	1.46	1	2	1	NP_001165607	GeneID:208194 Exog	NP_001165607; NP_766044	0	1282.72	9	0.849	-0.24	0.368685	0.545963	108.2	91.8	11.91	18.23	3	3	91.8	113	114.3	95.9	75.5	109.4	138.1	170.1	172.1	144.4	113.7	164.7	131.2	168.6	172.1	113.4	69.8	112.1	1	1	1	1
FALSE	High	Unambiguous	MTEQPMMCAYCVTEPSAGSDVAAIK	2xCarbamidomethyl [C8; C11]; 1xOxidation [M]; 1xTMT6plex [K25]; 1xTMT6plex [N-Term]	2xCarbamidomethyl [C8; C11]; 1xOxidation [M1; M6]; 1xTMT6plex [K25]; 1xTMT6plex [N-Term]	7.45955e-10	0	4.159	1	1	4	NP_031408	GeneID:11364 Acadm	NP_031408	0	3221.51	25	0.951	-0.07	0.207515	0.390708	102.5	97.5	4.33	2.83	3	3	103.1	106.3	97.6	98.1	100.2	94.7	279.8	288.6	264.8	266.2	271.9	257	265.8	285.9	264.8	209	166.9	174.9	4	4	4	4
FALSE	High	Unambiguous	MSGDWELEVNGTEAK	1xOxidation [M1]; 1xTMT6plex [K15]; 1xTMT6plex [N-Term]	1xOxidation [M1]; 1xTMT6plex [K15]; 1xTMT6plex [N-Term]	1.63509e-05	0	2.19	1	1	3	NP_031599	GeneID:12261 C1qbp	NP_031599	0	2140.06	15	1.05	0.07	0.16117	0.338082	97.6	102.4	4.99	8.2	3	3	98.9	96.4	89.7	98.9	114.8	101.2	147.9	144.2	134.2	147.9	171.7	151.3	140.6	142.8	134.2	116.1	105.4	103	2	2	2	2
FALSE	High	Unambiguous	MVLAAAGGVEHQQLLDLAQK	1xTMT6plex [K20]; 1xTMT6plex [N-Term]	1xTMT6plex [K20]; 1xTMT6plex [N-Term]	1.10138e-12	0	5.443	1	1	43	NP_079683	GeneID:22273 Uqcrc1	NP_079683	0	2550.45	20	0.925	-0.11	0.190944	0.372362	103.9	96.1	8.14	3.59	3	3	96.2	104.1	113.2	96.3	91.7	98.4	5259.2	5689.9	6188.2	5261.8	5013.3	5380.8	4996.8	5638.1	6188.2	4131.8	3077.8	3661.9	39	39	39	39
FALSE	High	Unambiguous	MVLAGVGVEHEHLVECAR	1xCarbamidomethyl [C16]; 1xTMT6plex [N-Term]	1xCarbamidomethyl [C16]; 1xTMT6plex [N-Term]	3.16985e-09	0	3.874	1	1	1	NP_775272	GeneID:66865 Pmpca	NP_775272	0	2235.16	18	1.373	0.46	0.0220068	0.13619	84.3	115.7	9.92	9.51	3	3	95	83.9	78.2	103	115.2	124.7	21.5	19	17.7	23.3	26.1	28.2	20.4	18.8	17.7	18.3	16	19.2	1	1	1	1
FALSE	High	Unambiguous	NALGNVFVSELLEALAQLR	1xTMT6plex [N-Term]	1xTMT6plex [N-Term]	8.17328e-10	0	4.141	1	1	1	NP_081004	GeneID:52430 Echdc2	NP_081004	0	2286.3	19	0.869	-0.2	0.462879	0.625282	107	93	3.14	14.27	3	3	102.4	100.6	106.9	112.6	89	88.4	16.7	16.4	17.4	18.3	14.5	14.4	15.8	16.2	17.4	14.4	8.9	9.8	1	1	1	1
FALSE	High	Unambiguous	NALANPLYCPDYR	1xCarbamidomethyl [C9]; 1xTMT6plex [N-Term]	1xCarbamidomethyl [C9]; 1xTMT6plex [N-Term]	2.09493e-08	0	3.502	1	1	8	NP_080175	GeneID:67003 Uqcrc2	NP_080175	0	1795.9	13	0.949	-0.08	0.410539	0.581365	102.6	97.4	8.65	19.97	3	3	95.4	110.3	112	105.2	72.4	104.7	537.5	621.7	631.4	593.1	408	589.8	510.7	616	631.4	465.7	250.5	401.4	7	7	7	7
FALSE	High	Unambiguous	NAGVEGSLIVEK	1xTMT6plex [K12]; 1xTMT6plex [N-Term]	1xTMT6plex [K12]; 1xTMT6plex [N-Term]	4.14844e-09	0	3.821	1	1	7	NP_034607	GeneID:15510 Hspd1	NP_034607	0	1673.98	12	0.998	0	0.52483	0.677523	100.1	99.9	7.52	15.57	3	3	95.2	110.7	104.5	104.3	79.2	106.2	320.3	372.4	351.5	350.8	266.6	357.4	304.4	369	351.5	275.5	163.7	243.2	4	4	4	4
FALSE	High	Unambiguous	NAGCAVSLR	1xCarbamidomethyl [C4]; 1xTMT6plex [N-Term]	1xCarbamidomethyl [C4]; 1xTMT6plex [N-Term]	0.000520604	0	1.506	1	1	2	NP_079568	GeneID:24071 Synj2bp	NP_079568	0	1176.64	9	0.997	0	0.546596	0.694052	100.2	99.8	9.03	12.12	3	3	93.4	111.9	103.2	104.9	83.6	102.9	252.7	302.9	279.4	284	226.2	278.5	240.1	300.2	279.4	223	138.9	189.5	2	2	2	2
FALSE	High	Unambiguous	NAFGAPLTK	1xTMT6plex [K9]; 1xTMT6plex [N-Term]	1xTMT6plex [K9]; 1xTMT6plex [N-Term]	1.57004e-05	0	2.198	1	1	4	NP_031409	GeneID:11409 Acads	NP_031409	0	1376.83	9	0.709	-0.5	0.122069	0.290058	117	83	1.52	22.33	3	3	116.1	113.8	117.2	104	66.5	82.3	742.6	727.7	749.7	665.1	425.5	526.3	705.5	721.1	749.7	522.3	261.2	358.2	4	4	4	4
FALSE	High	Unambiguous	NAEIAQQLR	1xTMT6plex [N-Term]	1xTMT6plex [N-Term]	0.000153718	0	1.748	1	1	2	NP_081212	GeneID:69089 Oxa1l	NP_081212	0	1271.73	9	1.143	0.19	0.348116	0.526628	93.3	106.7	5.67	12.81	3	3	88.9	98.9	97.3	114.2	89.5	111.2	127.6	142	139.6	163.9	128.5	159.6	121.2	140.7	139.6	128.7	78.9	108.6	2	2	2	2
FALSE	High	Unambiguous	NACGSDYDFDVFVVR	1xCarbamidomethyl [C3]; 1xTMT6plex [N-Term]	1xCarbamidomethyl [C3]; 1xTMT6plex [N-Term]	6.90658e-08	0	3.267	1	1	8	NP_598427	GeneID:17995 Ndufv1	NP_598427	0	1992.93	15	0.714	-0.49	0.0284302	0.150405	116.7	83.3	9.49	13.94	3	3	105.2	126.5	121.7	87	69.1	90.4	664.4	799	768.7	549.1	436.2	570.9	631.3	791.7	768.7	431.2	267.8	388.5	8	8	8	8
FALSE	High	Unambiguous	NAAGNFYINDK	1xTMT6plex [K11]; 1xTMT6plex [N-Term]	1xTMT6plex [K11]; 1xTMT6plex [N-Term]	5.91327e-07	0	2.844	1	1	3	NP_780647	GeneID:212647 Aldh4a1	NP_780647	0	1684.91	11	0.615	-0.7	0.0202998	0.13224	123.9	76.1	10.6	17.14	3	3	110.6	136.8	124.2	89.1	63	76.3	680.9	842.5	764.9	548.7	388	470.2	646.9	834.9	764.9	430.9	238.2	320	3	3	3	3
FALSE	High	Unambiguous	NAAAASAPGADK	1xTMT6plex [K12]; 1xTMT6plex [N-Term]	1xTMT6plex [K12]; 1xTMT6plex [N-Term]	6.04668e-06	0	2.386	1	1	3	NP_081020	GeneID:68499 Mrpl53	NP_081020	0	1501.84	12	1.139	0.19	0.410317	0.58119	93.5	106.5	9.91	8.58	3	3	88.6	93.9	107.2	110.1	93.4	106.9	197.8	209.7	239.3	245.8	208.5	238.8	187.9	207.8	239.3	193	128	162.5	3	3	3	3
FALSE	High	Unambiguous	MYTSCVEK	1xCarbamidomethyl [C5]; 1xTMT6plex [K8]; 1xTMT6plex [N-Term]	1xCarbamidomethyl [C5]; 1xTMT6plex [K8]; 1xTMT6plex [N-Term]	4.03422e-05	0	2.012	1	1	1	NP_061376	GeneID:56046 Uqcc1	NP_061376	0	1475.76	8	1.525	0.61	0.0785073	0.232862	79.2	120.8	8.95	17.88	3	3	91.3	82.6	76.4	125.9	92.7	131.2	60.9	55.1	51	84.1	61.9	87.6	57.9	54.6	51	66	38	59.6	1	1	1	1
FALSE	High	Unambiguous	MYKEEGLNAFYK	1xOxidation [M1]; 2xTMT6plex [K3; K12]; 1xTMT6plex [N-Term]	1xOxidation [M1]; 2xTMT6plex [K3; K12]; 1xTMT6plex [N-Term]	8.5003e-05	0	1.865	1	1	10	NP_598429	GeneID:18674 Slc25a3	NP_598429	1	2196.2	12	0.865	-0.21	0.0398597	0.169068	107.2	92.8	7.57	6.72	3	3	100.7	108.8	117.2	94.2	84.1	95.1	1521.8	1644.7	1770.9	1423.4	1270.5	1437.2	1445.9	1629.7	1770.9	1117.7	780	978.1	9	9	9	9
FALSE	High	Unambiguous	MYKEEGLNAFYK	2xTMT6plex [K3; K12]; 1xTMT6plex [N-Term]	2xTMT6plex [K3; K12]; 1xTMT6plex [N-Term]	2.04672e-07	0	3.053	1	1	11	NP_598429	GeneID:18674 Slc25a3	NP_598429	1	2180.2	12	0.886	-0.17	0.135142	0.307397	106	94	11.66	5.47	3	3	96.9	104.9	121.5	96.9	86.9	92.9	2145.2	2322.1	2690.7	2146.2	1924.2	2058	2038.2	2301	2690.7	1685.3	1181.3	1400.6	11	11	11	11
FALSE	High	Unambiguous	MYHGIQDYDPNSPR	1xTMT6plex [N-Term]	1xTMT6plex [N-Term]	4.13784e-05	0	2.007	1	1	1	NP_034856	GeneID:16922 Phyh	NP_034856	0	1921.91	14	1.212	0.28	0.260251	0.445555	90.4	109.6	7.73	15.32	3	3	85.2	93	99.5	89	120.7	112.6	36.6	39.9	42.7	38.2	51.8	48.3	34.7	39.5	42.7	30	31.8	32.9	1	1	1	1
FALSE	High	Unambiguous	MYDLVAGSQCLK	1xCarbamidomethyl [C10]; 1xOxidation [M1]; 1xTMT6plex [K12]; 1xTMT6plex [N-Term]	1xCarbamidomethyl [C10]; 1xOxidation [M1]; 1xTMT6plex [K12]; 1xTMT6plex [N-Term]	1.76124e-06	0	2.629	1	1	3	NP_001139292	GeneID:14571 Gpd2	NP_001139292	0	1858.98	12	1.145	0.19	0.0838533	0.240074	93.3	106.7	3.87	11.63	3	3	86.5	93.5	90.4	101.6	103.4	124.6	261.2	282.3	272.8	306.8	312.3	376.2	248.2	279.7	272.8	240.9	191.7	256	3	3	3	3
FALSE	High	Unambiguous	MVLAAAGGVEHQQLLDLAQK	1xOxidation [M1]; 1xTMT6plex [K20]; 1xTMT6plex [N-Term]	1xOxidation [M1]; 1xTMT6plex [K20]; 1xTMT6plex [N-Term]	3.74007e-10	0	4.295	1	1	24	NP_079683	GeneID:22273 Uqcrc1	NP_079683	0	2566.44	20	1.027	0.04	0.658134	0.779958	98.7	101.3	8.41	11.09	3	3	88.4	103.2	102.2	89.6	104.9	111.7	2385.8	2783.2	2756.3	2416.6	2830.3	3012.7	2266.7	2757.8	2756.3	1897.6	1737.6	2050.3	23	23	23	23
FALSE	High	Unambiguous	MYDLVAGSQCLK	1xCarbamidomethyl [C10]; 1xTMT6plex [K12]; 1xTMT6plex [N-Term]	1xCarbamidomethyl [C10]; 1xTMT6plex [K12]; 1xTMT6plex [N-Term]	2.09493e-08	0	3.502	1	1	3	NP_001139292	GeneID:14571 Gpd2	NP_001139292	0	1842.99	12	1.378	0.46	0.0365362	0.162927	84.1	115.9	4.07	14.44	3	3	81.5	84.8	78.1	105.4	112.3	137.9	408.6	425	391.8	528.5	562.9	691.4	388.2	421.2	391.8	415	345.6	470.5	3	3	3	3
FALSE	High	Unambiguous	MWNPKEPCDWAQQYR	1xCarbamidomethyl [C8]; 1xTMT6plex [K5]; 1xTMT6plex [N-Term]	1xCarbamidomethyl [C8]; 1xTMT6plex [K5]; 1xTMT6plex [N-Term]	3.88803e-06	0	2.473	1	1	2	NP_659050	GeneID:70209 Tmem143	NP_659050	1	2467.21	15	0.713	-0.49	0.0935319	0.254016	116.8	83.2	15.94	13.05	3	3	93	122.4	126.1	96.8	74.4	87.3	130.9	172.3	177.5	136.3	104.7	122.8	124.3	170.7	177.5	107	64.3	83.6	2	2	2	2
FALSE	High	Unambiguous	MWITNGGK	1xTMT6plex [K8]; 1xTMT6plex [N-Term]	1xTMT6plex [K8]; 1xTMT6plex [N-Term]	6.14545e-05	0	1.929	1	1	4	NP_031408	GeneID:11364 Acadm	NP_031408	0	1364.78	8	0.943	-0.08	0.301317	0.483003	102.9	97.1	6.97	11.51	3	3	112.9	101.7	99.2	106	84.1	96	672.6	605.9	591.1	631.5	500.9	571.6	639	600.4	591.1	495.9	307.5	389	3	3	3	3
FALSE	High	Unambiguous	MWDDLPEVVR	1xTMT6plex [N-Term]	1xTMT6plex [N-Term]	1.98285e-05	0	2.152	1	1	3	NP_780386	GeneID:71911 Bdh1	NP_780386	0	1488.77	10	0.618	-0.7	0.0181738	0.128738	123.6	76.4	13.57	13.15	3	3	126.4	102.8	134.4	89.5	78.1	68.8	478.2	388.7	508.3	338.5	295.3	260.2	454.3	385.2	508.3	265.8	181.3	177.1	3	3	3	3
FALSE	High	Unambiguous	MVVPSMANQVIDR	1xTMT6plex [N-Term]	1xTMT6plex [N-Term]	2.64354e-06	0	2.549	1	1	2	NP_848914	GeneID:338350 Acad12	NP_848914	0	1688.9	13	1.081	0.11	0.105256	0.26943	96.1	103.9	8.61	7.05	3	3	95.4	100	84.3	101.8	115.4	103.1	121	126.8	107	129.1	146.4	130.8	114.9	125.7	107	101.4	89.9	89	2	2	2	2
FALSE	High	Unambiguous	MVPPVQVSPLIK	1xOxidation [M1]; 1xTMT6plex [K12]; 1xTMT6plex [N-Term]	1xOxidation [M1]; 1xTMT6plex [K12]; 1xTMT6plex [N-Term]	5.38645e-05	0	1.955	1	1	6	NP_031533	GeneID:11958 Atp5k	NP_031533	0	1782.1	12	1.125	0.17	0.277938	0.461737	94.1	105.9	7.76	7.3	3	3	91.2	92.6	104.8	104.1	96.1	111.2	280.5	284.6	322.2	320.3	295.5	342.1	266.5	282	322.2	251.5	181.4	232.8	4	4	4	4
FALSE	High	Unambiguous	MVPPVQVSPLIK	1xTMT6plex [K12]; 1xTMT6plex [N-Term]	1xTMT6plex [K12]; 1xTMT6plex [N-Term]	5.99163e-05	0	1.934	1	1	4	NP_031533	GeneID:11958 Atp5k	NP_031533	0	1766.1	12	1.237	0.31	0.623728	0.755182	89.4	110.6	35.01	38.41	3	3	78.9	68.2	128.4	154	73	97.6	235.1	203.2	382.8	459	217.5	290.8	223.4	201.3	382.8	360.4	133.5	197.9	3	3	3	3
FALSE	High	Unambiguous	MVNSNLASVEELKEIDVEVRK	2xTMT6plex [K13; K21]; 1xTMT6plex [N-Term]	2xTMT6plex [K13; K21]; 1xTMT6plex [N-Term]	1.51063e-09	0	4.02	1	1	1	NP_032836	GeneID:18597 Pdha1	NP_032836	2	3089.75	21	0.556	-0.85	0.133633	0.305494	128.5	71.5	33.28	19.46	3	3	81.4	127.9	164.1	91.9	63.5	71.2	84.4	132.6	170.1	95.3	65.8	73.8	80.2	131.4	170.1	74.8	40.4	50.2	1	1	1	1
FALSE	High	Unambiguous	MVNSNLASVEELKEIDVEVR	1xTMT6plex [K13]; 1xTMT6plex [N-Term]	1xTMT6plex [K13]; 1xTMT6plex [N-Term]	4.26625e-15	0	6.537	1	1	7	NP_032836	GeneID:18597 Pdha1	NP_032836	1	2732.49	20	0.568	-0.82	0.150011	0.326239	127.5	72.5	33.03	21.63	3	3	79.3	131.8	159.8	93.6	60.7	74.9	530.2	880.6	1067.7	625.5	405.4	500.5	503.7	872.6	1067.7	491.2	248.9	340.6	7	7	7	7
FALSE	High	Unambiguous	MVNSNLASVEELK	1xOxidation [M1]; 1xTMT6plex [K13]; 1xTMT6plex [N-Term]	1xOxidation [M1]; 1xTMT6plex [K13]; 1xTMT6plex [N-Term]	2.62474e-07	0	3.004	1	1	7	NP_032836	GeneID:18597 Pdha1	NP_032836	0	1908.05	13	1.02	0.03	0.730083	0.832841	99	101	2.34	5.25	3	3	96.7	101.2	100.1	105.1	94.8	102	497.5	520.4	514.8	540.9	487.8	524.9	472.6	515.7	514.8	424.7	299.5	357.2	6	6	6	6
FALSE	High	Unambiguous	MVNSNLASVEELK	1xTMT6plex [K13]; 1xTMT6plex [N-Term]	1xTMT6plex [K13]; 1xTMT6plex [N-Term]	7.63525e-11	0	4.608	1	1	10	NP_032836	GeneID:18597 Pdha1	NP_032836	0	1892.06	13	1.065	0.09	0.155927	0.333328	96.9	103.1	3.15	7.53	3	3	96.7	97.5	91.9	113.2	97.8	102.9	1593.4	1606.3	1514.8	1866	1610.9	1696.4	1513.8	1591.7	1514.8	1465.3	989	1154.5	10	10	10	10
FALSE	High	Unambiguous	MVLVDLPGVINTVTSGMAPDTK	1xOxidation [M17]; 1xTMT6plex [K22]; 1xTMT6plex [N-Term]	1xOxidation [M1; M17]; 1xTMT6plex [K22]; 1xTMT6plex [N-Term]	3.38312e-07	0	2.954	1	2	2	NP_598513	GeneID:74143 Opa1	NP_001186106; NP_598513	0	2732.5	22	1.229	0.3	0.0724932	0.224498	89.7	110.3	7.42	11.14	3	3	97.9	85.6	87.1	99.1	123.2	107.1	83.2	72.8	74.1	84.3	104.7	91.1	79.1	72.1	74.1	66.2	64.3	62	2	2	2	2
FALSE	High	Unambiguous	MVLVDLPGVINTVTSGMAPDTK	1xTMT6plex [K22]; 1xTMT6plex [N-Term]	1xTMT6plex [K22]; 1xTMT6plex [N-Term]	3.05277e-10	0	4.335	1	2	6	NP_598513	GeneID:74143 Opa1	NP_001186106; NP_598513	0	2716.5	22	1.137	0.18	0.0978458	0.260048	93.6	106.4	10.11	1.54	3	3	95.6	97.9	80.9	106.8	110.1	108.7	375.4	384.2	317.4	419.2	432.3	426.7	356.6	380.7	317.4	329.2	265.4	290.4	6	6	6	6
FALSE	High	Unambiguous	MVLDWCYGR	1xCarbamidomethyl [C6]; 1xTMT6plex [N-Term]	1xCarbamidomethyl [C6]; 1xTMT6plex [N-Term]	0.000215691	0	1.681	1	1	1	NP_001157215	GeneID:270151 Nlrx1	NP_001157215	0	1428.7	9	1.089	0.12	0.336207	0.516008	95.7	104.3	5.04	7.02	3	3	95	102.8	93.8	109.6	103.5	95.3	228.4	247	225.3	263.5	248.7	228.9	217	244.8	225.3	206.9	152.7	155.8	1	1	1	1
FALSE	High	Unambiguous	MVLDSILTTHER	1xTMT6plex [N-Term]	1xTMT6plex [N-Term]	6.89971e-06	0	2.36	1	1	3	NP_942128	GeneID:52443 Mrpl48	NP_942128	0	1643.9	12	1.001	0	0.430249	0.597007	100	100	5.48	6.38	3	3	101.3	91.7	100.6	96.5	109.3	100.7	151.6	137.2	150.5	144.4	163.5	150.6	144	135.9	150.5	113.4	100.4	102.5	2	2	2	2
FALSE	High	Unambiguous	MWPLAFGSGVGLGMAYSNCQHDFQAPYLLHGK	1xCarbamidomethyl [C19]; 1xTMT6plex [K32]; 1xTMT6plex [N-Term]	1xCarbamidomethyl [C19]; 1xTMT6plex [K32]; 1xTMT6plex [N-Term]	1.13405e-15	0	6.798	1	1	1	NP_001156478	GeneID:433771 Minos1	NP_001156478	0	4010.99	32	1.664	0.73	0.0942323	0.254791	75.1	124.9	27.99	34.73	3	3	95.4	66.9	55.9	93.3	177.3	111.3	53.9	37.8	31.6	52.7	100.2	62.9	51.2	37.5	31.6	41.4	61.5	42.8	1	1	1	1
FALSE	High	Unambiguous	MSGDWELEVNGTEAK	1xTMT6plex [K15]; 1xTMT6plex [N-Term]	1xTMT6plex [K15]; 1xTMT6plex [N-Term]	1.61708e-08	0	3.553	1	1	9	NP_031599	GeneID:12261 C1qbp	NP_031599	0	2124.07	15	1.078	0.11	0.0356613	0.16195	96.3	103.7	3.46	2.38	3	3	98.1	97.7	92.1	101.2	105.3	105.6	887.8	884.5	834.1	916.1	953.4	956.3	843.5	876.4	834.1	719.4	585.3	650.8	8	8	8	8
FALSE	High	Unambiguous	MSEMCEVLVYDSWEAEDPTK	1xCarbamidomethyl [C5]; 1xOxidation [M]; 1xTMT6plex [K20]; 1xTMT6plex [N-Term]	1xCarbamidomethyl [C5]; 1xOxidation [M1; M4]; 1xTMT6plex [K20]; 1xTMT6plex [N-Term]	1.05257e-07	0	3.184	1	1	8	NP_077159	GeneID:67273 Ndufa10	NP_077159	0	2893.33	20	0.788	-0.34	0.0705552	0.221104	111.9	88.1	7.2	12.43	3	3	105.5	119.7	106.4	82.3	83.8	102.3	42.4	48.1	42.8	33.1	33.7	41.1	40.3	47.7	42.8	26	20.7	28	2	2	2	2
FALSE	High	Unambiguous	MSEMCEVLVYDSWEAEDPTK	1xCarbamidomethyl [C5]; 1xTMT6plex [K20]; 1xTMT6plex [N-Term]	1xCarbamidomethyl [C5]; 1xTMT6plex [K20]; 1xTMT6plex [N-Term]	6.50409e-10	0	4.186	1	1	15	NP_077159	GeneID:67273 Ndufa10	NP_077159	0	2877.34	20	0.778	-0.36	0.00989673	0.110886	112.5	87.5	5.17	6.75	3	3	105.7	117.2	112.2	82.8	94.6	87.4	374.6	415.4	397.8	293.5	335.4	309.6	355.9	411.6	397.8	230.5	205.9	210.7	11	11	11	11
FALSE	High	Unambiguous	MNLAIALTAAR	1xTMT6plex [N-Term]	1xTMT6plex [N-Term]	2.55125e-06	0	2.556	1	1	3	NP_001139292	GeneID:14571 Gpd2	NP_001139292	0	1373.81	11	1.172	0.23	0.136016	0.308402	92.1	107.9	6.5	10.18	3	3	86	96.9	95.8	112.3	94.6	114.4	468.4	528.2	522.1	611.8	515.2	623.3	445	523.4	522.1	480.4	316.3	424.2	3	3	3	3
FALSE	High	Unambiguous	MNAFSGVMMLQLLER	1xTMT6plex [N-Term]	1xTMT6plex [N-Term]	7.00558e-06	0	2.357	1	2	1	NP_080131	GeneID:52665 Echdc1	NP_001103665; NP_080131	0	1969.03	15	1.022	0.03	0.327662	0.507749	98.9	101.1	12.2	8.84	3	3	81.9	103.9	99.6	97.6	115.3	101.7	15.4	19.5	18.7	18.3	21.7	19.1	14.6	19.3	18.7	14.4	13.3	13	1	1	1	1
FALSE	High	Unambiguous	MMFMSSATAFQR	1xTMT6plex [N-Term]	1xTMT6plex [N-Term]	1.83044e-07	0	3.075	1	1	1	NP_064330	GeneID:56615 Mgst1	NP_064330	0	1636.78	12	1.245	0.32	0.140306	0.314335	89.1	110.9	17.85	12.61	3	3	71.8	89.6	103.2	111.6	97.8	126	123.7	154.5	177.8	192.3	168.6	217.2	117.5	153	177.8	151	103.5	147.8	1	1	1	1
FALSE	High	Unambiguous	MMECHFR	1xCarbamidomethyl [C4]; 1xTMT6plex [N-Term]	1xCarbamidomethyl [C4]; 1xTMT6plex [N-Term]	0.000678676	0	1.453	1	1	1	NP_082339	GeneID:72026 Trmu	NP_082339	0	1239.56	7	1.073	0.1	0.753742	0.848976	96.5	103.5	12.21	6.63	3	3	112.7	93.2	90.6	99.9	95.2	108.4	45.5	37.6	36.6	40.4	38.4	43.8	43.2	37.3	36.6	31.7	23.6	29.8	1	1	1	1
FALSE	High	Unambiguous	MMADEALDSGLVSR	1xOxidation [M1]; 1xTMT6plex [N-Term]	1xOxidation [M1; M2]; 1xTMT6plex [N-Term]	0.000279021	0	1.63	1	1	2	NP_058052	GeneID:51798 Ech1	NP_058052	0	1739.85	14	1.278	0.35	0.0830984	0.239042	87.8	112.2	4.13	15.01	3	3	89.8	87.2	82.7	97.5	131.4	111.5	13.1	12.8	12.1	14.3	19.2	16.3	12.5	12.6	12.1	11.2	11.8	11.1	1	1	1	1
FALSE	High	Unambiguous	MMADEALDSGLVSR	1xTMT6plex [N-Term]	1xTMT6plex [N-Term]	2.68657e-08	0	3.453	1	1	4	NP_058052	GeneID:51798 Ech1	NP_058052	0	1723.86	14	1.136	0.18	0.402729	0.575537	93.6	106.4	18.58	8.11	3	3	114.2	90.4	79.8	98.2	114.7	102.8	71.8	56.9	50.2	61.8	72.2	64.7	68.3	56.4	50.2	48.5	44.3	44	2	2	2	2
FALSE	High	Unambiguous	MIVTGAAPASPTVLGFLR	1xTMT6plex [N-Term]	1xTMT6plex [N-Term]	2.20402e-08	0	3.492	1	4	1	NP_659072	GeneID:216739 Acsl6	NP_659072; NP_001028770; NP_001028771; NP_001028769	0	2030.17	18	1.04	0.06	0.208577	0.39203	98.1	101.9	3.7	6.92	3	3	98.6	98.3	92.3	111.4	97.3	102.2	37.3	37.2	34.9	42.2	36.8	38.6	35.4	36.8	34.9	33.1	22.6	26.3	1	1	1	1
FALSE	High	Unambiguous	MLVQDKTEVLNYTTIPVYLPEITIGAHQGSR	1xTMT6plex [K6]; 1xTMT6plex [N-Term]	1xTMT6plex [K6]; 1xTMT6plex [N-Term]	6.95387e-12	0	5.08	1	1	2	NP_077159	GeneID:67273 Ndufa10	NP_077159	1	3945.16	31	0.952	-0.07	0.822334	0.892537	102.5	97.5	12.3	34.23	3	3	115	91.8	95.9	69.8	136.2	91.3	23.5	18.8	19.6	14.3	27.9	18.7	22.3	18.6	19.6	11.2	17.1	12.7	1	1	1	1
FALSE	High	Unambiguous	MLVDFEQLQPGDSVIQNASNSGVGQAVIQIASALR	1xTMT6plex [N-Term]	1xTMT6plex [N-Term]	1.24712e-06	0	2.697	1	1	1	NP_079573	GeneID:26922 Mecr	NP_079573	0	3885.04	35
FALSE	High	Unambiguous	MLTGSGDPKEEEEEELVDPLTTVR	1xOxidation [M1]; 1xTMT6plex [K9]; 1xTMT6plex [N-Term]	1xOxidation [M1]; 1xTMT6plex [K9]; 1xTMT6plex [N-Term]	6.95626e-07	0	2.812	1	1	10	NP_079917	GeneID:66576 Uqcrh	NP_079917	1	3148.6	24	0.855	-0.23	0.317362	0.498067	107.8	92.2	13.7	3.99	3	3	89.2	116.3	111.7	95.5	97.3	90.1	74.4	96.9	93.1	79.6	81.1	75.1	70.7	96.1	93.1	62.5	49.8	51.1	4	4	4	4
FALSE	High	Unambiguous	MLTGSGDPKEEEEEELVDPLTTVR	1xTMT6plex [K9]; 1xTMT6plex [N-Term]	1xTMT6plex [K9]; 1xTMT6plex [N-Term]	5.84641e-10	0	4.207	1	1	18	NP_079917	GeneID:66576 Uqcrh	NP_079917	1	3132.6	24	0.746	-0.42	0.015413	0.125054	114.6	85.4	4.95	8.13	3	3	105.9	116	115	95.5	81.7	85.8	637.6	698.4	692.4	575	491.4	516.2	605.8	692	692.4	451.5	301.7	351.3	9	9	9	9
FALSE	High	Unambiguous	MISSYVGENAEFER	1xTMT6plex [N-Term]	1xTMT6plex [N-Term]	5.67102e-10	0	4.213	1	1	7	NP_077150	GeneID:67041 Oxct1	NP_077150	0	1860.9	14	0.546	-0.87	0.010843	0.11368	129.3	70.7	12.83	14.17	3	3	106.3	136.8	129.7	88	68.3	70.9	305.3	392.8	372.6	252.8	196.1	203.5	290.1	389.2	372.6	198.5	120.4	138.5	6	6	6	6
FALSE	High	Unambiguous	MISGMYMGELVR	1xTMT6plex [N-Term]	1xTMT6plex [N-Term]	1.20971e-06	0	2.703	1	1	3	NP_038848	GeneID:15277 Hk2	NP_038848	0	1615.82	12	1.346	0.43	0.257614	0.442816	85.2	114.8	27	9.3	3	3	70.3	81.4	116.5	109.7	100.8	121.3	96.5	111.9	160.1	150.7	138.5	166.6	91.7	110.9	160.1	118.3	85	113.4	1	1	1	1
FALSE	High	Unambiguous	MISGMYLGEIVR	1xTMT6plex [N-Term]	1xTMT6plex [N-Term]	6.94173e-08	0	3.266	2	3	4	NP_038848; NP_034568	GeneID:15277 Hk2;GeneID:15275 Hk1	NP_038848; NP_034568; NP_001139572	0	1597.86	12	1.203	0.27	0.313485	0.49475	90.8	109.2	18.69	6.85	3	3	77.9	90	112.3	108.3	98.6	112.9	379.7	439.1	547.5	528.1	480.8	550.6	360.7	435.1	547.5	414.7	295.2	374.7	3	3	3	3
FALSE	High	Unambiguous	MNLAIALTAAR	1xOxidation [M1]; 1xTMT6plex [N-Term]	1xOxidation [M1]; 1xTMT6plex [N-Term]	8.89691e-05	0	1.856	1	1	2	NP_001139292	GeneID:14571 Gpd2	NP_001139292	0	1389.81	11	0.223	-2.17	0.174066	0.354191	163.5	36.5	62.61	11.01	3	3	198.9	226.7	44.6	47.5	44.3	38.1	122.7	139.9	27.5	29.3	27.4	23.5	116.6	138.7	27.5	23	16.8	16	2	2	1	1
FALSE	High	Unambiguous	MISDLIASGIQPLQNLSVLK	1xTMT6plex [K20]; 1xTMT6plex [N-Term]	1xTMT6plex [K20]; 1xTMT6plex [N-Term]	5.99146e-08	0	3.295	1	2	3	NP_034493	GeneID:14874 Gstz1	NP_034493; NP_001239485	0	2598.53	20	1.046	0.06	0.557993	0.703088	97.8	102.2	6.11	3.35	3	3	105.2	97.8	93.2	102.3	104.1	97.5	805	748.6	713.6	782.7	796.5	746.3	764.9	741.8	713.6	614.6	489	507.9	3	3	3	3
FALSE	High	Unambiguous	MIPCDFLIPVQTQHPIRK	1xCarbamidomethyl [C4]; 1xTMT6plex [K18]; 1xTMT6plex [N-Term]	1xCarbamidomethyl [C4]; 1xTMT6plex [K18]; 1xTMT6plex [N-Term]	0.000123031	0	1.792	1	1	1	NP_032181	GeneID:14751 Gpi1	NP_032181	1	2651.49	18
FALSE	High	Unambiguous	MIPCDFLIPVQTQHPIR	1xCarbamidomethyl [C4]; 1xTMT6plex [N-Term]	1xCarbamidomethyl [C4]; 1xTMT6plex [N-Term]	1.59931e-06	0	2.648	1	1	1	NP_032181	GeneID:14751 Gpi1	NP_032181	0	2294.24	17	1.227	0.3	0.114914	0.282271	89.8	110.2	12.11	4.54	3	3	83.5	87.2	104.3	107.1	113.8	104.2	102.7	107.4	128.4	131.8	140.1	128.3	97.6	106.4	128.4	103.5	86	87.3	1	1	1	1
FALSE	High	Unambiguous	MLMEEDPEKYEELLQVIK	1xOxidation [M]; 2xTMT6plex [K9; K18]; 1xTMT6plex [N-Term]	1xOxidation [M1; M3]; 2xTMT6plex [K9; K18]; 1xTMT6plex [N-Term]	2.64787e-05	0	2.095	1	1	7	NP_034070	GeneID:12850 Coq7	NP_034070	1	2940.59	18	1.267	0.34	0.0150208	0.12353	88.2	111.8	2.5	7.06	3	3	89.7	86	85.9	109	122	107.5	355.5	340.7	340.3	431.8	483.4	426.1	337.7	337.6	340.3	339.1	296.8	290	3	3	3	3
FALSE	High	Unambiguous	MLMEEDPEKYEELLQVIK	2xTMT6plex [K9; K18]; 1xTMT6plex [N-Term]	2xTMT6plex [K9; K18]; 1xTMT6plex [N-Term]	9.91227e-10	0	4.103	1	1	8	NP_034070	GeneID:12850 Coq7	NP_034070	1	2924.6	18	1.309	0.39	0.00387177	0.0853966	86.6	113.4	4.77	5.96	3	3	91.2	84	84.1	109.1	121.3	110.1	756.8	697.2	697.9	905.2	1006.3	913.5	719	690.8	697.9	710.8	617.8	621.7	8	8	8	8
FALSE	High	Unambiguous	MLISSEDVLHSWAVPSLGLK	1xOxidation [M1]; 1xTMT6plex [K20]; 1xTMT6plex [N-Term]	1xOxidation [M1]; 1xTMT6plex [K20]; 1xTMT6plex [N-Term]	2.3188e-08	0	3.482	1	1	13	NP_904331	GeneID:17709 COX2	NP_904331	0	2656.48	20	0.705	-0.5	0.136996	0.309693	117.3	82.7	4.13	19.03	3	3	113.6	106.5	115.2	77	107.5	80.1	1201.2	1126.2	1217.7	814	1136.8	847.3	1141.3	1115.9	1217.7	639.2	697.9	576.6	11	11	11	11
FALSE	High	Unambiguous	MLISSEDVLHSWAVPSLGLK	1xTMT6plex [K20]; 1xTMT6plex [N-Term]	1xTMT6plex [K20]; 1xTMT6plex [N-Term]	9.139e-10	0	4.119	1	1	14	NP_904331	GeneID:17709 COX2	NP_904331	0	2640.48	20	0.588	-0.77	0.237785	0.422725	126	74	10.69	37.77	3	3	116.4	101.5	125.8	65.2	122.6	68.4	1391.5	1213.1	1503.3	779.2	1465.8	818	1322	1202.1	1503.3	611.9	899.9	556.7	14	14	14	14
FALSE	High	Unambiguous	MLIPYIEHWPR	1xOxidation [M1]; 1xTMT6plex [N-Term]	1xOxidation [M1]; 1xTMT6plex [N-Term]	7.04688e-05	0	1.902	1	1	9	NP_080728	GeneID:67914 Coq9	NP_080728	0	1699.92	11	1.11	0.15	0.290909	0.473761	94.8	105.2	1.95	9.02	3	3	93.9	97.2	97.2	110.7	93.2	107.8	498.8	516	516	587.8	495	572.6	473.9	511.3	516	461.6	303.9	389.7	9	9	9	9
FALSE	High	Unambiguous	MLIPYIEHWPR	1xTMT6plex [N-Term]	1xTMT6plex [N-Term]	4.42755e-07	0	2.901	1	1	9	NP_080728	GeneID:67914 Coq9	NP_080728	0	1683.92	11	1.05	0.07	0.0851048	0.242077	97.5	102.5	2.05	3.97	3	3	98.9	96.4	94.9	100.5	108	101.3	500.1	487.8	480.2	508.4	546.2	512.4	475.1	483.4	480.2	399.2	335.3	348.7	9	9	9	9
FALSE	High	Unambiguous	MLLMMGLLLPLTYAMK	3xOxidation [M4; M5; M]; 1xTMT6plex [K16]; 1xTMT6plex [N-Term]	3xOxidation [M1; M4; M5; M15]; 1xTMT6plex [K16]; 1xTMT6plex [N-Term]	3.29336e-05	0	2.052	1	1	2	NP_079843	GeneID:66445 Cyc1	NP_079843	0	2345.31	16	0.869	-0.2	0.193954	0.376218	107	93	5.13	15.95	3	3	102.3	112.7	110.8	102.8	75	96.4	53.3	58.8	57.8	53.6	39.1	50.3	50.7	58.3	57.8	42.1	24	34.2	2	2	2	2
FALSE	High	Unambiguous	MLLMMGLLLPLTYAMK	2xOxidation [M4; M5]; 1xTMT6plex [K16]; 1xTMT6plex [N-Term]	2xOxidation [M4; M5]; 1xTMT6plex [K16]; 1xTMT6plex [N-Term]	6.57847e-07	0	2.823	1	1	1	NP_079843	GeneID:66445 Cyc1	NP_079843	0	2329.32	16
FALSE	High	Unambiguous	MLLMMGLLLPLTYAMK	1xOxidation [M4]; 1xTMT6plex [K16]; 1xTMT6plex [N-Term]	1xOxidation [M4; M15]; 1xTMT6plex [K16]; 1xTMT6plex [N-Term]	7.85755e-07	0	2.788	1	1	1	NP_079843	GeneID:66445 Cyc1	NP_079843	0	2313.32	16	0.791	-0.34	0.197787	0.380195	111.7	88.3	11.17	14.55	3	3	94.4	113.1	117	79.9	89.4	106.3	129.8	155.5	160.9	109.9	123	146.2	123.3	154.1	160.9	86.3	75.5	99.5	1	1	1	1
FALSE	High	Unambiguous	MLLMMGLLLPLTYAMK	1xTMT6plex [K16]; 1xTMT6plex [N-Term]	1xTMT6plex [K16]; 1xTMT6plex [N-Term]	1.57187e-07	0	3.105	1	1	2	NP_079843	GeneID:66445 Cyc1	NP_079843	0	2297.33	16	1.426	0.51	0.0488312	0.184978	82.4	117.6	18.39	17.47	3	3	67.4	77.2	96.4	105.3	110.1	143.7	301.7	345.9	431.8	471.4	493.2	643.5	286.7	342.7	431.8	370.2	302.8	437.9	2	2	2	2
FALSE	High	Unambiguous	MLGILVENQVR	1xTMT6plex [N-Term]	1xTMT6plex [N-Term]	4.04092e-07	0	2.919	1	1	4	NP_663423	GeneID:217830 9030617O03Rik	NP_663423	0	1500.88	11	0.898	-0.15	0.232195	0.417628	105.4	94.6	3.7	10.87	3	3	104.5	109.2	101.4	93.8	85.3	105.8	431.3	450.7	418.8	387.4	352	436.9	409.8	446.6	418.8	304.2	216.1	297.3	4	4	4	4
FALSE	High	Unambiguous	MLGEALSK	1xTMT6plex [K8]; 1xTMT6plex [N-Term]	1xTMT6plex [K8]; 1xTMT6plex [N-Term]	0.000184414	0	1.712	1	1	7	NP_031557	GeneID:12034 Phb2	NP_031557	0	1306.78	8	1.053	0.07	0.184749	0.366103	97.4	102.6	2.19	6.27	3	3	94.9	98.9	95.7	100.7	98.9	110.9	1487.3	1549.6	1498.7	1577.5	1549.1	1737.6	1413.1	1535.4	1498.7	1238.7	951	1182.5	7	7	7	7
FALSE	High	Unambiguous	MLPTYVCATPDGTEK	1xCarbamidomethyl [C7]; 1xTMT6plex [K15]; 1xTMT6plex [N-Term]	1xCarbamidomethyl [C7]; 1xTMT6plex [K15]; 1xTMT6plex [N-Term]	2.28167e-06	0	2.578	1	1	2	NP_038848	GeneID:15277 Hk2	NP_038848	0	2141.1	15	1.185	0.25	0.159706	0.336835	91.5	108.5	9.93	2.76	3	3	87.1	90.7	104.8	107.5	102.4	107.5	170.7	177.7	205.3	210.6	200.7	210.6	162.1	176	205.3	165.4	123.2	143.3	2	2	2	2
FALSE	High	Unambiguous	MNLFQSITSALDNSLAK	1xTMT6plex [K17]; 1xTMT6plex [N-Term]	1xTMT6plex [K17]; 1xTMT6plex [N-Term]	1.78989e-08	0	3.533	1	1	3	NP_954665	GeneID:12040 Bckdhb	NP_954665	0	2311.27	17	0.837	-0.26	0.0259932	0.145331	108.9	91.1	7.27	2	3	3	105.5	120.3	107.4	89.9	90	86.9	282.9	322.8	288.1	241.2	241.4	233	268.8	319.8	288.1	189.4	148.2	158.6	3	3	3	3
FALSE	High	Unambiguous	MNLGVGAYR	1xTMT6plex [N-Term]	1xTMT6plex [N-Term]	0.000190093	0	1.706	1	1	2	NP_034455	GeneID:14719 Got2	NP_034455	0	1209.66	9	0.694	-0.53	0.0521465	0.190519	118	82	7.75	15.88	3	3	112.4	108	125.2	100.3	78.1	76	260.9	250.6	290.5	232.8	181.1	176.5	247.9	248.3	290.5	182.8	111.2	120.1	2	2	2	2
FALSE	High	Unambiguous	MNLGVGAYRDDNGKPYVLPSVR	1xTMT6plex [K14]; 1xTMT6plex [N-Term]	1xTMT6plex [K14]; 1xTMT6plex [N-Term]	3.98335e-09	0	3.829	1	1	5	NP_034455	GeneID:14719 Got2	NP_034455	1	2879.56	22	0.628	-0.67	0.031277	0.153268	122.8	77.2	7.84	17.04	3	3	122.3	110.5	129.3	93.9	76.8	67.2	1071.2	968.4	1132.5	822.8	673	589.1	1017.7	959.6	1132.5	646.1	413.2	400.9	5	5	5	5
FALSE	High	Unambiguous	MSDGLFLQK	1xTMT6plex [K9]; 1xTMT6plex [N-Term]	1xTMT6plex [K9]; 1xTMT6plex [N-Term]	3.42465e-06	0	2.498	1	1	14	NP_083849	GeneID:67834 Idh3a	NP_083849	0	1496.85	9	0.844	-0.24	0.240315	0.425262	108.5	91.5	4.03	11.44	3	3	105.8	100.5	108.8	107.5	88.1	89.3	1659.8	1575.4	1706.3	1685.7	1381.4	1400.9	1577	1561.1	1706.3	1323.7	848.1	953.4	12	12	12	12
FALSE	High	Unambiguous	MSAQVPMNMTITGCMLTFYR	1xCarbamidomethyl [C14]; 1xTMT6plex [N-Term]	1xCarbamidomethyl [C14]; 1xTMT6plex [N-Term]	7.03346e-09	0	3.717	1	3	1	NP_444427	GeneID:94280 Sfxn3	NP_001171484; NP_001171483; NP_444427	0	2581.23	20	1.164	0.22	0.493308	0.651395	92.4	107.6	4.97	17.6	3	3	89.6	96.7	98.6	112.5	84	118.6	56	60.4	61.6	70.3	52.4	74.1	53.2	59.8	61.6	55.2	32.2	50.4	1	1	1	1
FALSE	High	Unambiguous	MREDVVSSIR	1xTMT6plex [N-Term]	1xTMT6plex [N-Term]	4.09607e-05	0	2.009	1	2	2	NP_001093145	GeneID:68512 Tomm5	NP_001093145; NP_001128118	1	1420.78	10	1.317	0.4	0.0328458	0.156311	86.3	113.7	0.79	8.96	3	3	85.6	86.9	86.1	103.8	124.1	113.4	198.2	201.3	199.5	240.3	287.5	262.7	188.3	199.5	199.5	188.7	176.5	178.8	2	2	2	2
FALSE	High	Unambiguous	MQVDPQK	1xTMT6plex [K7]; 1xTMT6plex [N-Term]	1xTMT6plex [K7]; 1xTMT6plex [N-Term]	0.00108256	0	1.359	1	1	15	NP_598429	GeneID:18674 Slc25a3	NP_598429	0	1303.74	7	1.097	0.13	0.676914	0.794156	95.4	104.6	11.21	10.21	3	3	92.4	91.1	110.8	112.5	91.8	101.4	1467.7	1446	1758.5	1786.8	1456.9	1610	1394.4	1432.8	1758.5	1403.1	894.4	1095.7	12	12	12	12
FALSE	High	Unambiguous	MQTYEVDLNK	1xOxidation [M1]; 1xTMT6plex [K10]; 1xTMT6plex [N-Term]	1xOxidation [M1]; 1xTMT6plex [K10]; 1xTMT6plex [N-Term]	3.21088e-05	0	2.057	1	1	7	NP_075863	GeneID:67680 Sdhb	NP_075863	0	1714.91	10	0.866	-0.21	0.0120336	0.117874	107.2	92.8	2.88	4.31	3	3	103.7	108.4	109.6	96.2	88.4	93.8	565.5	590.9	597.4	524.3	481.8	511.5	537.3	585.5	597.4	411.7	295.8	348.1	7	7	7	7
FALSE	High	Unambiguous	MQTYEVDLNK	1xTMT6plex [K10]; 1xTMT6plex [N-Term]	1xTMT6plex [K10]; 1xTMT6plex [N-Term]	2.03635e-07	0	3.054	1	1	7	NP_075863	GeneID:67680 Sdhb	NP_075863	0	1698.91	10	0.939	-0.09	0.137931	0.310859	103.2	96.8	3.25	6.73	3	3	103.3	108.2	101.7	101.3	88.6	96.9	936.8	981.6	922.7	919.1	804.2	879.3	890.1	972.7	922.7	721.7	493.7	598.4	7	7	7	7
FALSE	High	Unambiguous	MQLSGEGAK	1xTMT6plex [K9]; 1xTMT6plex [N-Term]	1xTMT6plex [K9]; 1xTMT6plex [N-Term]	1.87187e-06	0	2.617	1	1	8	NP_077173	GeneID:67863 Slc25a11	NP_077173	0	1378.78	9	0.919	-0.12	0.682157	0.798514	104.2	95.8	4.69	12.02	3	3	106.4	96.9	101.1	112.1	90.6	92.9	903.5	823	858.1	952.2	769.2	788.5	858.4	815.5	858.1	747.7	472.2	536.6	8	8	8	8
FALSE	High	Unambiguous	MQLLEIITTDK	1xOxidation [M1]; 1xTMT6plex [K11]; 1xTMT6plex [N-Term]	1xOxidation [M1]; 1xTMT6plex [K11]; 1xTMT6plex [N-Term]	2.82387e-06	0	2.536	1	1	15	NP_849209	GeneID:97212 Hadha	NP_849209	0	1779.03	11	0.981	-0.03	0.917357	0.952487	101	99	6.39	5.35	3	3	105	101.6	92.7	99.7	95.2	105.9	1427.2	1381.6	1259.6	1355.4	1294	1439.1	1356	1369	1259.6	1064.3	794.4	979.4	14	14	14	14
FALSE	High	Unambiguous	MQLLEIITTDK	1xTMT6plex [K11]; 1xTMT6plex [N-Term]	1xTMT6plex [K11]; 1xTMT6plex [N-Term]	3.49816e-08	0	3.401	1	1	16	NP_849209	GeneID:97212 Hadha	NP_849209	0	1763.04	11	1.075	0.1	0.164149	0.341629	96.4	103.6	8.39	3.37	3	3	101.9	96.9	86.3	104.2	101.9	108.9	1601.6	1524.1	1356.4	1637.7	1602.6	1711.6	1521.6	1510.2	1356.4	1286	983.9	1164.8	15	15	15	15
FALSE	High	Unambiguous	MQLGAVLPEFEK	1xTMT6plex [K12]; 1xTMT6plex [N-Term]	1xTMT6plex [K12]; 1xTMT6plex [N-Term]	4.09048e-06	0	2.463	1	1	2	NP_780403	GeneID:73132 Slc25a16	NP_780403	0	1820.04	12	1.179	0.24	0.0308248	0.153059	91.8	108.2	5.99	1.07	3	3	84.7	95	92.8	110.2	109.4	107.9	62	69.6	68	80.7	80.1	79.1	58.9	68.9	68	63.4	49.2	53.8	2	2	2	2
FALSE	High	Unambiguous	MQEENIIPR	1xTMT6plex [N-Term]	1xTMT6plex [N-Term]	1.00961e-05	0	2.285	1	1	4	NP_082509	GeneID:72416 Lrpprc	NP_082509	0	1358.73	9	1.164	0.22	0.116636	0.284066	92.4	107.6	4	9.98	3	3	93.4	88.6	95.9	117.3	108.8	96.1	219.1	207.7	224.8	275.2	255.1	225.3	208.1	205.8	224.8	216.1	156.6	153.3	3	3	3	3
FALSE	High	Unambiguous	MQDTSASFGYQLDLPK	1xTMT6plex [K16]; 1xTMT6plex [N-Term]	1xTMT6plex [K16]; 1xTMT6plex [N-Term]	2.26543e-07	0	3.033	1	1	2	NP_001103218	GeneID:53333 Tomm40	NP_001103218	0	2259.17	16	1.118	0.16	0.146881	0.322442	94.4	105.6	5.99	6.14	3	3	91.5	102.1	93.1	98.2	104.1	111	275	307	279.9	295.1	312.9	333.6	261.3	304.2	279.9	231.7	192.1	227	2	2	2	2
FALSE	High	Unambiguous	MPSLIIYDIMNELEGR	1xTMT6plex [N-Term]	1xTMT6plex [N-Term]	2.18634e-07	0	3.04	1	1	3	NP_081551	GeneID:69956 Ptcd3	NP_081551	0	2123.11	16	1.157	0.21	0.0548545	0.195354	92.7	107.3	2.92	9.48	3	3	87	91.5	91.6	105.8	121.9	102.3	82.2	86.4	86.5	100	115.2	96.7	78.1	85.6	86.5	78.5	70.7	65.8	1	1	1	1
FALSE	High	Unambiguous	MPPGEIKVDDAK	2xTMT6plex [K7; K12]; 1xTMT6plex [N-Term]	2xTMT6plex [K7; K12]; 1xTMT6plex [N-Term]	0.00029943	0	1.616	1	1	7	NP_694704	GeneID:226646 Ndufs2	NP_694704	1	1987.15	12	0.691	-0.53	0.00621888	0.0962749	118.3	81.7	7.46	6.71	3	3	105.7	118.5	122.1	80.7	91.1	81.9	1081.9	1212.9	1249.6	826.1	932	837.7	1028	1201.9	1249.6	648.7	572.2	570.1	7	7	7	7
FALSE	High	Unambiguous	MPIVGLGTWK	1xTMT6plex [K10]; 1xTMT6plex [N-Term]	1xTMT6plex [K10]; 1xTMT6plex [N-Term]	9.59646e-06	0	2.295	1	2	4	NP_765986	GeneID:67861 Akr1b10	NP_033861; NP_765986	0	1559.94	10	0.988	-0.02	0.906248	0.944851	100.6	99.4	10.67	11.51	3	3	111.5	100	90.1	111.2	98.8	88.4	277.4	248.8	224.1	276.7	245.8	219.8	263.6	246.6	224.1	217.3	150.9	149.6	2	2	2	2
FALSE	High	Unambiguous	MPLSEASDRELLK	1xTMT6plex [K13]; 1xTMT6plex [N-Term]	1xTMT6plex [K13]; 1xTMT6plex [N-Term]	1.23822e-07	0	3.152	1	4	2	NP_001258392	GeneID:320806 Gfm2	NP_001258393; NP_001258392; NP_001258394; NP_001139515	1	1947.1	13	1.025	0.04	0.246228	0.431855	98.7	101.3	4.95	10.03	3	3	98	98.1	89.9	100.5	116.6	97	272.3	272.6	249.7	279.1	324.1	269.5	258.7	270.1	249.7	219.2	199	183.4	2	2	2	2
FALSE	High	Unambiguous	MPIPVIQAFGILKR	1xTMT6plex [K13]; 1xTMT6plex [N-Term]	1xTMT6plex [K13]; 1xTMT6plex [N-Term]	4.43532e-11	0	4.715	1	1	2	NP_034339	GeneID:14194 Fh1	NP_034339	1	2041.28	14	0.752	-0.41	0.455615	0.619457	114.1	85.9	24.53	22.69	3	3	79.7	113	132.3	114.9	85.1	75	218.2	309.3	362	314.6	232.8	205.1	207.3	306.5	362	247	142.9	139.6	2	2	2	2
FALSE	High	Unambiguous	MNLGVGAYRDDNGKPYVLPSVRK	2xTMT6plex [K14; K23]; 1xTMT6plex [N-Term]	2xTMT6plex [K14; K23]; 1xTMT6plex [N-Term]	1.18765e-05	0	2.253	1	1	1	NP_034455	GeneID:14719 Got2	NP_034455	2	3236.82	23	0.634	-0.66	0.0115389	0.116539	122.4	77.6	13.65	12.71	3	3	112.4	113.7	142	88.6	71.2	72.1	86	86.9	108.6	67.7	54.4	55.1	81.7	86.1	108.6	53.2	33.4	37.5	1	1	1	1
FALSE	High	Unambiguous	MNIPTVGIVDTNCNPCLITYPIPGNDDSPQAIQLFCK	3xCarbamidomethyl [C13; C16; C36]; 1xTMT6plex [K37]; 1xTMT6plex [N-Term]	3xCarbamidomethyl [C13; C16; C36]; 1xTMT6plex [K37]; 1xTMT6plex [N-Term]	3.0437e-09	0	3.882	1	2	3	NP_536700	GeneID:118451 Mrps2	NP_536700; NP_001159503	0	4634.32	37	1.277	0.35	0.00961537	0.110307	87.8	112.2	5.49	7.38	3	3	84.7	84.1	92.7	108.2	107.8	122.4	61.3	60.9	67.1	78.3	78	88.6	58.3	60.3	67.1	61.5	47.9	60.3	3	3	3	3
FALSE	High	Unambiguous	MNPQSAFFQGK	1xTMT6plex [K11]; 1xTMT6plex [N-Term]	1xTMT6plex [K11]; 1xTMT6plex [N-Term]	3.01929e-08	0	3.43	1	1	3	NP_035457	GeneID:20280 Scp2	NP_035457	0	1712.92	11	0.878	-0.19	0.200519	0.383201	106.5	93.5	4.07	18.12	3	3	107	114.7	106.9	93.9	72.6	104.9	585.6	627.6	585.1	514	397.6	574.1	556.3	621.9	585.1	403.6	244.1	390.7	3	3	3	3
FALSE	High	Unambiguous	MNPQSAFFQGK	1xOxidation [M1]; 1xTMT6plex [K11]; 1xTMT6plex [N-Term]	1xOxidation [M1]; 1xTMT6plex [K11]; 1xTMT6plex [N-Term]	0.000598968	0	1.478	1	1	2	NP_035457	GeneID:20280 Scp2	NP_035457	0	1728.91	11	0.643	-0.64	0.00668277	0.098381	121.8	78.2	10.93	6.82	3	3	110.7	118	136.5	84.4	74.6	75.8	158.9	169.4	196	121.2	107.2	108.9	151	167.9	196	95.2	65.8	74.1	2	2	2	2
FALSE	High	Unambiguous	MNSQEEDEVWQVIIGAR	1xTMT6plex [N-Term]	1xTMT6plex [N-Term]	1.93556e-07	0	3.064	1	1	1	NP_075721	GeneID:66593 Diablo	NP_075721	0	2233.11	17	1.198	0.26	0.330147	0.509619	91	109	28.92	17.63	3	3	116.1	88.5	64.3	131.6	106	93.5	16.1	12.2	8.9	18.2	14.7	12.9	15.3	12.1	8.9	14.3	9	8.8	1	1	1	1
FALSE	High	Unambiguous	MNVLADALK	1xTMT6plex [K9]; 1xTMT6plex [N-Term]	1xTMT6plex [K9]; 1xTMT6plex [N-Term]	4.6972e-05	0	1.982	1	1	1	NP_733769	GeneID:267019 Rps15a	NP_733769	0	1432.86	9	1.061	0.09	0.439066	0.605257	97	103	10.82	7.95	3	3	84.8	100.3	104.7	109.5	94	106.5	179	211.7	221	231.1	198.4	224.7	170.1	209.8	221	181.5	121.8	152.9	1	1	1	1
FALSE	High	Unambiguous	MLFPTLLQTVFASYLGSR	1xTMT6plex [N-Term]	1xTMT6plex [N-Term]	7.68353e-08	0	3.246	1	1	2	NP_079736	GeneID:66271 Tmem126a	NP_079736	0	2273.26	18	1.367	0.45	0.0159337	0.1258	84.5	115.5	7.25	10.45	3	3	77.2	85.8	89	103.3	127.5	117.3	99.3	110.3	114.4	132.8	163.9	150.8	94.3	109.3	114.4	104.3	100.6	102.6	2	2	2	2
FALSE	High	Unambiguous	MNWGEPIHWDLDMYIR	1xTMT6plex [N-Term]	1xTMT6plex [N-Term]	5.87103e-08	0	3.299	1	1	6	NP_080337	GeneID:67264 Ndufb8	NP_080337	0	2305.11	16	0.98	-0.03	0.641103	0.76765	101	99	3.09	8.26	3	3	98.9	104.8	100	91	98	107.3	577.8	612.2	584.2	531.6	572.7	626.6	549	606.6	584.2	417.4	351.6	426.4	5	5	5	5
FALSE	High	Unambiguous	MPALETLEILK	1xTMT6plex [K11]; 1xTMT6plex [N-Term]	1xTMT6plex [K11]; 1xTMT6plex [N-Term]	4.5685e-09	0	3.802	1	1	5	NP_938050	GeneID:319518 Pdpr	NP_938050	0	1716.04	11	0.962	-0.06	0.981052	0.990742	101.9	98.1	2.58	7.01	3	3	101.8	101.1	97	97.3	108	94.8	284.1	282.2	270.8	271.5	301.3	264.5	269.9	279.6	270.8	213.2	185	180	5	5	5	5
FALSE	High	Unambiguous	MPELIDIR	1xTMT6plex [N-Term]	1xTMT6plex [N-Term]	0.00029943	0	1.616	1	1	3	NP_032007	GeneID:14081 Acsl1	NP_032007	0	1215.7	8	1.186	0.25	0.00676588	0.098381	91.5	108.5	2.28	3.82	3	3	93.4	89.6	93	103.2	110.3	110.5	328.4	314.9	326.7	362.8	387.5	388.4	312	312	326.7	284.9	237.9	264.3	3	3	3	3
FALSE	High	Unambiguous	MPHGYDTQVGER	1xTMT6plex [N-Term]	1xTMT6plex [N-Term]	1.57514e-06	0	2.651	1	1	2	NP_033722	GeneID:11306 Abcb7	NP_033722	0	1618.78	12	0.878	-0.19	0.138556	0.311767	106.5	93.5	8.43	8.78	3	3	96.4	113.5	109.9	99.6	96.5	84.1	138.9	163.5	158.3	143.4	138.9	121.1	132	162	158.3	112.6	85.3	82.4	2	2	2	2
FALSE	High	Unambiguous	MPLFEHYTR	1xTMT6plex [N-Term]	1xTMT6plex [N-Term]	0.000327861	0	1.598	1	1	1	NP_077754	GeneID:66988 Lap3	NP_077754	0	1422.74	9	1.198	0.26	0.128936	0.300651	91	109	6.43	25.28	3	3	84.5	86.7	76.6	101.3	151.6	99.3	26.1	26.8	23.7	31.3	46.9	30.7	24.8	26.6	23.7	24.6	28.8	20.9	1	1	1	1
FALSE	High	Unambiguous	MPIPVIQAFGILK	1xTMT6plex [K13]; 1xTMT6plex [N-Term]	1xTMT6plex [K13]; 1xTMT6plex [N-Term]	1.51832e-09	0	4.019	1	1	10	NP_034339	GeneID:14194 Fh1	NP_034339	0	1885.17	13	0.931	-0.1	0.123021	0.291303	103.6	96.4	7.91	8.99	3	3	105.1	99.3	116	97.9	98.1	83.5	721.6	681.8	796	671.8	673.5	573.1	685.6	675.6	796	527.5	413.5	390	9	9	9	9
FALSE	High	Unambiguous	MPIPVIQAFGILK	1xOxidation [M1]; 1xTMT6plex [K13]; 1xTMT6plex [N-Term]	1xOxidation [M1]; 1xTMT6plex [K13]; 1xTMT6plex [N-Term]	7.52151e-06	0	2.343	1	1	7	NP_034339	GeneID:14194 Fh1	NP_034339	0	1901.17	13	0.934	-0.1	0.091834	0.251563	103.4	96.6	3.62	5.17	3	3	108	100.5	104.1	99.9	97.3	90.3	412.8	384	397.8	381.8	371.7	345.2	392.2	380.5	397.8	299.8	228.2	234.9	7	7	7	7
FALSE	High	Unambiguous	MNWGEPIHWDLDMYIR	1xOxidation [M]; 1xTMT6plex [N-Term]	1xOxidation [M1; M13]; 1xTMT6plex [N-Term]	4.36951e-06	0	2.45	1	1	7	NP_080337	GeneID:67264 Ndufb8	NP_080337	0	2321.1	16	0.95	-0.07	0.149182	0.325074	102.6	97.4	2.4	6.98	3	3	102.4	103.7	107.2	87.9	100.2	98.5	621.4	629.8	650.9	533.7	608.5	598	590.4	624	650.9	419.1	373.6	407	7	7	7	7
FALSE	High	Unambiguous	LYGIQGFCK	1xCarbamidomethyl [C8]; 1xTMT6plex [K9]; 1xTMT6plex [N-Term]	1xCarbamidomethyl [C8]; 1xTMT6plex [K9]; 1xTMT6plex [N-Term]	1.54632e-05	0	2.201	1	1	2	NP_077798	GeneID:17713 Grpel1	NP_077798	0	1543.87	9	1.064	0.09	0.681654	0.79819	96.9	103.1	4.13	15.81	3	3	100.2	99.1	92.7	117.3	85.2	105.5	291.2	288.1	269.6	341	247.8	306.7	276.7	285.5	269.6	267.8	152.1	208.7	2	2	2	2
FALSE	High	Unambiguous	LYGFTENR	1xTMT6plex [N-Term]	1xTMT6plex [N-Term]	0.000162514	0	1.737	1	1	2	NP_001074679	GeneID:69163 Mrpl44	NP_001074679	0	1228.65	8	1.049	0.07	0.532091	0.682872	97.6	102.4	3.25	6.18	3	3	100.9	99.8	94.9	104.7	94.3	105.5	290.9	287.8	273.6	301.9	271.9	304.3	276.4	285.2	273.6	237.1	166.9	207.1	2	2	2	2
FALSE	High	Unambiguous	IYGDIIYTSAK	1xTMT6plex [K11]; 1xTMT6plex [N-Term]	1xTMT6plex [K11]; 1xTMT6plex [N-Term]	2.9409e-06	0	2.528	1	1	3	NP_766120	GeneID:214579 Aldh5a1	NP_766120	0	1701.98	11	0.998	0	0.847628	0.908871	100.1	99.9	4.63	3.74	3	3	101.3	95.3	104.4	102.4	101.1	95.4	322.5	303.3	332.4	325.8	321.9	303.6	306.4	300.6	332.4	255.8	197.6	206.6	3	3	3	3
FALSE	High	Unambiguous	ITMEYSSSGK	1xTMT6plex [K10]; 1xTMT6plex [N-Term]	1xTMT6plex [K10]; 1xTMT6plex [N-Term]	3.85419e-05	0	2.021	1	2	1	NP_848815	GeneID:231413 Grsf1	NP_001091946; NP_848815	0	1560.83	10	1.107	0.15	0.758813	0.852633	94.9	105.1	23.94	27.17	3	3	92.3	75.4	121	132.7	102.2	76.4	111.4	90.9	145.9	160.1	123.3	92.1	105.8	90.1	145.9	125.7	75.7	62.7	1	1	1	1
FALSE	High	Unambiguous	LTLYDIAHTPGVAADLSHIETR	1xTMT6plex [N-Term]	1xTMT6plex [N-Term]	1.4011e-11	0	4.942	1	1	69	NP_032643	GeneID:17448 Mdh2	NP_032643	0	2622.41	22	0.962	-0.06	0.862917	0.917465	101.9	98.1	3.18	10.92	3	3	102.8	96.8	101.7	97.9	111.2	89.6	2596.2	2445	2569.5	2471.5	2807.7	2263.8	2466.7	2422.7	2569.5	1940.7	1723.7	1540.6	60	60	60	60
FALSE	High	Unambiguous	LTLSMKPDDK	2xTMT6plex [K6; K10]; 1xTMT6plex [N-Term]	2xTMT6plex [K6; K10]; 1xTMT6plex [N-Term]	0.000322943	0	1.601	1	1	2	NP_660113	GeneID:69617 Pitrm1	NP_660113	0	1835.09	10	1.105	0.14	0.104446	0.268691	95	105	5.48	5.13	3	3	100.2	96.3	89.8	98.5	108.7	106.5	288.9	277.8	259.1	284.2	313.7	307.1	274.5	275.3	259.1	223.2	192.6	209	1	1	1	1
FALSE	High	Unambiguous	LTLSCEEFIK	1xCarbamidomethyl [C5]; 1xTMT6plex [K10]; 1xTMT6plex [N-Term]	1xCarbamidomethyl [C5]; 1xTMT6plex [K10]; 1xTMT6plex [N-Term]	9.9748e-07	0	2.741	1	1	3	NP_075643	GeneID:66071 Ethe1	NP_075643	0	1697.95	10	0.912	-0.13	0.280805	0.463763	104.6	95.4	8.57	7.83	3	3	112.3	105.9	94.6	96.5	102.8	87.9	766.4	722.9	646	658.9	702.2	600.3	728.2	716.3	646	517.4	431.1	408.5	3	3	3	3
FALSE	High	Unambiguous	LTLSALVDGK	1xTMT6plex [K10]; 1xTMT6plex [N-Term]	1xTMT6plex [K10]; 1xTMT6plex [N-Term]	3.86045e-07	0	2.928	1	1	17	NP_035825	GeneID:22334 Vdac2	NP_035825	0	1474.92	10	1.044	0.06	0.716132	0.822567	97.8	102.2	9.67	6.31	3	3	91	95.9	109.4	108	95.4	100.2	1992.3	2100.8	2396.4	2365.9	2089.2	2193.5	1892.9	2081.7	2396.4	1857.8	1282.6	1492.8	17	17	17	17
FALSE	High	Unambiguous	LTLSALIDGK	1xTMT6plex [K10]; 1xTMT6plex [N-Term]	1xTMT6plex [K10]; 1xTMT6plex [N-Term]	5.79441e-07	0	2.848	2	3	116	NP_035824; NP_001185927	GeneID:22333 Vdac1;GeneID:22335 Vdac3	NP_035824; NP_001185927; NP_035826	0	1488.94	10	1.009	0.01	0.432084	0.598828	99.6	100.4	3.25	2.22	3	3	95.4	99.8	101.7	98.9	100.7	103.4	6494.8	6792.6	6921.6	6730.8	6852.5	7034.3	6170.7	6730.8	6921.6	5285.3	4206.9	4787.2	50	50	50	50
FALSE	High	Unambiguous	LTLQTTSDGVMLDK	1xTMT6plex [K14]; 1xTMT6plex [N-Term]	1xTMT6plex [K14]; 1xTMT6plex [N-Term]	2.17718e-09	0	3.948	2	2	2	NP_001106854; NP_001074550	GeneID:14660 Gls;GeneID:14660 Gls	NP_001106854; NP_001074550	0	1980.11	14	1.244	0.31	0.0357715	0.16195	89.1	110.9	6.78	6.78	3	3	98.2	86.1	89.8	111.7	114	100.2	659.9	578.5	603.8	750.8	766.1	673.7	626.9	573.3	603.8	589.6	470.3	458.5	2	2	2	2
FALSE	High	Unambiguous	LTIQGLK	1xTMT6plex [K7]; 1xTMT6plex [N-Term]	1xTMT6plex [K7]; 1xTMT6plex [N-Term]	0.000353586	0	1.583	1	1	12	NP_542364	GeneID:11429 Aco2	NP_542364	0	1230.82	7	0.958	-0.06	0.22215	0.406564	102.1	97.9	5.93	2.04	3	3	101.6	97.7	109.7	98.9	94.9	97.3	2495.4	2399.6	2693.9	2428.7	2332.2	2390.9	2370.9	2377.7	2693.9	1907.1	1431.8	1627.1	10	10	10	10
FALSE	High	Unambiguous	LTLPEYLPPHAVIYIDVPVPEVQSR	1xTMT6plex [N-Term]	1xTMT6plex [N-Term]	2.66175e-10	0	4.362	1	1	14	NP_077159	GeneID:67273 Ndufa10	NP_077159	0	3074.71	25	0.772	-0.37	0.0304352	0.152697	112.9	87.1	8.46	8.6	3	3	100.8	115.5	118.4	89.2	80.5	95.6	356.2	408.1	418.3	315.1	284.4	338	338.4	404.4	418.3	247.4	174.6	230	13	13	13	13
FALSE	High	Unambiguous	LTLDTIFVPNTGKK	2xTMT6plex [K13; K14]; 1xTMT6plex [N-Term]	2xTMT6plex [K13; K14]; 1xTMT6plex [N-Term]	2.30221e-09	0	3.937	1	2	6	NP_001185927	GeneID:22335 Vdac3	NP_001185927; NP_035826	1	2234.37	14	1.08	0.11	0.154021	0.331403	96.2	103.8	2.97	4.77	3	3	99.3	97.8	93.8	97.4	105.6	106.2	1639.3	1614.5	1547.5	1607.3	1742.9	1752.1	1557.5	1599.8	1547.5	1262.1	1070	1192.4	6	6	6	6
FALSE	High	Unambiguous	LTLDTIFVPNTGK	1xTMT6plex [K13]; 1xTMT6plex [N-Term]	1xTMT6plex [K13]; 1xTMT6plex [N-Term]	9.4134e-08	0	3.206	1	2	12	NP_001185927	GeneID:22335 Vdac3	NP_001185927; NP_035826	0	1877.11	13	1.064	0.09	0.0879761	0.246569	96.9	103.1	2.86	4.89	3	3	98.2	97	92.9	99.4	109.4	103.1	1111.8	1097.7	1052.2	1124.9	1238.9	1167.6	1056.3	1087.7	1052.2	883.3	760.6	794.6	12	12	12	12
FALSE	High	Unambiguous	LTLADIER	1xTMT6plex [N-Term]	1xTMT6plex [N-Term]	6.30322e-05	0	1.924	1	1	9	NP_766024	GeneID:78830 Slc25a12	NP_766024	0	1159.69	8	1.096	0.13	0.0403468	0.169959	95.4	104.6	3.26	1.04	3	3	94.6	93.9	99.6	103	103.7	105.2	856.2	850.5	902.2	933.1	938.7	952.2	813.5	842.8	902.2	732.7	576.3	648	8	8	8	8
FALSE	High	Unambiguous	ITKFENAFLSHVISQHQSLLGNIR	1xTMT6plex [K3]; 1xTMT6plex [N-Term]	1xTMT6plex [K3]; 1xTMT6plex [N-Term]	2.40453e-05	0	2.114	1	1	1	NP_031531	GeneID:11946 Atp5a1	NP_031531	1	3210.82	24	1.051	0.07	0.997536	0.998553	97.5	102.5	5.7	8.69	3	3	94.2	99.9	105.6	90	105.1	105.1	22.9	24.3	25.7	21.9	25.6	25.6	21.8	24.1	25.7	17.2	15.7	17.4	1	1	1	1
FALSE	High	Unambiguous	ITHTGQVYDEK	1xTMT6plex [K11]; 1xTMT6plex [N-Term]	1xTMT6plex [K11]; 1xTMT6plex [N-Term]	2.32062e-05	0	2.121	1	1	7	NP_035018	GeneID:407785 Ndufs6	NP_035018	0	1748.96	11	0.708	-0.5	0.00247081	0.0783031	117.1	82.9	6.3	5.31	3	3	108.3	120.9	121.1	85.6	78.2	86	573.1	639.9	641.1	453	413.7	455.4	544.5	634	641.1	355.7	254	309.9	7	7	7	7
FALSE	High	Unambiguous	LTNHMINLQPSHTR	1xTMT6plex [N-Term]	1xTMT6plex [N-Term]	8.96618e-07	0	2.762	1	1	3	NP_904337	GeneID:17719 ND4	NP_904337	0	1891.02	14	0.835	-0.26	0.109698	0.275646	109	91	0.81	11.16	3	3	108.1	108.1	109.6	81.8	102.1	90.3	70	70	71	53	66.1	58.5	66.5	69.4	71	41.6	40.6	39.8	3	3	3	3
FALSE	High	Unambiguous	LTHSGIFTLYSYRDPNSIETLQSFGK	1xTMT6plex [K26]; 1xTMT6plex [N-Term]	1xTMT6plex [K26]; 1xTMT6plex [N-Term]	9.03317e-05	0	1.853	1	1	1	NP_660113	GeneID:69617 Pitrm1	NP_660113	1	3432.82	26	0.998	0	0.948752	0.972458	100.1	99.9	6.54	20.54	3	3	105.9	100.6	92.9	79.5	120.7	100.3	61.9	58.8	54.3	46.5	70.5	58.6	58.8	58.2	54.3	36.5	43.3	39.9	1	1	1	1
FALSE	High	Unambiguous	LTGTIQNDILK	1xTMT6plex [K11]; 1xTMT6plex [N-Term]	1xTMT6plex [K11]; 1xTMT6plex [N-Term]	2.13596e-06	0	2.591	1	1	3	NP_032676	GeneID:17850 Mut	NP_032676	0	1674.02	11	0.702	-0.51	0.0257675	0.144863	117.5	82.5	1.62	10.08	3	3	114.3	117.8	117.4	92.4	75.7	82.4	210.3	216.6	215.9	170	139.3	151.5	199.8	214.7	215.9	133.5	85.5	103.1	2	2	2	2
FALSE	High	Unambiguous	LTGSYNTMVGNNEGSMVLGLK	1xOxidation [M]; 1xTMT6plex [K21]; 1xTMT6plex [N-Term]	1xOxidation [M8; M16]; 1xTMT6plex [K21]; 1xTMT6plex [N-Term]	6.51202e-07	0	2.825	1	1	3	NP_848729	GeneID:68653 Samm50	NP_848729	0	2659.38	21	0.959	-0.06	0.802644	0.880415	102.1	97.9	4.75	13.87	3	3	99.4	106.2	97	95.3	87.7	114.4	210.3	224.8	205.3	201.7	185.5	242	199.8	222.8	205.3	158.4	113.9	164.7	2	2	2	2
FALSE	High	Unambiguous	LTGSYNTMVGNNEGSMVLGLK	1xTMT6plex [K21]; 1xTMT6plex [N-Term]	1xTMT6plex [K21]; 1xTMT6plex [N-Term]	1.81894e-10	0	4.437	1	1	6	NP_848729	GeneID:68653 Samm50	NP_848729	0	2643.39	21	1.131	0.18	0.435474	0.601234	93.9	106.1	4.87	10.52	3	3	93.6	102.2	94.5	106.9	91	111.8	796.5	869.6	804.5	909.8	775	952	756.7	861.6	804.5	714.4	475.8	647.9	6	6	6	6
FALSE	High	Unambiguous	LTGSLSGWTSPK	1xTMT6plex [K12]; 1xTMT6plex [N-Term]	1xTMT6plex [K12]; 1xTMT6plex [N-Term]	2.27696e-07	0	3.032	1	1	7	NP_542364	GeneID:11429 Aco2	NP_542364	0	1691.97	12	0.863	-0.21	0.165378	0.34324	107.4	92.6	5.3	11.43	3	3	111.3	108.3	100.3	104	82.7	93.4	1710.7	1664.7	1542.5	1599.4	1271.2	1436.2	1625.3	1649.6	1542.5	1255.9	780.4	977.4	7	7	7	7
FALSE	High	Unambiguous	LTGMAFRVPTPNVSVVDLTCR	1xCarbamidomethyl [C20]; 1xTMT6plex [N-Term]	1xCarbamidomethyl [C20]; 1xTMT6plex [N-Term]	0.000512833	0	1.509	1	2	1	NP_001276655	GeneID:14433 Gapdh	NP_001276655; NP_032110	1	2562.37	21	1.24	0.31	0.180509	0.362235	89.3	110.7	8.87	15.61	3	3	84.2	99.8	88.3	109.5	92	126.1	54	63.9	56.6	70.2	59	80.8	51.3	63.4	56.6	55.1	36.2	55	1	1	1	1
FALSE	High	Unambiguous	LTGEDVFGITVPLITSTTGAK	1xTMT6plex [K21]; 1xTMT6plex [N-Term]	1xTMT6plex [K21]; 1xTMT6plex [N-Term]	2.09053e-09	0	3.956	1	1	3	NP_937889	GeneID:70120 Yars2	NP_937889	0	2578.47	21	1.066	0.09	0.811549	0.886071	96.8	103.2	3.37	8.55	3	3	98.6	96.2	102.8	105.1	90.9	106.5	49.1	47.9	51.2	52.3	45.3	53	46.6	47.5	51.2	41.1	27.8	36.1	2	2	2	2
FALSE	High	Unambiguous	LTGADGTPPGFLLK	1xTMT6plex [K14]; 1xTMT6plex [N-Term]	1xTMT6plex [K14]; 1xTMT6plex [N-Term]	2.9586e-08	0	3.434	1	1	4	NP_077173	GeneID:67863 Slc25a11	NP_077173	0	1845.09	14	1.172	0.23	0.223642	0.4087	92.1	107.9	6.12	13.97	3	3	99.3	88.4	90.8	122.5	92.6	106.5	866	771.8	792.4	1068.6	807.6	929	822.8	764.7	792.4	839.1	495.8	632.2	4	4	4	4
FALSE	High	Unambiguous	LTFSGLLNALDGVASTEAR	1xTMT6plex [N-Term]	1xTMT6plex [N-Term]	7.75242e-11	0	4.605	1	1	4	NP_080060	GeneID:66821 Bcs1l	NP_080060	0	2164.18	19	0.921	-0.12	0.190286	0.3718	104.1	95.9	1.86	7.75	3	3	105.5	102	105.2	97	87.8	102.5	125.8	121.6	125.5	115.6	104.7	122.3	119.5	120.5	125.5	90.8	64.3	83.2	3	3	3	3
FALSE	High	Unambiguous	LTFPGGLLIGCSPGFMNVPK	1xCarbamidomethyl [C11]; 1xOxidation [M16]; 1xTMT6plex [K20]; 1xTMT6plex [N-Term]	1xCarbamidomethyl [C11]; 1xOxidation [M16]; 1xTMT6plex [K20]; 1xTMT6plex [N-Term]	1.07847e-05	0	2.272	1	1	3	NP_080070	GeneID:66841 Etfdh	NP_080070	0	2579.41	20	0.964	-0.05	0.997151	0.998372	101.9	98.1	3.57	3.9	3	3	102.5	101.6	95.9	97.6	104.5	97.9	278.7	276.5	260.9	265.4	284.2	266.4	264.8	274	260.9	208.4	174.5	181.3	3	3	3	3
FALSE	High	Unambiguous	LTFPGGLLIGCSPGFMNVPK	1xCarbamidomethyl [C11]; 1xTMT6plex [K20]; 1xTMT6plex [N-Term]	1xCarbamidomethyl [C11]; 1xTMT6plex [K20]; 1xTMT6plex [N-Term]	1.96286e-10	0	4.422	1	1	5	NP_080070	GeneID:66841 Etfdh	NP_080070	0	2563.42	20	0.982	-0.03	0.545996	0.693945	100.9	99.1	1.77	1.91	3	3	101.6	98.5	101.4	99.5	101.4	97.6	441.4	427.5	440.3	432.2	440.3	423.8	419.3	423.6	440.3	339.4	270.3	288.4	5	5	5	5
FALSE	High	Unambiguous	LTFDTTFSPNTGKK	2xTMT6plex [K13; K14]; 1xTMT6plex [N-Term]	2xTMT6plex [K13; K14]; 1xTMT6plex [N-Term]	7.72263e-08	0	3.245	1	1	7	NP_035825	GeneID:22334 Vdac2	NP_035825	1	2244.28	14	1.01	0.01	0.19524	0.377816	99.5	100.5	1.34	1.91	3	3	97.5	99.1	100.1	100.1	103.3	99.8	1403.1	1426.1	1440.9	1440.4	1486.2	1435.9	1333.1	1413.1	1440.9	1131.1	912.4	977.2	7	7	7	7
FALSE	High	Unambiguous	LTFDTTFSPNTGK	1xTMT6plex [K13]; 1xTMT6plex [N-Term]	1xTMT6plex [K13]; 1xTMT6plex [N-Term]	5.41302e-08	0	3.315	1	1	7	NP_035825	GeneID:22334 Vdac2	NP_035825	0	1887.03	13	1.088	0.12	0.164333	0.341867	95.8	104.2	7.51	3.56	3	3	94.3	103.4	89.2	108.6	101.8	102.6	1072.4	1175.2	1013.9	1234.6	1157.1	1166.7	1018.9	1164.5	1013.9	969.5	710.4	794	7	7	7	7
FALSE	High	Unambiguous	LTFDSSFSPNTGKK	2xTMT6plex [K13; K14]; 1xTMT6plex [N-Term]	2xTMT6plex [K13; K14]; 1xTMT6plex [N-Term]	2.19286e-08	0	3.493	1	1	16	NP_035824	GeneID:22333 Vdac1	NP_035824	1	2216.25	14	0.949	-0.08	0.595984	0.733188	102.6	97.4	10.98	2.75	3	3	91	102.3	113.4	100.8	95.6	97	2324.2	2613	2897.5	2575.6	2442.6	2478.7	2208.2	2589.2	2897.5	2022.5	1499.6	1686.9	16	16	16	16
FALSE	High	Unambiguous	LTFDSSFSPNTGK	1xTMT6plex [K13]; 1xTMT6plex [N-Term]	1xTMT6plex [K13]; 1xTMT6plex [N-Term]	9.4134e-08	0	3.206	1	1	9	NP_035824	GeneID:22333 Vdac1	NP_035824	0	1859	13	1.043	0.06	0.469673	0.63088	97.9	102.1	7.45	3.98	3	3	104.3	99.8	90	97.3	104.1	104.5	2102.3	2011.9	1814.4	1961.2	2099.1	2106.4	1997.4	1993.6	1814.4	1540	1288.7	1433.5	9	9	9	9
FALSE	High	Unambiguous	ITHGQFDER	1xTMT6plex [N-Term]	1xTMT6plex [N-Term]	3.63974e-06	0	2.486	1	1	22	NP_940807	GeneID:76722 Ckmt2	NP_940807	0	1331.69	9	0.957	-0.06	0.415951	0.58559	102.2	97.8	8.34	4.62	3	3	111.5	94.5	101.9	101.7	97.6	92.8	899.2	761.6	821.9	820.3	786.6	747.8	854.4	754.7	821.9	644.1	482.9	508.9	17	17	17	17
FALSE	High	Unambiguous	LTETCFLDCVK	2xCarbamidomethyl [C5; C9]; 1xTMT6plex [K11]; 1xTMT6plex [N-Term]	2xCarbamidomethyl [C5; C9]; 1xTMT6plex [K11]; 1xTMT6plex [N-Term]	4.08215e-07	0	2.917	1	1	5	NP_001273132	GeneID:30056 Timm9	NP_001273132	0	1843.97	11	1.045	0.06	0.112615	0.279138	97.8	102.2	2.34	4.64	3	3	96.8	98.8	94.3	101.2	100	108.8	1081.5	1104	1053.5	1130.1	1117.1	1215.6	1027.5	1094	1053.5	887.4	685.8	827.3	5	5	5	5
FALSE	High	Unambiguous	LTNHMINLQPSHTR	1xOxidation [M5]; 1xTMT6plex [N-Term]	1xOxidation [M5]; 1xTMT6plex [N-Term]	0.00011935	0	1.798	1	1	1	NP_904337	GeneID:17719 ND4	NP_904337	0	1907.01	14	0.957	-0.06	0.997714	0.998553	102.2	97.8	5.84	12.11	3	3	98.1	106.3	95.1	92.5	93.8	114.2	29.3	31.8	28.4	27.6	28	34.1	27.8	31.5	28.4	21.7	17.2	23.2	1	1	1	1
FALSE	High	Unambiguous	LTPTMMLYSGR	1xTMT6plex [N-Term]	1xTMT6plex [N-Term]	0.000346537	0	1.587	1	1	1	NP_033869	GeneID:12041 Bckdk	NP_033869	0	1498.8	11	1.045	0.06	0.589556	0.727861	97.8	102.2	7.26	13.38	3	3	110.8	96.3	100.4	104.9	105.1	82.4	106.2	92.4	96.3	100.6	100.8	79.1	100.9	91.5	96.3	79	61.9	53.8	1	1	1	1
FALSE	High	Unambiguous	LVATTGSK	1xTMT6plex [K8]; 1xTMT6plex [N-Term]	1xTMT6plex [K8]; 1xTMT6plex [N-Term]	0.000192998	0	1.703	1	1	2	NP_666186	GeneID:224481 Tfb1m	NP_666186	0	1234.78	8	1.109	0.15	0.130374	0.302304	94.8	105.2	12.45	16.33	3	3	97.4	92.3	76.3	99.4	102.3	132.3	204.7	193.8	160.2	208.9	215	277.9	194.5	192.1	160.2	164	132	189.1	2	2	2	2
FALSE	High	Unambiguous	LVATDGAFSMDGDIAPLQDICR	1xCarbamidomethyl [C21]; 1xTMT6plex [N-Term]	1xCarbamidomethyl [C21]; 1xTMT6plex [N-Term]	4.19078e-09	0	3.819	1	2	3	NP_038875	GeneID:26912 Gcat	NP_038875; NP_001155184	0	2594.28	22	0.627	-0.67	0.177082	0.357727	123	77	9.41	29.05	3	3	102.2	118.6	122.6	114	74.3	68.3	60.1	69.7	72	67	43.7	40.1	57.1	69	72	52.6	26.8	27.3	3	3	3	3
FALSE	High	Unambiguous	IVAPELYIAVGISGAIQHLAGMK	1xOxidation [M22]; 1xTMT6plex [K23]; 1xTMT6plex [N-Term]	1xOxidation [M22]; 1xTMT6plex [K23]; 1xTMT6plex [N-Term]	5.91849e-09	0	3.751	1	1	2	NP_663590	GeneID:110842 Etfa	NP_663590	0	2825.64	23	1.113	0.15	0.520152	0.673255	94.7	105.3	11.68	30.67	3	3	104.4	85.5	86.2	95.9	145.4	82.6	97	79.4	80	89	135	76.7	92.1	78.7	80	69.9	82.9	52.2	2	2	2	2
FALSE	High	Unambiguous	IVAPELYIAVGISGAIQHLAGMK	1xTMT6plex [K23]; 1xTMT6plex [N-Term]	1xTMT6plex [K23]; 1xTMT6plex [N-Term]	4.5263e-11	0	4.711	1	1	3	NP_663590	GeneID:110842 Etfa	NP_663590	0	2809.64	23	1.104	0.14	0.469011	0.630336	95.1	104.9	17.79	39.11	3	3	106.7	78.6	80.4	83.9	161.7	88.7	590.2	434.6	444.5	463.9	894.2	490.8	560.8	430.7	444.5	364.3	549	334	3	3	3	3
FALSE	High	Unambiguous	IVALVGQSGGGK	1xTMT6plex [K12]; 1xTMT6plex [N-Term]	1xTMT6plex [K12]; 1xTMT6plex [N-Term]	4.91531e-08	0	3.334	1	1	3	NP_083296	GeneID:74610 Abcb8	NP_083296	0	1543.96	12	1.07	0.1	0.909572	0.947611	96.6	103.4	6.34	9.67	3	3	97.4	107.6	95.9	104.2	88.6	106.3	304.5	336.5	300	325.8	277.1	332.2	289.3	333.4	300	255.8	170.1	226.1	3	3	3	3
FALSE	High	Unambiguous	LVAGEMGQNEPDQGGQR	1xOxidation [M6]; 1xTMT6plex [N-Term]	1xOxidation [M6]; 1xTMT6plex [N-Term]	3.7637e-07	0	2.933	1	1	2	NP_058043	GeneID:15108 Hsd17b10	NP_058043	0	2030.98	17
FALSE	High	Unambiguous	LVAGEMGQNEPDQGGQR	1xTMT6plex [N-Term]	1xTMT6plex [N-Term]	2.60825e-10	0	4.366	1	1	5	NP_058043	GeneID:15108 Hsd17b10	NP_058043	0	2014.98	17	0.963	-0.05	0.574123	0.715685	101.9	98.1	8.61	6.66	3	3	102.7	103.2	88.3	98.9	109.7	97.1	132.9	133.5	114.3	128	141.9	125.6	126.3	132.3	114.3	100.5	87.1	85.5	2	2	2	2
FALSE	High	Unambiguous	IVADAANVDGRENLVAIHPDFR	1xTMT6plex [N-Term]	1xTMT6plex [N-Term]	1.36479e-09	0	4.04	1	2	1	NP_082182	GeneID:219189 Vwa8	NP_776119; NP_082182	1	2621.4	22	0.995	-0.01	0.576211	0.717159	100.2	99.8	0.82	8.79	3	3	100.6	102.1	102.1	88.6	105	101.6	21.7	22	22	19.1	22.6	21.9	20.6	21.8	22	15	13.9	14.9	1	1	1	1
FALSE	High	Unambiguous	IVADAANVDGR	1xTMT6plex [N-Term]	1xTMT6plex [N-Term]	7.77818e-07	0	2.79	1	2	2	NP_082182	GeneID:219189 Vwa8	NP_776119; NP_082182	0	1329.73	11	1.066	0.09	0.371337	0.54849	96.8	103.2	11.07	2.79	3	3	107.6	95.8	86.2	106.8	101.5	102.1	193	171.8	154.7	191.5	182.1	183.1	183.3	170.2	154.7	150.4	111.8	124.6	2	2	2	2
FALSE	High	Unambiguous	LVAAFGELR	1xTMT6plex [N-Term]	1xTMT6plex [N-Term]	0.000598968	0	1.478	1	2	2	NP_082182	GeneID:219189 Vwa8	NP_776119; NP_082182	0	1204.73	9	1.102	0.14	0.467446	0.628835	95.1	104.9	6.04	10.84	3	3	101.2	99.1	90.2	110.1	90.3	109.2	198	194	176.5	215.5	176.7	213.8	188.1	192.2	176.5	169.2	108.5	145.5	1	1	1	1
FALSE	High	Unambiguous	LVAAEQQK	1xTMT6plex [K8]; 1xTMT6plex [N-Term]	1xTMT6plex [K8]; 1xTMT6plex [N-Term]	8.54348e-05	0	1.864	1	1	2	NP_038925	GeneID:30057 Timm8b	NP_038925	0	1344.83	8	0.955	-0.07	0.270582	0.455624	102.3	97.7	4	1.91	3	3	105	103.2	97.2	96.2	98.5	99.9	247.9	243.6	229.5	227.2	232.6	236	235.5	241.4	229.5	178.4	142.8	160.6	2	2	2	2
FALSE	High	Unambiguous	LTYGTMVFVR	1xTMT6plex [N-Term]	1xTMT6plex [N-Term]	0.000267985	0	1.638	1	2	1	NP_001258827	GeneID:11430 Acox1	NP_001258827; NP_056544	0	1415.79	10	0.685	-0.55	0.00215752	0.0764397	118.7	81.3	5.97	4.17	3	3	122	109	119.9	86.9	80.2	82.1	195.6	174.7	192.2	139.3	128.5	131.7	185.8	173.1	192.2	109.4	78.9	89.6	1	1	1	1
FALSE	High	Unambiguous	ITWSELSESGLPLCDVVINLAGENILNPLRR	1xCarbamidomethyl [C14]; 1xTMT6plex [N-Term]	1xCarbamidomethyl [C14]; 1xTMT6plex [N-Term]	3.39322e-08	0	3.407	1	1	2	NP_001076444	GeneID:654795 Sdr39u1	NP_001076444	1	3708	31	0.969	-0.05	0.748126	0.846256	101.6	98.4	9.03	5.3	3	3	109.9	101.9	91.7	93.7	104.1	98.7	155.4	144.1	129.6	132.4	147.2	139.6	147.6	142.8	129.6	104	90.4	95	2	2	2	2
FALSE	High	Unambiguous	ITVVEALTLLNNHK	1xTMT6plex [K14]; 1xTMT6plex [N-Term]	1xTMT6plex [K14]; 1xTMT6plex [N-Term]	2.86382e-09	0	3.894	1	1	1	NP_081018	GeneID:68493 Ndufaf4	NP_081018	0	2023.23	14	1.266	0.34	4.68376e-05	0.058545	88.3	111.7	1.11	1.48	3	3	88.9	88.8	87.2	112.4	109.8	112.9	213.5	213.3	209.3	270	263.7	271.1	202.8	211.3	209.3	212	161.9	184.5	1	1	1	1
FALSE	High	Unambiguous	LTPAQLQFMR	1xTMT6plex [N-Term]	1xTMT6plex [N-Term]	0.000373714	0	1.572	1	1	1	NP_080894	GeneID:52469 Coa3	NP_080894	0	1433.81	10	1.176	0.23	0.142083	0.316561	91.9	108.1	1.5	12.7	3	3	89.7	91.4	92.4	123.2	95.7	107.5	170.2	173.3	175.3	233.7	181.5	203.8	161.7	171.7	175.3	183.5	111.4	138.7	1	1	1	1
FALSE	High	Unambiguous	ITVTFNINNSIPPTFDGEEEPSQGQK	1xTMT6plex [K26]; 1xTMT6plex [N-Term]	1xTMT6plex [K26]; 1xTMT6plex [N-Term]	8.35848e-09	0	3.683	1	1	2	NP_031599	GeneID:12261 C1qbp	NP_031599	0	3320.71	26	1.133	0.18	0.14804	0.323561	93.8	106.2	11.27	8.85	3	3	82.4	103.3	92.1	104.4	99.7	118	39.7	49.8	44.4	50.3	48.1	56.9	37.7	49.3	44.4	39.5	29.5	38.7	2	2	2	2
FALSE	High	Unambiguous	ITVEDSDK	1xTMT6plex [K8]; 1xTMT6plex [N-Term]	1xTMT6plex [K8]; 1xTMT6plex [N-Term]	6.76104e-06	0	2.364	1	1	1	NP_033217	GeneID:20480 Clpb	NP_033217	0	1364.77	8	1.04	0.06	0.450731	0.615826	98.1	101.9	13.97	8.13	3	3	105.7	101.8	80.7	94.7	105.8	111.3	46.2	44.5	35.3	41.4	46.3	48.6	43.9	44.1	35.3	32.5	28.4	33.1	1	1	1	1
FALSE	High	Unambiguous	LTTYAMTVPFVR	1xOxidation [M6]; 1xTMT6plex [N-Term]	1xOxidation [M6]; 1xTMT6plex [N-Term]	3.48236e-05	0	2.041	1	1	6	NP_849209	GeneID:97212 Hadha	NP_849209	0	1643.9	12	1.096	0.13	0.203213	0.385772	95.4	104.6	2.42	14.41	3	3	90	94.5	92.3	101.2	96.6	125.5	556.7	584.3	571	626	597.5	776.3	529	579	571	491.6	366.8	528.3	6	6	6	6
FALSE	High	Unambiguous	LTTYAMTVPFVR	1xTMT6plex [N-Term]	1xTMT6plex [N-Term]	2.56424e-06	0	2.555	1	1	4	NP_849209	GeneID:97212 Hadha	NP_849209	0	1627.91	12	1.095	0.13	0.9721	0.986064	95.5	104.5	1.76	14.79	3	3	98	101.4	98.9	108.3	83.4	110	703	727.2	709.3	776.4	598.3	788.9	667.9	720.6	709.3	609.7	367.3	536.9	4	4	4	4
FALSE	High	Unambiguous	ITTGAQDDLRK	1xTMT6plex [K11]; 1xTMT6plex [N-Term]	1xTMT6plex [K11]; 1xTMT6plex [N-Term]	1.8006e-05	0	2.171	1	1	2	NP_081406	GeneID:69597 Afg3l2	NP_081406	1	1675.97	11	1.139	0.19	0.0515032	0.189416	93.5	106.5	1.98	5.15	3	3	96.2	92.5	94.5	107.6	99.5	109.8	194.6	187	191.1	217.6	201.2	222	184.9	185.3	191.1	170.9	123.5	151.1	2	2	2	2
FALSE	High	Unambiguous	LTTDVQEFK	1xTMT6plex [K9]; 1xTMT6plex [N-Term]	1xTMT6plex [K9]; 1xTMT6plex [N-Term]	5.51871e-06	0	2.404	1	1	2	NP_083296	GeneID:74610 Abcb8	NP_083296	0	1538.88	9	0.886	-0.17	0.342123	0.521824	106	94	7.94	13.19	3	3	100.3	114.2	99.3	87.4	88.9	109.9	144.9	164.9	143.4	126.2	128.4	158.7	137.6	163.4	143.4	99.1	78.8	108	2	2	2	2
FALSE	High	Unambiguous	LTSSVTAYDYSGK	1xTMT6plex [K13]; 1xTMT6plex [N-Term]	1xTMT6plex [K13]; 1xTMT6plex [N-Term]	4.54137e-07	0	2.896	1	2	1	NP_001153001	GeneID:20463 Cox7a2l	NP_033213; NP_001153001	0	1849.99	13	1.103	0.14	0.354836	0.53326	95.1	104.9	7.77	8.22	3	3	88.3	103	98.2	108.4	93.7	108.4	91.4	106.6	101.6	112.2	96.9	112.1	86.8	105.6	101.6	88.1	59.5	76.3	1	1	1	1
FALSE	High	Unambiguous	ITSLAQLNAANHDAAIFPGGFGAAK	1xTMT6plex [K25]; 1xTMT6plex [N-Term]	1xTMT6plex [K25]; 1xTMT6plex [N-Term]	1.89035e-11	0	4.883	1	1	6	NP_613067	GeneID:28295 D10Jhu81e	NP_613067	0	2913.6	25	0.911	-0.13	0.0297512	0.151485	104.7	95.3	2.94	4.74	3	3	102.8	109	106	96.8	88.9	96.5	558.4	592.2	575.7	525.6	483	524.3	530.5	586.8	575.7	412.7	296.5	356.8	5	5	5	5
FALSE	High	Unambiguous	ITSEELHYFVQNHFTSAR	1xTMT6plex [N-Term]	1xTMT6plex [N-Term]	8.74922e-09	0	3.674	1	1	4	NP_080175	GeneID:67003 Uqcrc2	NP_080175	0	2408.22	18	1.072	0.1	0.342838	0.522346	96.5	103.5	0.56	39.85	3	3	84.4	84.1	85.1	87.3	168.5	90.5	166.6	166	167.8	172.2	332.5	178.5	158.2	164.5	167.8	135.2	204.1	121.5	4	4	4	4
FALSE	High	Unambiguous	ITQPVLK	1xTMT6plex [K7]; 1xTMT6plex [N-Term]	1xTMT6plex [K7]; 1xTMT6plex [N-Term]	0.000258685	0	1.645	1	1	1	NP_001025161	GeneID:52535 Mettl17	NP_001025161	0	1256.83	7	1.238	0.31	0.0246769	0.141948	89.3	110.7	8.34	2.77	3	3	78.7	91.8	90.6	116.4	110.3	112.2	79	92.2	91	116.9	110.8	112.7	75.1	91.3	91	91.8	68	76.7	1	1	1	1
FALSE	High	Unambiguous	LTQLAMLLAEIANVTHR	1xTMT6plex [N-Term]	1xTMT6plex [N-Term]	2.52779e-08	0	3.465	1	2	1	NP_067396	GeneID:52477 Angel2	NP_067396; NP_001185949	0	2123.22	17	1.156	0.21	0.184826	0.366109	92.8	107.2	11.52	7.79	3	3	103.8	82.3	94.2	97.4	113.5	108.9	35.2	27.9	31.9	33	38.4	36.9	33.4	27.6	31.9	25.9	23.6	25.1	1	1	1	1
FALSE	High	Unambiguous	LTQALQGPLMR	1xTMT6plex [N-Term]	1xTMT6plex [N-Term]	0.000201979	0	1.694	1	1	1	NP_064350	GeneID:56690 Mlycd	NP_064350	0	1456.85	11	1.087	0.12	0.341516	0.521222	95.8	104.2	3.39	9.72	3	3	98.5	97.8	92.6	106.3	92.6	112.2	169.6	168.4	159.3	183	159.3	193.1	161.1	166.8	159.3	143.7	97.8	131.4	1	1	1	1
FALSE	High	Unambiguous	ITQACMEGHDFHEGVR	1xCarbamidomethyl [C5]; 1xOxidation [M6]; 1xTMT6plex [N-Term]	1xCarbamidomethyl [C5]; 1xOxidation [M6]; 1xTMT6plex [N-Term]	7.22775e-05	0	1.897	1	1	1	NP_666220	GeneID:227095 Hibch	NP_666220	0	2131.99	16	0.878	-0.19	0.274958	0.459199	106.5	93.5	4.55	10.77	3	3	101	109.8	102.3	89.7	89.8	107.6	50.8	55.2	51.4	45.1	45.1	54.1	48.2	54.7	51.4	35.4	27.7	36.8	1	1	1	1
FALSE	High	Unambiguous	ITQACMEGHDFHEGVR	1xCarbamidomethyl [C5]; 1xTMT6plex [N-Term]	1xCarbamidomethyl [C5]; 1xTMT6plex [N-Term]	1.96526e-07	0	3.061	1	1	4	NP_666220	GeneID:227095 Hibch	NP_666220	0	2115.99	16	1.081	0.11	0.0968103	0.258626	96.1	103.9	3.12	4.57	3	3	94.2	95.1	99.8	108.6	99.3	102.9	60.3	60.9	63.9	69.5	63.5	65.8	57.3	60.3	63.9	54.6	39	44.8	3	3	3	3
FALSE	High	Unambiguous	LTQAAVETHLQNLGLGGELLLAAR	1xTMT6plex [N-Term]	1xTMT6plex [N-Term]	8.18757e-14	0	5.955	1	1	13	NP_075830	GeneID:67426 Adck3	NP_075830	0	2717.55	24	1.259	0.33	0.00693448	0.0985566	88.6	111.4	4.91	2.85	3	3	95.2	87.4	87.7	110.4	106.5	112.7	600.9	551.4	553.7	696.9	672.2	711.3	570.9	546.4	553.7	547.2	412.7	484.1	13	13	13	13
FALSE	High	Unambiguous	LTVNDFVR	1xTMT6plex [N-Term]	1xTMT6plex [N-Term]	0.000130737	0	1.78	1	3	6	NP_766024	GeneID:78830 Slc25a12	NP_766024; NP_001171043; NP_056644	0	1192.69	8	1.024	0.03	0.475061	0.635764	98.8	101.2	3.49	6.33	3	3	99.6	100.8	94.4	95.2	108	102	334.7	338.5	316.9	319.6	362.9	342.7	318	335.4	316.9	251	222.8	233.2	4	4	4	4
FALSE	High	Unambiguous	ITESLSLLK	1xTMT6plex [K9]; 1xTMT6plex [N-Term]	1xTMT6plex [K9]; 1xTMT6plex [N-Term]	0.000975766	0	1.38	1	2	1	NP_598513	GeneID:74143 Opa1	NP_001186106; NP_598513	0	1461.93	9	0.996	-0.01	0.697067	0.808857	100.2	99.8	8.8	9.18	3	3	98.1	107.3	90	97.6	94.8	112.2	28.7	31.4	26.3	28.5	27.7	32.8	27.2	31.1	26.3	22.4	17	22.3	1	1	1	1
FALSE	High	Unambiguous	LTEMQTEQYWIEGDR	1xTMT6plex [N-Term]	1xTMT6plex [N-Term]	1.91365e-05	0	2.159	1	1	2	NP_665686	GeneID:215951 Lace1	NP_665686	0	2128.02	15	1.028	0.04	0.954449	0.976142	98.6	101.4	7.74	6.46	3	3	107.8	92.3	100.6	92.4	103.6	103.4	40	34.2	37.3	34.3	38.4	38.4	38	33.9	37.3	26.9	23.6	26.1	2	2	2	2
FALSE	High	Unambiguous	ITEIYEGTSEIQR	1xTMT6plex [N-Term]	1xTMT6plex [N-Term]	1.45357e-08	0	3.574	1	1	8	NP_031409	GeneID:11409 Acads	NP_031409	0	1767.93	13	0.881	-0.18	0.0317219	0.154309	106.4	93.6	4.89	7.07	3	3	114.7	106.5	104.7	93.8	96.3	84.1	404.7	376	369.4	331.1	339.8	296.7	384.5	372.6	369.4	260	208.6	201.9	6	6	6	6
FALSE	High	Unambiguous	LSTAQSTVLMATGFIWSR	1xTMT6plex [N-Term]	1xTMT6plex [N-Term]	3.96664e-11	0	4.737	1	1	2	NP_081706	GeneID:70456 Mpc2	NP_081706	0	2198.18	18	1.192	0.25	0.0329357	0.156311	91.2	108.8	5.57	7.82	3	3	89.5	96.4	86.5	102.2	106.7	118.7	82	88.2	79.2	93.6	97.7	108.7	77.9	87.4	79.2	73.5	60	74	2	2	2	2
FALSE	High	Unambiguous	ISSVSEVMK	1xOxidation [M8]; 1xTMT6plex [K9]; 1xTMT6plex [N-Term]	1xOxidation [M8]; 1xTMT6plex [K9]; 1xTMT6plex [N-Term]	0.000500135	0	1.514	1	6	4	NP_001240617	GeneID:76614 Immt	NP_001240615; NP_083949; NP_001240618; NP_001240610; NP_001240617; NP_001240616	0	1453.83	9	1.048	0.07	0.558824	0.703534	97.6	102.4	7	7.59	3	3	99.4	104.2	90.6	108.3	93.3	104.2	324.6	340.3	296.1	353.9	304.9	340.3	308.4	337.2	296.1	277.9	187.2	231.6	4	4	4	4
FALSE	High	Unambiguous	ISSVSEVMK	1xTMT6plex [K9]; 1xTMT6plex [N-Term]	1xTMT6plex [K9]; 1xTMT6plex [N-Term]	2.0614e-06	0	2.598	1	6	8	NP_001240617	GeneID:76614 Immt	NP_001240615; NP_083949; NP_001240618; NP_001240610; NP_001240617; NP_001240616	0	1437.84	9	1.076	0.11	0.401761	0.574967	96.3	103.7	6.09	8.23	3	3	97.7	102.7	90.9	105.1	93.5	110	977.9	1028.4	910.3	1052.2	936.4	1101.6	929.1	1019	910.3	826.2	574.9	749.7	8	8	8	8
FALSE	High	Unambiguous	ISSVQSIVPALEIANAHR	1xTMT6plex [N-Term]	1xTMT6plex [N-Term]	6.30346e-08	0	3.285	1	1	5	NP_034607	GeneID:15510 Hspd1	NP_034607	0	2134.22	18	1.262	0.34	0.0607589	0.205322	88.4	111.6	5.53	9.88	3	3	86	95.8	89.1	97.7	112.4	118.9	84.8	94.4	87.8	96.3	110.8	117.1	80.5	93.5	87.8	75.6	68	79.7	4	4	4	4
FALSE	High	Unambiguous	LSSPVTYIDQTDDNIIIETLNHEHYECK	1xCarbamidomethyl [C27]; 1xTMT6plex [K28]; 1xTMT6plex [N-Term]	1xCarbamidomethyl [C27]; 1xTMT6plex [K28]; 1xTMT6plex [N-Term]	2.29738e-10	0	4.391	1	1	3	NP_776101	GeneID:17161 Maoa	NP_776101	0	3805.9	28	1.211	0.28	0.266044	0.451035	90.4	109.6	5.61	17.32	3	3	88.8	97.9	89.1	89.4	126.9	107.9	27.8	30.7	27.9	28	39.7	33.8	26.4	30.4	27.9	22	24.4	23	1	1	1	1
FALSE	High	Unambiguous	LSSGEHIAAFCLTEPASGSDAASIQTR	1xCarbamidomethyl [C11]; 1xTMT6plex [N-Term]	1xCarbamidomethyl [C11]; 1xTMT6plex [N-Term]	4.18198e-10	0	4.273	1	1	1	NP_766266	GeneID:229211 Acad9	NP_766266	0	3005.48	27
FALSE	High	Unambiguous	LSSEFVFNNPNIK	1xTMT6plex [K13]; 1xTMT6plex [N-Term]	1xTMT6plex [K13]; 1xTMT6plex [N-Term]	4.38283e-07	0	2.903	1	1	4	NP_081197	GeneID:69046 Isca1	NP_081197	0	1967.1	13	0.962	-0.06	0.174157	0.354191	101.9	98.1	3.75	3.07	3	3	98.4	106.1	102.5	100.1	98.6	94.3	392.4	423	408.5	398.9	393	375.9	372.8	419.1	408.5	313.2	241.3	255.8	4	4	4	4
FALSE	High	Unambiguous	LSSDTALLGR	1xTMT6plex [N-Term]	1xTMT6plex [N-Term]	0.00103547	0	1.368	1	1	1	NP_062425	GeneID:56199 Abcb10	NP_062425	0	1261.73	10	0.93	-0.11	0.850867	0.910616	103.6	96.4	11.55	3.67	3	3	87.8	110.1	104.9	96.4	97.6	103.2	117.6	147.4	140.5	129	130.6	138.1	111.7	146.1	140.5	101.3	80.2	94	1	1	1	1
FALSE	High	Unambiguous	LSSAMSAAK	1xTMT6plex [K9]; 1xTMT6plex [N-Term]	1xTMT6plex [K9]; 1xTMT6plex [N-Term]	1.4698e-05	0	2.211	1	1	3	NP_032644	GeneID:17449 Mdh1	NP_032644	0	1323.77	9	1.219	0.29	0.367558	0.544788	90.1	109.9	1.44	21.98	3	3	92.7	91.7	90.1	111.9	83.1	130.4	370.6	366.7	360.2	447.1	332.1	521.2	352.1	363.3	360.2	351.1	203.9	354.7	3	3	3	3
FALSE	High	Unambiguous	LSQYQEPIHLPGVR	1xTMT6plex [N-Term]	1xTMT6plex [N-Term]	2.86984e-08	0	3.44	1	1	3	NP_659093	GeneID:110821 Pcca	NP_659093	0	1866.04	14	0.709	-0.5	0.036656	0.163239	117	83	0.59	10.96	3	3	114.9	115	116.1	95.1	81.6	77.3	82.8	82.9	83.7	68.5	58.8	55.7	78.7	82.1	83.7	53.8	36.1	37.9	2	2	2	2
FALSE	High	Unambiguous	LSQSQLALQGLGDLK	1xTMT6plex [K15]; 1xTMT6plex [N-Term]	1xTMT6plex [K15]; 1xTMT6plex [N-Term]	2.12075e-07	0	3.046	1	1	1	NP_542367	GeneID:70791 Hars2	NP_542367	0	2029.21	15	1.044	0.06	0.764812	0.856139	97.8	102.2	2.27	10.12	3	3	100.8	99.2	96.4	110	90	103.6	118.1	116.2	112.9	128.9	105.4	121.4	112.2	115.2	112.9	101.2	64.7	82.6	1	1	1	1
FALSE	High	Unambiguous	LSQNNFALGYK	1xTMT6plex [K11]; 1xTMT6plex [N-Term]	1xTMT6plex [K11]; 1xTMT6plex [N-Term]	3.97151e-08	0	3.376	1	2	11	NP_001185927	GeneID:22335 Vdac3	NP_001185927; NP_035826	0	1712.97	11	1.048	0.07	0.976602	0.988408	97.7	102.3	12.07	9	3	3	88.3	99.9	112.5	105.2	89.4	104.7	1408.1	1593.4	1793.9	1677.4	1425.6	1669.2	1337.8	1578.9	1793.9	1317.2	875.2	1136	11	11	11	11
FALSE	High	Unambiguous	ISQLYGDLK	1xTMT6plex [K9]; 1xTMT6plex [N-Term]	1xTMT6plex [K9]; 1xTMT6plex [N-Term]	1.81897e-05	0	2.169	1	1	11	NP_075770	GeneID:66945 Sdha	NP_075770	0	1494.89	9	0.899	-0.15	0.171335	0.350929	105.3	94.7	1.13	9.66	3	3	105.1	107	104.9	103.4	85.1	94.5	1778.7	1811.8	1775.4	1749.6	1441.1	1599.2	1689.9	1795.3	1775.4	1373.9	884.7	1088.3	11	11	11	11
FALSE	High	Unambiguous	LSQLENLRK	1xTMT6plex [K9]; 1xTMT6plex [N-Term]	1xTMT6plex [K9]; 1xTMT6plex [N-Term]	0.000933202	0	1.389	1	1	2	NP_080812	GeneID:68055 Atp5s	NP_080812	1	1558.97	9	1.067	0.09	0.863279	0.917465	96.8	103.2	7.92	7.9	3	3	107.7	98.4	92.1	105.4	91.4	105	242.2	221.2	207	237	205.6	236	230.1	219.2	207	186.1	126.2	160.6	2	2	2	2
FALSE	High	Unambiguous	LSTDDLNSLIAHAHR	1xTMT6plex [N-Term]	1xTMT6plex [N-Term]	1.06108e-08	0	3.636	1	6	9	NP_001240617	GeneID:76614 Immt	NP_001240615; NP_083949; NP_001240618; NP_001240610; NP_001240617; NP_001240616	0	1892.02	15	1.018	0.03	0.366767	0.544108	99.1	100.9	3.77	29.89	3	3	90.9	91.6	85.4	90.6	148.9	92.5	165	166.3	155.1	164.5	270.2	168	156.8	164.8	155.1	129.2	165.9	114.3	6	6	6	6
FALSE	High	Unambiguous	LSQALGNITVVQK	1xTMT6plex [K13]; 1xTMT6plex [N-Term]	1xTMT6plex [K13]; 1xTMT6plex [N-Term]	3.27762e-10	0	4.321	1	2	4	NP_081271	GeneID:69225 Carkd	NP_081271; NP_001177286	0	1829.13	13	0.965	-0.05	0.389817	0.565232	101.8	98.2	1	9.93	3	3	104.1	102	103	105.2	86.4	99.3	455.7	446.6	450.8	460.6	378.2	434.9	432.9	442.6	450.8	361.7	232.2	296	3	3	3	3
FALSE	High	Unambiguous	LSPGEWNNLIGATYIER	1xTMT6plex [N-Term]	1xTMT6plex [N-Term]	0.000364428	0	1.577	1	1	1	NP_808256	GeneID:208967 Thnsl1	NP_808256	0	2162.14	17	1.023	0.03	0.579401	0.719669	98.9	101.1	4.41	1.96	3	3	98.7	95.1	103.8	102.8	100.9	98.8	61.6	59.4	64.8	64.2	63	61.7	58.5	58.8	64.8	50.4	38.7	42	1	1	1	1
FALSE	High	Unambiguous	LSPETQSAIEQEIR	1xTMT6plex [N-Term]	1xTMT6plex [N-Term]	5.06246e-06	0	2.421	1	1	4	NP_038799	GeneID:27377 Yme1l1	NP_038799	0	1829.98	14	1.149	0.2	0.0128188	0.119737	93.1	106.9	4.34	3.72	3	3	93.2	96.7	88.6	103.2	111.2	107	71.4	74.1	67.9	79.1	85.2	82	67.8	73.4	67.9	62.1	52.3	55.8	3	3	3	3
FALSE	High	Unambiguous	LSPELLTTGSFETK	1xTMT6plex [K14]; 1xTMT6plex [N-Term]	1xTMT6plex [K14]; 1xTMT6plex [N-Term]	3.22526e-08	0	3.417	1	1	5	NP_038848	GeneID:15277 Hk2	NP_038848	0	1981.13	14	1.163	0.22	0.420664	0.589206	92.5	107.5	18.26	3.36	3	3	82.7	88.3	115.2	102.4	102.7	108.7	383.3	409.4	534.4	475	476.3	503.9	364.2	405.7	534.4	373	292.4	342.9	4	4	4	4
FALSE	High	Unambiguous	LSPDAVAQLAFQMAFLR	1xOxidation [M13]; 1xTMT6plex [N-Term]	1xOxidation [M13]; 1xTMT6plex [N-Term]	3.66937e-07	0	2.938	1	1	2	NP_034079	GeneID:12896 Cpt2	NP_034079	0	2123.15	17	0.906	-0.14	0.420304	0.589074	104.9	95.1	10.72	20.52	3	3	115.2	93.3	109.4	110.3	72.7	99.1	34.3	27.8	32.6	32.9	21.7	29.5	32.6	27.5	32.6	25.8	13.3	20.1	2	2	2	2
FALSE	High	Unambiguous	LSPDAVAQLAFQMAFLR	1xTMT6plex [N-Term]	1xTMT6plex [N-Term]	9.69263e-11	0	4.561	1	1	2	NP_034079	GeneID:12896 Cpt2	NP_034079	0	2107.16	17	1.112	0.15	0.485459	0.644269	94.7	105.3	13.39	4.22	3	3	111.2	93.9	85.8	106.4	104.5	98.1	491.7	415.2	379.3	470.6	461.8	433.8	467.2	411.4	379.3	369.5	283.5	295.2	2	2	2	2
FALSE	High	Unambiguous	LSPDAFIQVALQLAYYR	1xTMT6plex [N-Term]	1xTMT6plex [N-Term]	1.19749e-06	0	2.705	1	1	1	NP_031786	GeneID:12908 Crat	NP_031786	0	2197.22	17
FALSE	High	Unambiguous	LSPADDELYQR	1xTMT6plex [N-Term]	1xTMT6plex [N-Term]	0.000192998	0	1.703	1	1	2	NP_075736	GeneID:66706 Ndufaf3	NP_075736	0	1535.79	11
FALSE	High	Unambiguous	LSNNYYCTR	1xCarbamidomethyl [C7]; 1xTMT6plex [N-Term]	1xCarbamidomethyl [C7]; 1xTMT6plex [N-Term]	1.34149e-05	0	2.229	1	1	8	NP_075691	GeneID:66416 Ndufa7	NP_075691	0	1419.69	9	0.694	-0.53	0.0149078	0.123126	118.1	81.9	6.63	12.32	3	3	111.7	127.2	122.6	85.2	68.2	85.1	631.4	719.2	693.3	481.4	385.4	481.1	599.9	712.7	693.3	378	236.6	327.4	8	8	8	8
FALSE	High	Unambiguous	LSLTEVEGLADLIR	1xTMT6plex [N-Term]	1xTMT6plex [N-Term]	1.32942e-07	0	3.138	1	1	1	NP_115933	GeneID:70359 Gtpbp3	NP_115933	0	1758.02	14	1.372	0.46	0.00644319	0.0972316	84.3	115.7	6.8	7.82	3	3	77.8	88.9	85.5	106.2	124.2	117.3	36.9	42.2	40.6	50.4	59	55.7	35.1	41.8	40.6	39.6	36.2	37.9	1	1	1	1
FALSE	High	Unambiguous	ISLSTLDLSK	1xTMT6plex [K10]; 1xTMT6plex [N-Term]	1xTMT6plex [K10]; 1xTMT6plex [N-Term]	2.9498e-07	0	2.981	1	1	4	NP_848808	GeneID:227683 Coq4	NP_848808	0	1534.95	10	1.227	0.3	0.00755566	0.101128	89.8	110.2	5.8	4.13	3	3	91.1	92.4	82.9	106.4	115.5	111.8	424.5	430.4	386.2	495.9	538.5	520.9	403.3	426.5	386.2	389.4	330.6	354.5	4	4	4	4
FALSE	High	Unambiguous	LSIMSER	1xTMT6plex [N-Term]	1xTMT6plex [N-Term]	0.000961372	0	1.383	1	1	2	NP_082509	GeneID:72416 Lrpprc	NP_082509	0	1064.6	7	1.187	0.25	0.101432	0.264568	91.5	108.5	4.21	9.13	3	3	95.8	88.3	94	114.2	111.6	96.1	163.3	150.5	160.2	194.6	190.1	163.7	155.2	149.2	160.2	152.8	116.7	111.4	2	2	2	2
FALSE	High	Unambiguous	LSILYPATTGR	1xTMT6plex [N-Term]	1xTMT6plex [N-Term]	0.000857688	0	1.406	1	1	1	NP_031479	GeneID:11758 Prdx6	NP_031479	0	1420.84	11	1.152	0.2	0.108994	0.274955	92.9	107.1	5.79	12.08	3	3	89.8	86.7	97	99.2	103.5	123.8	139.7	134.9	150.9	154.2	160.9	192.5	132.7	133.7	150.9	121.1	98.8	131	1	1	1	1
FALSE	High	Unambiguous	ISLLQSEFPQAVYIDSYSSR	1xTMT6plex [N-Term]	1xTMT6plex [N-Term]	1.55599e-07	0	3.107	1	1	3	NP_075736	GeneID:66706 Ndufaf3	NP_075736	0	2532.32	20	1.248	0.32	0.00547764	0.0921061	89	111	6.01	4.59	3	3	81.7	88.4	92	110.4	109	118.6	106.9	115.7	120.4	144.4	142.7	155.2	101.5	114.6	120.4	113.4	87.6	105.6	3	3	3	3
FALSE	High	Unambiguous	ISIILDPLTK	1xTMT6plex [K10]; 1xTMT6plex [N-Term]	1xTMT6plex [K10]; 1xTMT6plex [N-Term]	1.04612e-05	0	2.278	1	1	1	NP_904337	GeneID:17719 ND4	NP_904337	0	1571.02	10	1.006	0.01	0.752633	0.848564	99.7	100.3	12.39	15.65	3	3	89.8	115	100.7	81.5	101.2	111.8	77.5	99.2	86.8	70.3	87.3	96.4	73.6	98.3	86.8	55.2	53.6	65.6	1	1	1	1
FALSE	High	Unambiguous	ISQAEEDDQQLLGHLLLVAK	1xTMT6plex [K20]; 1xTMT6plex [N-Term]	1xTMT6plex [K20]; 1xTMT6plex [N-Term]	4.30227e-11	0	4.721	1	1	11	NP_081147	GeneID:68917 Hint2	NP_081147	0	2678.51	20	1.08	0.11	0.122472	0.290372	96.2	103.8	4.84	5.71	3	3	100.6	91.4	95.3	102.9	110.8	99.1	857.7	779.1	811.9	876.8	943.9	844.5	814.9	772	811.9	688.5	579.5	574.7	11	11	11	11
FALSE	High	Unambiguous	LSTDDLNSLIAHAHRR	1xTMT6plex [N-Term]	1xTMT6plex [N-Term]	2.19464e-05	0	2.132	1	6	3	NP_001240617	GeneID:76614 Immt	NP_001240615; NP_083949; NP_001240618; NP_001240610; NP_001240617; NP_001240616	1	2048.12	16	1.243	0.31	0.39516	0.569864	89.2	110.8	11.45	25.16	3	3	102.7	87.5	82.8	81.7	136.6	108.7	50.1	42.7	40.4	39.9	66.6	53	47.6	42.3	40.4	31.3	40.9	36.1	2	2	2	2
FALSE	High	Unambiguous	LSTPAGVQVILR	1xTMT6plex [N-Term]	1xTMT6plex [N-Term]	0.000368115	0	1.575	1	1	2	NP_444392	GeneID:94065 Mrpl34	NP_444392	0	1482.92	12	0.99	-0.01	0.751106	0.847953	100.5	99.5	1.23	11.79	3	3	99.5	97.2	99	91.5	114.7	98.1	138	134.8	137.4	127	159.1	136.1	131.1	133.6	137.4	99.7	97.7	92.6	2	2	2	2
FALSE	High	Unambiguous	LSTVVDADEIIVLSQGK	1xTMT6plex [K17]; 1xTMT6plex [N-Term]	1xTMT6plex [K17]; 1xTMT6plex [N-Term]	3.6355e-09	0	3.847	1	1	8	NP_033722	GeneID:11306 Abcb7	NP_033722	0	2245.31	17	1.257	0.33	0.0451247	0.178283	88.6	111.4	1.4	8.72	3	3	88.5	90.2	87.8	111.2	101.4	120.8	489.8	499.1	485.6	615.5	561.1	668.4	465.4	494.5	485.6	483.3	344.5	454.9	7	7	7	7
FALSE	High	Unambiguous	LTELSMQDEELMK	1xTMT6plex [K13]; 1xTMT6plex [N-Term]	1xTMT6plex [K13]; 1xTMT6plex [N-Term]	9.02942e-06	0	2.307	1	1	2	NP_038927	GeneID:30059 Timm10	NP_038927	0	2025.06	13	1.098	0.13	0.506176	0.662415	95.3	104.7	12.27	8.59	3	3	87	110.1	93.8	111.9	103	94.2	49.8	63.1	53.7	64.1	59	53.9	47.3	62.5	53.7	50.3	36.2	36.7	1	1	1	1
FALSE	High	Unambiguous	ITELLYKDER	1xTMT6plex [K7]; 1xTMT6plex [N-Term]	1xTMT6plex [K7]; 1xTMT6plex [N-Term]	0.000170083	0	1.728	1	1	2	NP_082509	GeneID:72416 Lrpprc	NP_082509	1	1738.02	10	1.043	0.06	0.851777	0.911093	97.9	102.1	8.17	9.06	3	3	91.8	98	107.9	109	90.9	102.3	270.1	288.3	317.4	320.5	267.5	300.8	256.6	285.7	317.4	251.7	164.2	204.7	2	2	2	2
FALSE	High	Unambiguous	LTELLLR	1xTMT6plex [N-Term]	1xTMT6plex [N-Term]	0.000512833	0	1.509	1	1	1	NP_032023	GeneID:14149 Fdxr	NP_032023	0	1086.71	7	0.915	-0.13	0.0672928	0.21542	104.5	95.5	3.33	5.93	3	3	104.1	109.4	102.7	95.2	88.7	99.9	80.1	84.1	79	73.2	68.2	76.8	76.1	83.3	79	57.5	41.9	52.3	1	1	1	1
FALSE	High	Unambiguous	LTELLESDPSVR	1xTMT6plex [N-Term]	1xTMT6plex [N-Term]	0.000116957	0	1.802	1	1	4	NP_848766	GeneID:109108 Slc30a9	NP_848766	0	1587.88	12	1.145	0.2	0.0368205	0.163452	93.2	106.8	7.16	5.56	3	3	94.4	96.3	84.1	102.5	114.5	108.1	127.3	129.8	113.4	138.2	154.4	145.8	121	128.6	113.4	108.5	94.8	99.2	2	2	2	2
FALSE	High	Unambiguous	LTEDLFNQVPGIQCNPLQGAMYAFPR	1xCarbamidomethyl [C14]; 1xOxidation [M21]; 1xTMT6plex [N-Term]	1xCarbamidomethyl [C14]; 1xOxidation [M21]; 1xTMT6plex [N-Term]	3.08769e-07	0	2.972	1	1	2	NP_776291	GeneID:108682 Gpt2	NP_776291	0	3224.61	26	0.997	0	0.383991	0.560261	100.2	99.8	12.2	17.35	3	3	97.7	99.3	120.8	107.4	75.9	98.9	15.5	15.8	19.2	17.1	12.1	15.7	14.7	15.6	19.2	13.4	7.4	10.7	1	1	1	1
FALSE	High	Unambiguous	LTEDLFNQVPGIQCNPLQGAMYAFPR	1xCarbamidomethyl [C14]; 1xTMT6plex [N-Term]	1xCarbamidomethyl [C14]; 1xTMT6plex [N-Term]	1.78613e-09	0	3.987	1	1	4	NP_776291	GeneID:108682 Gpt2	NP_776291	0	3208.61	26	1.345	0.43	0.0011112	0.0721122	85.3	114.7	3.93	4.14	3	3	84.6	90.2	84.1	109	118.4	113.7	167.3	178.4	166.3	215.6	234.2	225	158.9	176.8	166.3	169.3	143.8	153.1	3	3	3	3
FALSE	High	Unambiguous	LTEDEEGNPQLQQHQLITVTMSSDSR	1xOxidation [M21]; 1xTMT6plex [N-Term]	1xOxidation [M21]; 1xTMT6plex [N-Term]	4.97589e-07	0	2.878	1	1	5	NP_780303	GeneID:27402 Pdhx	NP_780303	0	3201.55	26	1.048	0.07	0.369741	0.54709	97.7	102.3	10.41	38.89	3	3	95.6	84.4	77.9	88.5	165.2	88.4	63.4	56	51.7	58.7	109.6	58.6	60.3	55.5	51.7	46.1	67.3	39.9	3	3	3	3
FALSE	High	Unambiguous	LTEDEEGNPQLQQHQLITVTMSSDSR	1xTMT6plex [N-Term]	1xTMT6plex [N-Term]	6.35998e-11	0	4.644	1	1	9	NP_780303	GeneID:27402 Pdhx	NP_780303	0	3185.56	26	0.98	-0.03	0.682701	0.798869	101	99	3.23	18.91	3	3	94.5	100.5	95.9	94	125.4	89.8	161.5	171.7	163.9	160.6	214.4	153.4	153.5	170.2	163.9	126.1	131.6	104.4	5	5	5	5
FALSE	High	Unambiguous	LTEAKPVDK	2xTMT6plex [K5; K9]; 1xTMT6plex [N-Term]	2xTMT6plex [K5; K9]; 1xTMT6plex [N-Term]	0.000768776	0	1.428	1	1	2	NP_081480	GeneID:56282 Mrpl12	NP_081480	0	1688.06	9	1.212	0.28	0.00234663	0.077479	90.4	109.6	3.5	3.76	3	3	89.5	93.1	86.9	107.1	108.5	114.9	350.8	365	340.4	419.5	425.3	450.1	333.3	361.6	340.4	329.4	261.1	306.3	2	2	2	2
FALSE	High	Unambiguous	LTDSCVQR	1xCarbamidomethyl [C5]; 1xTMT6plex [N-Term]	1xCarbamidomethyl [C5]; 1xTMT6plex [N-Term]	0.000485306	0	1.52	1	1	1	NP_083139	GeneID:74316 Isca2	NP_083139	0	1207.63	8	0.942	-0.09	0.669471	0.787967	103	97	10.76	7.35	3	3	99.9	113.6	92	106.5	93.9	94.1	93.4	106.2	86	99.6	87.8	88	88.7	105.3	86	78.2	53.9	59.9	1	1	1	1
FALSE	High	Unambiguous	LTDIGIRR	1xTMT6plex [N-Term]	1xTMT6plex [N-Term]	5.12012e-05	0	1.965	1	1	2	NP_031407	GeneID:11363 Acadl	NP_031407	1	1172.73	8	1.063	0.09	0.316462	0.497688	96.9	103.1	6.09	6.96	3	3	103.6	92.2	95.1	111	97	101.2	213.6	190.1	196.2	228.8	200	208.7	202.9	188.3	196.2	179.7	122.8	142	2	2	2	2
FALSE	High	Unambiguous	LTDADAMK	1xOxidation [M7]; 1xTMT6plex [K8]; 1xTMT6plex [N-Term]	1xOxidation [M7]; 1xTMT6plex [K8]; 1xTMT6plex [N-Term]	0.000398968	0	1.559	1	1	13	NP_031531	GeneID:11946 Atp5a1	NP_031531	0	1338.73	8	1.044	0.06	0.253086	0.437815	97.8	102.2	3.58	9.78	3	3	91.6	97.6	97.4	115.8	101.7	96	937.8	999.7	997.2	1186.3	1041.5	983	891	990.6	997.2	931.5	639.4	669	13	13	13	13
FALSE	High	Unambiguous	LTDADAMK	1xTMT6plex [K8]; 1xTMT6plex [N-Term]	1xTMT6plex [K8]; 1xTMT6plex [N-Term]	4.96668e-05	0	1.971	1	1	16	NP_031531	GeneID:11946 Atp5a1	NP_031531	0	1322.74	8	1.126	0.17	0.182777	0.364181	94.1	105.9	13.98	12.26	3	3	79.9	89.6	105.2	123.8	100.6	100.9	1831.1	2055.3	2412.9	2838	2306.6	2313.3	1739.7	2036.6	2412.9	2228.5	1416.1	1574.3	15	15	15	15
FALSE	High	Unambiguous	LTAVSVGVQGSGWGWLGFNK	1xTMT6plex [K20]; 1xTMT6plex [N-Term]	1xTMT6plex [K20]; 1xTMT6plex [N-Term]	3.96664e-11	0	4.737	1	1	33	NP_038699	GeneID:20656 Sod2	NP_038699	0	2521.4	20	1.034	0.05	0.598959	0.735584	98.3	101.7	2.12	3.47	3	3	98.1	101.7	98	103.7	96.9	101.5	1851.6	1919.2	1849.3	1956.7	1827.4	1914.8	1759.2	1901.7	1849.3	1536.5	1121.9	1303.1	29	29	29	29
FALSE	High	Unambiguous	ITAPTHVPLQYIGPNQPQKPR	1xTMT6plex [K19]; 1xTMT6plex [N-Term]	1xTMT6plex [K19]; 1xTMT6plex [N-Term]	3.74464e-07	0	2.934	1	1	1	NP_076126	GeneID:71984 Sars2	NP_076126	0	2813.62	21	1.04	0.06	0.902814	0.942672	98	102	9.23	13.54	3	3	105.1	103.7	88.6	109.5	107.9	85.1	35.2	34.8	29.7	36.7	36.2	28.5	33.5	34.4	29.7	28.8	22.2	19.4	1	1	1	1
FALSE	High	Unambiguous	LTAIPVSAFCDSK	1xCarbamidomethyl [C10]; 1xTMT6plex [K13]; 1xTMT6plex [N-Term]	1xCarbamidomethyl [C10]; 1xTMT6plex [K13]; 1xTMT6plex [N-Term]	5.58043e-08	0	3.309	1	1	1	NP_776124	GeneID:229905 Ccbl2	NP_776124	0	1867.04	13	0.61	-0.71	0.0218419	0.135767	124.3	75.7	7.55	15.89	3	3	123.6	130.3	112.1	91.5	67.2	75.3	81.5	85.9	73.9	60.4	44.3	49.7	77.4	85.1	73.9	47.4	27.2	33.8	1	1	1	1
FALSE	High	Unambiguous	ITAHLVHELRR	1xTMT6plex [N-Term]	1xTMT6plex [N-Term]	7.63691e-06	0	2.34	1	1	10	NP_803421	GeneID:52538 Acaa2	NP_803421	1	1573.95	11	1.069	0.1	0.508449	0.664062	96.7	103.3	4.58	9.62	3	3	101.6	92.8	98.2	91.6	110.9	104.9	254.8	232.6	246.1	229.7	278	263	242.1	230.5	246.1	180.4	170.7	179	7	7	7	7
FALSE	High	Unambiguous	LSTVVNADQILVIK	1xTMT6plex [K14]; 1xTMT6plex [N-Term]	1xTMT6plex [K14]; 1xTMT6plex [N-Term]	3.23867e-06	0	2.509	1	1	1	NP_076221	GeneID:74104 Abcb6	NP_076221	0	1971.23	14	0.834	-0.26	0.373723	0.550682	109	91	8.09	19.49	3	3	97.5	114.6	105.2	114.9	80	87.8	67.7	79.6	73.1	79.8	55.5	61	64.4	78.9	73.1	62.7	34.1	41.5	1	1	1	1
FALSE	High	Unambiguous	LSVAGNCR	1xCarbamidomethyl [C7]; 1xTMT6plex [N-Term]	1xCarbamidomethyl [C7]; 1xTMT6plex [N-Term]	0.000776471	0	1.426	1	1	6	NP_001153512	GeneID:227197 Ndufs1	NP_001153512	0	1105.6	8	0.713	-0.49	0.00265999	0.0801566	116.7	83.3	1.05	3.75	3	3	114.3	116.7	115.8	88	82.5	82.6	392.7	400.9	397.8	302.3	283.3	283.7	373.1	397.2	397.8	237.4	173.9	193.1	5	5	5	5
FALSE	High	Unambiguous	ISVAGVTSGNVGYLAHAIHQVTK	1xTMT6plex [K23]; 1xTMT6plex [N-Term]	1xTMT6plex [K23]; 1xTMT6plex [N-Term]	1.27829e-16	0	7.228	1	1	17	NP_034455	GeneID:14719 Got2	NP_034455	0	2780.58	23	0.9	-0.15	0.703239	0.812703	105.3	94.7	13.76	46.96	3	3	105.2	80.7	88.2	78.9	167.5	79.4	1008	773.1	844.7	756.1	1604.4	760.4	957.7	766.1	844.7	593.7	985	517.5	15	15	15	15
FALSE	High	Unambiguous	LSVFSTVDSPVAPSDK	1xTMT6plex [K16]; 1xTMT6plex [N-Term]	1xTMT6plex [K16]; 1xTMT6plex [N-Term]	5.3969e-07	0	2.862	1	1	4	NP_660113	GeneID:69617 Pitrm1	NP_660113	0	2107.17	16	1.063	0.09	0.121737	0.289942	96.9	103.1	3.71	4.44	3	3	97.7	99.7	92.7	103.8	107.6	98.5	243.6	248.6	231.2	259	268.4	245.7	231.5	246.3	231.2	203.4	164.8	167.2	4	4	4	4
FALSE	High	Unambiguous	ISVLEALR	1xTMT6plex [N-Term]	1xTMT6plex [N-Term]	0.000144663	0	1.76	1	1	4	NP_849534	GeneID:108888 Atad3a	NP_849534	0	1129.71	8	1.07	0.1	0.077335	0.231184	96.6	103.4	2.29	3.23	3	3	97.5	99.2	94.8	104.3	105.1	99	377	383.4	366.4	403.3	406.4	382.8	358.2	379.9	366.4	316.7	249.5	260.5	4	4	4	4
FALSE	High	Unambiguous	ISVMGGEQAATVLATVAR	1xTMT6plex [N-Term]	1xTMT6plex [N-Term]	1.47845e-12	0	5.385	1	1	4	NP_084302	GeneID:78038 Mccc2	NP_084302	0	2003.12	18	0.779	-0.36	0.0109336	0.11368	112.4	87.6	5.94	1.44	3	3	110.6	121.6	109.3	86.2	87.4	84.9	253.9	279.3	251.1	197.9	200.7	195	241.2	276.8	251.1	155.4	123.2	132.7	3	3	3	3
FALSE	High	Unambiguous	IVAVIGAVVDVQFDEGLPPILNALEVQGR	1xTMT6plex [N-Term]	1xTMT6plex [N-Term]	2.45625e-12	0	5.285	1	1	30	NP_058054	GeneID:11947 Atp5b	NP_058054	0	3260.85	29	1.246	0.32	0.181224	0.362781	89	111	9.73	21.26	3	3	94.3	77.9	89.9	112	89	136.9	34.5	28.5	32.9	41	32.6	50.1	32.8	28.2	32.9	32.2	20	34.1	2	2	2	2
FALSE	High	Unambiguous	ISVNDFIIK	1xTMT6plex [K9]; 1xTMT6plex [N-Term]	1xTMT6plex [K9]; 1xTMT6plex [N-Term]	1.16378e-05	0	2.257	1	1	11	NP_663589	GeneID:235339 Dlat	NP_663589	0	1506.93	9	1.026	0.04	0.994575	0.997441	98.7	101.3	3.15	5.91	3	3	103.6	98.3	98	100.8	105.5	93.8	1754.4	1664.1	1659.9	1707	1786.5	1587.7	1666.8	1649	1659.9	1340.4	1096.8	1080.5	11	11	11	11
FALSE	High	Unambiguous	ISVREPMQTGIK	1xTMT6plex [K12]; 1xTMT6plex [N-Term]	1xTMT6plex [K12]; 1xTMT6plex [N-Term]	3.27172e-06	0	2.507	1	1	14	NP_031531	GeneID:11946 Atp5a1	NP_031531	1	1817.07	12	1.129	0.18	0.833677	0.899561	93.9	106.1	23.02	18.81	3	3	82.4	88.4	124.3	121.6	83.5	99.8	1245.8	1335.8	1878.5	1837.6	1261.9	1508.5	1183.6	1323.6	1878.5	1443	774.7	1026.6	13	13	13	13
FALSE	High	Unambiguous	ISYANTK	1xTMT6plex [K7]; 1xTMT6plex [N-Term]	1xTMT6plex [K7]; 1xTMT6plex [N-Term]	0.000695825	0	1.448	1	1	2	NP_075656	GeneID:66163 Mrpl4	NP_075656	0	1254.75	7	1.166	0.22	0.000927681	0.0712051	92.3	107.7	1.22	1.98	3	3	91.5	92.2	93.7	109.7	105.4	107.4	326	328.2	333.8	390.6	375.5	382.6	309.7	325.2	333.8	306.7	230.5	260.4	2	2	2	2
FALSE	High	Unambiguous	LSYCGGGEALAIPFEPAR	1xCarbamidomethyl [C4]; 1xTMT6plex [N-Term]	1xCarbamidomethyl [C4]; 1xTMT6plex [N-Term]	3.52644e-09	0	3.853	1	1	4	NP_663447	GeneID:223665 C030006K11Rik	NP_663447	0	2137.09	18	0.988	-0.02	0.954319	0.976142	100.6	99.4	1.64	5.63	3	3	101.7	100.1	98.4	94.9	98.9	106	137.1	135	132.7	128	133.4	143	130.3	133.8	132.7	100.5	81.9	97.3	4	4	4	4
FALSE	High	Unambiguous	LSYDWSQFNTLYLR	1xTMT6plex [N-Term]	1xTMT6plex [N-Term]	1.54486e-08	0	3.562	1	1	2	NP_081451	GeneID:69702 Ndufaf1	NP_081451	0	2035.05	14	1.23	0.3	0.0647174	0.211381	89.7	110.3	5.52	10.55	3	3	94.8	84.8	90.4	111.1	97.9	121	137.5	123.1	131.1	161.2	142	175.6	130.6	122	131.1	126.6	87.2	119.5	2	2	2	2
FALSE	High	Unambiguous	LTAEELWK	1xTMT6plex [K8]; 1xTMT6plex [N-Term]	1xTMT6plex [K8]; 1xTMT6plex [N-Term]	0.000473281	0	1.525	1	1	1	NP_084239	GeneID:77721 Mrps5	NP_084239	0	1447.86	8	1.18	0.24	0.0952732	0.256123	91.7	108.3	1.33	7.83	3	3	91.8	93.3	94.3	110	113.2	97.4	330.9	336.1	339.8	396.6	407.9	350.9	314.4	333	339.8	311.4	250.4	238.8	1	1	1	1
FALSE	High	Unambiguous	ITAHLVHELR	1xTMT6plex [N-Term]	1xTMT6plex [N-Term]	3.79059e-06	0	2.478	1	1	14	NP_803421	GeneID:52538 Acaa2	NP_803421	0	1417.85	10	1.065	0.09	0.501454	0.658136	96.8	103.2	7.66	6.79	3	3	106.5	93.8	93.3	100	109.9	96.5	537	473	470.2	503.9	554	486.7	510.2	468.7	470.2	395.7	340.1	331.2	11	11	11	11
FALSE	High	Unambiguous	LSVNSHFMK	1xTMT6plex [K9]; 1xTMT6plex [N-Term]	1xTMT6plex [K9]; 1xTMT6plex [N-Term]	1.369e-05	0	2.225	1	1	5	NP_082453	GeneID:70316 Ndufab1	NP_082453	0	1520.87	9	0.797	-0.33	0.492222	0.650836	111.3	88.7	10.81	29.4	3	3	118.7	101	97.3	76.2	126.3	80.6	377.2	321	309.2	242.1	401.2	256	358.3	318.1	309.2	190.1	246.3	174.2	4	4	4	4
FALSE	High	Unambiguous	LVCEGQVLPEMEIHLQTDAK	1xCarbamidomethyl [C3]; 1xTMT6plex [K20]; 1xTMT6plex [N-Term]	1xCarbamidomethyl [C3]; 1xTMT6plex [K20]; 1xTMT6plex [N-Term]	1.05885e-09	0	4.09	1	1	2	NP_080784	GeneID:68015 Trap1	NP_080784	0	2768.47	20	1.146	0.2	0.0189333	0.129359	93.2	106.8	6.52	4.72	3	3	94.4	93.4	83.7	107.1	115.4	105.9	137	135.5	121.5	155.4	167.4	153.7	130.2	134.3	121.5	122	102.8	104.6	2	2	2	2
FALSE	High	Unambiguous	LVDAEELNYWTCK	1xCarbamidomethyl [C12]; 1xTMT6plex [K13]; 1xTMT6plex [N-Term]	1xCarbamidomethyl [C12]; 1xTMT6plex [K13]; 1xTMT6plex [N-Term]	7.99387e-06	0	2.331	1	4	1	NP_659072	GeneID:216739 Acsl6	NP_659072; NP_001028770; NP_001028771; NP_001028769	0	2099.09	13	0.824	-0.28	0.0428554	0.173812	109.6	90.4	7.23	3.94	3	3	99.7	109.3	115.2	89.7	90.1	96.1	133.8	146.6	154.6	120.3	120.9	129	127.1	145.3	154.6	94.5	74.2	87.8	1	1	1	1
FALSE	High	Unambiguous	IVDDCGGAFTMGTIGGGIFQAFK	1xCarbamidomethyl [C5]; 1xTMT6plex [K23]; 1xTMT6plex [N-Term]	1xCarbamidomethyl [C5]; 1xTMT6plex [K23]; 1xTMT6plex [N-Term]	6.27155e-08	0	3.286	1	1	2	NP_035720	GeneID:21854 Timm17a	NP_035720	0	2820.45	23	1.224	0.29	0.390002	0.565332	89.9	110.1	18.65	18.54	3	3	86.3	79.7	112.4	127.8	88.1	105.7	93.2	86	121.3	137.9	95.1	114	88.5	85.2	121.3	108.3	58.4	77.6	2	2	2	2
FALSE	High	Unambiguous	LVVNDGK	1xTMT6plex [K7]; 1xTMT6plex [N-Term]	1xTMT6plex [K7]; 1xTMT6plex [N-Term]	0.000951891	0	1.385	1	1	3	NP_081147	GeneID:68917 Hint2	NP_081147	0	1202.75	7	1.236	0.31	0.600824	0.737299	89.4	110.6	14.9	14.34	3	3	113	90.4	86.3	112.2	111.8	86.3	1003.1	802.6	765.8	995.9	992	766	953.1	795.3	765.8	782	609	521.3	3	3	3	3
FALSE	High	Unambiguous	LVVIGAGVIGVELGSVWQR	1xTMT6plex [N-Term]	1xTMT6plex [N-Term]	3.33083e-12	0	5.225	1	1	15	NP_031887	GeneID:13382 Dld	NP_031887	0	2181.3	19	0.964	-0.05	0.2738	0.458435	101.8	98.2	4.59	5.18	3	3	102.2	107.4	98	101.9	98.5	92	788.2	828.7	756.3	786.3	759.9	709.6	748.8	821.2	756.3	617.4	466.5	482.9	12	12	12	12
FALSE	High	Unambiguous	IVVHMAHALKPGEFGLASICNGGGGASALLIEKL	1xCarbamidomethyl [C20]; 2xTMT6plex [K10; K33]; 1xTMT6plex [N-Term]	1xCarbamidomethyl [C20]; 2xTMT6plex [K10; K33]; 1xTMT6plex [N-Term]	7.69025e-10	0	4.153	1	1	2	NP_659033	GeneID:110446 Acat1	NP_659033	1	4118.32	34	1.077	0.11	0.483321	0.642628	96.3	103.7	5.39	30.53	3	3	97.1	88.3	88.9	83.8	146.2	95.7	130.4	118.6	119.4	112.6	196.4	128.6	123.9	117.5	119.4	88.4	120.6	87.5	2	2	2	2
FALSE	High	Unambiguous	IVVHMAHALKPGEFGLASICNGGGGASALLIEK	1xCarbamidomethyl [C20]; 2xTMT6plex [K10; K33]; 1xTMT6plex [N-Term]	1xCarbamidomethyl [C20]; 2xTMT6plex [K10; K33]; 1xTMT6plex [N-Term]	1.31438e-10	0	4.501	1	1	3	NP_659033	GeneID:110446 Acat1	NP_659033	0	4005.24	33	1.055	0.08	0.530089	0.681259	97.3	102.7	12.14	26.84	3	3	105.9	90.2	83.8	85.6	139.3	95.2	158.1	134.7	125.2	127.9	208	142.1	150.2	133.5	125.2	100.4	127.7	96.7	3	3	3	3
FALSE	High	Unambiguous	LVVELPHPVSSKL	1xTMT6plex [K12]; 1xTMT6plex [N-Term]	1xTMT6plex [K12]; 1xTMT6plex [N-Term]	6.76104e-06	0	2.364	1	1	2	NP_666202	GeneID:225791 Zadh2	NP_666202	1	1876.17	13	1.062	0.09	0.465085	0.627043	97	103	10.76	23.79	3	3	104.8	87	88	90.7	136	93.5	152.3	126.4	127.8	131.8	197.6	135.8	144.7	125.2	127.8	103.5	121.3	92.4	2	2	2	2
FALSE	High	Unambiguous	LVVELPHPVSSK	1xTMT6plex [K12]; 1xTMT6plex [N-Term]	1xTMT6plex [K12]; 1xTMT6plex [N-Term]	5.41383e-05	0	1.954	1	1	1	NP_666202	GeneID:225791 Zadh2	NP_666202	0	1763.08	12	1.237	0.31	0.20786	0.391133	89.4	110.6	7.17	19.1	3	3	93.9	91.9	82	88.2	130.2	113.7	51.1	50	44.6	48	70.9	61.9	48.5	49.6	44.6	37.7	43.5	42.1	1	1	1	1
FALSE	High	Unambiguous	IVVEEGAK	1xTMT6plex [K8]; 1xTMT6plex [N-Term]	1xTMT6plex [K8]; 1xTMT6plex [N-Term]	0.000180723	0	1.716	1	1	8	NP_780303	GeneID:27402 Pdhx	NP_780303	0	1302.8	8	1.064	0.09	0.401187	0.57484	96.9	103.1	3.21	5.37	3	3	101.4	98	95.1	105.6	104.3	95.5	858.1	829.5	804.9	893.2	882.2	808.2	815.3	822	804.9	701.4	541.6	550	6	6	6	6
FALSE	High	Unambiguous	LVTFPEGCESVAGFLACVPR	2xCarbamidomethyl [C8; C17]; 1xTMT6plex [N-Term]	2xCarbamidomethyl [C8; C17]; 1xTMT6plex [N-Term]	6.91262e-10	0	4.174	1	1	3	NP_080789	GeneID:68023 Pdf	NP_080789	0	2438.24	20	1.107	0.15	0.18556	0.367031	94.9	105.1	6.03	8.05	3	3	88.6	99.5	97.4	111.4	107.8	95.3	73.4	82.3	80.6	92.2	89.3	78.9	69.7	81.6	80.6	72.4	54.8	53.7	3	3	3	3
FALSE	High	Unambiguous	LVSRPQDALEGVILSPSLEAR	1xTMT6plex [N-Term]	1xTMT6plex [N-Term]	2.07303e-13	0	5.772	1	1	5	NP_849534	GeneID:108888 Atad3a	NP_849534	0	2479.41	21	0.99	-0.01	0.761976	0.85468	100.5	99.5	3.08	3.4	3	3	102.8	101.5	96.9	102.4	95.8	100.5	307	303	289.4	305.6	286	300.1	291.7	300.2	289.4	240	175.6	204.2	5	5	5	5
FALSE	High	Unambiguous	LVSQAGTGFSFNHK	1xTMT6plex [K14]; 1xTMT6plex [N-Term]	1xTMT6plex [K14]; 1xTMT6plex [N-Term]	1.19369e-05	0	2.252	1	1	1	NP_080072	GeneID:66845 Mrpl33	NP_080072	0	1951.08	14	1.053	0.07	0.564883	0.707726	97.4	102.6	16.57	8.19	3	3	80.4	97.7	112.5	102.9	94.8	111.7	50.5	61.4	70.7	64.7	59.6	70.2	48	60.9	70.7	50.8	36.6	47.8	1	1	1	1
FALSE	High	Unambiguous	IVSPDVDVILR	1xTMT6plex [N-Term]	1xTMT6plex [N-Term]	0.000286146	0	1.625	1	2	2	NP_766099	GeneID:213012 Abhd10	NP_001258999; NP_766099	0	1454.88	11	1.184	0.24	0.185674	0.367031	91.6	108.4	6.81	9.28	3	3	101.3	88.6	93.4	94.3	111.9	110.6	124.5	108.8	114.8	115.9	137.5	135.9	118.3	107.8	114.8	91	84.4	92.5	2	2	2	2
FALSE	High	Unambiguous	IVSNASCTTNCLAPLAK	2xCarbamidomethyl [C7; C11]; 1xTMT6plex [K17]; 1xTMT6plex [N-Term]	2xCarbamidomethyl [C7; C11]; 1xTMT6plex [K17]; 1xTMT6plex [N-Term]	2.78618e-10	0	4.353	1	2	11	NP_001276655	GeneID:14433 Gapdh	NP_001276655; NP_032110	0	2278.23	17	1.78	0.83	0.0160711	0.1258	71.9	128.1	12.57	19.38	3	3	62.1	71	80	126.4	105.4	155.2	699.3	799.4	900.4	1422.9	1186.6	1747.1	664.4	792.2	900.4	1117.3	728.5	1189	10	10	10	10
FALSE	High	Unambiguous	IVSGEAQTVQVTPENLQDFVGKPVFTVER	1xTMT6plex [K22]; 1xTMT6plex [N-Term]	1xTMT6plex [K22]; 1xTMT6plex [N-Term]	2.48348e-14	0	6.19	1	1	6	NP_083058	GeneID:74142 Lonp1	NP_083058	0	3645.99	29	1.031	0.04	0.364629	0.542083	98.5	101.5	1.37	10.3	3	3	97.9	96.2	95.3	99.1	115.7	95.8	295.3	290.1	287.5	299	349.1	289	280.6	287.5	287.5	234.8	214.3	196.7	6	6	6	6
FALSE	High	Unambiguous	LVSEFPYIEAEVK	1xTMT6plex [K13]; 1xTMT6plex [N-Term]	1xTMT6plex [K13]; 1xTMT6plex [N-Term]	1.77708e-09	0	3.988	1	1	12	NP_001139292	GeneID:14571 Gpd2	NP_001139292	0	1982.13	13	1.433	0.52	0.0186076	0.129092	82.2	117.8	3.93	9.08	3	3	82.3	88.7	83.8	103.1	122.1	120.1	1995.9	2150.5	2032	2499.2	2960	2912.8	1896.3	2131	2032	1962.5	1817.2	1982.3	12	12	12	12
FALSE	High	Unambiguous	IVVNLTGR	1xTMT6plex [N-Term]	1xTMT6plex [N-Term]	0.00079604	0	1.421	1	1	1	NP_733769	GeneID:267019 Rps15a	NP_733769	0	1100.7	8	1.262	0.34	0.0188504	0.1293	88.4	111.6	5.59	0.67	3	3	84.4	88.1	94.3	110.3	111.8	111.1	139.9	145.9	156.2	182.7	185.2	184.1	132.9	144.6	156.2	143.5	113.7	125.3	1	1	1	1
FALSE	High	Unambiguous	LVSDEMVVELIEK	1xOxidation [M6]; 1xTMT6plex [K13]; 1xTMT6plex [N-Term]	1xOxidation [M6]; 1xTMT6plex [K13]; 1xTMT6plex [N-Term]	8.993e-08	0	3.215	1	2	3	NP_001029138	GeneID:11637 Ak2	NP_058591; NP_001029138	0	1978.12	13	1.139	0.19	0.0757219	0.228967	93.5	106.5	4.26	9.41	3	3	96	91.4	88.2	104	119.7	100.7	69.3	66	63.7	75.1	86.5	72.7	65.9	65.4	63.7	59	53.1	49.5	2	2	2	2
FALSE	High	Unambiguous	IVSAQSLAEDDVE	1xTMT6plex [N-Term]	1xTMT6plex [N-Term]	0.000212447	0	1.684	1	1	1	NP_077176	GeneID:67952 Tomm20	NP_077176	0	1604.82	13
FALSE	High	Unambiguous	LVRPPVQVYGIEGR	1xTMT6plex [N-Term]	1xTMT6plex [N-Term]	7.30322e-08	0	3.256	1	1	13	NP_613063	GeneID:28080 Atp5o	NP_613063	0	1812.07	14	1.14	0.19	0.244151	0.429606	93.5	106.5	5.23	8.98	3	3	90.9	95	100.8	111.3	93.8	108.2	597.4	624.5	662.7	732	616.5	711.6	567.6	618.8	662.7	574.8	378.5	484.3	12	12	12	12
FALSE	High	Unambiguous	LVQQNQLK	1xTMT6plex [K8]; 1xTMT6plex [N-Term]	1xTMT6plex [K8]; 1xTMT6plex [N-Term]	0.000185349	0	1.711	1	1	1	NP_064426	GeneID:56738 Mocs1	NP_064426	0	1428.89	8	0.8	-0.32	0.0467921	0.180955	111.1	88.9	7.49	3.05	3	3	99.2	114	112.4	89.9	94.7	89.7	193.8	222.8	219.6	175.6	184.9	175.3	184.1	220.7	219.6	137.9	113.5	119.3	1	1	1	1
FALSE	High	Unambiguous	LVQQGLLTADMLR	1xTMT6plex [N-Term]	1xTMT6plex [N-Term]	2.41998e-07	0	3.02	1	1	2	NP_852088	GeneID:338359 Supv3l1	NP_852088	0	1686.98	13	1.098	0.13	0.0116227	0.116572	95.3	104.7	1.67	0.07	3	3	94.3	97.4	95.1	104.3	104.4	104.5	101.9	105.2	102.7	112.7	112.7	112.9	96.8	104.2	102.7	88.5	69.2	76.8	2	2	2	2
FALSE	High	Unambiguous	IVQLLAGVADQTK	1xTMT6plex [K13]; 1xTMT6plex [N-Term]	1xTMT6plex [K13]; 1xTMT6plex [N-Term]	1.82277e-09	0	3.983	1	1	8	NP_766024	GeneID:78830 Slc25a12	NP_766024	0	1814.12	13	1.13	0.18	0.109507	0.275599	93.9	106.1	5.7	9.08	3	3	98.8	92.9	88.2	104.9	98	117.2	1355.5	1274.2	1210	1439.4	1345	1607.4	1287.9	1262.6	1210	1130.3	825.7	1093.9	8	8	8	8
FALSE	High	Unambiguous	LVQLGQAEKR	1xTMT6plex [K9]; 1xTMT6plex [N-Term]	1xTMT6plex [K9]; 1xTMT6plex [N-Term]	0.000319705	0	1.603	1	1	3	NP_080728	GeneID:67914 Coq9	NP_080728	1	1599.99	10	1.032	0.04	0.203788	0.385862	98.4	101.6	4.02	5.49	3	3	93.1	97	100.9	109.5	99.5	100	246	256.2	266.6	289.5	262.9	264.3	233.7	253.9	266.6	227.3	161.4	179.9	3	3	3	3
FALSE	High	Unambiguous	LVQLGQAEK	1xTMT6plex [K9]; 1xTMT6plex [N-Term]	1xTMT6plex [K9]; 1xTMT6plex [N-Term]	2.83824e-06	0	2.535	1	1	5	NP_080728	GeneID:67914 Coq9	NP_080728	0	1443.89	9	1.217	0.28	0.219049	0.403522	90.2	109.8	15.91	6.65	3	3	108.9	88.6	80.2	114.4	107.8	100.1	440.6	358.5	324.7	462.9	436.4	405.1	418.6	355.2	324.7	363.5	267.9	275.7	4	4	4	4
FALSE	High	Unambiguous	LVQFQAPHLEEPHLGLESGVGGGVVDLNAFDSTLPK	1xTMT6plex [K36]; 1xTMT6plex [N-Term]	1xTMT6plex [K36]; 1xTMT6plex [N-Term]	1.11301e-07	0	3.173	1	1	1	NP_083905	GeneID:68126 Fahd2a	NP_083905	0	4229.26	36	0.891	-0.17	0.767868	0.858386	105.8	94.2	7.92	25.09	3	3	102.3	88	100	89	133.2	87.6	20.8	17.9	20.3	18.1	27	17.8	19.7	17.7	20.3	14.2	16.6	12.1	1	1	1	1
FALSE	High	Unambiguous	LVQFDTSMK	1xTMT6plex [K9]; 1xTMT6plex [N-Term]	1xTMT6plex [K9]; 1xTMT6plex [N-Term]	6.07745e-06	0	2.385	1	1	4	NP_598445	GeneID:67247 Marc2	NP_598445	0	1526.87	9	1.211	0.28	0.0675959	0.215887	90.5	109.5	8.98	2.65	3	3	84.2	100.4	89.8	108.8	105.5	111.2	642.3	765.7	685	829.3	804.5	848.3	610.2	758.7	685	651.2	493.9	577.3	4	4	4	4
FALSE	High	Unambiguous	LVQDYGLESEVAQHLAK	1xTMT6plex [K17]; 1xTMT6plex [N-Term]	1xTMT6plex [K17]; 1xTMT6plex [N-Term]	1.00011e-12	0	5.462	1	1	10	NP_001139292	GeneID:14571 Gpd2	NP_001139292	0	2358.31	17	1.446	0.53	0.0883035	0.247204	81.8	118.2	4.19	18.77	3	3	80.4	86.9	81.5	94.7	138.6	117.9	932.4	1008	946	1098.5	1608	1368.3	885.9	998.8	946	862.6	987.2	931.2	10	10	10	10
FALSE	High	Unambiguous	LVQDVANNTNEEAGDGTTTATVLAR	1xTMT6plex [N-Term]	1xTMT6plex [N-Term]	1.8282e-10	0	4.436	1	1	12	NP_034607	GeneID:15510 Hspd1	NP_034607	0	2789.41	25	0.891	-0.17	0.49066	0.64947	105.8	94.2	3.69	10.26	3	3	104.9	104.1	98	109.2	92.7	91.1	267.5	265.5	249.9	278.5	236.5	232.3	254.1	263.1	249.9	218.7	145.2	158.1	7	7	7	7
FALSE	High	Unambiguous	IVQAEGEAEAAK	1xTMT6plex [K12]; 1xTMT6plex [N-Term]	1xTMT6plex [K12]; 1xTMT6plex [N-Term]	8.57335e-09	0	3.678	1	1	7	NP_031557	GeneID:12034 Phb2	NP_031557	0	1673.95	12	1.327	0.41	0.0117879	0.116572	85.9	114.1	6.55	6.22	3	3	85.4	95.3	85.2	103.7	113.3	117.1	496.4	554.2	495.2	602.6	658.9	680.6	471.6	549.2	495.2	473.2	404.5	463.2	7	7	7	7
FALSE	High	Unambiguous	LVPVNQIPK	1xTMT6plex [K9]; 1xTMT6plex [N-Term]	1xTMT6plex [K9]; 1xTMT6plex [N-Term]	7.41326e-05	0	1.892	1	1	2	NP_082182	GeneID:219189 Vwa8	NP_082182	0	1465.95	9	1	0	0.80516	0.881879	100	100	5.6	0.39	3	3	104.6	93.6	100.6	100	100.6	100.7	263.8	236.1	253.8	252.2	253.8	253.9	250.7	233.9	253.8	198	155.8	172.8	2	2	2	2
FALSE	High	Unambiguous	IVPVDIYVPGCPPTAEALLYGILQLQR	1xCarbamidomethyl [C11]; 1xTMT6plex [N-Term]	1xCarbamidomethyl [C11]; 1xTMT6plex [N-Term]	2.52779e-08	0	3.465	1	1	7	NP_083548	GeneID:75406 Ndufs7	NP_083548	0	3224.8	27	0.712	-0.49	0.000178606	0.0625	116.8	83.2	3.38	2.83	3	3	113.9	117.4	121.8	79.6	83.8	83.5	946.5	975.6	1012.5	661.7	696.2	694.3	899.3	966.7	1012.5	519.6	427.4	472.5	5	5	5	5
FALSE	High	Unambiguous	LVSDEMVVELIEK	1xTMT6plex [K13]; 1xTMT6plex [N-Term]	1xTMT6plex [K13]; 1xTMT6plex [N-Term]	7.92808e-10	0	4.147	1	2	10	NP_001029138	GeneID:11637 Ak2	NP_058591; NP_001029138	0	1962.12	13	1.132	0.18	0.0443073	0.176872	93.8	106.2	6.26	7.94	3	3	96.5	92.5	85.3	104.7	118.4	102.5	360.6	345.7	318.5	391.2	442.4	382.9	342.6	342.6	318.5	307.2	271.6	260.6	7	7	7	7
FALSE	High	Unambiguous	LVVQQAGK	1xTMT6plex [K8]; 1xTMT6plex [N-Term]	1xTMT6plex [K8]; 1xTMT6plex [N-Term]	4.48762e-05	0	1.991	1	2	2	NP_001164983	GeneID:380698 Obscn	NP_001164983; NP_954603	0	1300.84	8	1.591	0.67	0.0287552	0.150405	77.2	122.8	13.23	16.92	3	3	70.3	90.4	75.7	101.2	120.4	142.2	127.9	164.5	137.7	184.1	219.1	258.8	121.5	163	137.7	144.6	134.5	176.1	1	1	1	1
FALSE	High	Unambiguous	LVVWASDR	1xTMT6plex [N-Term]	1xTMT6plex [N-Term]	0.000183484	0	1.713	1	1	3	NP_076133	GeneID:72039 Mccc1	NP_076133	0	1174.68	8	0.889	-0.17	0.0785331	0.232862	105.9	94.1	8.12	2.08	3	3	100.1	117.1	105	93.3	90.4	94	406.5	475.2	426.3	378.9	367	381.8	386.2	470.9	426.3	297.5	225.3	259.8	3	3	3	3
FALSE	High	Unambiguous	IVYGHLDDPANQEIER	1xTMT6plex [N-Term]	1xTMT6plex [N-Term]	3.94311e-09	0	3.831	1	1	26	NP_542364	GeneID:11429 Aco2	NP_542364	0	2098.08	16	1.062	0.09	0.378858	0.555662	97	103	2.05	8.64	3	3	99.2	96.9	95.2	94.1	111.9	102.8	816.8	797.7	784.1	774.8	921.3	847	776	790.4	784.1	608.4	565.6	576.4	19	19	19	19
FALSE	High	Unambiguous	LYEQLVQFIEQK	1xTMT6plex [K12]; 1xTMT6plex [N-Term]	1xTMT6plex [K12]; 1xTMT6plex [N-Term]	3.41049e-08	0	3.406	1	2	10	NP_848914	GeneID:338350 Acad12	NP_848914; NP_082313	0	1996.15	12	0.989	-0.02	0.907003	0.945336	100.6	99.4	10.97	1.82	3	3	112.2	99.5	90.2	98.3	98.3	101.5	657.6	583	528.7	576.4	576.5	594.8	624.8	577.7	528.7	452.6	353.9	404.8	9	9	9	9
FALSE	High	Unambiguous	LYEIGAGTSEVRR	1xTMT6plex [N-Term]	1xTMT6plex [N-Term]	1.13821e-06	0	2.715	1	1	1	NP_062800	GeneID:56357 Ivd	NP_062800	1	1679.93	13	1.353	0.44	0.48836	0.647475	85	115	11.73	29.34	3	3	83.8	103.1	85.5	74.4	115.7	137.5	54.4	66.9	55.5	48.3	75.1	89.2	51.7	66.3	55.5	37.9	46.1	60.7	1	1	1	1
FALSE	High	Unambiguous	LYEIGAGTSEVR	1xTMT6plex [N-Term]	1xTMT6plex [N-Term]	3.6355e-09	0	3.847	1	1	5	NP_062800	GeneID:56357 Ivd	NP_062800	0	1523.83	12	0.59	-0.76	0.00156142	0.0733385	125.8	74.2	9.29	9.28	3	3	126	141.5	118	74.4	76.2	63.9	469.3	527.1	439.7	277	283.9	238	445.9	522.3	439.7	217.5	174.3	162	5	5	5	5
FALSE	High	Unambiguous	IYELAAGGTAVGTGLNTR	1xTMT6plex [N-Term]	1xTMT6plex [N-Term]	6.36553e-13	0	5.551	1	1	14	NP_034339	GeneID:14194 Fh1	NP_034339	0	1993.09	18	0.965	-0.05	0.61236	0.746066	101.8	98.2	1.37	4.76	3	3	101.2	101.9	99.3	97.6	95.5	104.5	1201.1	1210.3	1178.4	1159.1	1133.5	1240.9	1141.1	1199.3	1178.4	910.2	695.9	844.5	14	14	14	14
FALSE	High	Unambiguous	IYDQVQSGK	1xTMT6plex [K9]; 1xTMT6plex [N-Term]	1xTMT6plex [K9]; 1xTMT6plex [N-Term]	1.55133e-06	0	2.654	1	2	1	NP_001258827	GeneID:11430 Acox1	NP_001258827; NP_056544	0	1495.85	9	0.41	-1.29	0.0321576	0.155272	141.9	58.1	7.96	33.45	3	3	163	144.3	141	59.2	31.1	61.5	70.9	62.8	61.3	25.7	13.5	26.7	67.4	62.2	61.3	20.2	8.3	18.2	1	1	1	1
FALSE	High	Unambiguous	LYDLYSFQVIPVIGEVIAGDWK	1xTMT6plex [K22]; 1xTMT6plex [N-Term]	1xTMT6plex [K22]; 1xTMT6plex [N-Term]	1.85463e-08	0	3.526	1	1	5	NP_080780	GeneID:52064 Coq5	NP_080780	0	2983.66	22	1.421	0.51	0.0228569	0.138056	82.6	117.4	10.15	3.22	3	3	94.2	81.3	78	111.8	119.2	115.5	250.1	215.6	207.1	296.6	316.3	306.5	237.6	213.7	207.1	232.9	194.2	208.6	5	5	5	5
FALSE	High	Unambiguous	LYDKIDPEK	2xTMT6plex [K4; K9]; 1xTMT6plex [N-Term]	2xTMT6plex [K4; K9]; 1xTMT6plex [N-Term]	2.9756e-05	0	2.072	1	1	5	NP_082453	GeneID:70316 Ndufab1	NP_082453	1	1808.08	9	0.56	-0.84	0.000879656	0.0712051	128.2	71.8	7.89	5.4	3	3	118.9	126	138.8	76.5	69.2	70.6	886.8	939.5	1035.2	570.7	516	526.2	842.5	930.9	1035.2	448.1	316.8	358.1	5	5	5	5
FALSE	High	Unambiguous	LYDDIMEAVPQLR	1xTMT6plex [N-Term]	1xTMT6plex [N-Term]	1.11182e-05	0	2.266	1	2	2	NP_001077356	GeneID:230577 Pars2	NP_758476; NP_001077356	0	1791.95	13	1.09	0.12	0.0552235	0.196241	95.7	104.3	4.93	4.64	3	3	96.7	98.1	89.4	100.3	110.1	105.4	49.2	49.9	45.5	51.1	56	53.6	46.7	49.5	45.5	40.1	34.4	36.5	2	2	2	2
FALSE	High	Unambiguous	LYCIYVAIGQKR	1xCarbamidomethyl [C3]; 1xTMT6plex [K11]; 1xTMT6plex [N-Term]	1xCarbamidomethyl [C3]; 1xTMT6plex [K11]; 1xTMT6plex [N-Term]	1.31599e-07	0	3.14	1	1	1	NP_031531	GeneID:11946 Atp5a1	NP_031531	1	1942.13	12	1.287	0.36	0.0089787	0.107592	87.5	112.5	7.92	6.44	3	3	78.2	86.9	91.6	111.8	108.7	122.7	223.7	248.6	261.9	319.8	311	351	212.5	246.3	261.9	251.1	190.9	238.9	1	1	1	1
FALSE	High	Unambiguous	LYCIYVAIGQK	1xCarbamidomethyl [C3]; 1xTMT6plex [K11]; 1xTMT6plex [N-Term]	1xCarbamidomethyl [C3]; 1xTMT6plex [K11]; 1xTMT6plex [N-Term]	8.04271e-08	0	3.237	1	1	15	NP_031531	GeneID:11946 Atp5a1	NP_031531	0	1786.03	11	1.182	0.24	0.0923989	0.252437	91.7	108.3	7.52	3.99	3	3	91	89.3	102.4	107.5	101	108.9	2444.8	2400.8	2750.5	2889	2713.4	2925.6	2322.8	2379	2750.5	2268.6	1665.8	1991	14	14	14	14
FALSE	High	Unambiguous	LYAVNAEECTTLQAR	1xCarbamidomethyl [C9]; 1xTMT6plex [N-Term]	1xCarbamidomethyl [C9]; 1xTMT6plex [N-Term]	8.76762e-08	0	3.22	1	2	4	NP_001103801	GeneID:23986 Eci2	NP_001103801; NP_035998	0	1968.01	15	1.06	0.08	0.258491	0.443935	97.1	102.9	2.15	8.16	3	3	98.7	95.3	95	100.9	96.9	113.2	128	123.6	123.2	130.9	125.7	146.8	121.6	122.4	123.2	102.8	77.2	99.9	4	4	4	4
FALSE	High	Unambiguous	LYAIGDNPMSDVYGANLFHQYLQMANR	1xTMT6plex [N-Term]	1xTMT6plex [N-Term]	1.61369e-09	0	4.007	1	1	1	NP_659064	GeneID:214932 Cecr5	NP_659064	0	3330.62	27	1.284	0.36	0.341485	0.521222	87.6	112.4	12.23	19.93	3	3	104.7	87.1	83.8	85	127.6	111.8	32.5	27	26	26.4	39.6	34.7	30.9	26.8	26	20.7	24.3	23.6	1	1	1	1
FALSE	High	Unambiguous	LYAGQVGFLIAGMK	1xTMT6plex [K14]; 1xTMT6plex [N-Term]	1xTMT6plex [K14]; 1xTMT6plex [N-Term]	4.15717e-08	0	3.367	1	1	1	NP_766299	GeneID:231279 Guf1	NP_766299	0	1926.13	14	0.944	-0.08	0.880397	0.927535	102.9	97.1	7.81	21.2	3	3	90.1	99.6	105.3	126	84.9	94.1	43.9	48.5	51.3	61.4	41.4	45.8	41.7	48.1	51.3	48.2	25.4	31.2	1	1	1	1
FALSE	High	Unambiguous	IYAGQMAVLGR	1xTMT6plex [N-Term]	1xTMT6plex [N-Term]	4.45009e-07	0	2.9	1	1	3	NP_034070	GeneID:12850 Coq7	NP_034070	0	1407.8	11	1.219	0.29	0.203232	0.385772	90.1	109.9	3.55	12.8	3	3	90.2	96.5	91.6	118.2	91.9	111.6	257.4	275.3	261.3	337.3	262.1	318.4	244.5	272.7	261.3	264.9	160.9	216.7	3	3	3	3
FALSE	High	Unambiguous	LWYVLLK	1xTMT6plex [K7]; 1xTMT6plex [N-Term]	1xTMT6plex [K7]; 1xTMT6plex [N-Term]	0.00032132	0	1.602	1	1	1	NP_083293	GeneID:74600 Mrpl47	NP_083293	0	1392.9	7
FALSE	High	Unambiguous	LWSTFFEK	1xTMT6plex [K8]; 1xTMT6plex [N-Term]	1xTMT6plex [K8]; 1xTMT6plex [N-Term]	0.00050265	0	1.513	1	1	1	NP_765986	GeneID:67861 Akr1b10	NP_765986	0	1515.86	8	0.827	-0.27	0.199177	0.381821	109.5	90.5	2.57	18.04	3	3	112	106.4	109.7	107	74.3	90.7	308.4	293	302	294.7	204.6	249.8	293	290.3	302	231.4	125.6	170	1	1	1	1
FALSE	High	Unambiguous	LWSLVPALLGTPR	1xTMT6plex [N-Term]	1xTMT6plex [N-Term]	0.000143206	0	1.762	1	1	1	NP_659050	GeneID:70209 Tmem143	NP_659050	0	1652.01	13
FALSE	High	Unambiguous	LVYMGLLGYCTGLMDNMLR	1xCarbamidomethyl [C10]; 1xTMT6plex [N-Term]	1xCarbamidomethyl [C10]; 1xTMT6plex [N-Term]	1.71865e-08	0	3.541	1	1	2	NP_077182	GeneID:68197 Ndufc2	NP_077182	0	2449.23	19	0.881	-0.18	0.18647	0.367954	106.3	93.7	5.37	6.3	3	3	97.6	105.4	108.4	92.6	92.9	103.2	123.9	133.9	137.6	117.5	117.9	131.1	117.7	132.6	137.6	92.3	72.4	89.2	2	2	2	2
FALSE	High	Unambiguous	LVYMGLLGYCTGLMDNMLR	1xCarbamidomethyl [C10]; 1xOxidation [M]; 1xTMT6plex [N-Term]	1xCarbamidomethyl [C10]; 1xOxidation [M4; M14; M17]; 1xTMT6plex [N-Term]	1.29338e-08	0	3.597	1	1	8	NP_077182	GeneID:68197 Ndufc2	NP_077182	0	2465.23	19	0.966	-0.05	0.0977504	0.259865	101.7	98.3	1.88	1.68	3	3	99.9	101.2	103.6	97.8	97.2	100.3	281.9	285.7	292.5	276.1	274.3	283.2	267.8	283.1	292.5	216.8	168.4	192.7	7	7	7	7
FALSE	High	Unambiguous	LVYMGLLGYCTGLMDNMLR	1xCarbamidomethyl [C10]; 2xOxidation [M14; M17]; 1xTMT6plex [N-Term]	1xCarbamidomethyl [C10]; 2xOxidation [M4; M14; M17]; 1xTMT6plex [N-Term]	0.000368115	0	1.575	1	1	1	NP_077182	GeneID:68197 Ndufc2	NP_077182	0	2481.22	19
FALSE	High	Unambiguous	IVYPPQLPGEPR	1xTMT6plex [N-Term]	1xTMT6plex [N-Term]	0.000117551	0	1.801	1	1	2	NP_778166	GeneID:216767 Mrpl22	NP_778166	0	1594.92	12	1.087	0.12	0.153828	0.331248	95.8	104.2	7.42	12.66	3	3	84.4	94.8	97.3	97.3	123.3	103	83.3	93.6	96	96	121.7	101.7	79.1	92.7	96	75.4	74.7	69.2	2	2	2	2
FALSE	High	Unambiguous	LWDDGIIDPVDTR	1xTMT6plex [N-Term]	1xTMT6plex [N-Term]	3.40034e-07	0	2.953	1	1	6	NP_084302	GeneID:78038 Mccc2	NP_084302	0	1743.91	13	0.758	-0.4	0.0308579	0.153119	113.7	86.3	2.42	8.97	3	3	115.5	110.3	111.5	84.6	96.5	81.6	151.3	144.5	146.1	110.8	126.4	107	143.8	143.2	146.1	87	77.6	72.8	2	2	2	2
FALSE	High	Unambiguous	LWDQAEQVLQQALEK	1xTMT6plex [K15]; 1xTMT6plex [N-Term]	1xTMT6plex [K15]; 1xTMT6plex [N-Term]	5.93094e-08	0	3.297	1	3	2	NP_082207	GeneID:71807 Tars2	NP_082207; NP_001157091; NP_001157090	0	2257.26	15	1.149	0.2	0.0230881	0.138939	93.1	106.9	0.77	4.2	3	3	92.5	93.5	92	112.3	106.3	103.4	66.7	67.3	66.3	80.9	76.6	74.5	63.3	66.7	66.3	63.5	47	50.7	2	2	2	2
FALSE	High	Unambiguous	IVPNILLEQGK	1xTMT6plex [K11]; 1xTMT6plex [N-Term]	1xTMT6plex [K11]; 1xTMT6plex [N-Term]	1.04083e-05	0	2.279	1	1	7	NP_080720	GeneID:12974 Cs	NP_080720	0	1682.06	11	1.032	0.04	0.778873	0.866076	98.4	101.6	6.28	4.26	3	3	107.9	98.3	95.9	101.4	102.1	94.4	704.9	642.2	626.9	662.5	667.2	617.1	669.7	636.4	626.9	520.2	409.6	420	7	7	7	7
FALSE	High	Unambiguous	LWEAGKLDLDLPVQHYVPEFPEK	2xTMT6plex [K6; K23]; 1xTMT6plex [N-Term]	2xTMT6plex [K6; K23]; 1xTMT6plex [N-Term]	5.16042e-09	0	3.778	1	1	1	NP_109642	GeneID:80907 Lactb	NP_109642	1	3410.9	23	0.89	-0.17	0.642899	0.768862	105.8	94.2	18.51	11.08	3	3	83.1	121.1	106.8	95.1	107.6	86.4	50.2	73.1	64.5	57.4	65	52.2	47.7	72.5	64.5	45.1	39.9	35.5	1	1	1	1
FALSE	High	Unambiguous	LWFTLDSPPEDWTYSK	1xTMT6plex [K16]; 1xTMT6plex [N-Term]	1xTMT6plex [K16]; 1xTMT6plex [N-Term]	3.0165e-06	0	2.523	1	1	7	NP_082333	GeneID:72017 Cyb5r1	NP_082333	0	2443.26	16	1.124	0.17	0.12649	0.297295	94.2	105.8	0.96	5.84	3	3	95.5	96.6	94.8	107.3	108.4	97.3	580.8	587.8	576.7	652.7	659	591.9	551.8	582.4	576.7	512.5	404.6	402.8	7	7	7	7
FALSE	High	Unambiguous	LWGLTEMFPER	1xTMT6plex [N-Term]	1xTMT6plex [N-Term]	3.27172e-06	0	2.507	1	1	6	NP_766197	GeneID:223696 Tomm22	NP_766197	0	1607.85	11	1.133	0.18	0.026713	0.146802	93.7	106.3	4.22	4.72	3	3	89.2	96.6	95.2	100.8	107.8	110.5	383.8	415.9	409.6	433.8	464.2	475.5	364.6	412.1	409.6	340.6	285	323.6	4	4	4	4
FALSE	High	Unambiguous	IWISNGGLADIFTVFAK	1xTMT6plex [K17]; 1xTMT6plex [N-Term]	1xTMT6plex [K17]; 1xTMT6plex [N-Term]	9.42164e-10	0	4.113	1	1	3	NP_059062	GeneID:11370 Acadvl	NP_059062	0	2310.33	17	1.183	0.24	0.0334799	0.157002	91.6	108.4	5.91	2.33	3	3	98.7	88.1	91	104.8	109.8	107.7	925.8	826.3	854	983.6	1030.4	1010.4	879.6	818.8	854	772.4	632.6	687.6	2	2	2	2
FALSE	High	Unambiguous	IWNSSLQSNK	1xTMT6plex [K10]; 1xTMT6plex [N-Term]	1xTMT6plex [K10]; 1xTMT6plex [N-Term]	2.13596e-06	0	2.591	1	1	3	NP_031786	GeneID:12908 Crat	NP_031786	0	1634.93	10	1.092	0.13	0.626394	0.756664	95.6	104.4	6.96	9.14	3	3	105.9	95.5	93.1	104.2	91.6	109.7	549.7	495.4	483.1	540.7	475.1	569.4	522.3	490.8	483.1	424.6	291.7	387.5	3	3	3	3
FALSE	High	Unambiguous	IWNSSLQSNKEPVGILTSNHR	1xTMT6plex [K10]; 1xTMT6plex [N-Term]	1xTMT6plex [K10]; 1xTMT6plex [N-Term]	6.85719e-09	0	3.722	1	1	1	NP_031786	GeneID:12908 Crat	NP_031786	1	2838.56	21	0.999	0	0.882977	0.929446	100.1	99.9	0.5	5.45	3	3	99.8	100.8	100.1	94.3	99.9	105.2	85.1	85.9	85.3	80.4	85.2	89.6	80.8	85.1	85.3	63.1	52.3	61	1	1	1	1
FALSE	High	Unambiguous	IWPYVYTLFSNK	1xTMT6plex [K12]; 1xTMT6plex [N-Term]	1xTMT6plex [K12]; 1xTMT6plex [N-Term]	3.48236e-05	0	2.041	1	1	1	NP_001171076	GeneID:11639 Ak4	NP_001171076	0	1989.12	12	0.766	-0.38	0.548207	0.695534	113.2	86.8	26.94	19.85	3	3	128.3	119.9	74.4	74.4	91.9	111.1	44.8	41.9	26	26	32.1	38.8	42.6	41.5	26	20.4	19.7	26.4	1	1	1	1
FALSE	High	Unambiguous	LWEAVLSSPMDSNDLK	1xTMT6plex [K16]; 1xTMT6plex [N-Term]	1xTMT6plex [K16]; 1xTMT6plex [N-Term]	2.17978e-06	0	2.587	1	2	1	NP_081271	GeneID:69225 Carkd	NP_081271; NP_001177286	0	2263.2	16	0.933	-0.1	0.693642	0.806647	103.5	96.5	8.78	3.41	3	3	107.1	105.8	91.1	98.8	95.2	102	77.5	76.6	65.9	71.4	68.9	73.8	73.6	75.9	65.9	56.1	42.3	50.2	1	1	1	1
FALSE	High	Unambiguous	NAISFQMYR	1xTMT6plex [N-Term]	1xTMT6plex [N-Term]	0.000629681	0	1.468	1	2	2	NP_001103801	GeneID:23986 Eci2	NP_001103801; NP_035998	0	1358.71	9	1.044	0.06	0.971648	0.985857	97.8	102.2	6.22	11.02	3	3	105.8	100	93.4	108.7	87.8	104.4	313.1	296	276.4	321.7	259.8	309.2	297.5	293.3	276.4	252.6	159.5	210.4	2	2	2	2
FALSE	High	Unambiguous	LVPHQMAH	1xOxidation [M6]; 1xTMT6plex [N-Term]	1xOxidation [M6]; 1xTMT6plex [N-Term]	0.000678676	0	1.453	1	1	26	NP_034072	GeneID:12859 Cox5b	NP_034072	0	1177.63	8	0.765	-0.39	0.0152279	0.124551	113.3	86.7	4.2	8.47	3	3	111.2	110.8	119.2	79.6	94.1	85.1	423.9	422.2	454.5	303.3	358.5	324.4	402.8	418.3	454.5	238.2	220.1	220.8	19	19	19	19
FALSE	High	Unambiguous	LVPGWTKPITIGR	1xTMT6plex [K7]; 1xTMT6plex [N-Term]	1xTMT6plex [K7]; 1xTMT6plex [N-Term]	6.69857e-05	0	1.912	1	1	3	NP_766599	GeneID:269951 Idh2	NP_766599	0	1896.18	13	0.903	-0.15	0.237778	0.422725	105.1	94.9	9.25	19.71	3	3	119.7	109.1	99.4	70.2	98.5	103.1	1091.3	995.1	906.7	639.9	898.8	940.6	1036.8	986	906.7	502.5	551.8	640.1	3	3	3	3
FALSE	High	Unambiguous	LVHINTTALLEHPEYK	1xTMT6plex [K16]; 1xTMT6plex [N-Term]	1xTMT6plex [K16]; 1xTMT6plex [N-Term]	4.35312e-05	0	1.997	1	1	3	NP_598772	GeneID:21379 Tbrg4	NP_598772	0	2336.34	16	1.399	0.48	0.00226618	0.077479	83.4	116.6	4.22	6.35	3	3	84.8	84.1	78.4	110.1	117.6	125	259.4	257.3	240	336.8	359.8	382.5	246.4	254.9	240	264.5	220.9	260.3	3	3	3	3
FALSE	High	Unambiguous	LVGQGATAVLLDVPDSEGEAQAK	1xTMT6plex [K23]; 1xTMT6plex [N-Term]	1xTMT6plex [K23]; 1xTMT6plex [N-Term]	1.20571e-10	0	4.518	1	1	3	NP_058043	GeneID:15108 Hsd17b10	NP_058043	0	2726.5	23	0.934	-0.1	0.475123	0.635764	103.4	96.6	9.27	9.63	3	3	98.8	113.9	96.2	107.8	92.3	91.1	64.9	74.8	63.2	70.8	60.6	59.8	61.6	74.1	63.2	55.6	37.2	40.7	2	2	2	2
FALSE	High	Unambiguous	LVGLTGTKEEIDGVAR	1xTMT6plex [K8]; 1xTMT6plex [N-Term]	1xTMT6plex [K8]; 1xTMT6plex [N-Term]	3.94769e-06	0	2.47	1	1	1	NP_001035115	GeneID:52892 Sco1	NP_001035115	1	2116.24	16	1.041	0.06	0.126867	0.297731	98	102	2.97	2.63	3	3	97.8	100.7	94.9	101.8	105.1	99.7	145.1	149.4	140.8	151	155.9	148	137.8	148.1	140.8	118.6	95.7	100.7	1	1	1	1
FALSE	High	Unambiguous	LVGGTTPGKGGQK	2xTMT6plex [K9; K13]; 1xTMT6plex [N-Term]	2xTMT6plex [K9; K13]; 1xTMT6plex [N-Term]	8.19933e-06	0	2.326	1	1	2	NP_063932	GeneID:56451 Suclg1	NP_063932	1	1887.16	13	0.605	-0.73	0.00342994	0.0816369	124.6	75.4	10.68	7.84	3	3	113.9	121.1	139.7	81.7	73.2	70.4	274.6	291.9	336.9	197.1	176.6	169.9	260.9	289.3	336.9	154.8	108.4	115.6	2	2	2	2
FALSE	High	Unambiguous	LVGGTTPGK	1xTMT6plex [K9]; 1xTMT6plex [N-Term]	1xTMT6plex [K9]; 1xTMT6plex [N-Term]	5.69541e-05	0	1.944	1	1	12	NP_063932	GeneID:56451 Suclg1	NP_063932	0	1287.8	9	0.986	-0.02	0.340039	0.519534	100.7	99.3	6.48	1.8	3	3	109.9	99.7	97.5	99	98.3	95.7	1255.5	1139	1113.3	1130.9	1122.9	1092.8	1192.8	1128.6	1113.3	888	689.4	743.7	9	9	9	9
FALSE	High	Unambiguous	LVGGMVSYLNDLPSQR	1xTMT6plex [N-Term]	1xTMT6plex [N-Term]	3.48045e-08	0	3.402	1	2	2	NP_001258827	GeneID:11430 Acox1	NP_001258827; NP_056544	0	1978.06	16	0.576	-0.8	0.00260636	0.0797136	126.9	73.1	10.46	11.31	3	3	144.2	119.4	122.7	70.7	79.5	63.4	125.3	103.7	106.6	61.4	69.1	55.1	119	102.7	106.6	48.2	42.4	37.5	2	2	2	2
FALSE	High	Unambiguous	IVGEYLTGMHHQQPIAVGGYK	1xTMT6plex [K21]; 1xTMT6plex [N-Term]	1xTMT6plex [K21]; 1xTMT6plex [N-Term]	2.04243e-08	0	3.507	1	3	2	NP_001091701	GeneID:381511 Pdp1	NP_001028625; NP_001091700; NP_001091701	0	2756.5	21	0.947	-0.08	0.968269	0.983844	102.7	97.3	3.43	17.79	3	3	103.5	99	96.8	86.6	120.4	93.7	239.9	229.4	224.3	200.8	279.2	217.2	227.9	227.3	224.3	157.7	171.4	147.8	2	2	2	2
FALSE	High	Unambiguous	IVGDLAQFMVQNGLSR	1xTMT6plex [N-Term]	1xTMT6plex [N-Term]	1.22679e-09	0	4.061	1	2	4	NP_001156418	GeneID:18563 Pcx	NP_032823; NP_001156418	0	1977.08	16	1.031	0.04	0.669868	0.78834	98.5	101.5	15.4	6.7	3	3	81.2	110.4	102.2	106.5	105.4	94.2	142.3	193.6	179.3	186.8	184.9	165.2	135.2	191.9	179.3	146.7	113.5	112.4	3	3	3	3
FALSE	High	Unambiguous	IVGCICEEDNCTVIWFWLHK	3xCarbamidomethyl [C4; C6; C11]; 1xTMT6plex [K20]; 1xTMT6plex [N-Term]	3xCarbamidomethyl [C4; C6; C11]; 1xTMT6plex [K20]; 1xTMT6plex [N-Term]	3.72438e-12	0	5.203	1	1	34	NP_034072	GeneID:12859 Cox5b	NP_034072	0	3037.51	20	0.645	-0.63	0.00100191	0.0717015	121.6	78.4	4.28	1.73	3	3	116.1	122.6	126.3	79.2	79.1	76.8	2522.5	2663.6	2746.1	1721.4	1718.1	1668.9	2396.6	2639.3	2746.1	1351.7	1054.8	1135.8	33	33	33	33
FALSE	High	Unambiguous	LVGAIVYYDGQHNDAR	1xTMT6plex [N-Term]	1xTMT6plex [N-Term]	2.29056e-09	0	3.938	1	1	10	NP_001139292	GeneID:14571 Gpd2	NP_001139292	0	2020.04	16	1.351	0.43	0.0315416	0.154097	85.1	114.9	3.69	9.27	3	3	87.2	90.6	84.2	100.7	119.6	117.8	341.3	354.9	329.7	394.1	468.1	461.2	324.3	351.7	329.7	309.5	287.4	313.9	10	10	10	10
FALSE	High	Unambiguous	IVFSPEEAK	1xTMT6plex [K9]; 1xTMT6plex [N-Term]	1xTMT6plex [K9]; 1xTMT6plex [N-Term]	0.000300943	0	1.615	1	1	8	NP_035636	GeneID:20916 Sucla2	NP_035636	0	1477.87	9	0.98	-0.03	0.583236	0.72275	101	99	9.15	7.03	3	3	112	100.5	93.5	98.6	104.5	90.8	971.1	871.4	810.8	854.3	905.8	786.9	922.6	863.5	810.8	670.8	556.1	535.5	8	8	8	8
FALSE	High	Unambiguous	IVFMTTNYIDRLDPALIRPGR	1xTMT6plex [N-Term]	1xTMT6plex [N-Term]	4.77786e-07	0	2.886	1	1	1	NP_080060	GeneID:66821 Bcs1l	NP_080060	1	2690.5	21	0.987	-0.02	0.336983	0.516553	100.6	99.4	1.1	4	3	3	100.9	102.7	100.7	101.9	94.2	99.7	103	104.8	102.7	103.9	96.1	101.7	97.8	103.8	102.7	81.6	59	69.2	1	1	1	1
FALSE	High	Unambiguous	IVFADGNFWGR	1xTMT6plex [N-Term]	1xTMT6plex [N-Term]	2.58154e-05	0	2.1	1	1	1	NP_058674	GeneID:18242 Oat	NP_058674	0	1510.8	11	0.978	-0.03	0.86653	0.919101	101.1	98.9	3.62	10.27	3	3	95.6	102.8	99.4	97.2	92.6	112.4	159.8	171.8	166.1	162.5	154.7	187.8	151.9	170.3	166.1	127.6	95	127.8	1	1	1	1
FALSE	High	Unambiguous	IVEVGPR	1xTMT6plex [N-Term]	1xTMT6plex [N-Term]	0.000749865	0	1.433	1	1	2	NP_032280	GeneID:15356 Hmgcl	NP_032280	0	998.62	7	1.151	0.2	0.0123941	0.119683	93	107	3.77	4.75	3	3	93.1	88.3	95.1	107.1	113.2	103.1	121.2	115	123.8	139.4	147.4	134.2	115.2	114	123.8	109.5	90.5	91.3	2	2	2	2
FALSE	High	Unambiguous	LVHPDFFSQK	1xTMT6plex [K10]; 1xTMT6plex [N-Term]	1xTMT6plex [K10]; 1xTMT6plex [N-Term]	3.79599e-05	0	2.024	1	1	2	NP_705799	GeneID:100900 Hscb	NP_705799	0	1675.96	10	0.995	-0.01	0.687634	0.802322	100.2	99.8	6.2	12	3	3	105	93.5	95.9	95.5	115.9	94.1	196	174.4	179	178.2	216.3	175.6	186.2	172.8	179	139.9	132.8	119.5	2	2	2	2
FALSE	High	Unambiguous	LVESLPQEIK	1xTMT6plex [K10]; 1xTMT6plex [N-Term]	1xTMT6plex [K10]; 1xTMT6plex [N-Term]	0.000125548	0	1.788	1	1	2	NP_081480	GeneID:56282 Mrpl12	NP_081480	0	1613.99	10	0.978	-0.03	0.777904	0.865311	101.1	98.9	3.77	5.35	3	3	95.2	102.4	100.7	106.7	98.5	96.6	130.2	140	137.7	145.9	134.7	132.1	123.7	138.7	137.7	114.6	82.7	89.9	1	1	1	1
FALSE	High	Unambiguous	IVELMGR	1xTMT6plex [N-Term]	1xTMT6plex [N-Term]	0.000820161	0	1.415	1	1	3	NP_001139292	GeneID:14571 Gpd2	NP_001139292	0	1046.62	7	1.297	0.38	0.166527	0.344896	87.1	112.9	9.49	30.67	3	3	88.2	82.7	72.9	89.4	159.5	107.3	338.6	317.7	280.1	343.3	612.5	412	321.7	314.8	280.1	269.6	376	280.4	3	3	3	3
FALSE	High	Unambiguous	LVEGPPPPPEVPK	1xTMT6plex [K13]; 1xTMT6plex [N-Term]	1xTMT6plex [K13]; 1xTMT6plex [N-Term]	2.78568e-05	0	2.085	1	1	1	NP_778166	GeneID:216767 Mrpl22	NP_778166	0	1814.08	13	1.184	0.24	0.045936	0.179803	91.6	108.4	2.4	8.78	3	3	91.7	90	87.4	103	121.3	106.6	62.8	61.7	59.9	70.6	83.1	73	59.7	61.1	59.9	55.4	51	49.7	1	1	1	1
FALSE	High	Unambiguous	LVEGPHVR	1xTMT6plex [N-Term]	1xTMT6plex [N-Term]	0.000533815	0	1.501	1	1	2	NP_064350	GeneID:56690 Mlycd	NP_064350	0	1135.68	8	0.902	-0.15	0.76083	0.854019	105.2	94.8	11.9	13.68	3	3	111	106	88	95.7	112.9	86.4	42.3	40.4	33.5	36.4	43	32.9	40.1	40	33.5	28.6	26.4	22.4	1	1	1	1
FALSE	High	Unambiguous	LVEGCLVGGR	1xCarbamidomethyl [C5]; 1xTMT6plex [N-Term]	1xCarbamidomethyl [C5]; 1xTMT6plex [N-Term]	7.2959e-06	0	2.349	1	1	6	NP_598427	GeneID:17995 Ndufv1	NP_598427	0	1288.72	10	0.828	-0.27	0.00288368	0.0801623	109.4	90.6	4.52	3.23	3	3	108.6	117.1	108.2	89.9	90.7	85.4	460.3	496.5	458.8	381.3	384.7	362.2	437.4	491.9	458.8	299.4	236.2	246.5	5	5	5	5
FALSE	High	Unambiguous	IVEETLSACR	1xCarbamidomethyl [C9]; 1xTMT6plex [N-Term]	1xCarbamidomethyl [C9]; 1xTMT6plex [N-Term]	0.00093784	0	1.388	1	1	1	NP_001272768	GeneID:72085 Osgepl1	NP_001272768	0	1406.75	10	1.135	0.18	0.0514373	0.189369	93.7	106.3	5.65	7.62	3	3	92.9	97.1	86.8	100.9	116.9	105.4	54.4	56.9	50.8	59.1	68.4	61.7	51.7	56.4	50.8	46.4	42	42	1	1	1	1
FALSE	High	Unambiguous	LVEEAIQCAEK	1xCarbamidomethyl [C8]; 1xTMT6plex [K11]; 1xTMT6plex [N-Term]	1xCarbamidomethyl [C8]; 1xTMT6plex [K11]; 1xTMT6plex [N-Term]	1.64535e-07	0	3.096	1	1	20	NP_444349	GeneID:93747 Echs1	NP_444349	0	1747.97	11	0.78	-0.36	0.0105834	0.11256	112.4	87.6	5.02	6.01	3	3	112.2	114.6	104.1	87.5	95.8	85.7	1931.7	1973.1	1791.2	1505.9	1649.4	1475.9	1835.4	1955.2	1791.2	1182.5	1012.6	1004.4	17	17	17	17
FALSE	High	Unambiguous	LVEDLIQESMAK	1xTMT6plex [K12]; 1xTMT6plex [N-Term]	1xTMT6plex [K12]; 1xTMT6plex [N-Term]	4.89169e-05	0	1.974	1	2	2	NP_001093208	GeneID:246738 Dnajc28	NP_001093208; NP_619605	0	1834.04	12	1.579	0.66	0.0242043	0.140422	77.5	122.5	1.85	10.95	3	3	80	79.1	82	104.5	126.4	127.9	75.8	74.9	77.7	99	119.7	121.1	72	74.3	77.7	77.7	73.5	82.4	2	2	2	2
FALSE	High	Unambiguous	LVEDHLAVQSLIR	1xTMT6plex [N-Term]	1xTMT6plex [N-Term]	7.54484e-07	0	2.796	2	5	20	NP_001239216; NP_001074599	GeneID:18293 Ogdh;GeneID:239017 Ogdhl	NP_001239212; NP_001239211; NP_001239216; NP_001074599; NP_001239217	0	1722.01	13	1.247	0.32	0.0145191	0.122743	89	111	1.63	5.31	3	3	89.4	91	88	104.3	115.9	111.4	612.8	623.5	603.5	714.7	794.4	763.9	582.2	617.9	603.5	561.2	487.7	519.9	15	15	15	15
FALSE	High	Unambiguous	IVEDAIR	1xTMT6plex [N-Term]	1xTMT6plex [N-Term]	0.00107192	0	1.361	1	1	3	NP_663423	GeneID:217830 9030617O03Rik	NP_663423	0	1044.63	7	0.896	-0.16	0.48189	0.641149	105.5	94.5	8.04	10.9	3	3	109	106.4	93.5	87.4	108.3	95.4	170.6	166.6	146.4	136.8	169.6	149.3	162.1	165	146.4	107.4	104.1	101.6	3	3	3	3
FALSE	High	Unambiguous	LVEAQNIAPSFVK	1xTMT6plex [K13]; 1xTMT6plex [N-Term]	1xTMT6plex [K13]; 1xTMT6plex [N-Term]	3.39006e-06	0	2.5	1	1	1	NP_038799	GeneID:27377 Yme1l1	NP_038799	0	1874.12	13	1.154	0.21	0.0260942	0.145444	92.8	107.2	4.72	3.03	3	3	90.6	92.4	99	106.6	108.9	102.5	61.7	62.9	67.4	72.6	74.1	69.8	58.6	62.3	67.4	57	45.5	47.5	1	1	1	1
FALSE	High	Unambiguous	LVDYLEGIQK	1xTMT6plex [K10]; 1xTMT6plex [N-Term]	1xTMT6plex [K10]; 1xTMT6plex [N-Term]	0.000230328	0	1.668	1	1	3	NP_081526	GeneID:69893 Coa7	NP_081526	0	1635.97	10	1.06	0.08	0.513808	0.668393	97.1	102.9	6.55	15.04	3	3	103.4	93.6	91.7	99.3	121.1	90.9	169.7	153.6	150.4	162.9	198.7	149.1	161.3	152.2	150.4	127.9	122	101.5	2	2	2	2
FALSE	High	Unambiguous	IVDVSDVFR	1xTMT6plex [N-Term]	1xTMT6plex [N-Term]	8.80721e-05	0	1.858	1	1	2	NP_766232	GeneID:226539 Dars2	NP_766232	0	1278.73	9	0.839	-0.25	0.0135931	0.12092	108.7	91.3	4.27	4.11	3	3	110.8	108.8	102.1	97.1	91.3	90	209.2	205.3	192.7	183.4	172.3	169.9	198.8	203.5	192.7	144	105.8	115.6	2	2	2	2
FALSE	High	Unambiguous	LVDVEEMNYLASK	1xOxidation [M7]; 1xTMT6plex [K13]; 1xTMT6plex [N-Term]	1xOxidation [M7]; 1xTMT6plex [K13]; 1xTMT6plex [N-Term]	3.75767e-05	0	2.026	1	1	2	NP_032007	GeneID:14081 Acsl1	NP_032007	0	1985.07	13	0.976	-0.03	0.60931	0.743576	101.2	98.8	13.45	22.52	3	3	108.8	83.2	94.2	90.1	131.8	91.9	256.5	196.2	222	212.3	310.6	216.7	243.7	194.5	222	166.7	190.7	147.5	2	2	2	2
FALSE	High	Unambiguous	LVDVEEMNYLASK	1xTMT6plex [K13]; 1xTMT6plex [N-Term]	1xTMT6plex [K13]; 1xTMT6plex [N-Term]	7.6674e-09	0	3.7	1	1	7	NP_032007	GeneID:14081 Acsl1	NP_032007	0	1969.07	13	1.12	0.16	0.262453	0.447685	94.3	105.7	9.56	3.28	3	3	106	88.1	93.8	105	106.8	100.2	1733.9	1440.4	1533.7	1717.7	1746.8	1638.8	1647.4	1427.3	1533.7	1348.8	1072.4	1115.3	6	6	6	6
FALSE	High	Unambiguous	IVENPEDSR	1xTMT6plex [N-Term]	1xTMT6plex [N-Term]	0.000910343	0	1.394	1	1	1	NP_079820	GeneID:66407 Mrps15	NP_079820	0	1287.67	9
FALSE	High	Unambiguous	LVKPTAIIGVAAIAGAFTEQILR	1xTMT6plex [K3]; 1xTMT6plex [N-Term]	1xTMT6plex [K3]; 1xTMT6plex [N-Term]	5.76811e-14	0	6.024	1	1	2	NP_852072	GeneID:109264 Me3	NP_852072	0	2810.73	23	1.125	0.17	0.268644	0.453874	94.1	105.9	10.32	10.01	3	3	102.6	97.3	83.7	113.4	109.5	93.5	134.4	127.5	109.6	148.5	143.3	122.4	127.6	126.3	109.6	116.6	88	83.3	2	2	2	2
FALSE	High	Unambiguous	IVLAAAGGVCHNELLELAK	1xCarbamidomethyl [C10]; 1xTMT6plex [K19]; 1xTMT6plex [N-Term]	1xCarbamidomethyl [C10]; 1xTMT6plex [K19]; 1xTMT6plex [N-Term]	3.71332e-11	0	4.75	1	1	5	NP_082707	GeneID:73078 Pmpcb	NP_082707	0	2436.4	19	1.276	0.35	0.00744195	0.100475	87.9	112.1	1.81	5.15	3	3	85.7	87.3	88.9	107.7	119	111.4	544.1	553.7	564.1	683.1	755.3	706.6	516.9	548.7	564.1	536.4	463.7	480.9	5	5	5	5
FALSE	High	Unambiguous	LVLAGGPLGIMQAVLDHTIPYLHVR	1xTMT6plex [N-Term]	1xTMT6plex [N-Term]	7.54884e-14	0	5.971	1	1	2	NP_062800	GeneID:56357 Ivd	NP_062800	0	2912.67	25	0.573	-0.8	0.0150401	0.12353	127.2	72.8	8.7	16.66	3	3	116	137.4	123	70.4	88.5	64.7	196.9	233.2	208.8	119.6	150.2	109.8	187.1	231.1	208.8	93.9	92.2	74.7	2	2	2	2
FALSE	High	Unambiguous	LVPELDTVVPLESSK	1xTMT6plex [K15]; 1xTMT6plex [N-Term]	1xTMT6plex [K15]; 1xTMT6plex [N-Term]	1.03666e-07	0	3.187	1	1	4	NP_080111	GeneID:66904 Pccb	NP_080111	0	2084.23	15	0.786	-0.35	0.0651391	0.212274	112	88	8.1	16.77	3	3	125.9	115.3	107.1	93.3	90.6	67.7	710.4	650.7	604.6	526.8	511.6	382.3	675	644.7	604.6	413.7	314.1	260.2	3	3	3	3
FALSE	High	Unambiguous	IVPDILLEQGK	1xTMT6plex [K11]; 1xTMT6plex [N-Term]	1xTMT6plex [K11]; 1xTMT6plex [N-Term]	0.00026934	0	1.637	1	1	3	NP_082221	GeneID:71832 Csl	NP_082221	0	1683.05	11	1.013	0.02	0.829179	0.897485	99.4	100.6	13.31	12.1	3	3	113.9	93.4	89.4	94.6	115.2	93.5	202.3	165.8	158.7	168	204.6	166	192.2	164.3	158.7	131.9	125.6	113	3	3	3	3
FALSE	High	Unambiguous	LVNTPYVDNSYK	1xTMT6plex [K12]; 1xTMT6plex [N-Term]	1xTMT6plex [K12]; 1xTMT6plex [N-Term]	1.08947e-05	0	2.27	1	1	3	NP_109642	GeneID:80907 Lactb	NP_109642	0	1871.03	12	1.001	0	0.629679	0.758512	100	100	11.82	2.2	3	3	97	115.9	93.4	97.1	100.3	96.2	312	372.5	300.2	312.3	322.5	309.3	296.4	369.1	300.2	245.2	198	210.5	3	3	3	3
FALSE	High	Unambiguous	LVNTPSVQLVK	1xTMT6plex [K11]; 1xTMT6plex [N-Term]	1xTMT6plex [K11]; 1xTMT6plex [N-Term]	8.41459e-05	0	1.867	1	1	2	NP_038771	GeneID:27273 Pdk4	NP_038771	0	1656.05	11	1.247	0.32	0.28439	0.467239	89	111	21.04	4.49	3	3	112.9	88.7	74.5	102.4	110.6	110.9	327.3	257.4	216.2	296.9	320.9	321.5	311	255	216.2	233.1	197	218.8	2	2	2	2
FALSE	High	Unambiguous	LVNTGLLTLR	1xTMT6plex [N-Term]	1xTMT6plex [N-Term]	0.000623417	0	1.47	1	1	1	NP_083723	GeneID:75805 Nln	NP_083723	0	1328.85	10	1.12	0.16	0.129948	0.302077	94.3	105.7	3.72	9.36	3	3	89.6	94.7	96.3	106.1	96.7	116.6	220.6	233.1	236.9	261.1	238	287	209.6	231	236.9	205	146.1	195.3	1	1	1	1
FALSE	High	Unambiguous	LVNQEVLADPLVPPQLTIK	1xTMT6plex [K19]; 1xTMT6plex [N-Term]	1xTMT6plex [K19]; 1xTMT6plex [N-Term]	1.57187e-07	0	3.105	1	1	15	NP_001153512	GeneID:227197 Ndufs1	NP_001153512	0	2545.54	19	0.72	-0.47	0.00191103	0.075455	116.3	83.7	5.07	4	3	3	107.8	117	118.6	83	84.2	89.4	1053.2	1142.5	1158.4	810.2	822.3	873.1	1000.6	1132.1	1158.4	636.2	504.8	594.2	13	13	13	13
FALSE	High	Unambiguous	LVNGCALNFFR	1xCarbamidomethyl [C5]; 1xTMT6plex [N-Term]	1xCarbamidomethyl [C5]; 1xTMT6plex [N-Term]	1.11868e-07	0	3.172	1	1	2	NP_080979	GeneID:68375 Ndufa8	NP_080979	0	1539.83	11	0.971	-0.04	0.243326	0.428615	101.5	98.5	6.76	16.72	3	3	104	116.2	103.2	101.1	74.4	101.1	161.3	180.1	159.9	156.6	115.3	156.8	153.2	178.5	159.9	123	70.8	106.7	2	2	2	2
FALSE	High	Unambiguous	IVNDNPYGNGTAIFTTNGATAR	1xTMT6plex [N-Term]	1xTMT6plex [N-Term]	5.86383e-11	0	4.66	1	1	3	NP_598803	GeneID:104776 Aldh6a1	NP_598803	0	2496.27	22	0.884	-0.18	0.562375	0.705855	106.1	93.9	14.38	16.06	3	3	103.1	119.1	89.2	83.9	113.5	91.2	148.2	171.2	128.3	120.6	163.2	131.1	140.8	169.6	128.3	94.7	100.2	89.2	3	3	3	3
FALSE	High	Unambiguous	LVNCPETFTPDMK	1xCarbamidomethyl [C4]; 1xTMT6plex [K13]; 1xTMT6plex [N-Term]	1xCarbamidomethyl [C4]; 1xTMT6plex [K13]; 1xTMT6plex [N-Term]	0.000123031	0	1.792	1	1	4	NP_938050	GeneID:319518 Pdpr	NP_938050	0	2010.04	13	1.04	0.06	0.437213	0.603127	98	102	4.85	7.83	3	3	99.4	101.1	92.2	93.9	109.9	103.4	427.3	434.5	396.3	403.8	472.4	444.6	406	430.6	396.3	317.1	290	302.6	4	4	4	4
FALSE	High	Unambiguous	LVNADGEAVYCK	1xCarbamidomethyl [C11]; 1xTMT6plex [K12]; 1xTMT6plex [N-Term]	1xCarbamidomethyl [C11]; 1xTMT6plex [K12]; 1xTMT6plex [N-Term]	2.11631e-08	0	3.5	1	1	4	NP_033934	GeneID:12359 Cat	NP_033934	0	1796.96	12	0.829	-0.27	0.00867662	0.10578	109.4	90.6	6.92	5.21	3	3	121.4	108.6	107.3	90.4	90	82.3	297.2	265.9	262.8	221.5	220.4	201.6	282.4	263.5	262.8	173.9	135.3	137.2	4	4	4	4
FALSE	High	Unambiguous	LVMAAANR	1xTMT6plex [N-Term]	1xTMT6plex [N-Term]	0.000764957	0	1.429	1	1	7	NP_001276728	GeneID:231086 Hadhb	NP_001276728	0	1074.63	8	1.069	0.1	0.10965	0.275599	96.7	103.3	5.28	3.58	3	3	101.4	95.6	91.3	108.1	102.2	101.3	698.8	658.7	629.1	745	704.2	697.8	663.9	652.7	629.1	585	432.3	474.9	6	6	6	6
FALSE	High	Unambiguous	IVLVPSKK	2xTMT6plex [K7; K8]; 1xTMT6plex [N-Term]	2xTMT6plex [K7; K8]; 1xTMT6plex [N-Term]	0.000366267	0	1.576	1	1	1	NP_077226	GeneID:104086 Cyp27a1	NP_077226	1	1571.09	8	1.104	0.14	0.284364	0.467239	95.1	104.9	4.69	10.09	3	3	90.7	99.5	96.5	113.8	106.5	93	163.3	179.2	173.7	204.9	191.7	167.5	155.2	177.6	173.7	160.9	117.7	114	1	1	1	1
FALSE	High	Unambiguous	LVISQGLR	1xTMT6plex [N-Term]	1xTMT6plex [N-Term]	0.000364428	0	1.577	1	1	1	NP_083296	GeneID:74610 Abcb8	NP_083296	0	1114.71	8	1.041	0.06	0.374444	0.551217	98	102	4.5	6.57	3	3	99.9	100.4	92.5	108.2	104	95	169.9	170.8	157.4	184	176.9	161.6	161.4	169.2	157.4	144.5	108.6	110	1	1	1	1
FALSE	High	Unambiguous	LVLPTEEFTSK	1xTMT6plex [K11]; 1xTMT6plex [N-Term]	1xTMT6plex [K11]; 1xTMT6plex [N-Term]	0.00072055	0	1.441	1	1	1	NP_082182	GeneID:219189 Vwa8	NP_082182	0	1722.01	11	0.966	-0.05	0.677646	0.794636	101.7	98.3	3.81	7.09	3	3	102.7	103.7	96.6	91.9	105.9	99.2	66.3	67	62.4	59.3	68.4	64.1	63	66.4	62.4	46.6	42	43.6	1	1	1	1
FALSE	High	Unambiguous	LVINGKPITIFQERDPTNIK	2xTMT6plex [K6; K20]; 1xTMT6plex [N-Term]	2xTMT6plex [K6; K20]; 1xTMT6plex [N-Term]	7.55978e-06	0	2.342	1	2	5	NP_001276655	GeneID:14433 Gapdh	NP_001276655; NP_032110	1	2983.79	20	1.832	0.87	0.0115767	0.116539	70.6	129.4	3.39	14.84	3	3	66.1	70.1	66.2	121.3	121	155.2	704.5	747.1	705.5	1292.2	1288.8	1653.2	669.3	740.3	705.5	1014.7	791.2	1125.1	5	5	5	5
FALSE	High	Unambiguous	LVINGKPITIFQER	1xTMT6plex [K6]; 1xTMT6plex [N-Term]	1xTMT6plex [K6]; 1xTMT6plex [N-Term]	1.30125e-05	0	2.235	1	2	2	NP_001276655	GeneID:14433 Gapdh	NP_001276655; NP_032110	0	2086.28	14	1.917	0.94	0.0135096	0.12092	68.6	131.4	1.59	15.89	3	3	63.4	65.2	65.2	121.2	124.9	160.2	244.6	251.5	251.4	467.5	482	618	232.4	249.2	251.4	367.1	295.9	420.6	2	2	2	2
FALSE	High	Unambiguous	LVINDLTYHVRPPKR	1xTMT6plex [K14]; 1xTMT6plex [N-Term]	1xTMT6plex [K14]; 1xTMT6plex [N-Term]	0.000193976	0	1.702	1	1	1	NP_001028431	GeneID:215999 Mcu	NP_001028431	1	2279.38	15	1.059	0.08	0.829405	0.897552	97.1	102.9	15.46	12.51	3	3	87.2	93.2	116.1	114.9	90	98.7	79.7	85.2	106.2	105.1	82.3	90.2	75.7	84.4	106.2	82.5	50.5	61.4	1	1	1	1
FALSE	High	Unambiguous	LVLAGGPLGIMQAVLDHTIPYLHVR	1xOxidation [M11]; 1xTMT6plex [N-Term]	1xOxidation [M11]; 1xTMT6plex [N-Term]	2.65385e-09	0	3.909	1	1	2	NP_062800	GeneID:56357 Ivd	NP_062800	0	2928.67	25	0.851	-0.23	0.148656	0.324235	108	92	4.73	16.77	3	3	106.8	116.6	108.6	102.6	92.4	73.1	45.7	50	46.5	43.9	39.6	31.3	43.5	49.5	46.5	34.5	24.3	21.3	2	2	2	2
FALSE	High	Unambiguous	LVIAGHLLR	1xTMT6plex [N-Term]	1xTMT6plex [N-Term]	4.6498e-05	0	1.984	1	1	3	NP_031409	GeneID:11409 Acads	NP_031409	0	1220.8	9	1.106	0.14	0.258953	0.444256	95	105	2.16	21.73	3	3	90.7	91.4	87.7	92.6	100.2	137.3	98	98.8	94.8	100.1	108.3	148.4	93.1	97.9	94.8	78.6	66.5	101	3	3	3	3
FALSE	High	Unambiguous	LVLDENVR	1xTMT6plex [N-Term]	1xTMT6plex [N-Term]	0.000289047	0	1.623	1	1	1	NP_079852	GeneID:66461 Ptpmt1	NP_079852	0	1186.7	8	1.011	0.02	0.829826	0.897552	99.4	100.6	7.56	13.53	3	3	106.9	97.1	92.3	98.2	116.2	89.3	62.8	57	54.2	57.7	68.2	52.5	59.7	56.5	54.2	45.3	41.9	35.7	1	1	1	1
FALSE	High	Unambiguous	LVLDPYLLK	1xTMT6plex [K9]; 1xTMT6plex [N-Term]	1xTMT6plex [K9]; 1xTMT6plex [N-Term]	2.10734e-05	0	2.14	1	1	2	NP_079726	GeneID:66258 Mrps17	NP_079726	0	1531.99	9	1.214	0.28	0.088883	0.248208	90.3	109.7	4.85	9.89	3	3	95.4	86.7	92.8	116.2	112.7	96.2	362	329.2	352.4	441.3	427.7	365	344	326.2	352.4	346.5	262.6	248.4	2	2	2	2
FALSE	High	Unambiguous	LVLELSGEMVR	1xTMT6plex [N-Term]	1xTMT6plex [N-Term]	1.40282e-08	0	3.581	1	1	11	NP_694704	GeneID:226646 Ndufs2	NP_694704	0	1474.85	11	0.905	-0.14	0.0630815	0.208186	105	95	5.26	7.32	3	3	101.7	112.9	106.3	85.2	97.6	96.3	899.7	998.8	941	753.9	863.8	851.8	854.8	989.7	941	592	530.3	579.7	8	8	8	8
FALSE	High	Unambiguous	LVLELSGEMVR	1xOxidation [M9]; 1xTMT6plex [N-Term]	1xOxidation [M9]; 1xTMT6plex [N-Term]	7.48879e-05	0	1.89	1	1	5	NP_694704	GeneID:226646 Ndufs2	NP_694704	0	1490.84	11	0.883	-0.18	0.0582573	0.201977	106.2	93.8	5.12	4.31	3	3	105.7	110.2	99.5	91.8	99.5	93.3	390.2	406.8	367.2	338.6	367.1	344.4	370.7	403.1	367.2	265.9	225.4	234.4	4	4	4	4
FALSE	High	Unambiguous	LVPHQMAH	1xTMT6plex [N-Term]	1xTMT6plex [N-Term]	6.05269e-05	0	1.932	1	1	15	NP_034072	GeneID:12859 Cox5b	NP_034072	0	1161.64	8	0.867	-0.21	0.0209891	0.13437	107.1	92.9	7.16	6.77	3	3	106.8	105.1	119.5	92.6	93.5	82.6	322.6	317.3	361.1	279.7	282.3	249.4	306.5	314.5	361.1	219.6	173.3	169.7	10	10	10	10
FALSE	High	Unambiguous	LVLELSGEMVRK	1xTMT6plex [K12]; 1xTMT6plex [N-Term]	1xTMT6plex [K12]; 1xTMT6plex [N-Term]	2.63256e-08	0	3.457	1	1	5	NP_694704	GeneID:226646 Ndufs2	NP_694704	1	1832.11	12	0.888	-0.17	0.00962303	0.110307	106	94	3.37	3.38	3	3	102.6	109.6	107.2	89.9	95.6	95.1	662.1	707.7	691.9	580.3	617.2	614.1	629.1	701.2	691.9	455.7	378.9	417.9	4	4	4	4
FALSE	High	Unambiguous	LVLGLSLSAALNAPIQR	1xTMT6plex [N-Term]	1xTMT6plex [N-Term]	8.92869e-09	0	3.67	1	1	4	NP_084302	GeneID:78038 Mccc2	NP_084302	0	1965.21	17	0.922	-0.12	0.108133	0.273828	104.1	95.9	3.36	3.3	3	3	98.8	104.7	104.9	100.7	96.5	94.4	144.6	153.2	153.5	147.3	141.2	138.1	137.4	151.9	153.5	115.7	86.7	94	4	4	4	4
FALSE	High	Unambiguous	LVLLDGIHR	1xTMT6plex [N-Term]	1xTMT6plex [N-Term]	6.1707e-06	0	2.382	1	2	3	NP_082182	GeneID:219189 Vwa8	NP_776119; NP_082182	0	1264.79	9	1.109	0.15	0.151749	0.328428	94.8	105.2	11.27	15.79	3	3	99.1	79	91.7	101.7	98.4	130	18.4	14.7	17	18.8	18.2	24.1	17.4	14.5	17	14.8	11.2	16.4	1	1	1	1
FALSE	High	Unambiguous	LVILMEPFEDALR	1xTMT6plex [N-Term]	1xTMT6plex [N-Term]	7.2959e-06	0	2.349	1	4	2	NP_659072	GeneID:216739 Acsl6	NP_659072; NP_001028770; NP_001028771; NP_001028769	0	1775	13	1.062	0.09	0.154977	0.332336	97	103	15.3	11.25	3	3	97.5	98.6	74.2	102	124.1	103.6	62.8	63.5	47.8	65.7	80	66.7	59.7	62.9	47.8	51.6	49.1	45.4	2	2	2	2
FALSE	High	Unambiguous	LVILMEPFEDALRER	1xTMT6plex [N-Term]	1xTMT6plex [N-Term]	0.000432379	0	1.543	1	4	3	NP_659072	GeneID:216739 Acsl6	NP_659072; NP_001028770; NP_001028771; NP_001028769	1	2060.14	15	1.239	0.31	0.163741	0.341143	89.3	110.7	14.69	10.99	3	3	78.6	105.2	89.2	96.3	110.5	120.1	65.5	87.6	74.3	80.2	92	100.1	62.2	86.8	74.3	63	56.5	68.1	2	2	2	2
FALSE	High	Unambiguous	LVLNCVGPYR	1xCarbamidomethyl [C5]; 1xTMT6plex [N-Term]	1xCarbamidomethyl [C5]; 1xTMT6plex [N-Term]	0.000134768	0	1.774	1	1	3	NP_848768	GeneID:109232 Sccpdh	NP_848768	0	1419.8	10	1.149	0.2	0.0289776	0.150405	93.1	106.9	5.66	4.82	3	3	87.3	97.8	93.2	102.2	112.5	107	262.8	294.3	280.4	307.5	338.6	322.1	249.6	291.6	280.4	241.5	207.9	219.2	3	3	3	3
FALSE	High	Unambiguous	LVINDLTYHVRPPK	1xTMT6plex [K14]; 1xTMT6plex [N-Term]	1xTMT6plex [K14]; 1xTMT6plex [N-Term]	3.24168e-08	0	3.416	1	1	1	NP_001028431	GeneID:215999 Mcu	NP_001028431	0	2123.27	14	1.289	0.37	0.062358	0.207674	87.4	112.6	9.59	9.72	3	3	82.5	99.3	87.8	98.3	113.2	119	66.7	80.3	71	79.5	91.5	96.2	63.4	79.6	71	62.4	56.2	65.5	1	1	1	1
FALSE	High	Unambiguous	LVLEVAQHLGESTVR	1xTMT6plex [N-Term]	1xTMT6plex [N-Term]	1.41416e-09	0	4.033	1	1	46	NP_058054	GeneID:11947 Atp5b	NP_058054	0	1880.08	15	1.136	0.18	0.250455	0.435854	93.6	106.4	2.99	25.08	3	3	91.1	86.1	87.2	92.5	144.1	99	1774.2	1676.7	1698.1	1802.9	2806.7	1929.5	1685.7	1661.5	1698.1	1415.7	1723.1	1313.1	38	38	38	38
FALSE	High	Unambiguous	NAIVNCAEMVTYDIIK	1xCarbamidomethyl [C6]; 1xTMT6plex [K16]; 1xTMT6plex [N-Term]	1xCarbamidomethyl [C6]; 1xTMT6plex [K16]; 1xTMT6plex [N-Term]	1.20465e-08	0	3.611	1	1	5	NP_033490	GeneID:22229 Ucp3	NP_033490	0	2312.24	16	1.501	0.59	0.22916	0.413989	80	120	5.77	23.22	3	3	84.2	92.6	83.6	130.3	82.9	126.4	450.1	494.7	446.8	696.1	443.2	675.6	427.6	490.2	446.8	546.6	272.1	459.8	5	5	5	5
FALSE	High	Unambiguous	NALVSHLDGTTPVCEDIGR	1xCarbamidomethyl [C14]; 1xTMT6plex [N-Term]	1xCarbamidomethyl [C14]; 1xTMT6plex [N-Term]	1.63158e-11	0	4.912	1	1	28	NP_079683	GeneID:22273 Uqcrc1	NP_079683	0	2283.16	19	1.002	0	0.692806	0.806056	99.9	100.1	1.95	5.18	3	3	99.7	102.9	99.4	93.9	104.2	99.9	1136.6	1173.5	1133	1070.9	1187.8	1138.5	1079.9	1162.8	1133	840.9	729.2	774.8	25	25	25	25
FALSE	High	Unambiguous	NANCSIEESFQR	1xCarbamidomethyl [C4]; 1xTMT6plex [N-Term]	1xCarbamidomethyl [C4]; 1xTMT6plex [N-Term]	4.57959e-05	0	1.987	1	1	4	NP_032280	GeneID:15356 Hmgcl	NP_032280	0	1683.8	12	0.824	-0.28	0.00675879	0.098381	109.6	90.4	6.26	3.97	3	3	108.6	120.5	108	89.5	89.8	83.6	78.8	87.4	78.4	64.9	65.2	60.7	74.9	86.6	78.4	51	40	41.3	2	2	2	2
FALSE	High	Unambiguous	QFLDFGSSNACEK	1xCarbamidomethyl [C11]; 1xTMT6plex [K13]; 1xTMT6plex [N-Term]	1xCarbamidomethyl [C11]; 1xTMT6plex [K13]; 1xTMT6plex [N-Term]	1.48205e-06	0	2.663	1	1	4	NP_598428	GeneID:18604 Pdk2	NP_598428	0	1960.98	13	0.771	-0.38	0.00334062	0.0816369	113	87	4.3	5.58	3	3	113.9	118.2	108.5	81.1	90.5	87.8	763.7	792.8	727.4	544	606.9	588.5	725.6	785.6	727.4	427.2	372.6	400.5	4	4	4	4
FALSE	High	Unambiguous	QFLDCSTTQSDLTLCEGFSEALK	2xCarbamidomethyl [C5; C15]; 1xTMT6plex [K23]; 1xTMT6plex [N-Term]	2xCarbamidomethyl [C5; C15]; 1xTMT6plex [K23]; 1xTMT6plex [N-Term]	7.97813e-07	0	2.785	1	1	4	NP_780538	GeneID:103172 Chchd10	NP_780538	0	3108.53	23	1.234	0.3	0.0693	0.218989	89.5	110.5	7.15	8.92	3	3	91.9	97.9	84.8	97.3	113.4	114.7	145.2	154.7	134	153.8	179.2	181.3	138	153.3	134	120.8	110	123.4	4	4	4	4
FALSE	High	Unambiguous	QFGPTFALDTVHVDPVIR	1xTMT6plex [N-Term]	1xTMT6plex [N-Term]	6.45758e-11	0	4.641	1	1	2	NP_001157215	GeneID:270151 Nlrx1	NP_001157215	0	2241.22	18	1.269	0.34	0.0438456	0.176082	88.1	111.9	7.57	10.11	3	3	83.5	96.6	87	110.4	100	122.4	113.6	131.3	118.3	150.1	136	166.5	107.9	130.1	118.3	117.9	83.5	113.3	2	2	2	2
FALSE	High	Unambiguous	QFGMAPSIGPVSFPEAQEGLMGIGR	1xTMT6plex [N-Term]	1xTMT6plex [N-Term]	2.75804e-10	0	4.355	1	1	1	NP_694816	GeneID:234847 Spg7	NP_694816	0	2805.43	25	1.328	0.41	0.00102662	0.0717015	85.9	114.1	3.8	2.25	3	3	89.1	85.5	82.6	112.1	117.1	113.5	18.2	17.5	16.9	22.9	23.9	23.2	17.3	17.3	16.9	18	14.7	15.8	1	1	1	1
FALSE	High	Unambiguous	QFGGMLLAYSGVQSK	1xTMT6plex [K15]; 1xTMT6plex [N-Term]	1xTMT6plex [K15]; 1xTMT6plex [N-Term]	4.68182e-07	0	2.89	1	1	1	NP_659071	GeneID:216001 Micu1	NP_659071	0	2044.13	15	1.158	0.21	0.844705	0.90669	92.7	107.3	13.99	21.59	3	3	83.9	111.3	98.2	116.2	76.8	113.7	161	213.5	188.3	222.9	147.2	218.1	153	211.6	188.3	175	90.4	148.4	1	1	1	1
FALSE	High	Unambiguous	QFFQVPLNIPK	1xTMT6plex [K11]; 1xTMT6plex [N-Term]	1xTMT6plex [K11]; 1xTMT6plex [N-Term]	1.98285e-05	0	2.152	1	1	2	NP_083831	GeneID:76263 Gstk1	NP_083831	0	1789.08	11	0.594	-0.75	0.0211018	0.134477	125.5	74.5	3.31	14.45	3	3	128.9	122.9	121	87.8	66.5	73	244.4	233.1	229.4	166.6	126.1	138.4	232.2	231	229.4	130.8	77.4	94.2	2	2	2	2
FALSE	High	Unambiguous	QFAPIHAEAPEFIEMSVEQEILVTGIK	1xOxidation [M15]; 1xTMT6plex [K27]; 1xTMT6plex [N-Term]	1xOxidation [M15]; 1xTMT6plex [K27]; 1xTMT6plex [N-Term]	2.68562e-13	0	5.721	1	1	42	NP_058054	GeneID:11947 Atp5b	NP_058054	0	3500.88	27	1.078	0.11	0.0458348	0.179803	96.2	103.8	2.97	3.23	3	3	97.9	93	98.1	105.7	99.8	105.5	2605.6	2476	2610.5	2813.5	2656.7	2808.8	2475.5	2453.5	2610.5	2209.3	1631	1911.5	38	38	38	38
FALSE	High	Unambiguous	QFAPIHAEAPEFIEMSVEQEILVTGIK	1xTMT6plex [K27]; 1xTMT6plex [N-Term]	1xTMT6plex [K27]; 1xTMT6plex [N-Term]	4.71803e-13	0	5.61	1	1	144	NP_058054	GeneID:11947 Atp5b	NP_058054	0	3484.88	27	1.132	0.18	0.00651914	0.0972316	93.8	106.2	2.7	3.02	3	3	93.3	91.7	96.7	105.6	103.2	109.6	5960.3	5856	6173.7	6744.1	6592	6997.4	5662.9	5802.6	6173.7	5295.8	4047	4762.1	112	112	112	112
FALSE	High	Unambiguous	QEVDRLDASAILDTAK	1xTMT6plex [K16]; 1xTMT6plex [N-Term]	1xTMT6plex [K16]; 1xTMT6plex [N-Term]	5.50089e-10	0	4.219	1	1	4	NP_082509	GeneID:72416 Lrpprc	NP_082509	1	2203.23	16	1.222	0.29	0.0462481	0.180264	90	110	3.46	10.55	3	3	91	88.3	84.9	102.7	125.3	107.9	501.7	486.8	468.1	566.4	690.8	595	476.6	482.4	468.1	444.8	424.1	404.9	4	4	4	4
FALSE	High	Unambiguous	QETHQHLADKK	2xTMT6plex [K10; K11]; 1xTMT6plex [N-Term]	2xTMT6plex [K10; K11]; 1xTMT6plex [N-Term]	0.000154498	0	1.747	1	1	1	NP_084239	GeneID:77721 Mrps5	NP_084239	1	2022.17	11	0.933	-0.1	0.880435	0.927535	103.5	96.5	4.09	9.98	3	3	103.5	95.7	101.9	111	95.1	92.8	86.5	80	85.2	92.8	79.5	77.6	82.2	79.3	85.2	72.9	48.8	52.8	1	1	1	1
FALSE	High	Unambiguous	QESYTEDFIKK	2xTMT6plex [K10; K11]; 1xTMT6plex [N-Term]	2xTMT6plex [K10; K11]; 1xTMT6plex [N-Term]	5.42437e-07	0	2.861	1	1	1	NP_076003	GeneID:69527 Mrps9	NP_076003	1	2075.16	11	1.148	0.2	0.0980956	0.260212	93.1	106.9	7.74	2.44	3	3	88.5	91.3	102.3	104.2	104.8	109	317.7	327.8	367.1	374.2	376.3	391.2	301.8	324.8	367.1	293.8	231	266.2	1	1	1	1
FALSE	High	Unambiguous	QEQDTYALSSYTR	1xTMT6plex [N-Term]	1xTMT6plex [N-Term]	1.03141e-07	0	3.188	1	1	6	NP_659033	GeneID:110446 Acat1	NP_659033	0	1790.88	13	0.948	-0.08	0.203801	0.385862	102.7	97.3	7.91	3.99	3	3	113.3	101.8	97.4	96.5	99.2	91.7	291.7	262.1	250.6	248.5	255.4	236	277.1	259.7	250.6	195.1	156.8	160.6	5	5	5	5
FALSE	High	Unambiguous	QEPGSNQEIK	1xTMT6plex [K10]; 1xTMT6plex [N-Term]	1xTMT6plex [K10]; 1xTMT6plex [N-Term]	0.000165836	0	1.733	1	2	4	NP_001032830	GeneID:625249 Gpx4	NP_032188; NP_001032830	0	1587.87	10	1.076	0.11	0.306671	0.488036	96.3	103.7	13.34	7.34	3	3	95.3	107.2	81.9	99.2	113.9	102.5	135.6	152.6	116.6	141.1	162.1	145.9	128.8	151.2	116.6	110.8	99.5	99.3	4	4	4	4
FALSE	High	Unambiguous	QEPGLGFSFELTEQQK	1xTMT6plex [K16]; 1xTMT6plex [N-Term]	1xTMT6plex [K16]; 1xTMT6plex [N-Term]	5.44533e-10	0	4.221	1	1	6	NP_031408	GeneID:11364 Acadm	NP_031408	0	2296.22	16	1.039	0.05	0.95123	0.974055	98.1	101.9	11.6	3.69	3	3	113.7	95.8	91.8	95.9	103.3	99.5	1015.7	856.1	820.2	857.2	922.8	889.1	965	848.3	820.2	673.1	566.5	605.1	6	6	6	6
FALSE	High	Unambiguous	QFLECAQNQSDVK	1xCarbamidomethyl [C5]; 1xTMT6plex [K13]; 1xTMT6plex [N-Term]	1xCarbamidomethyl [C5]; 1xTMT6plex [K13]; 1xTMT6plex [N-Term]	5.92515e-06	0	2.39	1	2	2	NP_077128	GeneID:14004 Chchd2	NP_898911; NP_077128	0	2025.05	13	1.182	0.24	0.116091	0.283792	91.6	108.4	7.32	8.55	3	3	92.8	100.4	86.8	96.4	113.8	109.8	264.8	286.4	247.5	274.9	324.6	313.1	251.6	283.8	247.5	215.9	199.3	213.1	2	2	2	2
FALSE	High	Unambiguous	QELQVIADLCVK	1xCarbamidomethyl [C10]; 1xTMT6plex [K12]; 1xTMT6plex [N-Term]	1xCarbamidomethyl [C10]; 1xTMT6plex [K12]; 1xTMT6plex [N-Term]	7.60591e-08	0	3.248	1	1	3	NP_776124	GeneID:229905 Ccbl2	NP_776124	0	1874.08	12	0.723	-0.47	0.00701878	0.0992642	116	84	7.13	3.91	3	3	115.3	123.1	106.7	88.7	83.4	82.6	143.2	152.9	132.5	110.2	103.6	102.6	136.1	151.5	132.5	86.5	63.6	69.8	3	3	3	3
FALSE	High	Unambiguous	QEILENK	1xTMT6plex [K7]; 1xTMT6plex [N-Term]	1xTMT6plex [K7]; 1xTMT6plex [N-Term]	0.00093784	0	1.388	1	1	6	NP_848729	GeneID:68653 Samm50	NP_848729	0	1331.79	7	1.154	0.21	0.0969917	0.258701	92.8	107.2	8.61	1.49	3	3	100.6	93.3	84.7	108.4	105.3	107.7	821.6	761.7	691.2	884.7	859.9	879	780.6	754.7	691.2	694.7	527.9	598.2	6	6	6	6
FALSE	High	Unambiguous	QELIECVANSDEQLGELFLEEK	1xCarbamidomethyl [C6]; 1xTMT6plex [K22]; 1xTMT6plex [N-Term]	1xCarbamidomethyl [C6]; 1xTMT6plex [K22]; 1xTMT6plex [N-Term]	6.07064e-09	0	3.746	1	1	5	NP_613057	GeneID:28030 Gfm1	NP_613057	0	3051.56	22	0.863	-0.21	0.0382386	0.165594	107.3	92.7	4.78	7.83	3	3	108.6	114.3	103.9	93.8	96.4	82.9	83.9	88.3	80.3	72.5	74.4	64.1	79.7	87.5	80.3	56.9	45.7	43.6	2	2	2	2
FALSE	High	Unambiguous	QEGIIFIGPPSSAIR	1xTMT6plex [N-Term]	1xTMT6plex [N-Term]	1.15086e-08	0	3.62	1	1	4	NP_076133	GeneID:72039 Mccc1	NP_076133	0	1814.04	15	0.685	-0.55	0.0229629	0.138355	118.7	81.3	6.7	13.02	3	3	111.6	126.3	114.1	94.9	74.9	78.2	274.8	311	281	233.8	184.4	192.5	261.1	308.2	281	183.6	113.2	131	3	3	3	3
FALSE	High	Unambiguous	QEGFNDVVR	1xTMT6plex [N-Term]	1xTMT6plex [N-Term]	2.99074e-05	0	2.071	1	1	2	NP_001074523	GeneID:76563 Qrsl1	NP_001074523	0	1292.68	9	0.967	-0.05	0.943445	0.968972	101.7	98.3	7.07	11.96	3	3	93.8	107.8	98.9	113.3	90.6	95.7	157.9	181.4	166.5	190.8	152.5	161	150	179.8	166.5	149.8	93.6	109.6	2	2	2	2
FALSE	High	Unambiguous	QEFAASQAAADAR	1xTMT6plex [N-Term]	1xTMT6plex [N-Term]	3.40034e-07	0	2.953	1	1	2	NP_079847	GeneID:66449 Pam16	NP_079847	0	1564.79	13	1.263	0.34	0.213224	0.397039	88.4	111.6	8.66	13.13	3	3	89.7	101.8	86.6	113.3	91.2	117.4	61.2	69.5	59.1	77.3	62.2	80.1	58.1	68.8	59.1	60.7	38.2	54.5	1	1	1	1
FALSE	High	Unambiguous	QEELMGQVNTFMR	1xTMT6plex [N-Term]	1xTMT6plex [N-Term]	4.71519e-06	0	2.435	1	1	2	NP_038792	GeneID:27369 Dguok	NP_038792	0	1811.9	13	0.799	-0.32	0.022477	0.137282	111.2	88.8	6.02	1.99	3	3	102.2	112.8	114.4	90.1	88.4	92	114.1	125.9	127.7	100.6	98.7	102.7	108.4	124.8	127.7	79	60.6	69.9	2	2	2	2
FALSE	High	Unambiguous	QEEDSYEIFICHANVIR	1xCarbamidomethyl [C11]; 1xTMT6plex [N-Term]	1xCarbamidomethyl [C11]; 1xTMT6plex [N-Term]	1.29997e-08	0	3.596	1	2	2	NP_082549	GeneID:72542 Pgam5	NP_082549; NP_001157010	0	2352.15	17	1.112	0.15	0.233884	0.419361	94.7	105.3	4.43	18.17	3	3	92.2	94.4	86.6	93.1	131.2	102.5	68.7	70.3	64.5	69.4	97.7	76.4	65.3	69.7	64.5	54.5	60	52	2	2	2	2
FALSE	High	Unambiguous	QEDNAIIEISLK	1xTMT6plex [K12]; 1xTMT6plex [N-Term]	1xTMT6plex [K12]; 1xTMT6plex [N-Term]	2.05096e-06	0	2.599	1	2	1	NP_082636	GeneID:72795 Ttc19	NP_083980; NP_082636	0	1831.06	12	0.863	-0.21	0.652346	0.775718	107.3	92.7	14.1	6.08	3	3	109.1	112.7	86	93.8	104.2	94.1	125.1	129.3	98.7	107.6	119.6	108	118.9	128.1	98.7	84.5	73.4	73.5	1	1	1	1
FALSE	High	Unambiguous	QEDIPISGWAVECR	1xCarbamidomethyl [C13]; 1xTMT6plex [N-Term]	1xCarbamidomethyl [C13]; 1xTMT6plex [N-Term]	1.45226e-06	0	2.667	1	1	2	NP_659093	GeneID:110821 Pcca	NP_659093	0	1888.94	14	1.125	0.17	0.227349	0.412082	94.1	105.9	13.93	18.9	3	3	93.5	100.5	76.1	92	132.7	105.2	55.6	59.8	45.3	54.8	79	62.6	52.9	59.3	45.3	43	48.5	42.6	2	2	2	2
FALSE	High	Unambiguous	QDTEFIQR	1xTMT6plex [N-Term]	1xTMT6plex [N-Term]	0.000126185	0	1.787	1	1	2	NP_081451	GeneID:69702 Ndufaf1	NP_081451	0	1265.67	8	1.262	0.34	0.0331284	0.156325	88.4	111.6	2.72	8.52	3	3	88	91.1	86.3	121.3	102.3	111	137	141.8	134.4	188.9	159.3	172.8	130.1	140.5	134.4	148.3	97.8	117.6	2	2	2	2
FALSE	High	Unambiguous	QDSVVNFLK	1xTMT6plex [K9]; 1xTMT6plex [N-Term]	1xTMT6plex [K9]; 1xTMT6plex [N-Term]	1.29467e-05	0	2.236	1	1	3	NP_031786	GeneID:12908 Crat	NP_031786	0	1507.89	9	0.875	-0.19	0.27235	0.457178	106.7	93.3	2.16	19.96	3	3	108.8	110.3	105.7	108.1	71.9	95.1	521.4	528.9	506.8	518.1	344.8	456	495.4	524.1	506.8	406.8	211.7	310.3	3	3	3	3
FALSE	High	Unambiguous	QDSNEAVGGFFSQIGQLYMVHHLWAYK	1xOxidation [M19]; 1xTMT6plex [K27]; 1xTMT6plex [N-Term]	1xOxidation [M19]; 1xTMT6plex [K27]; 1xTMT6plex [N-Term]	1.65865e-08	0	3.548	1	1	1	NP_032121	GeneID:14467 Gbas	NP_032121	0	3599.81	27	0.981	-0.03	0.574091	0.715685	101	99	11.36	27.24	3	3	107.5	115	91.7	114.5	65.7	105.5	42.1	45	35.9	44.8	25.7	41.3	40	44.6	35.9	35.2	15.8	28.1	1	1	1	1
FALSE	High	Unambiguous	QDSNEAVGGFFSQIGQLYMVHHLWAYK	1xTMT6plex [K27]; 1xTMT6plex [N-Term]	1xTMT6plex [K27]; 1xTMT6plex [N-Term]	2.1308e-12	0	5.313	1	1	3	NP_032121	GeneID:14467 Gbas	NP_032121	0	3583.82	27	1.04	0.06	0.383907	0.560221	98	102	4.86	5.87	3	3	95.4	103.3	94.8	98.1	109	99.2	192.2	208.2	191.1	197.8	219.7	200	182.6	206.3	191.1	155.3	134.9	136.1	3	3	3	3
FALSE	High	Unambiguous	QDMPPPGGYGPIDYKR	1xTMT6plex [K15]; 1xTMT6plex [N-Term]	1xTMT6plex [K15]; 1xTMT6plex [N-Term]	2.24451e-09	0	3.942	1	1	4	NP_075801	GeneID:67184 Ndufa13	NP_075801	1	2249.18	16	0.803	-0.32	0.045394	0.178789	110.9	89.1	6.56	9.97	3	3	102.9	117.3	111.2	80.7	89.3	98.6	786.3	896.5	850.2	617	683	753.5	747.1	888.4	850.2	484.5	419.3	512.8	4	4	4	4
FALSE	High	Unambiguous	QELQEVVEFLK	1xTMT6plex [K11]; 1xTMT6plex [N-Term]	1xTMT6plex [K11]; 1xTMT6plex [N-Term]	3.27476e-08	0	3.414	1	1	3	NP_038799	GeneID:27377 Yme1l1	NP_038799	0	1820.06	11	1.115	0.16	0.0828556	0.239012	94.5	105.5	7.98	6.2	3	3	93.9	100.2	85.4	114.2	101.5	104.7	96.3	102.8	87.6	117.2	104.1	107.4	91.5	101.9	87.6	92	63.9	73.1	2	2	2	2
FALSE	High	Unambiguous	QDMPPPGGYGPIDYK	1xOxidation [M3]; 1xTMT6plex [K15]; 1xTMT6plex [N-Term]	1xOxidation [M3]; 1xTMT6plex [K15]; 1xTMT6plex [N-Term]	2.70216e-05	0	2.091	1	1	1	NP_075801	GeneID:67184 Ndufa13	NP_075801	0	2109.07	15	0.976	-0.03	0.558885	0.703534	101.2	98.8	13.14	12.64	3	3	82.2	106.1	101.6	92.9	99.2	118	60.2	77.7	74.4	68	72.6	86.4	57.2	77	74.4	53.4	44.6	58.8	1	1	1	1
FALSE	High	Unambiguous	QFLLAAEAIDDIPFGITSNSGVFSK	1xTMT6plex [K25]; 1xTMT6plex [N-Term]	1xTMT6plex [K25]; 1xTMT6plex [N-Term]	2.87235e-10	0	4.347	1	1	3	NP_035162	GeneID:18453 P4hb	NP_035162	0	3098.68	25	2.163	1.11	0.00475309	0.0881502	63.2	136.8	18.74	18.4	3	3	45.6	63.7	65.2	118	137.8	169.7	130.3	181.9	186.2	337	393.4	484.6	123.8	180.2	186.2	264.6	241.5	329.8	3	3	3	3
FALSE	High	Unambiguous	QFLLTNLVEVGGR	1xTMT6plex [N-Term]	1xTMT6plex [N-Term]	2.4127e-06	0	2.567	1	2	1	NP_660250	GeneID:68758 Abhd11	NP_660250; NP_001177366	0	1674.97	13	1.035	0.05	0.661115	0.781996	98.3	101.7	5.36	15.19	3	3	98.7	108.3	99.1	110	81.3	102.5	134.8	147.9	135.3	150.3	111.1	140	128	146.6	135.3	118	68.2	95.3	1	1	1	1
FALSE	High	Unambiguous	QGTFHSQQALEYGTK	1xTMT6plex [K15]; 1xTMT6plex [N-Term]	1xTMT6plex [K15]; 1xTMT6plex [N-Term]	6.20819e-08	0	3.288	1	1	8	NP_063932	GeneID:56451 Suclg1	NP_063932	0	2153.14	15	0.936	-0.1	0.0115731	0.116539	103.3	96.7	2.07	1.53	3	3	105.9	101.8	102.7	96.1	98.2	95.3	660.5	635	640.8	599.8	612.5	594.5	627.6	629.2	640.8	471	376	404.6	7	7	7	7
FALSE	High	Unambiguous	QGRPLFNPVASLK	1xTMT6plex [K13]; 1xTMT6plex [N-Term]	1xTMT6plex [K13]; 1xTMT6plex [N-Term]	2.04058e-06	0	2.6	1	1	1	NP_083108	GeneID:74238 Mterfd3	NP_083108	0	1885.14	13	0.864	-0.21	0.28972	0.472516	107.3	92.7	5.55	22.43	3	3	108.3	114.9	102.9	110.6	69.8	93.6	239.3	253.9	227.3	244.4	154.3	206.7	227.4	251.6	227.3	191.9	94.7	140.7	1	1	1	1
FALSE	High	Unambiguous	QGQYSPMAIEEQVAVIYAGVR	1xOxidation [M7]; 1xTMT6plex [N-Term]	1xOxidation [M7]; 1xTMT6plex [N-Term]	6.35998e-11	0	4.644	1	1	35	NP_031531	GeneID:11946 Atp5a1	NP_031531	0	2554.32	21	1.066	0.09	0.994595	0.997441	96.8	103.2	3.54	13.73	3	3	96.1	99.7	103.2	110.2	84.6	106.3	985.6	1022.5	1058	1129.8	867.5	1089.9	936.4	1013.2	1058	887.2	532.6	741.7	31	31	31	31
FALSE	High	Unambiguous	QGQYSPMAIEEQVAVIYAGVR	1xTMT6plex [N-Term]	1xTMT6plex [N-Term]	2.81461e-10	0	4.351	1	1	59	NP_031531	GeneID:11946 Atp5a1	NP_031531	0	2538.32	21	1.169	0.22	0.358815	0.536937	92.2	107.8	7.14	13.95	3	3	87.1	96.8	100.1	113.1	88.4	114.6	2591.2	2880.6	2977.7	3366.6	2631.3	3409.7	2461.9	2854.4	2977.7	2643.6	1615.4	2320.5	31	31	31	31
FALSE	High	Unambiguous	QGQVTPTELCK	1xCarbamidomethyl [C10]; 1xTMT6plex [K11]; 1xTMT6plex [N-Term]	1xCarbamidomethyl [C10]; 1xTMT6plex [K11]; 1xTMT6plex [N-Term]	7.01125e-05	0	1.903	1	1	1	NP_001074523	GeneID:76563 Qrsl1	NP_001074523	0	1718.95	11	0.919	-0.12	0.257503	0.44278	104.2	95.8	7.35	17.06	3	3	98.9	114.2	109.9	100.9	74.2	101.9	78.8	91.1	87.6	80.5	59.1	81.3	74.9	90.2	87.6	63.2	36.3	55.3	1	1	1	1
FALSE	High	Unambiguous	QGQIINPSEDPHLPQEEVLK	1xTMT6plex [K20]; 1xTMT6plex [N-Term]	1xTMT6plex [K20]; 1xTMT6plex [N-Term]	4.17833e-08	0	3.366	1	1	6	NP_031559	GeneID:12039 Bckdha	NP_031559	0	2729.49	20	0.678	-0.56	0.0110685	0.113995	119.2	80.8	4.15	9.15	3	3	111.3	119.5	119.8	81	91.6	76.8	155.2	166.7	167.1	113	127.7	107.1	147.5	165.2	167.1	88.7	78.4	72.9	5	5	5	5
FALSE	High	Unambiguous	QGNLYEFLK	1xTMT6plex [K9]; 1xTMT6plex [N-Term]	1xTMT6plex [K9]; 1xTMT6plex [N-Term]	8.12134e-05	0	1.874	1	1	1	NP_780540	GeneID:103466 Nt5dc3	NP_780540	0	1569.9	9	1.207	0.27	0.0106939	0.113177	90.6	109.4	5.79	4.8	3	3	85	89.8	95.4	115.8	105.7	108.4	271.5	286.9	304.8	370.2	337.7	346.3	258	284.3	304.8	290.7	207.3	235.7	1	1	1	1
FALSE	High	Unambiguous	QGNLTLPLNK	1xTMT6plex [K10]; 1xTMT6plex [N-Term]	1xTMT6plex [K10]; 1xTMT6plex [N-Term]	0.000113457	0	1.808	1	4	1	NP_001078879	GeneID:68646 Nadk2	NP_001273184; NP_001078879; NP_001035485; NP_001273182	0	1555.96	10	1.007	0.01	0.996272	0.997899	99.7	100.3	4.59	16.73	3	3	99.3	95.1	104.2	117.5	83.9	100	58.2	55.7	61.1	68.9	49.2	58.6	55.3	55.2	61.1	54.1	30.2	39.9	1	1	1	1
FALSE	High	Unambiguous	QGNDFGTQYR	1xTMT6plex [N-Term]	1xTMT6plex [N-Term]	7.07706e-06	0	2.355	1	4	1	NP_001240641	GeneID:110265 Msra	NP_001240645; NP_001240644; NP_001240643; NP_001240641	0	1414.69	10	0.734	-0.45	0.0523766	0.191036	115.3	84.7	6.55	13.44	3	3	105.2	114.6	119.8	99.6	76.8	84.1	118.7	129.3	135.2	112.4	86.7	94.9	112.8	128.2	135.2	88.3	53.2	64.6	1	1	1	1
FALSE	High	Unambiguous	QGLVDYAK	1xTMT6plex [K8]; 1xTMT6plex [N-Term]	1xTMT6plex [K8]; 1xTMT6plex [N-Term]	4.55642e-05	0	1.988	1	1	1	NP_080430	GeneID:107732 Mrpl10	NP_080430	0	1351.8	8	1.065	0.09	0.00719767	0.099737	96.9	103.1	1.33	1.78	3	3	96.3	95.4	98	105.6	102.5	102.2	171.9	170.4	174.9	188.5	183.1	182.5	163.4	168.8	174.9	148	112.4	124.2	1	1	1	1
FALSE	High	Unambiguous	QGLSSSIFTK	1xTMT6plex [K10]; 1xTMT6plex [N-Term]	1xTMT6plex [K10]; 1xTMT6plex [N-Term]	5.20849e-07	0	2.869	1	2	2	NP_613066	GeneID:110695 Aldh7a1	NP_613066; NP_001120810	0	1525.9	10	0.554	-0.85	0.00105196	0.0717015	128.7	71.3	8.84	8.53	3	3	123.6	141.8	120.8	78.2	68.5	67	170.4	195.4	166.5	107.9	94.5	92.4	161.9	193.6	166.5	84.7	58	62.9	2	2	2	2
FALSE	High	Unambiguous	QGLSFGSLASR	1xTMT6plex [N-Term]	1xTMT6plex [N-Term]	3.95969e-07	0	2.923	1	1	2	NP_079892	GeneID:66525 Timm50	NP_079892	0	1351.75	11	1.048	0.07	0.835582	0.901334	97.7	102.3	5.3	15.89	3	3	98.6	103.6	93.2	116.7	84.6	103.3	215.5	226.5	203.7	255.1	184.9	225.7	204.7	224.4	203.7	200.3	113.5	153.6	2	2	2	2
FALSE	High	Unambiguous	QGIQFYTQLK	1xTMT6plex [K10]; 1xTMT6plex [N-Term]	1xTMT6plex [K10]; 1xTMT6plex [N-Term]	2.34032e-06	0	2.573	1	1	5	NP_598803	GeneID:104776 Aldh6a1	NP_598803	0	1683.98	10	0.845	-0.24	0.0293261	0.150974	108.4	91.6	8.53	5.04	3	3	102.7	121	107.9	92.9	84.4	91.2	593.8	699.6	624.1	537	487.8	527.5	564.2	693.2	624.1	421.7	299.5	359	5	5	5	5
FALSE	High	Unambiguous	QGLLPLTFADPSDYNK	1xTMT6plex [K16]; 1xTMT6plex [N-Term]	1xTMT6plex [K16]; 1xTMT6plex [N-Term]	1.21586e-06	0	2.702	1	1	11	NP_542364	GeneID:11429 Aco2	NP_542364	0	2237.22	16	0.907	-0.14	0.0261072	0.145444	104.9	95.1	3.66	1.87	3	3	108.7	105.1	101	96.8	93.2	95.3	1998.2	1932.1	1857.2	1779.4	1714.2	1751.5	1898.5	1914.5	1857.2	1397.3	1052.4	1192	10	10	10	10
FALSE	High	Unambiguous	QFLLSDINQSVK	1xTMT6plex [K12]; 1xTMT6plex [N-Term]	1xTMT6plex [K12]; 1xTMT6plex [N-Term]	2.42905e-05	0	2.112	1	2	1	NP_077236	GeneID:69955 Fars2	NP_077236; NP_001034278	0	1850.08	12
FALSE	High	Unambiguous	QGLLGINIAEK	1xTMT6plex [K11]; 1xTMT6plex [N-Term]	1xTMT6plex [K11]; 1xTMT6plex [N-Term]	2.57198e-07	0	3.008	1	1	8	NP_031407	GeneID:11363 Acadl	NP_031407	0	1614	11	1.106	0.15	0.659805	0.780992	95	105	7.88	13.8	3	3	106.4	92.5	93.7	116	87.8	103.6	1664	1446.9	1466.1	1814.1	1373	1621.2	1581	1433.8	1466.1	1424.5	842.9	1103.3	8	8	8	8
FALSE	High	Unambiguous	QGIFQVVISR	1xTMT6plex [N-Term]	1xTMT6plex [N-Term]	6.33526e-05	0	1.923	1	2	1	NP_444427	GeneID:94280 Sfxn3	NP_001171483; NP_444427	0	1375.83	10	1.354	0.44	0.146214	0.321424	84.9	115.1	8.41	20.96	3	3	79.9	93.9	83.9	113.7	90.4	138.2	230.9	271.4	242.5	328.4	261.1	399.2	219.4	269	242.5	257.9	160.3	271.7	1	1	1	1
FALSE	High	Unambiguous	QGEGMVK	1xTMT6plex [K7]; 1xTMT6plex [N-Term]	1xTMT6plex [K7]; 1xTMT6plex [N-Term]	0.00101017	0	1.373	1	1	2	NP_032024	GeneID:14151 Fech	NP_032024	0	1206.69	7	1.096	0.13	0.0463259	0.180264	95.4	104.6	5.03	4.49	3	3	97.3	97	88.9	110	100.6	106.3	334	333	305.3	377.8	345.5	365.1	317.4	330	305.3	296.7	212.1	248.5	2	2	2	2
FALSE	High	Unambiguous	QGEFVVAMGSPFALQNTITSGIVSSAQRPAR	1xTMT6plex [N-Term]	1xTMT6plex [N-Term]	2.68892e-10	0	4.36	1	1	2	NP_062726	GeneID:64704 Htra2	NP_062726	0	3448.82	31	1.093	0.13	0.415317	0.585176	95.6	104.4	4.42	9.07	3	3	97.5	101.1	92.6	106.6	92.3	109.9	83.5	86.5	79.2	91.2	79	94	79.3	85.7	79.2	71.6	48.5	64	2	2	2	2
FALSE	High	Unambiguous	QGDMVLEKPYSEATAR	1xTMT6plex [K8]; 1xTMT6plex [N-Term]	1xTMT6plex [K8]; 1xTMT6plex [N-Term]	3.27172e-06	0	2.507	1	1	1	NP_081406	GeneID:69597 Afg3l2	NP_081406	0	2253.19	16	1.07	0.1	0.319577	0.500147	96.6	103.4	8.67	11.2	3	3	86.6	103.1	96.1	102.8	94.1	117.3	133.4	158.7	148	158.3	145	180.7	126.7	157.3	148	124.3	89	123	1	1	1	1
FALSE	High	Unambiguous	QGDEVSVHYDPMIAK	1xTMT6plex [K15]; 1xTMT6plex [N-Term]	1xTMT6plex [K15]; 1xTMT6plex [N-Term]	5.96133e-05	0	1.935	1	1	1	NP_076133	GeneID:72039 Mccc1	NP_076133	0	2147.12	15	0.885	-0.18	0.661531	0.781998	106.1	93.9	4.97	30.56	3	3	106.5	105.4	97.1	69.4	128.3	93.3	52.2	51.6	47.6	34	62.9	45.7	49.6	51.2	47.6	26.7	38.6	31.1	1	1	1	1
FALSE	High	Unambiguous	QGANIVSLPECFNSPYGTTYFPDYAEK	1xCarbamidomethyl [C11]; 1xTMT6plex [K27]; 1xTMT6plex [N-Term]	1xCarbamidomethyl [C11]; 1xTMT6plex [K27]; 1xTMT6plex [N-Term]	2.85531e-08	0	3.441	1	1	2	NP_075664	GeneID:52633 Nit2	NP_075664	0	3526.72	27	0.84	-0.25	0.263182	0.448305	108.7	91.3	3.86	19.61	3	3	103.6	108.9	111.8	110	74	91.6	78.7	82.7	84.9	83.5	56.2	69.5	74.7	81.9	84.9	65.6	34.5	47.3	2	2	2	2
FALSE	High	Unambiguous	QGADTLAFMSLLEEK	1xTMT6plex [K15]; 1xTMT6plex [N-Term]	1xTMT6plex [K15]; 1xTMT6plex [N-Term]	3.49816e-08	0	3.401	1	2	3	NP_038632	GeneID:17827 Mtx1	NP_001155296; NP_038632	0	2111.15	15	1.371	0.46	0.0141912	0.121861	84.3	115.7	5.9	9.95	3	3	85.4	87.8	78.3	117.1	104.2	127.2	190.6	195.9	174.7	261.3	232.4	283.9	181.1	194.1	174.7	205.2	142.7	193.2	3	3	3	3
FALSE	High	Unambiguous	QFVEYASEK	1xTMT6plex [K9]; 1xTMT6plex [N-Term]	1xTMT6plex [K9]; 1xTMT6plex [N-Term]	4.09607e-05	0	2.009	1	1	1	NP_573464	GeneID:170731 Mfn2	NP_573464	0	1558.85	9	1.252	0.32	0.121878	0.290058	88.8	111.2	4.91	15.63	3	3	84	88.7	92.7	94.3	111.1	129.2	125	132	137.9	140.3	165.3	192.2	118.8	130.8	137.9	110.2	101.5	130.8	1	1	1	1
FALSE	High	Unambiguous	QFSYTHICAGASAFGK	1xCarbamidomethyl [C8]; 1xTMT6plex [K16]; 1xTMT6plex [N-Term]	1xCarbamidomethyl [C8]; 1xTMT6plex [K16]; 1xTMT6plex [N-Term]	2.93486e-07	0	2.982	1	1	1	NP_663590	GeneID:110842 Etfa	NP_663590	0	2203.14	16	1.06	0.08	0.489201	0.648347	97.1	102.9	27.77	74.35	3	3	100.2	69.1	59.6	67.9	229.8	73.3	205.2	141.7	122.2	139.2	470.9	150.2	195	140.4	122.2	109.3	289.1	102.2	1	1	1	1
FALSE	High	Unambiguous	QFSSAEEAALKEPIIK	2xTMT6plex [K11; K16]; 1xTMT6plex [N-Term]	2xTMT6plex [K11; K16]; 1xTMT6plex [N-Term]	1.84524e-08	0	3.527	1	1	2	NP_084302	GeneID:78038 Mccc2	NP_084302	1	2448.43	16	0.776	-0.37	0.00840317	0.104666	112.6	87.4	7.53	4.67	3	3	109.9	123.8	108.1	82.4	85.3	90.4	265.1	298.6	260.8	198.8	205.7	217.9	251.9	295.9	260.8	156.1	126.3	148.3	2	2	2	2
FALSE	High	Unambiguous	QFSSAEEAALK	1xTMT6plex [K11]; 1xTMT6plex [N-Term]	1xTMT6plex [K11]; 1xTMT6plex [N-Term]	2.22651e-08	0	3.49	1	1	2	NP_084302	GeneID:78038 Mccc2	NP_084302	0	1638.91	11	0.801	-0.32	0.0663579	0.213963	111.1	88.9	9.53	8.2	3	3	119	110.3	98.3	99.2	84.9	88.4	145	134.5	119.8	120.9	103.4	107.7	137.8	133.3	119.8	94.9	63.5	73.3	2	2	2	2
FALSE	High	Unambiguous	QFMDIFSLPEMTLLSCVNEHFLK	1xCarbamidomethyl [C16]; 1xTMT6plex [K23]; 1xTMT6plex [N-Term]	1xCarbamidomethyl [C16]; 1xTMT6plex [K23]; 1xTMT6plex [N-Term]	2.27896e-09	0	3.939	1	1	1	NP_780540	GeneID:103466 Nt5dc3	NP_780540	0	3257.68	23	1.281	0.36	0.0599792	0.204362	87.7	112.3	5.04	16.73	3	3	83.1	79.2	87.6	104.4	139.2	106.5	76.1	72.5	80.2	95.6	127.5	97.6	72.3	71.9	80.2	75.1	78.3	66.4	1	1	1	1
FALSE	High	Unambiguous	QFLSGELEVELTPQGTLAER	1xTMT6plex [N-Term]	1xTMT6plex [N-Term]	5.91123e-12	0	5.112	1	1	8	NP_077150	GeneID:67041 Oxct1	NP_077150	0	2446.3	20	0.563	-0.83	0.0125988	0.119737	128	72	10.4	14.95	3	3	108.6	133.2	127.2	90.2	71.6	69.2	359.3	440.4	420.7	298.4	236.8	228.8	341.4	436.4	420.7	234.3	145.4	155.7	7	7	7	7
FALSE	High	Unambiguous	QFLSESVLK	1xTMT6plex [K9]; 1xTMT6plex [N-Term]	1xTMT6plex [K9]; 1xTMT6plex [N-Term]	5.89515e-06	0	2.391	1	1	4	NP_899098	GeneID:68550 Tefm	NP_899098	0	1508.91	9	1.146	0.2	0.0359157	0.16195	93.2	106.8	3.37	4.26	3	3	92.7	98.6	93.5	107.2	99.9	108.1	499.4	531.1	503.6	577.1	538	582	474.4	526.3	503.6	453.2	330.3	396.1	4	4	4	4
FALSE	High	Unambiguous	QGIGQAPVSATEDSEIR	1xTMT6plex [N-Term]	1xTMT6plex [N-Term]	2.88179e-06	0	2.532	1	1	2	NP_082381	GeneID:72113 Adck1	NP_082381	0	1987.03	17
FALSE	High	Unambiguous	QDMPPPGGYGPIDYK	1xTMT6plex [K15]; 1xTMT6plex [N-Term]	1xTMT6plex [K15]; 1xTMT6plex [N-Term]	2.08243e-06	0	2.596	1	1	5	NP_075801	GeneID:67184 Ndufa13	NP_075801	0	2093.08	15	0.789	-0.34	0.0215872	0.135472	111.8	88.2	4.31	8.74	3	3	110.5	118.1	109.1	87.2	79.9	95.2	395.1	422.4	390.2	311.9	285.7	340.3	375.4	418.5	390.2	244.9	175.4	231.6	5	5	5	5
FALSE	High	Unambiguous	QDLQDLFR	1xTMT6plex [N-Term]	1xTMT6plex [N-Term]	0.000391023	0	1.563	1	1	2	NP_034078	GeneID:12895 Cpt1b	NP_034078	0	1263.69	8	1.01	0.01	0.831243	0.897936	99.5	100.5	1.76	5.69	3	3	98.3	101.6	101.2	103.6	102.2	93.1	311	321.3	320	327.7	323.2	294.6	295.5	318.4	320	257.3	198.4	200.5	2	2	2	2
FALSE	High	Unambiguous	QDKPINFSEDTRPSPCYQLAQR	1xCarbamidomethyl [C16]; 1xTMT6plex [K3]; 1xTMT6plex [N-Term]	1xCarbamidomethyl [C16]; 1xTMT6plex [K3]; 1xTMT6plex [N-Term]	8.38339e-10	0	4.136	1	1	1	NP_077139	GeneID:60441 Mrpl38	NP_077139	0	3108.59	22	0.937	-0.09	0.666855	0.78569	103.3	96.7	12.99	10.05	3	3	87.1	108.9	111.2	102	86.3	104.4	72	90	91.9	84.3	71.3	86.3	68.4	89.2	91.9	66.2	43.8	58.7	1	1	1	1
FALSE	High	Unambiguous	QAGLVGEPDPEGSSPGTSESWNYDSNCVFCR	2xCarbamidomethyl [C27; C30]; 1xTMT6plex [N-Term]	2xCarbamidomethyl [C27; C30]; 1xTMT6plex [N-Term]	6.99785e-09	0	3.718	1	1	2	NP_080074	GeneID:66847 Hint3	NP_080074	0	3631.59	31	0.832	-0.27	0.110368	0.276341	109.2	90.8	13.56	8.26	3	3	97.7	105.5	126.5	84.1	87.8	98.4	20.8	22.5	27	18	18.7	21	19.8	22.3	27	14.1	11.5	14.3	1	1	1	1
FALSE	High	Unambiguous	QAGLSYIR	1xTMT6plex [N-Term]	1xTMT6plex [N-Term]	0.000407073	0	1.555	1	1	9	NP_080259	GeneID:67126 Atp5e	NP_080259	0	1136.66	8	1.052	0.07	0.850835	0.910616	97.4	102.6	1.74	8.05	3	3	97.5	99.7	100.9	105.7	91.3	104.9	999.4	1021.3	1034.5	1083.1	935.5	1074.9	949.6	1012	1034.5	850.5	574.3	731.5	7	7	7	7
FALSE	High	Unambiguous	QAGIEPGPDTYLALLNAHAER	1xTMT6plex [N-Term]	1xTMT6plex [N-Term]	4.35531e-10	0	4.265	1	1	2	NP_082509	GeneID:72416 Lrpprc	NP_082509	0	2465.3	21	1.14	0.19	0.213963	0.398054	93.5	106.5	1.54	11.15	3	3	92.3	94.4	95.1	107.6	93.5	117	91	93	93.8	106.1	92.2	115.3	86.5	92.2	93.8	83.3	56.6	78.5	2	2	2	2
FALSE	High	Unambiguous	QAEMLDDLMEK	1xTMT6plex [K11]; 1xTMT6plex [N-Term]	1xTMT6plex [K11]; 1xTMT6plex [N-Term]	3.85237e-08	0	3.382	1	2	4	NP_001029138	GeneID:11637 Ak2	NP_058591; NP_001029138	0	1780.92	11	1.138	0.19	0.0725995	0.224642	93.5	106.5	8.52	3.88	3	3	99.9	93.2	84.2	104.4	106.1	112.3	169.6	158.3	143	177.3	180.2	190.7	161.2	156.8	143	139.2	110.6	129.8	4	4	4	4
FALSE	High	Unambiguous	QAEDWLHK	1xTMT6plex [K8]; 1xTMT6plex [N-Term]	1xTMT6plex [K8]; 1xTMT6plex [N-Term]	0.000174438	0	1.723	1	1	2	NP_079813	GeneID:66399 Tsfm	NP_079813	0	1484.83	8	0.924	-0.11	0.461387	0.624108	104	96	4.44	11.42	3	3	106.7	97.8	104	96.1	108.7	86.6	231.2	211.9	225.4	208.2	235.5	187.6	219.7	210	225.4	163.5	144.6	127.7	2	2	2	2
FALSE	High	Unambiguous	QADVMIVAGTLTNK	1xOxidation [M5]; 1xTMT6plex [K14]; 1xTMT6plex [N-Term]	1xOxidation [M5]; 1xTMT6plex [K14]; 1xTMT6plex [N-Term]	1.26362e-07	0	3.148	1	1	7	NP_083548	GeneID:75406 Ndufs7	NP_083548	0	1935.1	14	0.707	-0.5	0.00422264	0.0862892	117.2	82.8	2.83	6.08	3	3	112.4	118.7	117.1	82.8	79.5	89.5	676.3	714.2	704.9	498.2	478.2	538.5	642.5	707.7	704.9	391.2	293.6	366.5	7	7	7	7
FALSE	High	Unambiguous	QADVMIVAGTLTNK	1xTMT6plex [K14]; 1xTMT6plex [N-Term]	1xTMT6plex [K14]; 1xTMT6plex [N-Term]	2.45411e-10	0	4.378	1	1	10	NP_083548	GeneID:75406 Ndufs7	NP_083548	0	1919.1	14	0.72	-0.47	0.000648677	0.0712051	116.2	83.8	3.64	3.86	3	3	109.9	117.8	116.3	83.8	83.1	89.1	855.7	917.1	905	652	647	693.7	813	908.8	905	512	397.2	472.1	8	8	8	8
FALSE	High	Unambiguous	QADTFPDRDHFGR	1xTMT6plex [N-Term]	1xTMT6plex [N-Term]	5.55284e-05	0	1.949	1	1	4	NP_084302	GeneID:78038 Mccc2	NP_084302	1	1790.88	13	0.851	-0.23	0.18553	0.367031	108	92	12.68	20.49	3	3	105	127.4	101.4	89.3	106.7	70.3	51.8	62.8	50	44.1	52.6	34.7	49.2	62.3	50	34.6	32.3	23.6	2	2	2	2
FALSE	High	Unambiguous	QAASSLQQASLK	1xTMT6plex [K12]; 1xTMT6plex [N-Term]	1xTMT6plex [K12]; 1xTMT6plex [N-Term]	2.25594e-09	0	3.941	1	1	3	NP_034611	GeneID:15526 Hspa9	NP_034611	0	1689.99	12	0.984	-0.02	0.754861	0.849749	100.8	99.2	4.4	13.54	3	3	105.9	100.7	97	112.1	85.3	99	270.3	257	247.7	286.3	217.9	252.9	256.8	254.7	247.7	224.8	133.8	172.1	3	3	3	3
FALSE	High	Unambiguous	QAAGIQNVSWK	1xTMT6plex [K11]; 1xTMT6plex [N-Term]	1xTMT6plex [K11]; 1xTMT6plex [N-Term]	2.70024e-08	0	3.452	1	1	4	NP_766170	GeneID:217707 Coq6	NP_766170	0	1659.96	11	1.034	0.05	0.748984	0.846503	98.3	101.7	3.59	6.22	3	3	98.9	103	95.9	106.2	93.9	102.2	360.5	375.4	349.5	387.1	342.4	372.8	342.5	372	349.5	304	210.2	253.7	4	4	4	4
FALSE	High	Unambiguous	QAAAHTDHLRDVLK	1xTMT6plex [K14]; 1xTMT6plex [N-Term]	1xTMT6plex [K14]; 1xTMT6plex [N-Term]	3.63974e-06	0	2.486	1	6	3	NP_001240617	GeneID:76614 Immt	NP_001240615; NP_083949; NP_001240618; NP_001240610; NP_001240617; NP_001240616	1	2033.17	14	1.096	0.13	0.063269	0.208594	95.4	104.6	4.36	5.84	3	3	97.8	89.9	95.7	99.7	104.9	112	179.2	164.6	175.3	182.6	192.2	205.1	170.2	163.1	175.3	143.4	118	139.6	3	3	3	3
FALSE	High	Unambiguous	QAAAAAASTSVKPIFSR	1xTMT6plex [K12]; 1xTMT6plex [N-Term]	1xTMT6plex [K12]; 1xTMT6plex [N-Term]	1.22635e-14	0	6.329	1	1	5	NP_080263	GeneID:67130 Ndufa6	NP_080263	0	2134.24	17	0.69	-0.54	0.0199658	0.132141	118.3	81.7	8.22	13.11	3	3	108.2	127.5	120.3	83	69.9	91	556.6	655.9	619.1	427.1	359.7	468.3	528.8	649.9	619.1	335.4	220.8	318.7	4	4	4	4
FALSE	High	Unambiguous	NYVQGINLVQAK	1xTMT6plex [K12]; 1xTMT6plex [N-Term]	1xTMT6plex [K12]; 1xTMT6plex [N-Term]	1.52152e-08	0	3.565	1	1	4	NP_081480	GeneID:56282 Mrpl12	NP_081480	0	1805.07	12	1.031	0.04	0.89707	0.938672	98.5	101.5	8.69	19.15	3	3	90.3	105.3	105.5	112.6	77.7	108.6	453.3	528.7	529.6	565.2	390.1	545	430.7	523.9	529.6	443.8	239.5	370.9	4	4	4	4
FALSE	High	Unambiguous	NYVEDIPFLSPVYNPQEVFIR	1xTMT6plex [N-Term]	1xTMT6plex [N-Term]	3.94311e-09	0	3.831	1	1	3	NP_062774	GeneID:66659 Acp6	NP_062774	0	2768.45	21	1.117	0.16	0.623114	0.754579	94.5	105.5	11.36	3.48	3	3	91.8	111.2	92	104.6	102.8	97.7	24.1	29.3	24.2	27.5	27	25.7	22.9	29	24.2	21.6	16.6	17.5	2	2	2	2
FALSE	High	Unambiguous	QAGLVSK	1xTMT6plex [K7]; 1xTMT6plex [N-Term]	1xTMT6plex [K7]; 1xTMT6plex [N-Term]	0.000688915	0	1.45	1	1	4	NP_444349	GeneID:93747 Echs1	NP_444349	0	1160.74	7	0.717	-0.48	0.0600074	0.204362	116.5	83.5	5.66	15.48	3	3	120.2	117.2	107.7	98.5	72.3	84	513	500	459.7	420.4	308.3	358.5	487.4	495.4	459.7	330.1	189.3	244	4	4	4	4
FALSE	High	Unambiguous	NYTDNELEK	1xTMT6plex [K9]; 1xTMT6plex [N-Term]	1xTMT6plex [K9]; 1xTMT6plex [N-Term]	5.26164e-07	0	2.867	1	1	3	NP_032159	GeneID:14661 Glud1	NP_032159	0	1583.83	9	0.865	-0.21	0.171445	0.351081	107.2	92.8	6.27	14.96	3	3	106.4	116.1	102.9	105	77.6	92	245.3	267.5	237.3	242	178.8	212.2	233	265.1	237.3	190	109.8	144.4	3	3	3	3
FALSE	High	Unambiguous	NYPEGHQAAAVLPVLDLAQR	1xTMT6plex [N-Term]	1xTMT6plex [N-Term]	1.66155e-12	0	5.362	1	1	13	NP_082664	GeneID:72900 Ndufv2	NP_082664	0	2391.3	20	0.884	-0.18	0.445298	0.611188	106.2	93.8	10.07	3.45	3	3	91.1	107.9	110	94.7	95.4	100.8	701.4	831.1	847	729.1	734.8	776.3	666.4	823.6	847	572.5	451.1	528.3	13	13	13	13
FALSE	High	Unambiguous	NYLSSDVEVRR	1xTMT6plex [N-Term]	1xTMT6plex [N-Term]	3.10341e-07	0	2.971	1	1	2	NP_001139292	GeneID:14571 Gpd2	NP_001139292	1	1566.84	11	1.154	0.21	0.103289	0.267137	92.8	107.2	10.87	8.5	3	3	80.5	99.9	93.9	117.9	99.5	108.3	105.5	130.9	123	154.5	130.3	141.9	100.2	129.7	123	121.3	80	96.6	2	2	2	2
FALSE	High	Unambiguous	NYLSSDVEVR	1xTMT6plex [N-Term]	1xTMT6plex [N-Term]	8.92078e-07	0	2.763	1	1	5	NP_001139292	GeneID:14571 Gpd2	NP_001139292	0	1410.74	10	1.301	0.38	0.10748	0.272666	86.9	113.1	10.18	10.88	3	3	83.2	101.2	88.5	115.2	95.4	116.6	201.2	244.7	214	278.5	230.6	282	191.1	242.5	214	218.7	141.6	191.9	4	4	4	4
FALSE	High	Unambiguous	NYLEQIYNVPVAAVR	1xTMT6plex [N-Term]	1xTMT6plex [N-Term]	2.17527e-07	0	3.041	1	1	2	NP_035418	GeneID:19935 Mrpl23	NP_035418	0	1978.1	15	1.134	0.18	0.0590122	0.203071	93.7	106.3	4.62	10.31	3	3	85.4	93.5	91.4	103.6	103.2	123	46.9	51.4	50.2	56.9	56.7	67.6	44.6	50.9	50.2	44.7	34.8	46	2	2	2	2
FALSE	High	Unambiguous	NYLDWLTSIPWGR	1xTMT6plex [N-Term]	1xTMT6plex [N-Term]	3.18972e-06	0	2.512	1	1	3	NP_083058	GeneID:74142 Lonp1	NP_083058	0	1849.98	13	1.027	0.04	0.323176	0.503242	98.7	101.3	1.01	7.05	3	3	96.8	96.7	98.5	111	97.6	99.4	100	99.9	101.7	114.6	100.8	102.7	95	99	101.7	90	61.9	69.9	2	2	2	2
FALSE	High	Unambiguous	NYDSMKDFEEMRK	2xTMT6plex [K6; K13]; 1xTMT6plex [N-Term]	2xTMT6plex [K6; K13]; 1xTMT6plex [N-Term]	2.56848e-05	0	2.101	1	1	2	NP_444301	GeneID:12864 Cox6c	NP_444301	2	2380.22	13	0.213	-2.23	0.0223163	0.136982	164.9	35.1	48.15	32.26	3	3	87.2	157	243.5	51	27.9	33.4	397.2	714.8	1108.8	232.2	126.9	152.1	377.4	708.3	1108.8	182.3	77.9	103.5	2	2	2	2
FALSE	High	Unambiguous	NYDSMKDFEEMR	1xTMT6plex [K6]; 1xTMT6plex [N-Term]	1xTMT6plex [K6]; 1xTMT6plex [N-Term]	0.000300943	0	1.615	1	1	2	NP_444301	GeneID:12864 Cox6c	NP_444301	1	2022.97	12	0.306	-1.71	0.0304416	0.152697	153.2	46.8	36.22	16.1	3	3	92.3	157.4	200.1	58.9	43.1	48.1	117.2	199.9	254.1	74.8	54.7	61.1	111.3	198.1	254.1	58.7	33.6	41.6	2	2	2	2
FALSE	High	Unambiguous	NYDGDVQSDILAQGFGSLGLMTSVLVCPDGK	1xCarbamidomethyl [C27]; 1xTMT6plex [K31]; 1xTMT6plex [N-Term]	1xCarbamidomethyl [C27]; 1xTMT6plex [K31]; 1xTMT6plex [N-Term]	2.86382e-09	0	3.894	1	1	1	NP_766599	GeneID:269951 Idh2	NP_766599	0	3714.88	31	0.865	-0.21	0.582274	0.72186	107.2	92.8	14.86	21.88	3	3	109.5	116.5	86.8	75.3	94.7	117.1	56.9	60.5	45.1	39.1	49.2	60.8	54	59.9	45.1	30.7	30.2	41.4	1	1	1	1
FALSE	High	Unambiguous	NYADHVK	1xTMT6plex [K7]; 1xTMT6plex [N-Term]	1xTMT6plex [K7]; 1xTMT6plex [N-Term]	0.000772614	0	1.427	1	1	3	NP_075969	GeneID:68636 Fahd1	NP_075969	0	1304.74	7	1.132	0.18	0.0273996	0.148309	93.8	106.2	4.37	5.78	3	3	97.1	91.9	89.1	104.1	114.4	103.4	111	105.1	101.9	118.9	130.8	118.1	105.5	104.1	101.9	93.4	80.3	80.4	1	1	1	1
FALSE	High	Unambiguous	NWVVLEGLNTHYR	1xTMT6plex [N-Term]	1xTMT6plex [N-Term]	3.74464e-07	0	2.934	1	1	2	NP_080867	GeneID:67707 Mrpl24	NP_080867	0	1829.99	13	0.943	-0.08	0.768439	0.85864	102.9	97.1	5.31	7.32	3	3	104.4	94.6	103.3	107.2	93	97.4	60.2	54.5	59.5	61.8	53.6	56.1	57.2	54	59.5	48.5	32.9	38.2	2	2	2	2
FALSE	High	Unambiguous	NWQGGILSGGFEK	1xTMT6plex [K13]; 1xTMT6plex [N-Term]	1xTMT6plex [K13]; 1xTMT6plex [N-Term]	1.97527e-07	0	3.06	1	1	4	NP_938050	GeneID:319518 Pdpr	NP_938050	0	1851.02	13	0.762	-0.39	0.103938	0.268108	113.5	86.5	1.88	17.45	3	3	111.6	115.7	114.7	100.3	70.4	87.4	514.7	533.7	529	462.7	324.6	403.2	489	528.8	529	363.3	199.3	274.4	4	4	4	4
FALSE	High	Unambiguous	NWLLFACHVTNEVAQLIQGGR	1xCarbamidomethyl [C7]; 1xTMT6plex [N-Term]	1xCarbamidomethyl [C7]; 1xTMT6plex [N-Term]	3.05277e-10	0	4.335	1	1	4	NP_061289	GeneID:55951 Mpc1	NP_061289	0	2655.4	21	0.919	-0.12	0.959688	0.979243	104.2	95.8	2.07	20.96	3	3	102	98.9	98	85.7	124.5	90.9	210.7	204.4	202.6	177.1	257.2	187.8	200.2	202.6	202.6	139.1	157.9	127.8	4	4	4	4
FALSE	High	Unambiguous	NWASGQDLQAK	1xTMT6plex [K11]; 1xTMT6plex [N-Term]	1xTMT6plex [K11]; 1xTMT6plex [N-Term]	2.56659e-08	0	3.462	1	1	5	NP_075691	GeneID:66416 Ndufa7	NP_075691	0	1675.92	11	0.634	-0.66	0.0396378	0.16871	122.4	77.6	9.66	19.56	3	3	109.1	131.2	127.4	90.6	60.9	80.8	756	909.4	883.4	628.1	422	560	718.3	901.1	883.4	493.2	259.1	381.1	5	5	5	5
FALSE	High	Unambiguous	NVYLSCLQEEDDWQRR	1xCarbamidomethyl [C6]; 1xTMT6plex [N-Term]	1xCarbamidomethyl [C6]; 1xTMT6plex [N-Term]	4.75367e-07	0	2.887	1	2	2	NP_001162130	GeneID:67433 Ccdc127	NP_001162130; NP_001162129	1	2340.12	16	1.075	0.1	0.580569	0.720663	96.4	103.6	10.13	16.66	3	3	87.2	106.6	95	102.2	87.3	121.7	53.1	64.9	57.8	62.1	53.1	74.1	50.4	64.3	57.8	48.8	32.6	50.4	2	2	2	2
FALSE	High	Unambiguous	NYSNLLAFCR	1xCarbamidomethyl [C9]; 1xTMT6plex [N-Term]	1xCarbamidomethyl [C9]; 1xTMT6plex [N-Term]	4.18002e-05	0	2.005	1	1	2	NP_058084	GeneID:53375 Mtx2	NP_058084	0	1486.77	10	1.169	0.23	0.86401	0.917876	92.2	107.8	3.21	21.39	3	3	95.4	96.8	101.4	113.2	77	116.3	297.9	302.1	316.6	353.3	240.3	362.9	283	299.4	316.6	277.4	147.5	247	2	2	2	2
FALSE	High	Unambiguous	QAGVLAAAALVGLAEAEEVLPR	1xTMT6plex [N-Term]	1xTMT6plex [N-Term]	2.5451e-12	0	5.278	1	1	2	NP_082195	GeneID:71776 Tha1	NP_082195	0	2377.37	22	0.465	-1.11	0.30495	0.486083	136.5	63.5	60.09	28.82	3	3	210.7	143.9	49.6	66.9	83.2	45.7	28.5	19.5	6.7	9	11.2	6.2	27.1	19.3	6.7	7.1	6.9	4.2	1	1	1	1
FALSE	High	Unambiguous	QALAHGLK	1xTMT6plex [K8]; 1xTMT6plex [N-Term]	1xTMT6plex [K8]; 1xTMT6plex [N-Term]	3.85419e-05	0	2.021	1	1	15	NP_542364	GeneID:11429 Aco2	NP_542364	0	1295.82	8	1.058	0.08	0.661406	0.781996	97.2	102.8	9.23	9.54	3	3	97.8	95	112.5	103.5	103.7	87.4	961.2	933.7	1105.5	1016.8	1019	858.4	913.2	925.2	1105.5	798.4	625.6	584.2	14	14	14	14
FALSE	High	Unambiguous	QALANGTLCIIEPIMSVEVIAPNEFQGTVFAGINRR	1xCarbamidomethyl [C9]; 1xTMT6plex [N-Term]	1xCarbamidomethyl [C9]; 1xTMT6plex [N-Term]	2.11439e-06	0	2.593	1	1	1	NP_613057	GeneID:28030 Gfm1	NP_613057	1	4158.2	36
FALSE	High	Unambiguous	QDGSPFAIEQMK	1xTMT6plex [K12]; 1xTMT6plex [N-Term]	1xTMT6plex [K12]; 1xTMT6plex [N-Term]	1.15568e-06	0	2.712	1	1	3	NP_666220	GeneID:227095 Hibch	NP_666220	0	1808.96	12	0.887	-0.17	0.207927	0.391184	106	94	4.29	10.92	3	3	110.5	104	101.7	105.9	85.7	92.2	325.1	306.1	299.4	311.8	252.1	271.4	308.9	303.3	299.4	244.8	154.8	184.7	2	2	2	2
FALSE	High	Unambiguous	QDFVDLQGQLR	1xTMT6plex [N-Term]	1xTMT6plex [N-Term]	3.46474e-05	0	2.042	1	1	4	NP_031786	GeneID:12908 Crat	NP_031786	0	1547.84	11	0.893	-0.16	0.681903	0.798387	105.6	94.4	9.97	11.46	3	3	104.8	110.3	90.6	110.9	93.6	89.8	293.8	309.2	254	311	262.4	251.9	279.1	306.4	254	244.2	161.1	171.4	4	4	4	4
FALSE	High	Unambiguous	QDFDQMMQEIQEVK	1xTMT6plex [K14]; 1xTMT6plex [N-Term]	1xTMT6plex [K14]; 1xTMT6plex [N-Term]	1.79365e-07	0	3.079	1	1	2	NP_848766	GeneID:109108 Slc30a9	NP_848766	0	2227.11	14	1.092	0.13	0.03202	0.155116	95.6	104.4	3.99	4.52	3	3	98	94.6	90.5	103.3	111.1	102.4	72.1	69.6	66.6	76	81.8	75.4	68.5	69	66.6	59.7	50.2	51.3	2	2	2	2
FALSE	High	Unambiguous	QDDWTFHYLR	1xTMT6plex [N-Term]	1xTMT6plex [N-Term]	0.000332853	0	1.595	1	1	5	NP_077159	GeneID:67273 Ndufa10	NP_077159	0	1609.8	10	0.815	-0.29	0.0249101	0.142646	110.2	89.8	3.5	7.39	3	3	106.6	109.6	114.2	83.5	96.8	89.3	321.2	330.2	344.2	251.6	291.6	269.2	305.1	327.2	344.2	197.6	179	183.2	5	5	5	5
FALSE	High	Unambiguous	QDDVLISFLPLAHMFER	1xTMT6plex [N-Term]	1xTMT6plex [N-Term]	2.7159e-05	0	2.09	1	2	1	NP_659072	GeneID:216739 Acsl6	NP_659072; NP_001028770	0	2260.2	17	1.124	0.17	0.096559	0.258447	94.2	105.8	12.01	7.24	3	3	99.1	78.3	94.3	106	103.8	118.5	15.2	12	14.5	16.3	16	18.2	14.5	11.9	14.5	12.8	9.8	12.4	1	1	1	1
FALSE	High	Unambiguous	QDAFVALTR	1xTMT6plex [N-Term]	1xTMT6plex [N-Term]	0.000105692	0	1.822	1	1	2	NP_694808	GeneID:102436 Lars2	NP_694808	0	1249.71	9	1.158	0.21	0.0594349	0.203401	92.7	107.3	5.89	8.03	3	3	92	97.8	86.9	106.6	99.7	116.9	430.9	458	407.2	499.2	467.2	547.6	409.4	453.9	407.2	392	286.8	372.7	2	2	2	2
FALSE	High	Unambiguous	QCYLALPEPK	1xCarbamidomethyl [C2]; 1xTMT6plex [K10]; 1xTMT6plex [N-Term]	1xCarbamidomethyl [C2]; 1xTMT6plex [K10]; 1xTMT6plex [N-Term]	0.000254798	0	1.648	1	1	1	NP_080965	GeneID:68350 Mul1	NP_080965	0	1676.94	10	0.907	-0.14	0.25489	0.439674	104.9	95.1	3.37	7.19	3	3	105	99.2	105.3	104.4	95.3	90.8	47.8	45.1	47.9	47.5	43.3	41.3	45.4	44.7	47.9	37.3	26.6	28.1	1	1	1	1
FALSE	High	Unambiguous	QCVDHYNEIKR	1xCarbamidomethyl [C2]; 1xTMT6plex [K10]; 1xTMT6plex [N-Term]	1xCarbamidomethyl [C2]; 1xTMT6plex [K10]; 1xTMT6plex [N-Term]	2.48731e-06	0	2.561	1	1	3	NP_077159	GeneID:67273 Ndufa10	NP_077159	1	1920.02	11	0.782	-0.35	0.0133902	0.120388	112.2	87.8	8.71	4.11	3	3	109.3	126.4	108.8	88.5	81.5	85.5	326.3	377.2	324.7	264	243.2	255.2	310	373.7	324.7	207.3	149.3	173.7	3	3	3	3
FALSE	High	Unambiguous	QCVDHYNEIK	1xCarbamidomethyl [C2]; 1xTMT6plex [K10]; 1xTMT6plex [N-Term]	1xCarbamidomethyl [C2]; 1xTMT6plex [K10]; 1xTMT6plex [N-Term]	0.000445609	0	1.537	1	1	4	NP_077159	GeneID:67273 Ndufa10	NP_077159	0	1763.92	10	0.724	-0.47	0.00232234	0.077479	116	84	5.04	6.16	3	3	121.1	118.7	109.9	77.5	86.9	85.9	405.8	397.8	368.4	259.8	291.1	287.9	385.5	394.2	368.4	204	178.7	195.9	4	4	4	4
FALSE	High	Unambiguous	QCSSGLQAVANIAGGIR	1xCarbamidomethyl [C2]; 1xTMT6plex [N-Term]	1xCarbamidomethyl [C2]; 1xTMT6plex [N-Term]	1.40996e-08	0	3.58	2	2	1	NP_666342; NP_570934	GeneID:235674 Acaa1b;GeneID:113868 Acaa1a	NP_666342; NP_570934	0	1931.03	17	1.194	0.26	0.622171	0.753995	91.2	108.8	13.17	22.79	3	3	82.8	107.8	94.4	124.2	78.2	112.7	60.9	79.2	69.4	91.3	57.5	82.9	57.8	78.5	69.4	71.7	35.3	56.4	1	1	1	1
FALSE	High	Unambiguous	QCFSLSYDLNCDK	2xCarbamidomethyl [C2; C11]; 1xTMT6plex [K13]; 1xTMT6plex [N-Term]	2xCarbamidomethyl [C2; C11]; 1xTMT6plex [K13]; 1xTMT6plex [N-Term]	0.00103547	0	1.368	1	1	1	NP_573464	GeneID:170731 Mfn2	NP_573464	0	2108.02	13	1.298	0.38	0.00704518	0.0993512	87	113	6.23	5.01	3	3	86	94.3	84	106.5	111.6	117.7	165.6	181.7	161.8	205.2	215	226.7	157.3	180.1	161.8	161.1	132	154.3	1	1	1	1
FALSE	High	Unambiguous	QAYIQLAK	1xTMT6plex [K8]; 1xTMT6plex [N-Term]	1xTMT6plex [K8]; 1xTMT6plex [N-Term]	5.44135e-05	0	1.953	1	1	6	NP_033386	GeneID:21780 Tfam	NP_033386	0	1392.86	8	1.061	0.09	0.27784	0.461737	97	103	6.91	6.37	3	3	102.9	97.3	89.6	110.1	96.9	103.2	857	810.2	746.2	916.9	807.3	859.6	814.2	802.9	746.2	720	495.6	585	6	6	6	6
FALSE	High	Unambiguous	QAVTNPNNTFYATKR	1xTMT6plex [K14]; 1xTMT6plex [N-Term]	1xTMT6plex [K14]; 1xTMT6plex [N-Term]	1.06331e-07	0	3.182	1	1	1	NP_034611	GeneID:15526 Hspa9	NP_034611	1	2183.2	15	1.001	0	0.546615	0.694052	99.9	100.1	1.88	9.99	3	3	98.7	95.7	99	113.7	98.8	94.1	125.2	121.4	125.7	144.3	125.4	119.5	119	120.3	125.7	113.3	77	81.3	1	1	1	1
FALSE	High	Unambiguous	QAVTNPNNTFYATK	1xTMT6plex [K14]; 1xTMT6plex [N-Term]	1xTMT6plex [K14]; 1xTMT6plex [N-Term]	6.05789e-10	0	4.2	1	1	5	NP_034611	GeneID:15526 Hspa9	NP_034611	0	2027.1	14	1.073	0.1	0.58338	0.72275	96.5	103.5	3.05	12.21	3	3	100	98.1	94.1	113.6	89	105.2	685.5	672.7	645.6	779.2	610.2	721.6	651.3	666.5	645.6	611.9	374.6	491.1	5	5	5	5
FALSE	High	Unambiguous	QATVGDVNTDRPGLLDLK	1xTMT6plex [K18]; 1xTMT6plex [N-Term]	1xTMT6plex [K18]; 1xTMT6plex [N-Term]	5.04608e-10	0	4.236	1	2	3	NP_001033088	GeneID:13167 Dbi	NP_031856; NP_001033088	0	2370.34	18	1.208	0.27	0.0429943	0.174016	90.6	109.4	1.71	8.95	3	3	90.3	87.3	88.6	107	104.1	122.7	433.4	418.9	425.5	513.9	499.9	588.8	411.8	415.1	425.5	403.5	306.9	400.7	3	3	3	3
FALSE	High	Unambiguous	QATTIIADNIIFLSDQTK	1xTMT6plex [K18]; 1xTMT6plex [N-Term]	1xTMT6plex [K18]; 1xTMT6plex [N-Term]	3.29142e-08	0	3.413	1	1	5	NP_997633	GeneID:381760 Ssbp1	NP_997633	0	2450.39	18	1.045	0.06	0.484083	0.643282	97.8	102.2	4.51	5.53	3	3	93.5	102.1	99.5	104	95.2	105.7	313.3	342.2	333.6	348.7	319.1	354.1	297.6	339.1	333.6	273.8	195.9	241	5	5	5	5
FALSE	High	Unambiguous	QATLGAGLPISTPCTTVNK	1xCarbamidomethyl [C14]; 1xTMT6plex [K19]; 1xTMT6plex [N-Term]	1xCarbamidomethyl [C14]; 1xTMT6plex [K19]; 1xTMT6plex [N-Term]	2.90777e-09	0	3.891	1	1	5	NP_659033	GeneID:110446 Acat1	NP_659033	0	2387.34	19	0.906	-0.14	0.174287	0.354191	104.9	95.1	3.75	12.93	3	3	111.1	108.3	103.2	100.4	78.7	98.2	684.1	666.7	635.1	618.2	484.4	604.4	649.9	660.6	635.1	485.4	297.4	411.3	5	5	5	5
FALSE	High	Unambiguous	QALASSILDQVVR	1xTMT6plex [N-Term]	1xTMT6plex [N-Term]	9.25168e-09	0	3.663	1	1	4	NP_067531	GeneID:59054 Mrps30	NP_067531	0	1628.95	13	1.081	0.11	0.42476	0.592993	96.1	103.9	5.33	4.38	3	3	96.4	104.2	94.2	104.5	96.6	104.1	263.5	284.8	257.6	285.8	264.2	284.8	250.4	282.2	257.6	224.4	162.2	193.8	4	4	4	4
FALSE	High	Unambiguous	QAIDDDCNQTGQMTAGLLDWPQGTFASQVTLEGDK	1xCarbamidomethyl [C7]; 1xTMT6plex [K35]; 1xTMT6plex [N-Term]	1xCarbamidomethyl [C7]; 1xTMT6plex [K35]; 1xTMT6plex [N-Term]	2.25791e-11	0	4.848	1	1	8	NP_080971	GeneID:110826 Etfb	NP_080971	0	4269.05	35	0.99	-0.02	0.714156	0.821162	100.5	99.5	10.57	4.6	3	3	108.1	100.7	87.5	97.5	106.4	99.7	381.6	355.6	308.9	344.2	375.8	351.9	362.6	352.4	308.9	270.3	230.7	239.5	8	8	8	8
FALSE	High	Unambiguous	QAIDDDCNQTGQMTAGLLDWPQGTFASQVTLEGDK	1xCarbamidomethyl [C7]; 1xOxidation [M13]; 1xTMT6plex [K35]; 1xTMT6plex [N-Term]	1xCarbamidomethyl [C7]; 1xOxidation [M13]; 1xTMT6plex [K35]; 1xTMT6plex [N-Term]	3.05543e-12	0	5.242	1	1	3	NP_080971	GeneID:110826 Etfb	NP_080971	0	4285.04	35	0.924	-0.11	0.637606	0.764769	104	96	17.18	6.4	3	3	121.1	103.1	85.6	95.2	103.5	91.4	163.1	138.8	115.3	128.2	139.4	123.1	155	137.6	115.3	100.7	85.6	83.8	3	3	3	3
FALSE	High	Unambiguous	QALLDIAELFK	1xTMT6plex [K11]; 1xTMT6plex [N-Term]	1xTMT6plex [K11]; 1xTMT6plex [N-Term]	3.6355e-09	0	3.847	1	1	17	NP_034078	GeneID:12895 Cpt1b	NP_034078	0	1719.05	11	1.06	0.08	0.794755	0.874997	97.1	102.9	9.98	5.35	3	3	91.5	95.8	110.4	105.8	95.1	101.5	639.3	669.4	771.3	739.4	664.6	709.6	607.4	663.3	771.3	580.6	408	482.9	12	12	12	12
FALSE	High	Unambiguous	QALIDMNTLFTLLK	1xTMT6plex [K14]; 1xTMT6plex [N-Term]	1xTMT6plex [K14]; 1xTMT6plex [N-Term]	5.59213e-07	0	2.855	1	1	2	NP_033722	GeneID:11306 Abcb7	NP_033722	0	2079.23	14	1.328	0.41	0.0957623	0.257156	85.9	114.1	4.56	18.76	3	3	88.7	83.3	81.2	96.9	139.4	110.6	696.5	654.2	637.9	761.2	1095.1	869.2	661.8	648.3	637.9	597.7	672.3	591.5	2	2	2	2
FALSE	High	Unambiguous	QALIDMNTLFTLLK	1xOxidation [M6]; 1xTMT6plex [K14]; 1xTMT6plex [N-Term]	1xOxidation [M6]; 1xTMT6plex [K14]; 1xTMT6plex [N-Term]	4.56448e-07	0	2.895	1	1	1	NP_033722	GeneID:11306 Abcb7	NP_033722	0	2095.22	14	1.091	0.13	0.364173	0.541733	95.7	104.3	12.17	4.81	3	3	92.9	109.1	86.4	109.6	101.3	100.7	26.4	31.1	24.6	31.2	28.8	28.7	25.1	30.8	24.6	24.5	17.7	19.5	1	1	1	1
FALSE	High	Unambiguous	QGTIFLAGPPLVK	1xTMT6plex [K13]; 1xTMT6plex [N-Term]	1xTMT6plex [K13]; 1xTMT6plex [N-Term]	5.07796e-07	0	2.874	1	1	2	NP_084302	GeneID:78038 Mccc2	NP_084302	0	1799.12	13	0.867	-0.21	0.0686542	0.21786	107.1	92.9	2.07	6.06	3	3	106.6	107.2	103.1	100.8	89.9	92.4	188.4	189.5	182.3	178.3	159	163.4	179	187.8	182.3	140	97.6	111.2	2	2	2	2
FALSE	High	Unambiguous	QAMGEQAVALAK	1xTMT6plex [K12]; 1xTMT6plex [N-Term]	1xTMT6plex [K12]; 1xTMT6plex [N-Term]	3.62131e-06	0	2.487	1	1	1	NP_659093	GeneID:110821 Pcca	NP_659093	0	1674.96	12	0.753	-0.41	0.0637393	0.209722	114.1	85.9	4.75	14.17	3	3	119.5	110.3	110.1	100.4	83.1	76.7	81.1	74.8	74.7	68.1	56.4	52	77	74.1	74.7	53.5	34.6	35.4	1	1	1	1
FALSE	High	Unambiguous	QAQNIVTLATSIK	1xTMT6plex [K13]; 1xTMT6plex [N-Term]	1xTMT6plex [K13]; 1xTMT6plex [N-Term]	2.64596e-08	0	3.456	1	1	4	NP_083832	GeneID:69634 Clybl	NP_083832	0	1845.12	13	0.896	-0.16	0.253299	0.437815	105.5	94.5	4.96	12.85	3	3	110.7	105.9	100.3	106.2	82	94.8	486.4	465.1	440.4	466.6	360.1	416.6	462.1	460.8	440.4	366.4	221.1	283.5	4	4	4	4
FALSE	High	Unambiguous	QASEGPLK	1xTMT6plex [K8]; 1xTMT6plex [N-Term]	1xTMT6plex [K8]; 1xTMT6plex [N-Term]	0.000140337	0	1.766	1	2	13	NP_001276655	GeneID:14433 Gapdh	NP_001276655; NP_032110	0	1287.77	8	1.741	0.8	0.0166621	0.126802	73	127	11.89	17.67	3	3	64.9	73	82.3	127.1	103.9	148.7	736.7	829.2	934.8	1443.4	1180.1	1687.8	699.9	821.7	934.8	1133.4	724.5	1148.6	12	12	12	12
FALSE	High	Unambiguous	QASGGPVDIGPEYQQDLDR	1xTMT6plex [N-Term]	1xTMT6plex [N-Term]	3.99521e-10	0	4.282	1	1	4	NP_058035	GeneID:11957 Atp5j	NP_058035	0	2274.12	19	1.122	0.17	0.459066	0.622253	94.2	105.8	7.29	16.74	3	3	88.1	94.9	102	106.5	86.7	121.8	35.1	37.8	40.6	42.4	34.5	48.5	33.3	37.4	40.6	33.3	21.2	33	2	2	2	2
FALSE	High	Unambiguous	QASGGPVDIGPEYQQDLDRELYK	1xTMT6plex [K23]; 1xTMT6plex [N-Term]	1xTMT6plex [K23]; 1xTMT6plex [N-Term]	1.23152e-12	0	5.421	1	1	23	NP_058035	GeneID:11957 Atp5j	NP_058035	1	3036.57	23	1.141	0.19	0.612761	0.746339	93.4	106.6	8.61	12.33	3	3	89.6	96.3	106.2	109.9	88	109.9	2733.3	2939	3241.7	3353.6	2685.2	3353.9	2596.9	2912.3	3241.7	2633.4	1648.5	2282.5	22	22	22	22
FALSE	High	Unambiguous	QASSYIPLDR	1xTMT6plex [N-Term]	1xTMT6plex [N-Term]	0.000185349	0	1.711	1	1	2	NP_081005	GeneID:68572 Ict1	NP_081005	0	1378.75	10	0.999	0	0.976626	0.988408	100.1	99.9	9.3	8.73	3	3	92.1	97.4	110.2	109.9	93.1	97.2	121.8	128.7	145.7	145.3	123.1	128.6	115.8	127.6	145.7	114.1	75.6	87.5	1	1	1	1
FALSE	High	Unambiguous	QATEGPCNMPKPGMLDFVNK	1xCarbamidomethyl [C7]; 2xTMT6plex [K11; K20]; 1xTMT6plex [N-Term]	1xCarbamidomethyl [C7]; 2xTMT6plex [K11; K20]; 1xTMT6plex [N-Term]	1.81354e-09	0	3.984	1	2	5	NP_001103801	GeneID:23986 Eci2	NP_001103801; NP_035998	0	2921.53	20	1.075	0.1	0.106487	0.271133	96.4	103.6	6.83	5.69	3	3	100.4	95.9	87.6	100.9	103	112.2	915.7	874.2	799.3	920.4	939.4	1023.1	870	866.2	799.3	722.7	576.7	696.3	5	5	5	5
FALSE	High	Unambiguous	QAQILASEAEK	1xTMT6plex [K11]; 1xTMT6plex [N-Term]	1xTMT6plex [K11]; 1xTMT6plex [N-Term]	1.65025e-08	0	3.549	1	1	4	NP_075720	GeneID:66592 Stoml2	NP_075720	0	1645.95	11	1.449	0.54	0.00630797	0.0970285	81.7	118.3	5.25	9.01	3	3	80.7	85.6	77.1	109.2	117	130.4	309.2	327.9	295.4	418.2	448.1	499.3	293.7	324.9	295.4	328.4	275.1	339.8	4	4	4	4
FALSE	High	Unambiguous	QGTLSEFVVVSGNEVSHKPK	2xTMT6plex [K18; K20]; 1xTMT6plex [N-Term]	2xTMT6plex [K18; K20]; 1xTMT6plex [N-Term]	8.9553e-10	0	4.123	1	1	1	NP_570962	GeneID:170728 Rtn4ip1	NP_570962	0	2829.61	20	1.08	0.11	0.331517	0.510967	96.2	103.8	13.29	10.38	3	3	107.4	94.5	82.2	96.4	117.5	102	99.7	87.7	76.3	89.4	109	94.6	94.7	86.9	76.3	70.2	66.9	64.4	1	1	1	1
FALSE	High	Unambiguous	QGTVHAEVEENPGSGQFEFR	1xTMT6plex [N-Term]	1xTMT6plex [N-Term]	8.15782e-06	0	2.327	1	1	1	NP_080245	GeneID:67105 Timm21	NP_080245	0	2447.18	20
FALSE	High	Unambiguous	QHIELALEK	1xTMT6plex [K9]; 1xTMT6plex [N-Term]	1xTMT6plex [K9]; 1xTMT6plex [N-Term]	4.26e-06	0	2.455	1	6	6	NP_001240617	GeneID:76614 Immt	NP_001240615; NP_083949; NP_001240618; NP_001240610; NP_001240617; NP_001240616	0	1538.93	9	1.087	0.12	0.110006	0.275646	95.8	104.2	5.2	3.7	3	3	91.3	101.3	95.8	104.1	99.9	107.6	402.1	446.1	421.6	458.3	439.8	473.6	382	442	421.6	359.9	270	322.3	6	6	6	6
FALSE	High	Unambiguous	QNIYCSLIIPR	1xCarbamidomethyl [C5]; 1xTMT6plex [N-Term]	1xCarbamidomethyl [C5]; 1xTMT6plex [N-Term]	0.000544621	0	1.497	1	1	1	NP_001162130	GeneID:67433 Ccdc127	NP_001162130	0	1605.9	11	1.697	0.76	0.0874394	0.245556	74.2	125.8	11.09	24.06	3	3	72.4	88.5	74.7	89.9	126.8	147.6	57.7	70.6	59.6	71.7	101.2	117.7	54.8	69.9	59.6	56.3	62.1	80.1	1	1	1	1
FALSE	High	Unambiguous	QNLTQDLFR	1xTMT6plex [N-Term]	1xTMT6plex [N-Term]	0.000263959	0	1.641	1	1	2	NP_666220	GeneID:227095 Hibch	NP_666220	0	1363.75	9	1.033	0.05	0.701129	0.811411	98.4	101.6	3.36	5.51	3	3	102.9	96.4	98.3	106	94.9	101.5	275.2	257.8	262.9	283.5	253.9	271.5	261.4	255.5	262.9	222.6	155.9	184.8	2	2	2	2
FALSE	High	Unambiguous	QNLSIMIQDLDIMMLTFHHFGK	1xTMT6plex [K22]; 1xTMT6plex [N-Term]	1xTMT6plex [K22]; 1xTMT6plex [N-Term]	7.22058e-11	0	4.619	1	1	5	NP_031786	GeneID:12908 Crat	NP_031786	0	3090.63	22	1.202	0.27	0.00587132	0.094847	90.8	109.2	3.57	4.03	3	3	92.1	94.4	88	110.7	103.4	111.3	172	176.3	164.3	206.8	193.2	207.8	163.5	174.7	164.3	162.4	118.6	141.4	4	4	4	4
FALSE	High	Unambiguous	QNHVVDVSVAVSTPAGLITPIVFNAHIK	1xTMT6plex [K28]; 1xTMT6plex [N-Term]	1xTMT6plex [K28]; 1xTMT6plex [N-Term]	3.01822e-13	0	5.698	1	1	9	NP_663589	GeneID:235339 Dlat	NP_663589	0	3384.94	28	0.946	-0.08	0.664149	0.783959	102.8	97.2	1.11	23.89	3	3	97	95.5	95	89.3	132.9	90.3	484.3	476.6	474.1	445.7	663.4	451	460.1	472.2	474.1	350	407.3	306.9	7	7	7	7
FALSE	High	Unambiguous	QNGWLPISAMNK	1xOxidation [M10]; 1xTMT6plex [K12]; 1xTMT6plex [N-Term]	1xOxidation [M10]; 1xTMT6plex [K12]; 1xTMT6plex [N-Term]	0.000364428	0	1.577	1	1	1	NP_082664	GeneID:72900 Ndufv2	NP_082664	0	1833.01	12	0.559	-0.84	0.0217101	0.135617	128.3	71.7	14.18	19.99	3	3	107	140.7	135.4	84.8	56.5	75.7	69.8	91.7	88.3	55.3	36.8	49.4	66.3	90.9	88.3	43.4	22.6	33.6	1	1	1	1
FALSE	High	Unambiguous	QNGWLPISAMNK	1xTMT6plex [K12]; 1xTMT6plex [N-Term]	1xTMT6plex [K12]; 1xTMT6plex [N-Term]	3.04103e-07	0	2.975	1	1	5	NP_082664	GeneID:72900 Ndufv2	NP_082664	0	1817.01	12	0.71	-0.49	0.042644	0.173395	117	83	9.18	16.48	3	3	106.1	126.6	122.7	87.1	66.2	91.3	613.8	732.2	709.8	503.7	382.9	528.1	583.2	725.6	709.8	395.5	235.1	359.4	5	5	5	5
FALSE	High	Unambiguous	QNGIVLLLPHGMEGMGPEHSSARPER	1xOxidation [M]; 1xTMT6plex [N-Term]	1xOxidation [M12; M15]; 1xTMT6plex [N-Term]	2.50752e-07	0	3.013	1	4	4	NP_001239216	GeneID:18293 Ogdh	NP_001239212; NP_001239211; NP_001239216; NP_001239217	0	3057.56	26	1.042	0.06	0.23698	0.422213	97.9	102.1	12.74	4.54	3	3	80.2	99.6	102.1	103.8	111.6	102.8	38.9	48.3	49.5	50.3	54.1	49.8	36.9	47.8	49.5	39.5	33.2	33.9	2	2	2	2
FALSE	High	Unambiguous	QNGIVLLLPHGMEGMGPEHSSARPER	1xTMT6plex [N-Term]	1xTMT6plex [N-Term]	1.70636e-09	0	3.996	1	4	5	NP_001239216	GeneID:18293 Ogdh	NP_001239212; NP_001239211; NP_001239216; NP_001239217	0	3041.56	26	1.17	0.23	0.483722	0.642976	92.2	107.8	16.98	11.71	3	3	89.9	83.1	114	91.7	116.1	105.2	48.6	44.9	61.6	49.5	62.7	56.9	46.2	44.5	61.6	38.9	38.5	38.7	2	2	2	2
FALSE	High	Unambiguous	QNFQKPGNVK	2xTMT6plex [K5; K10]; 1xTMT6plex [N-Term]	2xTMT6plex [K5; K10]; 1xTMT6plex [N-Term]	3.44721e-05	0	2.043	1	3	4	NP_001186266	GeneID:68316 Apoo	NP_080949; NP_001186266; NP_001186268	0	1847.11	10	1.218	0.28	0.55024	0.697239	90.2	109.8	2.3	20.12	3	3	96.9	92.5	95.1	115.8	80.8	118.9	460.9	440.2	452.2	550.8	384.4	565.9	437.9	436.2	452.2	432.5	236	385.1	4	4	4	4
FALSE	High	Unambiguous	QMYGKGEMDTFPTFK	2xTMT6plex [K5; K15]; 1xTMT6plex [N-Term]	2xTMT6plex [K5; K15]; 1xTMT6plex [N-Term]	7.21427e-09	0	3.712	1	1	4	NP_058035	GeneID:11957 Atp5j	NP_058035	1	2467.3	15	1.009	0.01	0.561986	0.705537	99.6	100.4	6.51	5.17	3	3	95.6	100.4	108.7	101.4	92.6	101.3	1372.3	1442	1560.2	1456.7	1329.3	1455	1303.9	1428.9	1560.2	1143.9	816.1	990.2	4	4	4	4
FALSE	High	Unambiguous	QMQYLDSMNGEDLLLTGEVR	1xOxidation [M2]; 1xTMT6plex [N-Term]	1xOxidation [M2]; 1xTMT6plex [N-Term]	5.74742e-06	0	2.396	1	1	1	NP_061376	GeneID:56046 Uqcc1	NP_061376	0	2557.25	20
FALSE	High	Unambiguous	QMQYLDSMNGEDLLLTGEVR	1xTMT6plex [N-Term]	1xTMT6plex [N-Term]	3.83286e-08	0	3.383	1	1	4	NP_061376	GeneID:56046 Uqcc1	NP_061376	0	2541.25	20	1.439	0.52	0.0202552	0.13224	82	118	11.92	6.18	3	3	92.8	82.6	73.1	118.8	109.2	123.5	78.9	70.2	62.1	101	92.8	104.9	74.9	69.5	62.1	79.3	57	71.4	3	3	3	3
FALSE	High	Unambiguous	QMPVHYGCK	1xCarbamidomethyl [C8]; 1xTMT6plex [K9]; 1xTMT6plex [N-Term]	1xCarbamidomethyl [C8]; 1xTMT6plex [K9]; 1xTMT6plex [N-Term]	0.000293452	0	1.62	1	1	1	NP_031559	GeneID:12039 Bckdha	NP_031559	0	1577.83	9	0.927	-0.11	0.312702	0.493939	103.8	96.2	6.11	2.31	3	3	104.3	107.5	95.5	96.7	100.1	95.8	157.7	162.6	144.3	146.2	151.3	144.9	149.9	161.1	144.3	114.8	92.9	98.6	1	1	1	1
FALSE	High	Unambiguous	QMPGVNVTWDGEGPK	1xOxidation [M2]; 1xTMT6plex [K15]; 1xTMT6plex [N-Term]	1xOxidation [M2]; 1xTMT6plex [K15]; 1xTMT6plex [N-Term]	0.000171812	0	1.726	1	1	2	NP_780303	GeneID:27402 Pdhx	NP_780303	0	2089.08	15	1.12	0.16	0.0270831	0.147675	94.4	105.6	3.84	3.94	3	3	98.3	91.1	94.3	101.2	105.6	109.5	212.8	197.1	204.1	218.9	228.5	236.9	202.2	195.3	204.1	171.9	140.3	161.2	2	2	2	2
FALSE	High	Unambiguous	QNQAEQVEAVFR	1xTMT6plex [N-Term]	1xTMT6plex [N-Term]	9.2615e-06	0	2.302	1	1	1	NP_067531	GeneID:59054 Mrps30	NP_067531	0	1647.87	12	1.21	0.28	0.0476388	0.182646	90.5	109.5	3.41	6.4	3	3	91.2	91.3	96.7	111.2	99	110.5	43.6	43.7	46.3	53.2	47.4	52.9	41.5	43.3	46.3	41.8	29.1	36	1	1	1	1
FALSE	High	Unambiguous	QMPGVNVTWDGEGPK	1xTMT6plex [K15]; 1xTMT6plex [N-Term]	1xTMT6plex [K15]; 1xTMT6plex [N-Term]	9.81214e-10	0	4.105	1	1	8	NP_780303	GeneID:27402 Pdhx	NP_780303	0	2073.08	15	1.008	0.01	0.733652	0.835262	99.6	100.4	2.2	3.8	3	3	97.8	102	98.8	99.5	104.7	97.3	1021.2	1064.9	1031.1	1038.9	1093.1	1015.5	970.3	1055.2	1031.1	815.8	671.1	691.1	8	8	8	8
FALSE	High	Unambiguous	QIWQQYFSAK	1xTMT6plex [K10]; 1xTMT6plex [N-Term]	1xTMT6plex [K10]; 1xTMT6plex [N-Term]	5.06246e-06	0	2.421	1	1	1	NP_851383	GeneID:230649 Atpaf1	NP_851383	0	1756.98	10	1.012	0.02	0.995819	0.997751	99.4	100.6	1.95	15.91	3	3	99.7	97.5	101.4	116.2	84.2	100.9	111.3	108.8	113.1	129.6	94	112.6	105.7	107.8	113.1	101.8	57.7	76.6	1	1	1	1
FALSE	High	Unambiguous	QIWLSSPSSGPK	1xTMT6plex [K12]; 1xTMT6plex [N-Term]	1xTMT6plex [K12]; 1xTMT6plex [N-Term]	8.47923e-07	0	2.773	1	1	3	NP_032070	GeneID:14297 Fxn	NP_032070	0	1745	12	0.807	-0.31	0.0271406	0.147675	110.7	89.3	4.64	8.19	3	3	116.2	107.1	107.5	98.1	86.7	84.3	284	261.9	262.9	239.8	212.1	206.2	269.9	259.5	262.9	188.3	130.2	140.3	3	3	3	3
FALSE	High	Unambiguous	QLVSDENK	1xTMT6plex [K8]; 1xTMT6plex [N-Term]	1xTMT6plex [K8]; 1xTMT6plex [N-Term]	7.41326e-05	0	1.892	1	1	3	NP_444389	GeneID:94062 Mrpl3	NP_444389	0	1390.79	8	1.103	0.14	0.213596	0.397581	95.1	104.9	5.64	5.92	3	3	91.6	102.4	95.5	105.3	108.5	96.7	145.1	162.1	151.2	166.8	171.8	153.1	137.9	160.7	151.2	131	105.5	104.2	2	2	2	2
FALSE	High	Unambiguous	QLVRPDQLPIYTAPPLHSK	1xTMT6plex [K19]; 1xTMT6plex [N-Term]	1xTMT6plex [K19]; 1xTMT6plex [N-Term]	8.66084e-09	0	3.676	1	1	1	NP_080841	GeneID:68117 Apool	NP_080841	0	2631.54	19	1.306	0.39	0.0153459	0.125054	86.7	113.3	6.02	6.66	3	3	95.4	87.5	85.1	102.2	115.5	114.4	126.6	116.2	112.9	135.6	153.3	151.8	120.3	115.1	112.9	106.5	94.1	103.3	1	1	1	1
FALSE	High	Unambiguous	QIVEILTAYASAVGIGTTQVQQE	1xTMT6plex [N-Term]	1xTMT6plex [N-Term]	5.78229e-08	0	3.302	1	5	14	NP_001240617	GeneID:76614 Immt	NP_001240615; NP_083949; NP_001240610; NP_001240617; NP_001240616	0	2648.43	23	1.292	0.37	0.0411138	0.170991	87.3	112.7	7.15	11	3	3	80.6	89.4	92.7	115.4	98.8	123	60.8	67.4	70	87.1	74.6	92.9	57.8	66.8	70	68.4	45.8	63.2	3	3	3	3
FALSE	High	Unambiguous	QLVDEFQTSGGVGER	1xTMT6plex [N-Term]	1xTMT6plex [N-Term]	5.21308e-09	0	3.776	1	1	6	NP_031786	GeneID:12908 Crat	NP_031786	0	1850.94	15	0.96	-0.06	0.212041	0.395586	102	98	6.85	2.23	3	3	111.6	100.8	98.2	98.5	96.8	94.2	526	475.2	463	464.3	456.2	444.2	499.8	470.9	463	364.6	280.1	302.3	5	5	5	5
FALSE	High	Unambiguous	QITVNDLPVGR	1xTMT6plex [N-Term]	1xTMT6plex [N-Term]	9.4036e-06	0	2.299	1	1	1	NP_035693	GeneID:21672 Prdx2	NP_035693	0	1440.84	11	1.116	0.16	0.954503	0.976142	94.5	105.5	27.54	10.99	3	3	131.6	90.9	78.8	101.5	87.7	109.3	74.3	51.3	44.5	57.3	49.5	61.7	70.6	50.9	44.5	45	30.4	42	1	1	1	1
FALSE	High	Unambiguous	QLTSENLQSK	1xTMT6plex [K10]; 1xTMT6plex [N-Term]	1xTMT6plex [K10]; 1xTMT6plex [N-Term]	2.41998e-07	0	3.02	1	1	4	NP_080070	GeneID:66841 Etfdh	NP_080070	0	1605.92	10	0.928	-0.11	0.0923766	0.252437	103.7	96.3	2.64	5.09	3	3	105.4	105.9	100.9	99.6	90.4	97.8	570.9	573.4	546.5	539.5	489.6	529.9	542.4	568.1	546.5	423.6	300.6	360.6	4	4	4	4
FALSE	High	Unambiguous	QLTPLYPQETQLEEQLYQQALR	1xTMT6plex [N-Term]	1xTMT6plex [N-Term]	1.98285e-05	0	2.152	1	1	1	NP_076126	GeneID:71984 Sars2	NP_076126	0	2918.55	22
FALSE	High	Unambiguous	QITLNDLPVGR	1xTMT6plex [N-Term]	1xTMT6plex [N-Term]	2.09667e-05	0	2.141	1	1	1	NP_058044	GeneID:53381 Prdx4	NP_058044	0	1454.85	11	2.111	1.08	0.0218954	0.135928	64.3	135.7	11.72	22.71	3	3	61.6	76	63.3	102.5	133.7	162.9	126	155.3	129.5	209.5	273.3	333	119.7	153.9	129.5	164.5	167.8	226.6	1	1	1	1
FALSE	High	Unambiguous	QITELENGGEILNETR	1xTMT6plex [N-Term]	1xTMT6plex [N-Term]	7.48343e-06	0	2.344	1	1	2	NP_659145	GeneID:229487 Pet112	NP_659145	0	2045.07	16	1.093	0.13	0.0920948	0.251926	95.6	104.4	5.48	8.59	3	3	87.9	98.1	93.7	100.6	117.3	102.4	11.3	12.7	12.1	13	15.1	13.2	10.8	12.5	12.1	10.2	9.3	9	1	1	1	1
FALSE	High	Unambiguous	QLSQNFLLDLR	1xTMT6plex [N-Term]	1xTMT6plex [N-Term]	2.21989e-07	0	3.037	1	1	1	NP_666186	GeneID:224481 Tfb1m	NP_666186	0	1575.91	11	1.092	0.13	0.450539	0.615797	95.6	104.4	2.28	10.38	3	3	96	99.5	95.4	104.8	91.5	112.7	119.9	124.3	119.2	130.9	114.3	140.8	113.9	123.2	119.2	102.8	70.2	95.8	1	1	1	1
FALSE	High	Unambiguous	QISQMADDTVAELDQHLAAK	1xTMT6plex [K20]; 1xTMT6plex [N-Term]	1xTMT6plex [K20]; 1xTMT6plex [N-Term]	7.18147e-16	0	6.888	1	1	2	NP_080698	GeneID:67871 Mrrf	NP_080698	0	2642.39	20	1.081	0.11	0.477869	0.63718	96.1	103.9	6.85	6.74	3	3	105.6	93.4	94.5	102.2	109	95.2	170	150.5	152.3	164.7	175.6	153.4	161.6	149.1	152.3	129.3	107.8	104.4	2	2	2	2
FALSE	High	Unambiguous	QLSPTEAFPVLVGDMDNSGSLNAQVIHQLSPGLR	1xTMT6plex [N-Term]	1xTMT6plex [N-Term]	2.11187e-09	0	3.954	1	1	2	NP_001103218	GeneID:53333 Tomm40	NP_001103218	0	3819.99	34	1.238	0.31	0.253871	0.438533	89.4	110.6	18.65	31.16	3	3	69.6	84.2	101.3	85.7	154.9	104.3	19	23	27.7	23.4	42.4	28.5	18.1	22.8	27.7	18.4	26	19.4	1	1	1	1
FALSE	High	Unambiguous	QMLVSGQGPLVENAR	1xTMT6plex [N-Term]	1xTMT6plex [N-Term]	1.77553e-07	0	3.081	1	1	1	NP_659064	GeneID:214932 Cecr5	NP_659064	0	1827.99	15	1.055	0.08	0.162653	0.339741	97.3	102.7	5.1	2.97	3	3	91.2	100.3	99.2	99.6	104.6	105.1	46.4	51.1	50.5	50.7	53.3	53.5	44.1	50.6	50.5	39.8	32.7	36.4	1	1	1	1
FALSE	High	Unambiguous	QNRFEIVYNLLSLR	1xTMT6plex [N-Term]	1xTMT6plex [N-Term]	5.51247e-09	0	3.765	1	1	2	NP_080964	GeneID:68349 Ndufs3	NP_080964	1	1994.14	14	0.827	-0.27	0.27905	0.46218	109.5	90.5	17.07	32.74	3	3	91.9	122.9	127.9	101.6	53.4	102.3	226.7	303.1	315.5	250.8	131.6	252.4	215.4	300.4	315.5	196.9	80.8	171.8	2	2	2	2
FALSE	High	Unambiguous	QNTQQTLSCSALASQYMHCVNHAK	2xCarbamidomethyl [C9; C19]; 1xTMT6plex [K24]; 1xTMT6plex [N-Term]	2xCarbamidomethyl [C9; C19]; 1xTMT6plex [K24]; 1xTMT6plex [N-Term]	8.98198e-11	0	4.576	1	1	11	NP_079612	GeneID:66075 Chchd3	NP_079612	0	3235.58	24	1.286	0.36	0.270895	0.455983	87.5	112.5	10.88	37.07	3	3	90.3	84	72.6	79.6	165.3	108.1	356.7	332	286.9	314.6	653	427.2	338.9	329	286.9	247	400.9	290.7	9	9	9	9
FALSE	High	Unambiguous	QNVAAFER	1xTMT6plex [N-Term]	1xTMT6plex [N-Term]	0.000189135	0	1.707	1	1	3	NP_001074509	GeneID:210582 Coq10a	NP_001074509	0	1163.64	8	0.906	-0.14	0.0781485	0.232222	104.9	95.1	4.28	7.7	3	3	103.1	105	111.8	99.6	85.5	95.1	319.4	325.2	346.3	308.7	265	294.6	303.5	322.3	346.3	242.4	162.7	200.5	3	3	3	3
FALSE	High	Unambiguous	QQPPHSSSQQHSETQGPEFSRPPPR	1xTMT6plex [N-Term]	1xTMT6plex [N-Term]	4.10654e-09	0	3.823	1	1	10	NP_080728	GeneID:67914 Coq9	NP_080728	0	3055.49	25	0.911	-0.13	0.49731	0.654917	104.6	95.4	14.14	69.92	3	3	87.9	80.2	66.1	73.1	220.4	72.4	14.1	12.9	10.6	11.7	35.3	11.6	13.4	12.7	10.6	9.2	21.7	7.9	1	1	1	1
FALSE	High	Unambiguous	QQNLILSYAEDETDVEGTVNGVTHTSTGGR	1xTMT6plex [N-Term]	1xTMT6plex [N-Term]	2.3705e-12	0	5.292	1	1	3	NP_076135	GeneID:83945 Dnaja3	NP_076135	0	3420.67	30
FALSE	High	Unambiguous	QQNLAVSESPVTPSALAELLNLLDRK	1xTMT6plex [K26]; 1xTMT6plex [N-Term]	1xTMT6plex [K26]; 1xTMT6plex [N-Term]	1.06517e-11	0	4.996	1	1	2	NP_659145	GeneID:229487 Pet112	NP_659145	1	3264.86	26	0.982	-0.03	0.87316	0.923101	100.9	99.1	6.15	3.53	3	3	93.9	101.1	106.2	103.3	99.3	96.2	62.1	66.8	70.2	68.3	65.6	63.6	59	66.2	70.2	53.6	40.3	43.3	2	2	2	2
FALSE	High	Unambiguous	QQIPILK	1xTMT6plex [K7]; 1xTMT6plex [N-Term]	1xTMT6plex [K7]; 1xTMT6plex [N-Term]	0.00057259	0	1.487	1	1	3	NP_075664	GeneID:52633 Nit2	NP_075664	0	1297.86	7	0.868	-0.2	0.0026674	0.0801566	107.1	92.9	2.17	2.79	3	3	109.8	106.2	105.4	95.7	90.7	92.2	494.3	478.1	474.7	431.1	408.4	415.1	469.7	473.8	474.7	338.5	250.7	282.5	3	3	3	3
FALSE	High	Unambiguous	QQIGAQEGGPFR	1xTMT6plex [N-Term]	1xTMT6plex [N-Term]	1.43031e-06	0	2.67	1	1	1	NP_083547	GeneID:75398 Mrpl32	NP_083547	0	1516.81	12	1.049	0.07	0.676065	0.793729	97.6	102.4	10.41	8.33	3	3	87.9	98.6	108.4	103.4	92.5	109.2	56.2	63	69.3	66.1	59.1	69.8	53.4	62.4	69.3	51.9	36.3	47.5	1	1	1	1
FALSE	High	Unambiguous	QQLAPLEK	1xTMT6plex [K8]; 1xTMT6plex [N-Term]	1xTMT6plex [K8]; 1xTMT6plex [N-Term]	0.000191057	0	1.705	1	1	3	NP_001028431	GeneID:215999 Mcu	NP_001028431	0	1384.86	8	1.248	0.32	0.0275675	0.148449	89	111	7.9	7.23	3	3	86.5	97.8	84.8	103.7	107.9	119.2	305.2	345.2	299.2	366	380.8	420.4	289.9	342	299.2	287.4	233.8	286.1	3	3	3	3
FALSE	High	Unambiguous	QQGGGDPGLMHGK	1xTMT6plex [K13]; 1xTMT6plex [N-Term]	1xTMT6plex [K13]; 1xTMT6plex [N-Term]	1.50758e-05	0	2.206	1	1	2	NP_076186	GeneID:105014 Rdh14	NP_076186	0	1739.93	13	1.022	0.03	0.515534	0.66984	98.9	101.1	4.68	5.98	3	3	99.3	107	98.4	101.5	91.7	102.2	111.5	120.2	110.5	114	102.9	114.8	105.9	119.1	110.5	89.5	63.2	78.1	2	2	2	2
FALSE	High	Unambiguous	QQGDHYILNGSK	1xTMT6plex [K12]; 1xTMT6plex [N-Term]	1xTMT6plex [K12]; 1xTMT6plex [N-Term]	0.000398968	0	1.559	1	1	1	NP_080138	GeneID:66948 Acad8	NP_080138	0	1817.99	12	0.895	-0.16	0.0506793	0.188672	105.6	94.4	2.88	6.76	3	3	106.9	110.5	104.3	85.6	97.1	95.6	91.5	94.6	89.3	73.2	83.1	81.8	86.9	93.7	89.3	57.5	51	55.7	1	1	1	1
FALSE	High	Unambiguous	QQEGFAAALGDGKEPEGIFSR	1xTMT6plex [K13]; 1xTMT6plex [N-Term]	1xTMT6plex [K13]; 1xTMT6plex [N-Term]	3.40034e-07	0	2.953	1	1	1	NP_079846	GeneID:66448 Mrpl20	NP_079846	1	2665.4	21	0.971	-0.04	0.581116	0.721069	101.5	98.5	10.22	7.14	3	3	103.2	91.4	112.3	103	89.8	100.3	52.1	46.1	56.6	52	45.3	50.5	49.5	45.7	56.6	40.8	27.8	34.4	1	1	1	1
FALSE	High	Unambiguous	QQECGVAVLEQMER	1xCarbamidomethyl [C4]; 1xTMT6plex [N-Term]	1xCarbamidomethyl [C4]; 1xTMT6plex [N-Term]	6.31667e-07	0	2.831	1	1	3	NP_036159	GeneID:26940 Ecsit	NP_036159	0	1905.94	14	1.14	0.19	0.276094	0.46039	93.5	106.5	15.61	6.86	3	3	108.2	93.7	78.9	106.8	113.5	98.9	59.5	51.5	43.4	58.7	62.4	54.4	56.5	51	43.4	46.1	38.3	37	2	2	2	2
FALSE	High	Unambiguous	QPVYVADVSK	1xTMT6plex [K10]; 1xTMT6plex [N-Term]	1xTMT6plex [K10]; 1xTMT6plex [N-Term]	3.33199e-07	0	2.957	1	1	4	NP_079634	GeneID:66108 Ndufa9	NP_079634	0	1563.91	10	0.761	-0.39	0.0196167	0.131567	113.6	86.4	4.51	8.15	3	3	115.1	113.8	105.8	82.2	96.3	86.6	480.1	474.7	441.3	343	401.7	361.3	456.1	470.4	441.3	269.3	246.6	245.9	4	4	4	4
FALSE	High	Unambiguous	QPVVIYSSPGVILPK	1xTMT6plex [K15]; 1xTMT6plex [N-Term]	1xTMT6plex [K15]; 1xTMT6plex [N-Term]	7.51328e-09	0	3.704	1	1	5	NP_031786	GeneID:12908 Crat	NP_031786	0	2055.26	15	1.257	0.33	0.0251232	0.143113	88.6	111.4	7.2	6.83	3	3	96.3	90.2	83.3	101.5	115.4	113.4	450.9	422.2	390.3	475.3	540.5	530.9	428.4	418.4	390.3	373.2	331.8	361.3	5	5	5	5
FALSE	High	Unambiguous	QPVTASVSLLIFK	1xTMT6plex [K13]; 1xTMT6plex [N-Term]	1xTMT6plex [K13]; 1xTMT6plex [N-Term]	7.25099e-09	0	3.711	1	1	2	NP_079573	GeneID:26922 Mecr	NP_079573	0	1861.16	13	0.869	-0.2	0.0754925	0.228967	107	93	3.07	7.67	3	3	110.4	104.8	104.7	101.4	87.6	91.1	478.3	454.2	453.4	439.2	379.5	394.8	454.5	450.1	453.4	344.9	233	268.7	2	2	2	2
FALSE	High	Unambiguous	QPVGVAAIITPWNFPSAMITR	1xOxidation [M18]; 1xTMT6plex [N-Term]	1xOxidation [M18]; 1xTMT6plex [N-Term]	4.36064e-07	0	2.904	1	1	1	NP_766120	GeneID:214579 Aldh5a1	NP_766120	0	2514.37	21	0.793	-0.33	0.474965	0.635764	111.5	88.5	3.59	27.5	3	3	101.2	108.5	106.6	124.1	75	84.5	57.4	61.5	60.4	70.3	42.5	47.9	54.5	60.9	60.4	55.2	26.1	32.6	1	1	1	1
FALSE	High	Unambiguous	QPVGVAAIITPWNFPSAMITR	1xTMT6plex [N-Term]	1xTMT6plex [N-Term]	1.22314e-08	0	3.608	1	1	1	NP_766120	GeneID:214579 Aldh5a1	NP_766120	0	2498.38	21	1.074	0.1	0.509042	0.664483	96.4	103.6	5.4	7.76	3	3	96.3	93.6	103.8	109.2	93.5	103.5	24.5	23.8	26.4	27.8	23.8	26.3	23.3	23.6	26.4	21.8	14.6	17.9	1	1	1	1
FALSE	High	Unambiguous	QPTVLILDEATSALDAESER	1xTMT6plex [N-Term]	1xTMT6plex [N-Term]	8.13189e-10	0	4.142	1	1	7	NP_083296	GeneID:74610 Abcb8	NP_083296	0	2387.25	20	0.966	-0.05	0.937142	0.964459	101.7	98.3	3.15	4.18	3	3	101.3	102	96.2	97.6	105	97.9	97.5	98.2	92.6	93.9	101	94.2	92.6	97.3	92.6	73.7	62	64.1	3	3	3	3
FALSE	High	Unambiguous	QPTELDALVFGHLYTILTTQLTSDELSEK	1xTMT6plex [K29]; 1xTMT6plex [N-Term]	1xTMT6plex [K29]; 1xTMT6plex [N-Term]	1.00556e-07	0	3.193	1	1	1	NP_058084	GeneID:53375 Mtx2	NP_058084	0	3721	29	1.483	0.57	0.027489	0.148418	80.5	119.5	3.9	11.32	3	3	86	83.3	79.5	101.8	123.5	125.8	60.6	58.8	56.1	71.8	87.1	88.8	57.6	58.2	56.1	56.4	53.5	60.4	1	1	1	1
FALSE	High	Unambiguous	QNVVFSSETYSTLIGLLLSK	1xTMT6plex [K20]; 1xTMT6plex [N-Term]	1xTMT6plex [K20]; 1xTMT6plex [N-Term]	3.31396e-12	0	5.226	1	1	2	NP_082509	GeneID:72416 Lrpprc	NP_082509	0	2657.52	20	1.115	0.16	0.0814379	0.237266	94.6	105.4	5.2	7.35	3	3	99.2	89.7	92.6	115	100.3	103.3	623.1	563.2	581.8	722.7	629.9	648.7	592	558.1	581.8	567.5	386.7	441.5	2	2	2	2
FALSE	High	Unambiguous	QNVVFSSETYSTLIGLLLSKDDFTQAMHVK	2xTMT6plex [K20; K30]; 1xTMT6plex [N-Term]	2xTMT6plex [K20; K30]; 1xTMT6plex [N-Term]	5.32467e-11	0	4.679	1	1	2	NP_082509	GeneID:72416 Lrpprc	NP_082509	1	4059.21	30	1.008	0.01	0.752951	0.848571	99.6	100.4	16.69	12.5	3	3	87	99	120.7	108.9	99.7	84.7	91.8	104.4	127.3	114.9	105.2	89.3	87.2	103.5	127.3	90.2	64.6	60.8	2	2	2	2
FALSE	High	Unambiguous	QNYLYAVK	1xTMT6plex [K8]; 1xTMT6plex [N-Term]	1xTMT6plex [K8]; 1xTMT6plex [N-Term]	0.000614135	0	1.473	1	1	1	NP_077182	GeneID:68197 Ndufc2	NP_077182	0	1456.86	8
FALSE	High	Unambiguous	QNYVDLVSSLSSSSEAPSQGK	1xTMT6plex [K21]; 1xTMT6plex [N-Term]	1xTMT6plex [K21]; 1xTMT6plex [N-Term]	3.26102e-10	0	4.322	1	2	1	NP_001103801	GeneID:23986 Eci2	NP_001103801; NP_035998	0	2641.37	21	1.087	0.12	0.290282	0.473197	95.8	104.2	12.24	8.03	3	3	106.2	95.3	83	103.6	97.6	114.3	88.7	79.5	69.3	86.5	81.4	95.4	84.2	78.8	69.3	67.9	50	64.9	1	1	1	1
FALSE	High	Unambiguous	QNYVDLVSSLSSSSEAPSQGKR	1xTMT6plex [K21]; 1xTMT6plex [N-Term]	1xTMT6plex [K21]; 1xTMT6plex [N-Term]	8.28852e-13	0	5.499	1	2	3	NP_001103801	GeneID:23986 Eci2	NP_001103801; NP_035998	1	2797.47	22	1.028	0.04	0.541072	0.69012	98.6	101.4	7.54	6.83	3	3	104.6	99.4	90.1	102.2	94.9	108.8	344.4	327.2	296.4	336.5	312.3	358.1	327.3	324.3	296.4	264.2	191.7	243.7	3	3	3	3
FALSE	High	Unambiguous	QPAFDWPANPLQYIAVLFLR	1xTMT6plex [N-Term]	1xTMT6plex [N-Term]	0.000332853	0	1.595	1	1	1	NP_081551	GeneID:69956 Ptcd3	NP_081551	0	2588.42	20
FALSE	High	Unambiguous	QLSAFGEYVAEILPK	1xTMT6plex [K15]; 1xTMT6plex [N-Term]	1xTMT6plex [K15]; 1xTMT6plex [N-Term]	1.15186e-10	0	4.527	1	1	20	NP_080964	GeneID:68349 Ndufs3	NP_080964	0	2123.22	15	0.677	-0.56	0.00378344	0.0843104	119.3	80.7	5.14	7.98	3	3	112.4	121.8	123.9	82.5	73.5	85.9	2739.4	2968.8	3020.2	2009.7	1790.3	2094	2602.7	2941.8	3020.2	1578.1	1099.1	1425.1	18	18	18	18
FALSE	High	Unambiguous	QPEHLGLDQYIIK	1xTMT6plex [K13]; 1xTMT6plex [N-Term]	1xTMT6plex [K13]; 1xTMT6plex [N-Term]	4.59703e-06	0	2.44	1	1	1	NP_659071	GeneID:216001 Micu1	NP_659071	0	2012.16	13	1.208	0.27	0.131685	0.303346	90.6	109.4	12.14	6.04	3	3	88.2	104.9	83.7	101.9	114.8	106.5	141.9	168.9	134.7	164	184.7	171.5	134.9	167.4	134.7	128.8	113.4	116.7	1	1	1	1
FALSE	High	Unambiguous	QPLLEACDTLR	1xCarbamidomethyl [C7]; 1xTMT6plex [N-Term]	1xCarbamidomethyl [C7]; 1xTMT6plex [N-Term]	1.20971e-06	0	2.703	1	1	1	NP_077210	GeneID:71941 Cars2	NP_077210	0	1544.83	11	0.85	-0.23	0.531074	0.682174	108.1	91.9	9.73	14.81	3	3	111.5	106.3	92.1	113.1	90.4	86.6	71.3	68	58.9	72.3	57.8	55.4	67.8	67.4	58.9	56.8	35.5	37.7	1	1	1	1
FALSE	High	Unambiguous	QPMILEK	1xTMT6plex [K7]; 1xTMT6plex [N-Term]	1xTMT6plex [K7]; 1xTMT6plex [N-Term]	0.00056973	0	1.488	1	1	5	NP_766333	GeneID:233870 Tufm	NP_766333	0	1316.8	7	1.086	0.12	0.999435	0.999639	95.9	104.1	8	9.66	3	3	109	97	93.8	105.9	105.3	88.9	542.4	482.8	466.9	527.2	524.2	442.4	515.3	478.4	466.9	414	321.8	301.1	4	4	4	4
FALSE	High	Unambiguous	QPPESLK	1xTMT6plex [K7]; 1xTMT6plex [N-Term]	1xTMT6plex [K7]; 1xTMT6plex [N-Term]	0.000742428	0	1.435	1	1	7	NP_080964	GeneID:68349 Ndufs3	NP_080964	0	1256.76	7	0.79	-0.34	0.0608958	0.205322	111.7	88.3	1.15	10.4	3	3	109.8	112.3	111.4	80	98.4	88	388.3	397.3	394.2	283.1	348.3	311.4	369	393.7	394.2	222.3	213.8	211.9	5	5	5	5
FALSE	High	Unambiguous	QPPESLKLEAGDK	2xTMT6plex [K7; K13]; 1xTMT6plex [N-Term]	2xTMT6plex [K7; K13]; 1xTMT6plex [N-Term]	7.64216e-05	0	1.886	1	1	2	NP_080964	GeneID:68349 Ndufs3	NP_080964	1	2099.23	13	0.739	-0.44	0.00735287	0.10002	115	85	1.13	5.23	3	3	113.9	116.3	116	79.7	88.4	85.7	394	402.3	401.2	275.8	305.7	296.5	374.4	398.6	401.2	216.6	187.7	201.8	2	2	2	2
FALSE	High	Unambiguous	QPPESLKLEAGDKKPETK	4xTMT6plex [K7; K13; K14; K18]; 1xTMT6plex [N-Term]	4xTMT6plex [K7; K13; K14; K18]; 1xTMT6plex [N-Term]	0.000816092	0	1.416	1	1	1	NP_080964	GeneID:68349 Ndufs3	NP_080964	2	3140.89	18	0.509	-0.97	0.0247187	0.142045	132.5	67.5	16.66	3.18	3	3	104.6	139.9	143.7	71.3	68.1	72.4	151.3	202.3	207.8	103	98.4	104.6	143.7	200.4	207.8	80.9	60.4	71.2	1	1	1	1
FALSE	High	Unambiguous	QPSVTSMTMYTGKR	1xTMT6plex [K13]; 1xTMT6plex [N-Term]	1xTMT6plex [K13]; 1xTMT6plex [N-Term]	7.9534e-06	0	2.332	1	1	1	NP_082182	GeneID:219189 Vwa8	NP_082182	1	2045.09	14	1.037	0.05	0.236027	0.421319	98.2	101.8	7.73	11.92	3	3	96.3	100.1	86	99.8	120.4	97.4	70.9	73.7	63.3	73.5	88.6	71.7	67.3	73	63.3	57.7	54.4	48.8	1	1	1	1
FALSE	High	Unambiguous	QPIAEIGQICSSR	1xCarbamidomethyl [C10]; 1xTMT6plex [N-Term]	1xCarbamidomethyl [C10]; 1xTMT6plex [N-Term]	9.03877e-08	0	3.214	1	1	3	NP_035041	GeneID:18041 Nfs1	NP_035041	0	1687.9	13	1.092	0.13	0.0485728	0.184498	95.6	104.4	1.69	4.81	3	3	94.9	96.2	93	103.6	111	101.3	198.5	201.2	194.6	216.7	232.3	212	188.6	199.4	194.6	170.2	142.6	144.3	3	3	3	3
FALSE	High	Unambiguous	NVVSQFVSSMSASADVLAMSK	2xOxidation [M10; M19]; 1xTMT6plex [K21]; 1xTMT6plex [N-Term]	2xOxidation [M10; M19]; 1xTMT6plex [K21]; 1xTMT6plex [N-Term]	1.21951e-07	0	3.155	1	1	2	NP_079986	GeneID:66694 Uqcrfs1	NP_079986	0	2648.37	21	0.847	-0.24	0.189863	0.371289	108.3	91.7	5.08	12.62	3	3	103.7	112.7	103	87.9	85.6	107.1	90.4	98.2	89.7	76.5	74.6	93.3	85.9	97.3	89.7	60.1	45.8	63.5	2	2	2	2
FALSE	High	Unambiguous	QIQQWIEK	1xTMT6plex [K8]; 1xTMT6plex [N-Term]	1xTMT6plex [K8]; 1xTMT6plex [N-Term]	0.000685485	0	1.451	1	1	1	NP_001243031	GeneID:76366 Mtif3	NP_001243031	0	1530.9	8	1.136	0.18	0.164586	0.34203	93.7	106.3	3.57	10.36	3	3	92.1	91.4	97.5	96.2	104.6	118.1	42.3	42	44.8	44.2	48.1	54.2	40.2	41.6	44.8	34.7	29.5	36.9	1	1	1	1
FALSE	High	Unambiguous	QLQQHEEELR	1xTMT6plex [N-Term]	1xTMT6plex [N-Term]	3.73866e-05	0	2.027	1	1	1	NP_065585	GeneID:57312 Mrps31	NP_065585	0	1538.81	10
FALSE	High	Unambiguous	QLGSLGVLGITAPVQYGGSGLGYLEHVLVMEEISR	1xTMT6plex [N-Term]	1xTMT6plex [N-Term]	5.93613e-10	0	4.204	1	1	2	NP_062800	GeneID:56357 Ivd	NP_062800	0	3872.08	35	0.596	-0.75	0.00132349	0.0721122	125.3	74.7	4.26	7.46	3	3	122.7	132.3	123.4	73.6	79.6	68.5	78.4	84.5	78.8	47	50.8	43.8	74.5	83.8	78.8	36.9	31.2	29.8	1	1	1	1
FALSE	High	Unambiguous	QLFPDFEFMWLVDEAKK	2xTMT6plex [K16; K17]; 1xTMT6plex [N-Term]	2xTMT6plex [K16; K17]; 1xTMT6plex [N-Term]	7.18565e-06	0	2.352	1	1	1	NP_082381	GeneID:72113 Adck1	NP_082381	1	2830.55	17	1.423	0.51	0.209554	0.392814	82.6	117.4	4.67	21.41	3	3	83.3	91.5	87	85.1	123.7	129.4	22.7	24.9	23.7	23.2	33.7	35.3	21.6	24.7	23.7	18.2	20.7	24	1	1	1	1
FALSE	High	Unambiguous	QIFIGPPDIK	1xTMT6plex [K10]; 1xTMT6plex [N-Term]	1xTMT6plex [K10]; 1xTMT6plex [N-Term]	6.90544e-05	0	1.906	1	1	3	NP_081406	GeneID:69597 Afg3l2	NP_081406	0	1585.97	10	1.191	0.25	0.0886347	0.247708	91.3	108.7	5.96	11.59	3	3	96.7	89	86.2	98.7	123.4	106	328.2	302.3	292.7	334.9	418.8	360	311.8	299.5	292.7	263	257.1	245	3	3	3	3
FALSE	High	Unambiguous	QIFLGGVDR	1xTMT6plex [N-Term]	1xTMT6plex [N-Term]	7.48879e-05	0	1.89	1	1	16	NP_031476	GeneID:11739 Slc25a4	NP_031476	0	1233.72	9	1.021	0.03	0.692058	0.805759	99	101	2.27	6.93	3	3	96.6	99.4	101	101.4	93.8	107.8	2182.3	2245.2	2283	2292.2	2120.1	2436	2073.5	2224.7	2283	1799.9	1301.6	1657.8	14	14	14	14
FALSE	High	Unambiguous	QIFLGGVDKR	1xTMT6plex [K9]; 1xTMT6plex [N-Term]	1xTMT6plex [K9]; 1xTMT6plex [N-Term]	6.01606e-06	0	2.387	1	1	2	NP_031477	GeneID:11740 Slc25a5	NP_031477	1	1590.97	10	1.07	0.1	0.112622	0.279138	96.6	103.4	5.62	5.53	3	3	89.3	97.3	99.5	110.7	99.2	104.1	201.3	219.2	224.3	249.5	223.5	234.5	191.3	217.2	224.3	195.9	137.2	159.6	2	2	2	2
FALSE	High	Unambiguous	QIFLGGVDK	1xTMT6plex [K9]; 1xTMT6plex [N-Term]	1xTMT6plex [K9]; 1xTMT6plex [N-Term]	3.11461e-05	0	2.063	1	1	2	NP_031477	GeneID:11740 Slc25a5	NP_031477	0	1434.87	9	1.445	0.53	0.0152445	0.124583	81.8	118.2	9.08	1.12	3	3	83.9	83.6	71.2	118.9	120.8	121.5	31.4	31.3	26.7	44.6	45.3	45.6	29.9	31.1	26.7	35	27.8	31	1	1	1	1
FALSE	High	Unambiguous	QIFFGLAPGWVVNMADKK	2xTMT6plex [K17; K18]; 1xTMT6plex [N-Term]	2xTMT6plex [K17; K18]; 1xTMT6plex [N-Term]	4.84103e-08	0	3.337	1	1	2	NP_001171129	GeneID:27395 Mrpl15	NP_001171129	1	2708.56	18	1.211	0.28	0.0125062	0.119737	90.5	109.5	4.94	3.7	3	3	88.5	97.1	90.4	109.5	103.4	111	129.7	142.4	132.6	160.6	151.6	162.7	123.2	141.1	132.6	126.1	93.1	110.7	2	2	2	2
FALSE	High	Unambiguous	QIFFGLAPGWVVNMADK	1xTMT6plex [K17]; 1xTMT6plex [N-Term]	1xTMT6plex [K17]; 1xTMT6plex [N-Term]	5.57502e-06	0	2.402	1	1	1	NP_001171129	GeneID:27395 Mrpl15	NP_001171129	0	2351.3	17	1.308	0.39	0.0756382	0.228967	86.7	113.3	8.51	11	3	3	84.9	86.3	98.8	120.3	96.7	112.9	64.5	65.6	75.1	91.4	73.5	85.8	61.3	65	75.1	71.8	45.1	58.4	1	1	1	1
FALSE	High	Unambiguous	QLFENLFK	1xTMT6plex [K8]; 1xTMT6plex [N-Term]	1xTMT6plex [K8]; 1xTMT6plex [N-Term]	0.000581253	0	1.484	1	1	2	NP_665686	GeneID:215951 Lace1	NP_665686	0	1496.89	8	0.999	0	0.296986	0.479585	100.1	99.9	7.75	4.72	3	3	112.5	98.1	99.2	99	99.7	91.5	569.9	497.1	502.6	501.9	505.3	463.6	541.5	492.6	502.6	394.1	310.2	315.5	2	2	2	2
FALSE	High	Unambiguous	QLFEEQAK	1xTMT6plex [K8]; 1xTMT6plex [N-Term]	1xTMT6plex [K8]; 1xTMT6plex [N-Term]	4.55642e-05	0	1.988	1	2	1	NP_001124340	GeneID:85305 Kars	NP_001124340; NP_444322	0	1450.83	8	1.139	0.19	0.0262894	0.145993	93.5	106.5	4.39	3.73	3	3	90.9	98.9	93	106	101.7	109.6	113.8	123.8	116.5	132.7	127.4	137.2	108.1	122.7	116.5	104.2	78.2	93.4	1	1	1	1
FALSE	High	Unambiguous	QLEVEPEGLEPEAEK	1xTMT6plex [K15]; 1xTMT6plex [N-Term]	1xTMT6plex [K15]; 1xTMT6plex [N-Term]	1.10059e-05	0	2.268	1	1	1	NP_083058	GeneID:74142 Lonp1	NP_083058	0	2155.15	15
FALSE	High	Unambiguous	QLEQGPMIEQLSK	1xTMT6plex [K13]; 1xTMT6plex [N-Term]	1xTMT6plex [K13]; 1xTMT6plex [N-Term]	1.06758e-05	0	2.274	1	1	1	NP_080341	GeneID:67270 Mrpl42	NP_080341	0	1959.1	13	1.148	0.2	0.771134	0.860664	93.1	106.9	43.12	16.31	3	3	68	80.3	146.9	120.7	92.3	91.8	129.2	152.6	279	229.4	175.3	174.4	122.7	151.2	279	180.1	107.6	118.7	1	1	1	1
FALSE	High	Unambiguous	QLELLVEYVR	1xTMT6plex [N-Term]	1xTMT6plex [N-Term]	3.23867e-06	0	2.509	1	1	3	NP_061376	GeneID:56046 Uqcc1	NP_061376	0	1490.88	10	1.332	0.41	0.0587911	0.20282	85.8	114.2	13.46	1.02	3	3	95.7	86.3	72.9	116.3	114	114.9	142.9	128.8	108.9	173.7	170.2	171.6	135.7	127.7	108.9	136.4	104.5	116.8	1	1	1	1
FALSE	High	Unambiguous	QLELLAQDYK	1xTMT6plex [K10]; 1xTMT6plex [N-Term]	1xTMT6plex [K10]; 1xTMT6plex [N-Term]	0.000995284	0	1.376	1	1	1	NP_573464	GeneID:170731 Mfn2	NP_573464	0	1678.98	10	1.145	0.2	0.000885689	0.0712051	93.3	106.7	2.03	1.52	3	3	90.7	93.5	94.2	108.9	107.1	105.6	63.3	65.3	65.8	76	74.8	73.8	60.2	64.7	65.8	59.7	45.9	50.2	1	1	1	1
FALSE	High	Unambiguous	QLGSLGVLGITAPVQYGGSGLGYLEHVLVMEEISR	1xOxidation [M30]; 1xTMT6plex [N-Term]	1xOxidation [M30]; 1xTMT6plex [N-Term]	7.36226e-09	0	3.708	1	1	1	NP_062800	GeneID:56357 Ivd	NP_062800	0	3888.08	35	0.535	-0.9	0.0387061	0.166623	130.3	69.7	23.11	26.69	3	3	114.9	108	162.5	59.6	93.6	61.5	14	13.2	19.8	7.3	11.4	7.5	13.3	13	19.8	5.7	7	5.1	1	1	1	1
FALSE	High	Unambiguous	QIEGHTICALGDGAAWPVQGLIR	1xCarbamidomethyl [C8]; 1xTMT6plex [N-Term]	1xCarbamidomethyl [C8]; 1xTMT6plex [N-Term]	7.48177e-11	0	4.612	1	1	17	NP_598427	GeneID:17995 Ndufv1	NP_598427	0	2691.42	23	0.973	-0.04	0.309843	0.491056	101.4	98.6	5.11	6.58	3	3	97.5	108	102.9	89.8	100.1	101.6	728.2	806.6	768.2	670.7	747.3	758.4	691.9	799.2	768.2	526.7	458.8	516.1	16	16	16	16
FALSE	High	Unambiguous	QLEAVADR	1xTMT6plex [N-Term]	1xTMT6plex [N-Term]	0.000248449	0	1.653	1	1	2	NP_766170	GeneID:217707 Coq6	NP_766170	0	1130.64	8	1.194	0.26	0.00451007	0.0862892	91.2	108.8	3.44	3.68	3	3	94	88	92.6	111	110.6	103.9	43.4	40.6	42.7	51.2	51	47.9	41.2	40.2	42.7	40.2	31.3	32.6	1	1	1	1
FALSE	High	Unambiguous	QLDSCVTK	1xCarbamidomethyl [C5]; 1xTMT6plex [K8]; 1xTMT6plex [N-Term]	1xCarbamidomethyl [C5]; 1xTMT6plex [K8]; 1xTMT6plex [N-Term]	5.12012e-05	0	1.965	1	1	1	NP_079867	GeneID:66488 Fam136a	NP_079867	0	1408.79	8	1.362	0.45	0.0267483	0.146878	84.7	115.3	9.09	5.77	3	3	98.1	84.1	84.1	114.6	103.8	115.3	100.6	86.2	86.3	117.5	106.5	118.3	95.6	85.5	86.3	92.3	65.4	80.5	1	1	1	1
FALSE	High	Unambiguous	QLCGCYLTR	2xCarbamidomethyl [C3; C5]; 1xTMT6plex [N-Term]	2xCarbamidomethyl [C3; C5]; 1xTMT6plex [N-Term]	0.00011062	0	1.813	1	1	1	NP_620097	GeneID:192289 Tmlhe	NP_620097	0	1399.7	9	1.066	0.09	0.524681	0.67742	96.8	103.2	9.38	6.68	3	3	108	95	90.3	109.5	96	101.2	291.1	256	243.4	295.2	258.7	272.9	276.6	253.7	243.4	231.8	158.8	185.7	1	1	1	1
FALSE	High	Unambiguous	QLASVADQPFENGFEEMIQWTK	1xTMT6plex [K22]; 1xTMT6plex [N-Term]	1xTMT6plex [K22]; 1xTMT6plex [N-Term]	3.40034e-07	0	2.953	1	1	1	NP_065585	GeneID:57312 Mrps31	NP_065585	0	3026.53	22	1.055	0.08	0.793308	0.874282	97.3	102.7	9.04	13.93	3	3	89.2	107	99.1	114.1	86.2	104.5	32.9	39.4	36.5	42	31.8	38.5	31.2	39.1	36.5	33	19.5	26.2	1	1	1	1
FALSE	High	Unambiguous	QLALIGDDINR	1xTMT6plex [N-Term]	1xTMT6plex [N-Term]	3.7714e-06	0	2.479	1	1	2	NP_031549	GeneID:12018 Bak1	NP_031549	0	1456.83	11	1.211	0.28	0.02148	0.135145	90.4	109.6	7.6	9.37	3	3	80	93.1	88.3	106.4	107	125	115.2	134.1	127.2	153.2	154.1	180	109.5	132.9	127.2	120.3	94.6	122.5	2	2	2	2
FALSE	High	Unambiguous	QLADIGYK	1xTMT6plex [K8]; 1xTMT6plex [N-Term]	1xTMT6plex [K8]; 1xTMT6plex [N-Term]	0.000595979	0	1.479	1	1	1	NP_899079	GeneID:66379 Cox14	NP_899079	0	1365.81	8	1.248	0.32	0.0618286	0.206924	89	111	8.79	9.94	3	3	81	96.2	92.2	97.6	115.1	117.8	163.6	194.3	186.2	197.1	232.4	237.9	155.4	192.6	186.2	154.8	142.7	161.9	1	1	1	1
FALSE	High	Unambiguous	QLAAEQGK	1xTMT6plex [K8]; 1xTMT6plex [N-Term]	1xTMT6plex [K8]; 1xTMT6plex [N-Term]	1.2306e-05	0	2.246	1	1	7	NP_080070	GeneID:66841 Etfdh	NP_080070	0	1302.78	8	0.978	-0.03	0.337971	0.51726	101.1	98.9	1.66	7.3	3	3	103.8	100.7	103.3	101.9	89.2	101.1	780	756.1	776	765.7	670.1	759.1	741.1	749.2	776	601.3	411.4	516.6	7	7	7	7
FALSE	High	Unambiguous	QKQDDFALASQQK	2xTMT6plex [K2; K13]; 1xTMT6plex [N-Term]	2xTMT6plex [K2; K13]; 1xTMT6plex [N-Term]	5.65417e-09	0	3.76	1	1	2	NP_570934	GeneID:113868 Acaa1a	NP_570934	1	2194.24	13	1.092	0.13	0.239784	0.424817	95.6	104.4	10.3	7.13	3	3	83.6	99.4	101.5	110.3	96.5	108.6	215.6	256.4	261.6	284.4	248.9	279.9	204.8	254	261.6	223.3	152.8	190.5	2	2	2	2
FALSE	High	Unambiguous	QKPVLQK	2xTMT6plex [K2; K7]; 1xTMT6plex [N-Term]	2xTMT6plex [K2; K7]; 1xTMT6plex [N-Term]	0.000507716	0	1.511	1	4	7	NP_001239216	GeneID:18293 Ogdh	NP_001239212; NP_001239211; NP_001239216; NP_001239217	0	1528.02	7	0.971	-0.04	0.886081	0.931543	101.5	98.5	12.61	3.1	3	3	113.1	101.8	87.7	102.3	96.2	98.9	924	832	716.6	836.2	786.1	808.2	877.9	824.5	716.6	656.6	482.6	550	7	7	7	7
FALSE	High	Unambiguous	QKFETPGIMQFTNEEKR	1xOxidation [M9]; 2xTMT6plex [K2; K16]; 1xTMT6plex [N-Term]	1xOxidation [M9]; 2xTMT6plex [K2; K16]; 1xTMT6plex [N-Term]	0.000364428	0	1.577	1	4	3	NP_001239216	GeneID:18293 Ogdh	NP_001239212; NP_001239211; NP_001239216; NP_001239217	2	2786.51	17	0.888	-0.17	0.0828981	0.239012	105.9	94.1	7.47	5.17	3	3	98.2	106.8	114.1	97.8	88.3	94.8	281.4	306	326.9	280.3	253.1	271.7	267.4	303.2	326.9	220.1	155.4	184.9	3	3	3	3
FALSE	High	Unambiguous	QKFETPGIMQFTNEEKR	2xTMT6plex [K2; K16]; 1xTMT6plex [N-Term]	2xTMT6plex [K2; K16]; 1xTMT6plex [N-Term]	1.60075e-08	0	3.555	1	4	7	NP_001239216	GeneID:18293 Ogdh	NP_001239212; NP_001239211; NP_001239216; NP_001239217	2	2770.52	17	0.912	-0.13	0.786799	0.869937	104.6	95.4	11.07	6.59	3	3	88.3	107.6	107.9	105.5	92.5	98.2	1257.7	1532.2	1536.1	1502.3	1317.4	1398.1	1194.9	1518.3	1536.1	1179.7	808.8	951.5	7	7	7	7
FALSE	High	Unambiguous	QKFETPGIMQFTNEEK	2xTMT6plex [K2; K16]; 1xTMT6plex [N-Term]	2xTMT6plex [K2; K16]; 1xTMT6plex [N-Term]	3.7703e-11	0	4.747	1	4	8	NP_001239216	GeneID:18293 Ogdh	NP_001239212; NP_001239211; NP_001239216; NP_001239217	1	2614.42	16	1.06	0.08	0.584944	0.72394	97.1	102.9	7.24	8.05	3	3	104	100.1	90.2	92.5	106.1	107.2	1462.9	1408.5	1269.2	1301.1	1493.2	1508.2	1389.9	1395.7	1269.2	1021.7	916.7	1026.4	8	8	8	8
FALSE	High	Unambiguous	QKEVNENFAIDLIAQQPVNEVEHR	1xTMT6plex [K2]; 1xTMT6plex [N-Term]	1xTMT6plex [K2]; 1xTMT6plex [N-Term]	5.39503e-12	0	5.13	1	1	5	NP_035018	GeneID:407785 Ndufs6	NP_035018	1	3278.75	24	0.611	-0.71	0.0548285	0.195354	124.1	75.9	17.08	1.99	3	3	97.5	136.1	129.8	79.4	80.1	77.1	88.9	124	118.3	72.3	73	70.2	84.4	122.9	118.3	56.8	44.8	47.8	4	4	4	4
FALSE	High	Unambiguous	QHVALHQEFHGK	1xTMT6plex [K12]; 1xTMT6plex [N-Term]	1xTMT6plex [K12]; 1xTMT6plex [N-Term]	0.000230328	0	1.668	1	1	1	NP_079639	GeneID:66117 1110001J03Rik	NP_079639	0	1889.05	12
FALSE	High	Unambiguous	QIEEFNIGKR	1xTMT6plex [K9]; 1xTMT6plex [N-Term]	1xTMT6plex [K9]; 1xTMT6plex [N-Term]	3.60824e-05	0	2.034	1	1	2	NP_076003	GeneID:69527 Mrps9	NP_076003	1	1691.98	10	1.133	0.18	0.0285942	0.150405	93.7	106.3	5.99	7.2	3	3	84.8	95.3	92.6	104.9	118.2	104.2	199.2	223.8	217.4	246.4	277.6	244.8	189.3	221.8	217.4	193.5	170.4	166.6	2	2	2	2
FALSE	High	Unambiguous	QIGVEHVVVYVNK	1xTMT6plex [K13]; 1xTMT6plex [N-Term]	1xTMT6plex [K13]; 1xTMT6plex [N-Term]	3.1538e-09	0	3.875	1	2	7	NP_766333	GeneID:233870 Tufm	NP_766333; NP_001157185	0	1942.15	13	0.952	-0.07	0.788176	0.870675	102.5	97.5	5.23	6.66	3	3	104.4	102.9	94.7	106.5	98	93.5	745.4	734.8	675.7	760.1	699.6	667.1	708.2	728.1	675.7	596.9	429.5	454	7	7	7	7
FALSE	High	Unambiguous	QIHEEALSK	1xTMT6plex [K9]; 1xTMT6plex [N-Term]	1xTMT6plex [K9]; 1xTMT6plex [N-Term]	0.000157656	0	1.743	1	1	2	NP_660113	GeneID:69617 Pitrm1	NP_660113	0	1512.88	9	1.153	0.21	0.278578	0.461944	92.9	107.1	4.33	30.5	3	3	89	87.8	82	87	152.9	101.3	162.9	160.7	150.1	159.2	279.8	185.3	154.7	159.3	150.1	125	171.8	126.1	2	2	2	2
FALSE	High	Unambiguous	QLHIPTMENGPELILR	1xTMT6plex [N-Term]	1xTMT6plex [N-Term]	2.17527e-07	0	3.041	1	2	5	NP_033867	GeneID:12036 Bcat2	NP_033867; NP_001229982	0	2090.16	16	0.892	-0.16	0.0271305	0.147675	105.7	94.3	4.98	1.89	3	3	105.3	112.9	102.7	91	93.9	94.2	218.4	234.3	213	188.7	194.8	195.3	207.5	232.1	213	148.2	119.6	132.9	4	4	4	4
FALSE	High	Unambiguous	QLQELNVAYNGAGDTVALALAK	1xTMT6plex [K22]; 1xTMT6plex [N-Term]	1xTMT6plex [K22]; 1xTMT6plex [N-Term]	5.58043e-08	0	3.309	1	1	3	NP_001157215	GeneID:270151 Nlrx1	NP_001157215	0	2717.52	22	1.07	0.1	0.359994	0.53778	96.6	103.4	10.6	9.63	3	3	94	106.8	86.7	100.6	115.5	96.4	134.9	153.1	124.3	144.3	165.7	138.3	128.1	151.7	124.3	113.3	101.7	94.1	3	3	3	3
FALSE	High	Unambiguous	QLQEETSPDGIMTEALPPARR	1xOxidation [M12]; 1xTMT6plex [N-Term]	1xOxidation [M12]; 1xTMT6plex [N-Term]	1.73984e-07	0	3.085	1	1	3	NP_075661	GeneID:66218 Ndufb9	NP_075661	1	2584.32	21	0.774	-0.37	0.010825	0.11368	112.7	87.3	7.65	8.98	3	3	112	109.2	125.7	75.9	90.5	86.7	80.3	78.3	90.1	54.4	64.8	62.2	76.3	77.5	90.1	42.7	39.8	42.3	2	2	2	2
FALSE	High	Unambiguous	QLQEETSPDGIMTEALPPARR	1xTMT6plex [N-Term]	1xTMT6plex [N-Term]	2.57873e-13	0	5.729	1	1	12	NP_075661	GeneID:66218 Ndufb9	NP_075661	1	2568.33	21	0.692	-0.53	0.0127478	0.119737	118.2	81.8	7.79	2.4	3	3	106.1	121.7	122.1	81.1	84.8	84.2	487.9	559.2	561.2	372.8	390	387	463.5	554.1	561.2	292.7	239.4	263.4	10	10	10	10
FALSE	High	Unambiguous	QLQEETSPDGIMTEALPPAR	1xOxidation [M12]; 1xTMT6plex [N-Term]	1xOxidation [M12]; 1xTMT6plex [N-Term]	9.16796e-06	0	2.304	1	1	3	NP_075661	GeneID:66218 Ndufb9	NP_075661	0	2428.22	20
FALSE	High	Unambiguous	QLQEETSPDGIMTEALPPAR	1xTMT6plex [N-Term]	1xTMT6plex [N-Term]	1.12201e-08	0	3.625	1	1	11	NP_075661	GeneID:66218 Ndufb9	NP_075661	0	2412.23	20	0.744	-0.43	0.00640235	0.0971065	114.7	85.3	6.84	4.1	3	3	121.8	115.3	106.2	82	89	85.8	140	132.6	122.1	94.2	102.3	98.6	133	131.4	122.1	74	62.8	67.1	4	4	4	4
FALSE	High	Unambiguous	QIQDAIDMEK	1xOxidation [M8]; 1xTMT6plex [K10]; 1xTMT6plex [N-Term]	1xOxidation [M8]; 1xTMT6plex [K10]; 1xTMT6plex [N-Term]	3.31011e-05	0	2.051	1	1	16	NP_033855	GeneID:11950 Atp5f1	NP_033855	0	1664.89	10	1.152	0.2	0.119974	0.28819	92.9	107.1	2.47	7.41	3	3	91.9	95.1	96.5	96.5	109.6	110.5	727.4	752.5	763.5	763.7	867.2	874.1	691.1	745.6	763.5	599.7	532.4	594.9	9	9	9	9
FALSE	High	Unambiguous	QIQDAIDMEK	1xTMT6plex [K10]; 1xTMT6plex [N-Term]	1xTMT6plex [K10]; 1xTMT6plex [N-Term]	1.03141e-07	0	3.188	1	1	20	NP_033855	GeneID:11950 Atp5f1	NP_033855	0	1648.9	10	1.145	0.2	0.536967	0.687584	93.2	106.8	14.44	0.49	3	3	88.8	89.7	113.6	102.7	102.1	103.1	1322.6	1335.5	1691.4	1529.6	1520.4	1535.4	1256.6	1323.4	1691.4	1201.1	933.4	1044.9	18	18	18	18
FALSE	High	Unambiguous	QIPYTMMK	2xOxidation [M6; M7]; 1xTMT6plex [K8]; 1xTMT6plex [N-Term]	2xOxidation [M6; M7]; 1xTMT6plex [K8]; 1xTMT6plex [N-Term]	0.000639193	0	1.465	1	1	5	NP_598429	GeneID:18674 Slc25a3	NP_598429	0	1501.82	8	0.949	-0.08	0.665398	0.784774	102.6	97.4	1.39	32.83	3	3	95.4	93	93.3	88.6	146.2	83.5	505.5	492.7	494.5	469.4	774.9	442.6	480.2	488.2	494.5	368.6	475.7	301.2	5	5	5	5
FALSE	High	Unambiguous	QIPYTMMK	1xTMT6plex [K8]; 1xTMT6plex [N-Term]	1xTMT6plex [K8]; 1xTMT6plex [N-Term]	3.24362e-05	0	2.055	1	1	8	NP_598429	GeneID:18674 Slc25a3	NP_598429	0	1469.83	8	1.14	0.19	0.632094	0.760481	93.4	106.6	14.74	4.76	3	3	91.6	87.8	114.5	104.4	96.5	105.3	798.8	766.1	998.8	910.9	841.6	918.7	758.9	759.1	998.8	715.3	516.7	625.2	7	7	7	7
FALSE	High	Unambiguous	QLPSVDISVAVATDK	1xTMT6plex [K15]; 1xTMT6plex [N-Term]	1xTMT6plex [K15]; 1xTMT6plex [N-Term]	2.47394e-11	0	4.83	1	1	12	NP_780303	GeneID:27402 Pdhx	NP_780303	0	2001.16	15	0.97	-0.04	0.252988	0.437815	101.5	98.5	2.47	2.43	3	3	98.7	103.7	101.6	98.6	101.1	96.3	1082.8	1137.4	1114.2	1081.2	1108.9	1056.4	1028.7	1127.1	1114.2	849	680.8	718.9	12	12	12	12
FALSE	High	Unambiguous	QLPEGNICR	1xCarbamidomethyl [C8]; 1xTMT6plex [N-Term]	1xCarbamidomethyl [C8]; 1xTMT6plex [N-Term]	1.63509e-05	0	2.19	1	1	2	NP_080788	GeneID:68021 Bphl	NP_080788	0	1315.7	9	0.923	-0.12	0.52953	0.680734	104	96	12.94	10.57	3	3	116.1	104.8	89.5	106.6	96.7	86.2	235.5	212.5	181.4	216.2	196.1	174.9	223.7	210.5	181.4	169.8	120.4	119	2	2	2	2
FALSE	High	Unambiguous	QLPEFVPLDYSIPTEIPVMK	1xTMT6plex [K20]; 1xTMT6plex [N-Term]	1xTMT6plex [K20]; 1xTMT6plex [N-Term]	5.78271e-05	0	1.941	1	1	5	NP_067531	GeneID:59054 Mrps30	NP_067531	0	2774.55	20	1.085	0.12	0.147947	0.323479	95.9	104.1	6.55	7.66	3	3	100.7	95.3	88.3	103.4	114.1	98.2	130.5	123.6	114.5	134.1	147.9	127.4	124	122.5	114.5	105.3	90.8	86.7	3	3	3	3
FALSE	High	Unambiguous	QLNLAGVR	1xTMT6plex [N-Term]	1xTMT6plex [N-Term]	7.48879e-05	0	1.89	1	1	2	NP_001157215	GeneID:270151 Nlrx1	NP_001157215	0	1099.68	8	1.099	0.14	0.492817	0.651097	95.3	104.7	8.26	11.04	3	3	89.6	105.4	95.5	105	90.9	113.5	255.8	301	272.8	299.9	259.6	324	243	298.3	272.8	235.5	159.4	220.5	2	2	2	2
FALSE	High	Unambiguous	QLMEGSSK	1xTMT6plex [K8]; 1xTMT6plex [N-Term]	1xTMT6plex [K8]; 1xTMT6plex [N-Term]	0.000108402	0	1.817	1	1	3	NP_666220	GeneID:227095 Hibch	NP_666220	0	1337.75	8	0.89	-0.17	0.496406	0.654165	105.8	94.2	7.2	13.4	3	3	110.9	102.2	96.1	111.8	91	87.9	288.8	266.2	250.3	291.1	237	228.9	274.4	263.8	250.3	228.6	145.5	155.8	2	2	2	2
FALSE	High	Unambiguous	QLMDNEVLMAFTSYATIILTK	1xTMT6plex [K21]; 1xTMT6plex [N-Term]	1xTMT6plex [K21]; 1xTMT6plex [N-Term]	3.47618e-11	0	4.763	1	1	1	NP_064330	GeneID:56615 Mgst1	NP_064330	0	2860.56	21	1.94	0.96	0.0358965	0.16195	68	132	21.79	9.2	3	3	65.9	67	95.1	110.8	131.1	130	73.9	75.2	106.7	124.3	147.1	145.8	70.2	74.5	106.7	97.6	90.3	99.2	1	1	1	1
FALSE	High	Unambiguous	QLLSPEDFLHLFETK	1xTMT6plex [K15]; 1xTMT6plex [N-Term]	1xTMT6plex [K15]; 1xTMT6plex [N-Term]	0.000104098	0	1.825	1	1	2	NP_694756	GeneID:207704 Gtpbp10	NP_694756	0	2275.27	15	1.384	0.47	0.0156604	0.125066	83.9	116.1	7.78	11.63	3	3	86.9	74.9	84.9	104.2	131.6	117.4	57.9	49.9	56.5	69.4	87.6	78.2	55	49.4	56.5	54.5	53.8	53.2	2	2	2	2
FALSE	High	Unambiguous	QLLSASYEFQR	1xTMT6plex [N-Term]	1xTMT6plex [N-Term]	3.7714e-06	0	2.479	1	1	1	NP_001074650	GeneID:68115 9430016H08Rik	NP_001074650	0	1570.84	11	1.263	0.34	0.00211572	0.0760651	88.4	111.6	2.24	4.03	3	3	86	89.8	87.2	110.1	109.4	117.6	137.9	144.1	139.9	176.6	175.6	188.7	131.1	142.8	139.9	138.7	107.8	128.4	1	1	1	1
FALSE	High	Unambiguous	QLHIPTMENGPELILR	1xOxidation [M7]; 1xTMT6plex [N-Term]	1xOxidation [M7]; 1xTMT6plex [N-Term]	5.89515e-06	0	2.391	1	2	1	NP_033867	GeneID:12036 Bcat2	NP_033867; NP_001229982	0	2106.16	16	0.882	-0.18	0.339873	0.51936	106.2	93.8	13.66	18.13	3	3	90.5	117.7	113.7	73.4	104.4	100.3	32.5	42.2	40.8	26.4	37.5	36	30.9	41.9	40.8	20.7	23	24.5	1	1	1	1
FALSE	High	Unambiguous	QLKPPAELYPEDINTFK	2xTMT6plex [K3; K17]; 1xTMT6plex [N-Term]	2xTMT6plex [K3; K17]; 1xTMT6plex [N-Term]	3.31107e-10	0	4.319	1	5	6	NP_001240617	GeneID:76614 Immt	NP_001240615; NP_083949; NP_001240610; NP_001240617; NP_001240616	0	2690.54	17	1.132	0.18	0.0381698	0.165549	93.8	106.2	4.68	5.96	3	3	94.8	96.4	88.2	100.3	107.3	113	1129	1148.2	1050.2	1194.9	1277.8	1346.4	1072.7	1137.8	1050.2	938.3	784.5	916.3	6	6	6	6
FALSE	High	Unambiguous	QLLAEMVQSHMVK	1xTMT6plex [K13]; 1xTMT6plex [N-Term]	1xTMT6plex [K13]; 1xTMT6plex [N-Term]	1.13923e-08	0	3.622	1	2	2	NP_082182	GeneID:219189 Vwa8	NP_776119; NP_082182	0	1972.11	13	0.987	-0.02	0.657202	0.779509	100.6	99.4	1.48	2.89	3	3	100.2	100.6	97.8	103.8	98.7	98.9	204.4	205.2	199.6	211.8	201.3	201.7	194.2	203.3	199.6	166.3	123.6	137.3	2	2	2	2
FALSE	High	Unambiguous	QLLDDHK	1xTMT6plex [K7]; 1xTMT6plex [N-Term]	1xTMT6plex [K7]; 1xTMT6plex [N-Term]	8.6305e-05	0	1.862	1	1	2	NP_033869	GeneID:12041 Bckdk	NP_033869	0	1326.78	7	1.071	0.1	0.546415	0.693996	96.6	103.4	10.37	5.48	3	3	109.1	95.1	89.4	101.8	107.9	96.7	208.9	182.1	171.1	195	206.5	185.1	198.5	180.5	171.1	153.1	126.8	126	2	2	2	2
FALSE	High	Unambiguous	QLLDFGSENACER	1xCarbamidomethyl [C11]; 1xTMT6plex [N-Term]	1xCarbamidomethyl [C11]; 1xTMT6plex [N-Term]	5.1038e-07	0	2.873	1	1	5	NP_038771	GeneID:27273 Pdk4	NP_038771	0	1767.85	13	1.277	0.35	0.195653	0.378093	87.8	112.2	18.84	6.52	3	3	109.6	85.8	76.5	109.6	116.3	102.1	140.6	110.1	98.1	140.6	149.2	130.9	133.6	109.1	98.1	110.4	91.6	89.1	2	2	2	2
FALSE	High	Unambiguous	QLIEATNEFAK	1xTMT6plex [K11]; 1xTMT6plex [N-Term]	1xTMT6plex [K11]; 1xTMT6plex [N-Term]	1.44491e-06	0	2.668	1	2	1	NP_079791	GeneID:66365 Ccdc90b	NP_079791; NP_001156390	0	1721.98	11	1.273	0.35	0.0202584	0.13224	88	112	5.54	10.62	3	3	80.1	89.5	85.3	107.4	129.1	108.6	75.8	84.7	80.8	101.8	122.3	102.9	72.1	84	80.8	79.9	75.1	70	1	1	1	1
FALSE	High	Unambiguous	QLQQVGTVSK	1xTMT6plex [K10]; 1xTMT6plex [N-Term]	1xTMT6plex [K10]; 1xTMT6plex [N-Term]	1.10969e-06	0	2.72	1	1	3	NP_598445	GeneID:67247 Marc2	NP_598445	0	1545.94	10	1.147	0.2	0.199767	0.382503	93.2	106.8	10.98	10.28	3	3	81.6	101.1	96.8	111	94.4	115.1	249.9	309.6	296.3	339.8	289	352.5	237.4	306.8	296.3	266.8	177.4	239.9	3	3	3	3
FALSE	High	Unambiguous	QLIEPVQYDEQGMAFSTSEGR	1xTMT6plex [N-Term]	1xTMT6plex [N-Term]	2.1994e-09	0	3.946	1	1	2	NP_076003	GeneID:69527 Mrps9	NP_076003	0	2614.27	21	1.483	0.57	0.134403	0.306469	80.6	119.4	9.63	50.1	3	3	65.1	72.8	60.2	96.4	211.5	94	13.8	15.5	12.8	20.5	45	20	13.1	15.3	12.8	16.1	27.6	13.6	1	1	1	1
FALSE	High	Unambiguous	QILLGPNTGLSGGMPGALPPLPGK	1xTMT6plex [K24]; 1xTMT6plex [N-Term]	1xTMT6plex [K24]; 1xTMT6plex [N-Term]	7.21427e-09	0	3.712	1	1	2	NP_766197	GeneID:223696 Tomm22	NP_766197	0	2743.59	24	1.044	0.06	0.272664	0.457469	97.8	102.2	3.84	9.53	3	3	96	99.5	92.1	115.4	96.7	100.2	103.3	107	99.1	124.2	104.1	107.9	98.2	106	99.1	97.5	63.9	73.4	2	2	2	2
FALSE	High	Unambiguous	QILLGPNTGLSGGMPGALPPLPGKM	1xTMT6plex [K24]; 1xTMT6plex [N-Term]	1xTMT6plex [K24]; 1xTMT6plex [N-Term]	9.13101e-08	0	3.212	1	1	2	NP_766197	GeneID:223696 Tomm22	NP_766197	1	2874.63	25	1.125	0.17	0.104984	0.26918	94.1	105.9	9.74	5.23	3	3	82.3	97	98.6	109.1	101.1	111.9	114.9	135.5	137.8	152.4	141.2	156.3	109.2	134.3	137.8	119.7	86.7	106.4	2	2	2	2
FALSE	High	Unambiguous	QLLLLLCSEENMQK	1xCarbamidomethyl [C7]; 1xTMT6plex [K14]; 1xTMT6plex [N-Term]	1xCarbamidomethyl [C7]; 1xTMT6plex [K14]; 1xTMT6plex [N-Term]	1.0751e-09	0	4.087	1	1	5	NP_082509	GeneID:72416 Lrpprc	NP_082509	0	2177.21	14	1.081	0.11	0.304547	0.485826	96.1	103.9	5.18	8.35	3	3	91.2	96.9	101.2	111.5	94.3	104.8	551.2	585.5	611.4	673.7	569.9	632.9	523.7	580.1	611.4	529	349.9	430.7	4	4	4	4
FALSE	High	Unambiguous	QILLPFRKPLIVFTPK	2xTMT6plex [K8; K16]; 1xTMT6plex [N-Term]	2xTMT6plex [K8; K16]; 1xTMT6plex [N-Term]	2.08243e-06	0	2.596	2	5	1	NP_001239216; NP_001074599	GeneID:18293 Ogdh;GeneID:239017 Ogdhl	NP_001239212; NP_001239211; NP_001239216; NP_001074599; NP_001239217	1	2597.69	16	0.86	-0.22	0.183875	0.365295	107.5	92.5	2.98	11.8	3	3	104.5	110	104.4	89.9	106.2	85	315.1	331.5	314.8	271.1	320.1	256.4	299.4	328.5	314.8	212.9	196.5	174.5	1	1	1	1
FALSE	High	Unambiguous	QLLQEEVGPVGVETMR	1xTMT6plex [N-Term]	1xTMT6plex [N-Term]	7.19284e-08	0	3.259	1	1	3	NP_081846	GeneID:52815 Ldhd	NP_081846	0	2014.08	16	1.236	0.31	0.0304268	0.152697	89.5	110.5	2.63	8.94	3	3	87	90.1	85.6	105.9	124	107.5	89.7	92.8	88.2	109.1	127.9	110.8	85.2	92	88.2	85.7	78.5	75.4	3	3	3	3
FALSE	High	Unambiguous	QLLQEEVGPVGVETMR	1xOxidation [M15]; 1xTMT6plex [N-Term]	1xOxidation [M15]; 1xTMT6plex [N-Term]	8.67013e-06	0	2.315	1	1	1	NP_081846	GeneID:52815 Ldhd	NP_081846	0	2030.08	16	0.906	-0.14	0.91336	0.949912	104.9	95.1	7.86	17.48	3	3	100.5	105.9	90.6	91.1	90.6	121.4	19	20	17.1	17.2	17.1	22.9	18	19.8	17.1	13.5	10.5	15.6	1	1	1	1
FALSE	High	Unambiguous	QILGQAK	1xTMT6plex [K7]; 1xTMT6plex [N-Term]	1xTMT6plex [K7]; 1xTMT6plex [N-Term]	0.000512833	0	1.509	1	1	17	NP_035016	GeneID:17992 Ndufa4	NP_035016	0	1215.78	7	0.647	-0.63	0.00904145	0.10809	121.4	78.6	5.84	10.58	3	3	121.8	111.8	125.2	89.6	72.8	78.9	2626.4	2410.1	2699.8	1931.4	1569.1	1700.5	2495.4	2388.2	2699.8	1516.6	963.3	1157.3	16	16	16	16
FALSE	High	Unambiguous	ISLLLDPGSFMESDMFVEHR	1xOxidation [M]; 1xTMT6plex [N-Term]	1xOxidation [M11; M15]; 1xTMT6plex [N-Term]	7.79867e-05	0	1.882	1	1	2	NP_080111	GeneID:66904 Pccb	NP_080111	0	2568.27	20	0.865	-0.21	0.794923	0.874997	107.3	92.7	17.21	12.37	3	3	82.6	106.7	116.8	92.2	89.8	111.9	17.7	22.8	25	19.7	19.2	24	16.8	22.6	25	15.5	11.8	16.3	1	1	1	1
FALSE	High	Unambiguous	NVVSQFVSSMSASADVLAMSK	1xOxidation [M]; 1xTMT6plex [K21]; 1xTMT6plex [N-Term]	1xOxidation [M10; M19]; 1xTMT6plex [K21]; 1xTMT6plex [N-Term]	3.36188e-10	0	4.316	1	1	9	NP_079986	GeneID:66694 Uqcrfs1	NP_079986	0	2632.37	21	0.781	-0.36	0.0857539	0.242837	112.3	87.7	7.8	15.45	3	3	102.7	118.6	117.3	97.8	72	91.6	495.2	571.5	565.5	471.2	346.9	441.6	470.5	566.3	565.5	370	213	300.5	9	9	9	9
FALSE	High	Unambiguous	NVVPICQPSAGVHIVMPGYYSPENMGLLDPATSDGR	1xCarbamidomethyl [C6]; 1xTMT6plex [N-Term]	1xCarbamidomethyl [C6]; 1xTMT6plex [N-Term]	2.53e-10	0	4.372	1	1	6	NP_001139292	GeneID:14571 Gpd2	NP_001139292	0	4071	36	1.483	0.57	0.0183558	0.128872	80.5	119.5	3.13	9.89	3	3	81.2	85.1	80.2	105.1	120.5	127.9	101.8	106.6	100.5	131.7	151	160.3	96.7	105.6	100.5	103.4	92.7	109.1	5	5	5	5
FALSE	High	Unambiguous	NIGIMAHIDAGK	1xTMT6plex [K12]; 1xTMT6plex [N-Term]	1xTMT6plex [K12]; 1xTMT6plex [N-Term]	2.89646e-06	0	2.531	1	4	1	NP_001258392	GeneID:320806 Gfm2	NP_001258393; NP_001258392; NP_001258394; NP_001139515	0	1697.98	12	1.176	0.23	0.0381253	0.165542	91.9	108.1	3.71	6.57	3	3	88.4	94.9	93.7	113.1	99.7	110.2	172.9	185.5	183.1	221.1	194.8	215.4	164.3	183.8	183.1	173.6	119.6	146.6	1	1	1	1
FALSE	High	Unambiguous	NIFLQYASTEVDGEHYMTPEDFVQR	1xOxidation [M17]; 1xTMT6plex [N-Term]	1xOxidation [M17]; 1xTMT6plex [N-Term]	1.34416e-09	0	4.043	1	1	3	NP_766024	GeneID:78830 Slc25a12	NP_766024	0	3234.53	25	0.932	-0.1	0.559392	0.703692	103.5	96.5	1.76	8.44	3	3	99.6	102	103.1	92.3	95.1	107.9	125.3	128.4	129.7	116.1	119.7	135.8	119.1	127.2	129.7	91.2	73.5	92.4	3	3	3	3
FALSE	High	Unambiguous	NIFLQYASTEVDGEHYMTPEDFVQR	1xTMT6plex [N-Term]	1xTMT6plex [N-Term]	2.61374e-09	0	3.912	1	1	13	NP_766024	GeneID:78830 Slc25a12	NP_766024	0	3218.53	25	0.974	-0.04	0.539356	0.68894	101.3	98.7	3.86	4.85	3	3	96.8	102.8	104	93.5	102.8	100.1	460.3	489.2	495	444.8	489.1	476.2	437.4	484.7	495	349.3	300.3	324.1	10	10	10	10
FALSE	High	Unambiguous	NLFAFFDMAYQGFASGDGDKDAWAVR	1xTMT6plex [K20]; 1xTMT6plex [N-Term]	1xTMT6plex [K20]; 1xTMT6plex [N-Term]	1.03975e-08	0	3.64	1	1	1	NP_034455	GeneID:14719 Got2	NP_034455	1	3357.64	26	0.69	-0.53	0.0573673	0.199808	118.3	81.7	22.99	15.54	3	3	98.7	113.9	153	90	65.8	78.6	57.9	66.8	89.8	52.8	38.6	46.1	55	66.2	89.8	41.5	23.7	31.4	1	1	1	1
FALSE	High	Unambiguous	NLFAFFDMAYQGFASGDGDK	1xOxidation [M8]; 1xTMT6plex [K20]; 1xTMT6plex [N-Term]	1xOxidation [M8]; 1xTMT6plex [K20]; 1xTMT6plex [N-Term]	7.61257e-10	0	4.155	1	1	10	NP_034455	GeneID:14719 Got2	NP_034455	0	2675.29	20	0.548	-0.87	0.0260089	0.145331	129.2	70.8	8.43	19.53	3	3	124.4	114.5	135.5	92.1	65.3	68.2	489.2	450.3	533	362.1	256.9	268.2	464.8	446.2	533	284.3	157.7	182.5	8	8	8	8
FALSE	High	Unambiguous	NLFAFFDMAYQGFASGDGDK	1xTMT6plex [K20]; 1xTMT6plex [N-Term]	1xTMT6plex [K20]; 1xTMT6plex [N-Term]	1.12535e-09	0	4.078	1	1	11	NP_034455	GeneID:14719 Got2	NP_034455	0	2659.29	20	0.606	-0.72	0.0370636	0.164185	124.5	75.5	10.41	18.36	3	3	118.7	107.6	132.4	97.5	71.9	72	1578.8	1430.9	1761.3	1297.2	956.5	957.3	1500	1417.9	1761.3	1018.6	587.2	651.5	8	8	8	8
FALSE	High	Unambiguous	NLETLQQELGIEGENR	1xTMT6plex [N-Term]	1xTMT6plex [N-Term]	0.000187233	0	1.709	1	1	1	NP_081406	GeneID:69597 Afg3l2	NP_081406	0	2072.08	16
FALSE	High	Unambiguous	NLELLGVAR	1xTMT6plex [N-Term]	1xTMT6plex [N-Term]	0.000135452	0	1.773	1	1	2	NP_080586	GeneID:67681 Mrpl18	NP_080586	0	1213.75	9	0.992	-0.01	0.851722	0.911093	100.4	99.6	11.88	15.68	3	3	87.2	109.1	106.7	109.9	81.2	105.9	53.9	67.4	65.9	67.9	50.2	65.4	51.2	66.8	65.9	53.3	30.8	44.5	1	1	1	1
FALSE	High	Unambiguous	NLDPAPSK	1xTMT6plex [K8]; 1xTMT6plex [N-Term]	1xTMT6plex [K8]; 1xTMT6plex [N-Term]	0.000286146	0	1.625	1	1	4	NP_032089	GeneID:14385 Slc37a4	NP_032089	0	1299.77	8	1.818	0.86	0.0167112	0.126802	71	129	10.21	19.37	3	3	63.9	78.1	69	125.5	106.8	156.6	423.7	517.7	457.6	831.8	708.1	1037.5	402.6	513	457.6	653.2	434.7	706.1	4	4	4	4
FALSE	High	Unambiguous	NLDDLTLLK	1xTMT6plex [K9]; 1xTMT6plex [N-Term]	1xTMT6plex [K9]; 1xTMT6plex [N-Term]	6.42643e-06	0	2.374	1	3	3	NP_941047	GeneID:381045 Ccdc58	NP_941047; NP_001152893; NP_001152894	0	1502.92	9	1.064	0.09	0.845293	0.907024	96.9	103.1	12.25	3.66	3	3	115.2	94.8	93	100.9	101.3	94.8	405.4	333.4	327	354.8	356.4	333.6	385.1	330.4	327	278.6	218.8	227	3	3	3	3
FALSE	High	Unambiguous	NLDALENAQAIK	1xTMT6plex [K12]; 1xTMT6plex [N-Term]	1xTMT6plex [K12]; 1xTMT6plex [N-Term]	1.42734e-07	0	3.124	1	1	2	NP_001157215	GeneID:270151 Nlrx1	NP_001157215	0	1758.02	12	0.968	-0.05	0.577656	0.718501	101.6	98.4	9.07	3.8	3	3	93.9	112	99.7	96.5	95.5	102.4	134.1	160	142.4	137.8	136.3	146.2	127.4	158.5	142.4	108.2	83.7	99.5	2	2	2	2
FALSE	High	Unambiguous	NLCLLYSLYGISQK	1xCarbamidomethyl [C3]; 1xTMT6plex [K14]; 1xTMT6plex [N-Term]	1xCarbamidomethyl [C3]; 1xTMT6plex [K14]; 1xTMT6plex [N-Term]	1.52789e-06	0	2.657	1	2	1	NP_001258827	GeneID:11430 Acox1	NP_001258827; NP_056544	0	2130.2	14	0.719	-0.48	0.123366	0.291697	116.4	83.6	12.21	31.57	3	3	108	122.9	138	88.3	49.1	93.6	139.4	158.6	178.1	114	63.4	120.8	132.4	157.2	178.1	89.5	38.9	82.2	1	1	1	1
FALSE	High	Unambiguous	NIANPTATLLASCMMLDHLK	1xCarbamidomethyl [C13]; 2xOxidation [M14; M15]; 1xTMT6plex [K20]; 1xTMT6plex [N-Term]	1xCarbamidomethyl [C13]; 2xOxidation [M14; M15]; 1xTMT6plex [K20]; 1xTMT6plex [N-Term]	6.92716e-09	0	3.72	1	1	3	NP_032349	GeneID:15929 Idh3g	NP_032349	0	2704.42	20	0.908	-0.14	0.0593477	0.203241	104.8	95.2	5.19	3.79	3	3	99.4	105.4	110.3	91	98.1	95.7	135.2	143.4	150	123.8	133.4	130.2	128.5	142.1	150	97.2	81.9	88.6	3	3	3	3
FALSE	High	Unambiguous	NIANPTATLLASCMMLDHLK	1xCarbamidomethyl [C13]; 1xOxidation [M]; 1xTMT6plex [K20]; 1xTMT6plex [N-Term]	1xCarbamidomethyl [C13]; 1xOxidation [M14; M15]; 1xTMT6plex [K20]; 1xTMT6plex [N-Term]	1.31162e-11	0	4.955	1	1	10	NP_032349	GeneID:15929 Idh3g	NP_032349	0	2688.43	20	1.002	0	0.416268	0.585759	99.9	100.1	4.05	1.35	3	3	99.3	98.4	105.9	97.2	99.5	99.7	642.9	637.4	685.9	629.7	644.1	645.4	610.9	631.6	685.9	494.5	395.4	439.2	6	6	6	6
FALSE	High	Unambiguous	NIGPLVK	1xTMT6plex [K7]; 1xTMT6plex [N-Term]	1xTMT6plex [K7]; 1xTMT6plex [N-Term]	0.000510268	0	1.51	1	1	5	NP_001153512	GeneID:227197 Ndufs1	NP_001153512	0	1198.79	7	0.67	-0.58	0.0372591	0.164285	119.7	80.3	5.26	16.66	3	3	114.5	125.3	125.9	87.2	63.2	84	660.8	723.2	726.5	503.3	364.9	484.8	627.9	716.6	726.5	395.2	224	329.9	5	5	5	5
FALSE	High	Unambiguous	NIANPTATLLASCMMLDHLK	1xCarbamidomethyl [C13]; 1xTMT6plex [K20]; 1xTMT6plex [N-Term]	1xCarbamidomethyl [C13]; 1xTMT6plex [K20]; 1xTMT6plex [N-Term]	3.92175e-14	0	6.1	1	1	12	NP_032349	GeneID:15929 Idh3g	NP_032349	0	2672.43	20	0.926	-0.11	0.134243	0.306279	103.9	96.1	1.58	5.24	3	3	105.3	102.6	102.5	102.2	92.4	95	1388.8	1352.5	1350.6	1347.1	1218.7	1251.9	1319.5	1340.2	1350.6	1057.8	748.2	852	12	12	12	12
FALSE	High	Unambiguous	NIANPTAMLLSATNMLR	1xOxidation [M]; 1xTMT6plex [N-Term]	1xOxidation [M8; M15]; 1xTMT6plex [N-Term]	6.33554e-08	0	3.284	1	1	8	NP_570954	GeneID:170718 Idh3b	NP_570954	0	2076.11	17	0.795	-0.33	0.135083	0.307397	111.4	88.6	6.98	19.42	3	3	105.6	111.3	121.1	103.7	69.8	88.5	402.9	424.7	462.2	395.7	266.5	337.5	382.8	420.8	462.2	310.7	163.6	229.7	6	6	6	6
FALSE	High	Unambiguous	NIANPTAMLLSATNMLR	1xTMT6plex [N-Term]	1xTMT6plex [N-Term]	4.50339e-11	0	4.712	1	1	5	NP_570954	GeneID:170718 Idh3b	NP_570954	0	2060.12	17	0.936	-0.1	0.453839	0.618155	103.3	96.7	16.66	17.93	3	3	89.7	103.2	124.6	109.7	76.2	96.5	253.9	292.1	352.9	310.7	215.8	273.3	241.2	289.5	352.9	244	132.5	186	4	4	4	4
FALSE	High	Unambiguous	NLAECLQK	1xCarbamidomethyl [C5]; 1xTMT6plex [K8]; 1xTMT6plex [N-Term]	1xCarbamidomethyl [C5]; 1xTMT6plex [K8]; 1xTMT6plex [N-Term]	0.000111747	0	1.811	1	1	3	NP_081005	GeneID:68572 Ict1	NP_081005	0	1433.82	8	1.023	0.03	0.901215	0.941805	98.9	101.1	3.59	7.03	3	3	95.5	101.1	102.2	105.4	92.3	103.4	343.4	363.5	367.4	378.9	331.8	371.8	326.3	360.2	367.4	297.5	203.7	253	3	3	3	3
FALSE	High	Unambiguous	NLAEALLTYETLDAK	1xTMT6plex [K15]; 1xTMT6plex [N-Term]	1xTMT6plex [K15]; 1xTMT6plex [N-Term]	1.45965e-06	0	2.666	1	1	1	NP_038799	GeneID:27377 Yme1l1	NP_038799	0	2123.2	15	1.208	0.27	0.406774	0.577824	90.6	109.4	7.15	15.89	3	3	91	90.4	102.4	109.9	86.9	119.5	52.7	52.3	59.3	63.7	50.3	69.2	50.1	51.9	59.3	50	30.9	47.1	1	1	1	1
FALSE	High	Unambiguous	NLADQGIINYPYSTR	1xTMT6plex [N-Term]	1xTMT6plex [N-Term]	8.57335e-09	0	3.678	1	2	1	NP_082182	GeneID:219189 Vwa8	NP_776119; NP_082182	0	1954.02	15	0.957	-0.06	0.722582	0.827459	102.2	97.8	4.47	8.66	3	3	104.7	96	102.4	108	91	98	104.4	95.7	102.1	107.7	90.7	97.7	99.2	94.8	102.1	84.6	55.7	66.5	1	1	1	1
FALSE	High	Unambiguous	NLADAAIETNTEDSLEPELENYK	1xTMT6plex [K23]; 1xTMT6plex [N-Term]	1xTMT6plex [K23]; 1xTMT6plex [N-Term]	5.1986e-05	0	1.962	1	2	1	NP_082182	GeneID:219189 Vwa8	NP_776119; NP_082182	0	3037.53	23
FALSE	High	Unambiguous	NLAAVVTGLVHSWAWTK	1xTMT6plex [K17]; 1xTMT6plex [N-Term]	1xTMT6plex [K17]; 1xTMT6plex [N-Term]	3.61709e-09	0	3.848	1	1	1	NP_659181	GeneID:257633 Acsf3	NP_659181	0	2311.33	17	1.055	0.08	0.681486	0.798089	97.3	102.7	2.9	8.41	3	3	95.4	100.8	99.8	105.3	107.1	91.5	44	46.4	46	48.5	49.4	42.2	41.8	46	46	38.1	30.3	28.7	1	1	1	1
FALSE	High	Unambiguous	NKVEDAFYK	2xTMT6plex [K2; K9]; 1xTMT6plex [N-Term]	2xTMT6plex [K2; K9]; 1xTMT6plex [N-Term]	0.000203002	0	1.693	1	1	2	NP_080687	GeneID:67851 1700021F05Rik	NP_080687	1	1801.05	9	0.901	-0.15	0.25257	0.437595	105.2	94.8	7.33	9.29	3	3	113.2	101	99.1	105.8	89.9	91	541.7	483.4	474.1	506.1	430	435.4	514.7	479	474.1	397.4	264	296.3	2	2	2	2
FALSE	High	Unambiguous	NKFPGDSVVTGR	1xTMT6plex [K2]; 1xTMT6plex [N-Term]	1xTMT6plex [K2]; 1xTMT6plex [N-Term]	6.6647e-05	0	1.913	1	1	2	NP_080111	GeneID:66904 Pccb	NP_080111	1	1734.99	12	0.596	-0.75	0.0869726	0.245086	125.3	74.7	4.24	29.53	3	3	119.9	127.6	130.1	95	51.3	76.1	288.2	306.8	312.9	228.5	123.5	182.9	273.9	304	312.9	179.4	75.8	124.5	2	2	2	2
FALSE	High	Unambiguous	NKDVEDPEK	2xTMT6plex [K2; K9]; 1xTMT6plex [N-Term]	2xTMT6plex [K2; K9]; 1xTMT6plex [N-Term]	0.000183484	0	1.713	1	1	3	NP_001157100	GeneID:67636 Lyrm5	NP_001157100	1	1761	9	0.807	-0.31	0.209299	0.392572	110.7	89.3	9.29	20.11	3	3	98.5	117.7	114.3	106.6	70.7	92.2	333	397.8	386.3	360.5	239.1	311.8	316.4	394.2	386.3	283.1	146.8	212.2	3	3	3	3
FALSE	High	Unambiguous	NHYEVLVLGGGAGGITMATR	1xTMT6plex [N-Term]	1xTMT6plex [N-Term]	3.31512e-07	0	2.958	1	1	1	NP_001155975	GeneID:59010 Sqrdl	NP_001155975	0	2245.2	20	0.608	-0.72	0.0835952	0.239698	124.3	75.7	5.08	21.71	3	3	119.1	110.8	122.4	103.2	71.9	72.5	34.5	32.1	35.5	29.9	20.8	21	32.8	31.8	35.5	23.5	12.8	14.3	1	1	1	1
FALSE	High	Unambiguous	NHVVDISDSGLITIAGGK	1xTMT6plex [K18]; 1xTMT6plex [N-Term]	1xTMT6plex [K18]; 1xTMT6plex [N-Term]	3.42663e-13	0	5.673	1	1	13	NP_001139292	GeneID:14571 Gpd2	NP_001139292	0	2254.28	18	1.19	0.25	0.0220266	0.136226	91.3	108.7	6.33	7.23	3	3	84.7	96	89.3	104.7	106.2	119.2	1465.8	1661.8	1545	1812.3	1838.3	2062.6	1392.6	1646.6	1545	1423.1	1128.6	1403.7	13	13	13	13
FALSE	High	Unambiguous	NHVAVPTHFFK	1xTMT6plex [K11]; 1xTMT6plex [N-Term]	1xTMT6plex [K11]; 1xTMT6plex [N-Term]	2.7159e-05	0	2.09	1	1	1	NP_031957	GeneID:13804 Endog	NP_031957	0	1755.01	11	0.83	-0.27	0.867181	0.919453	109.3	90.7	6.38	35.24	3	3	92.8	105.1	102.1	140.3	75	84.8	57.3	64.8	63	86.6	46.3	52.3	54.4	64.2	63	68	28.4	35.6	1	1	1	1
FALSE	High	Unambiguous	NHVAGQMLHGGGSK	1xTMT6plex [K14]; 1xTMT6plex [N-Term]	1xTMT6plex [K14]; 1xTMT6plex [N-Term]	1.74345e-06	0	2.631	1	1	4	NP_031786	GeneID:12908 Crat	NP_031786	0	1851.01	14	0.971	-0.04	0.935451	0.963325	101.4	98.6	1.45	17.14	3	3	98.3	100.9	100.7	118.2	84.1	97.8	135.4	139	138.7	162.8	115.8	134.7	128.6	137.7	138.7	127.8	71.1	91.7	4	4	4	4
FALSE	High	Unambiguous	NIANPTAMLLSATNMLR	2xOxidation [M8; M15]; 1xTMT6plex [N-Term]	2xOxidation [M8; M15]; 1xTMT6plex [N-Term]	3.67688e-06	0	2.484	1	1	3	NP_570954	GeneID:170718 Idh3b	NP_570954	0	2092.11	17	1.045	0.06	0.972392	0.986065	97.8	102.2	3.99	8.07	3	3	98.3	97.2	104.6	102.7	106.3	90.9	152.4	150.6	162.1	159.2	164.8	140.9	144.8	149.2	162.1	125	101.2	95.9	3	3	3	3
FALSE	High	Unambiguous	NHQGLLLMDTTFR	1xTMT6plex [N-Term]	1xTMT6plex [N-Term]	9.12155e-06	0	2.305	1	2	2	NP_001156418	GeneID:18563 Pcx	NP_032823; NP_001156418	0	1774.95	13	1.27	0.35	0.0819495	0.237758	88.1	111.9	4.26	10.28	3	3	87	94.7	90.7	96.3	116.2	115.2	83.5	91	87.1	92.5	111.6	110.6	79.4	90.1	87.1	72.6	68.5	75.3	2	2	2	2
FALSE	High	Unambiguous	NLHHEVELGVLLGK	1xTMT6plex [K14]; 1xTMT6plex [N-Term]	1xTMT6plex [K14]; 1xTMT6plex [N-Term]	1.15568e-06	0	2.712	1	1	10	NP_075969	GeneID:68636 Fahd1	NP_075969	0	2016.2	14	1.132	0.18	0.0983184	0.260458	93.8	106.2	1.5	8.51	3	3	94.2	91.5	93	99	117	105.3	407.7	395.7	402.3	428.4	506.1	455.5	387.3	392.1	402.3	336.4	310.7	310	10	10	10	10
FALSE	High	Unambiguous	NLLAGGFGGMCLVFVGHPLDTVK	1xCarbamidomethyl [C11]; 1xTMT6plex [K23]; 1xTMT6plex [N-Term]	1xCarbamidomethyl [C11]; 1xTMT6plex [K23]; 1xTMT6plex [N-Term]	8.35848e-09	0	3.683	1	1	3	NP_065266	GeneID:57279 Slc25a20	NP_065266	0	2860.56	23	0.937	-0.09	0.387526	0.563241	103.2	96.8	4.46	15.8	3	3	107.1	107.9	99.5	100.4	78.2	106.9	298.4	300.7	277.1	279.7	217.9	297.8	283.5	298	277.1	219.6	133.8	202.7	3	3	3	3
FALSE	High	Unambiguous	NLSDIDLMAPQPGV	1xTMT6plex [N-Term]	1xTMT6plex [N-Term]	4.8364e-06	0	2.43	1	1	6	NP_001158201	GeneID:66119 Tomm6	NP_001158201	0	1698.89	14	1.028	0.04	0.27618	0.46039	98.6	101.4	10.17	2.16	3	3	84.5	102.3	100.3	106.9	102.8	103.2	72.7	88	86.3	91.9	88.4	88.8	69.1	87.2	86.3	72.2	54.3	60.4	3	3	3	3
FALSE	High	Unambiguous	NLRDFLLVYNR	1xTMT6plex [N-Term]	1xTMT6plex [N-Term]	0.00010731	0	1.819	1	1	1	NP_062375	GeneID:14356 Timm10b	NP_062375	1	1651.95	11	0.964	-0.05	0.434209	0.600085	101.8	98.2	7.64	12.8	3	3	94.9	106.3	110.1	102.5	82	104.1	106.8	119.7	124	115.4	92.4	117.3	101.5	118.6	124	90.6	56.7	79.8	1	1	1	1
FALSE	High	Unambiguous	NIQLGSLIALMVEEGEDWKQVEIPK	2xTMT6plex [K19; K25]; 1xTMT6plex [N-Term]	2xTMT6plex [K19; K25]; 1xTMT6plex [N-Term]	3.10341e-07	0	2.971	1	1	1	NP_780303	GeneID:27402 Pdhx	NP_780303	1	3526.98	25	0.728	-0.46	0.117821	0.28561	115.8	84.2	18.99	26.77	3	3	96.2	122.5	141.6	95.1	55.4	89.2	62.8	79.9	92.4	62	36.2	58.2	59.6	79.2	92.4	48.7	22.2	39.6	1	1	1	1
FALSE	High	Unambiguous	NIQLGSLIALMVEEGEDWK	1xTMT6plex [K19]; 1xTMT6plex [N-Term]	1xTMT6plex [K19]; 1xTMT6plex [N-Term]	3.3861e-09	0	3.861	1	1	2	NP_780303	GeneID:27402 Pdhx	NP_780303	0	2603.42	19	1.091	0.13	0.985943	0.993157	95.6	104.4	0.92	17.77	3	3	100.2	98.5	99.9	112.4	79.9	109.1	390.1	383.5	389.2	437.6	311.3	424.8	370.7	380.1	389.2	343.6	191.1	289.1	2	2	2	2
FALSE	High	Unambiguous	NLQHHDYNTYTFLDLNLDLSK	1xTMT6plex [K21]; 1xTMT6plex [N-Term]	1xTMT6plex [K21]; 1xTMT6plex [N-Term]	1.05662e-10	0	4.544	2	2	17	NP_084363; NP_001077360	GeneID:78330 Ndufv3;GeneID:78330 Ndufv3	NP_084363; NP_001077360	0	3022.57	21	0.765	-0.39	0.000970324	0.0717015	113.3	86.7	3.68	4	3	3	109.1	117.1	115.1	82.2	88.4	88.1	1029.5	1105.5	1086.2	776.2	834	830.9	978.1	1095.4	1086.2	609.5	512	565.5	16	16	16	16
FALSE	High	Unambiguous	NLPVGEAGR	1xTMT6plex [N-Term]	1xTMT6plex [N-Term]	0.000346537	0	1.587	1	1	1	NP_033934	GeneID:12359 Cat	NP_033934	0	1141.65	9
FALSE	High	Unambiguous	NLPSVPGLLK	1xTMT6plex [K10]; 1xTMT6plex [N-Term]	1xTMT6plex [K10]; 1xTMT6plex [N-Term]	5.3321e-05	0	1.957	1	1	3	NP_776101	GeneID:17161 Maoa	NP_776101	0	1495.96	10	1.194	0.26	0.465408	0.627211	91.1	108.9	4.85	17.54	3	3	91.2	99.9	93	111.1	84.6	120.2	156.3	171.2	159.3	190.3	145	205.9	148.5	169.6	159.3	149.4	89	140.1	2	2	2	2
FALSE	High	Unambiguous	NIPSVNAK	1xTMT6plex [K8]; 1xTMT6plex [N-Term]	1xTMT6plex [K8]; 1xTMT6plex [N-Term]	7.75924e-05	0	1.883	1	1	2	NP_081374	GeneID:107734 Mrpl30	NP_081374	0	1300.8	8	0.957	-0.06	0.819877	0.891057	102.2	97.8	6.6	10.17	3	3	93.4	102.6	106.3	109.8	89.7	98.2	216.1	237.5	246	254.2	207.7	227.2	205.4	235.3	246	199.6	127.5	154.6	2	2	2	2
FALSE	High	Unambiguous	NIPQFSLAK	1xTMT6plex [K9]; 1xTMT6plex [N-Term]	1xTMT6plex [K9]; 1xTMT6plex [N-Term]	9.31198e-05	0	1.847	1	1	2	NP_665686	GeneID:215951 Lace1	NP_665686	0	1475.9	9	1.193	0.25	0.924734	0.95721	91.2	108.8	12.8	33.49	3	3	83.2	107.4	99.9	119.1	63.5	126.9	277.3	358	332.8	396.9	211.8	422.9	263.5	354.8	332.8	311.7	130	287.8	2	2	2	2
FALSE	High	Unambiguous	NIPLLFLQNITGFMVGR	1xTMT6plex [N-Term]	1xTMT6plex [N-Term]	3.10613e-09	0	3.878	1	1	2	NP_084302	GeneID:78038 Mccc2	NP_084302	0	2162.24	17	0.73	-0.45	0.0279645	0.149739	115.6	84.4	12.22	11.42	3	3	101.1	129	120	89.9	72.4	87.6	158.7	202.5	188.4	141.2	113.7	137.5	150.8	200.7	188.4	110.9	69.8	93.6	2	2	2	2
FALSE	High	Unambiguous	NLPLELDFLNEGR	1xTMT6plex [N-Term]	1xTMT6plex [N-Term]	7.24458e-07	0	2.804	1	1	2	NP_082381	GeneID:72113 Adck1	NP_082381	0	1758.96	13
FALSE	High	Unambiguous	NLPFSVENK	1xTMT6plex [K9]; 1xTMT6plex [N-Term]	1xTMT6plex [K9]; 1xTMT6plex [N-Term]	3.15751e-06	0	2.514	1	1	6	NP_031775	GeneID:12867 Cox7c	NP_031775	0	1505.87	9	0.678	-0.56	0.0628199	0.208131	119.2	80.8	3.78	17.91	3	3	121.4	113.1	119.9	96.8	67.5	81.3	837.9	780.3	827.8	667.9	465.7	561.3	796.1	773.2	827.8	524.5	285.9	382	6	6	6	6
FALSE	High	Unambiguous	NLPDVVMNGDPK	1xTMT6plex [K12]; 1xTMT6plex [N-Term]	1xTMT6plex [K12]; 1xTMT6plex [N-Term]	3.65826e-06	0	2.485	1	1	4	NP_035041	GeneID:18041 Nfs1	NP_035041	0	1756.97	12	1.058	0.08	0.299723	0.481551	97.2	102.8	5.37	9.68	3	3	90.1	97.8	99.8	114.4	94.3	103.5	291.5	316.6	323.1	370.2	305.1	335	277	313.7	323.1	290.7	187.3	228	4	4	4	4
FALSE	High	Unambiguous	NIPCSVAAYVPR	1xCarbamidomethyl [C4]; 1xTMT6plex [N-Term]	1xCarbamidomethyl [C4]; 1xTMT6plex [N-Term]	0.000225722	0	1.672	1	1	2	NP_081971	GeneID:71147 Oxsm	NP_081971	0	1575.85	12	0.947	-0.08	0.123285	0.291577	102.7	97.3	1.87	3.87	3	3	103.4	104.1	100.5	98	100.7	93.3	112.9	113.6	109.7	107	109.9	101.8	107.3	112.6	109.7	84	67.5	69.3	2	2	2	2
FALSE	High	Unambiguous	NLKLDDLFLK	2xTMT6plex [K3; K10]; 1xTMT6plex [N-Term]	2xTMT6plex [K3; K10]; 1xTMT6plex [N-Term]	2.4127e-06	0	2.567	1	1	1	NP_082509	GeneID:72416 Lrpprc	NP_082509	1	1906.2	10	0.708	-0.5	0.157114	0.334301	117.1	82.9	20.68	22.22	3	3	90.2	118.3	137.6	103.9	66.3	83.8	200.2	262.5	305.5	230.5	147.1	185.9	190.2	260.1	305.5	181	90.3	126.5	1	1	1	1
FALSE	High	Unambiguous	NILVATGSEVTPFPGITIDEDTIVSSTGALSLK	1xTMT6plex [K33]; 1xTMT6plex [N-Term]	1xTMT6plex [K33]; 1xTMT6plex [N-Term]	2.12894e-10	0	4.406	1	1	33	NP_031887	GeneID:13382 Dld	NP_031887	0	3804.09	33	0.759	-0.4	0.124835	0.294108	113.7	86.3	6.63	16.71	3	3	102.9	117.3	112.5	105.5	76.4	85.4	153.8	175.4	168.2	157.7	114.2	127.7	146.2	173.8	168.2	123.8	70.1	86.9	9	9	9	9
FALSE	High	Unambiguous	NIIPFDQMTIDDLNEIFPETKLDK	2xTMT6plex [K21; K24]; 1xTMT6plex [N-Term]	2xTMT6plex [K21; K24]; 1xTMT6plex [N-Term]	3.7591e-10	0	4.294	1	1	6	NP_082138	GeneID:71679 Atp5h	NP_082138	1	3536.92	24	0.815	-0.29	0.186888	0.368164	110.2	89.8	18.21	13.4	3	3	88.8	116.7	128.3	96	75	95.2	298.1	391.7	430.4	322.1	251.7	319.3	283.3	388.2	430.4	252.9	154.5	217.3	6	6	6	6
FALSE	High	Unambiguous	NIIPFDQMTIDDLNEIFPETK	1xOxidation [M8]; 1xTMT6plex [K21]; 1xTMT6plex [N-Term]	1xOxidation [M8]; 1xTMT6plex [K21]; 1xTMT6plex [N-Term]	3.00663e-10	0	4.338	1	1	45	NP_082138	GeneID:71679 Atp5h	NP_082138	0	2967.54	21	0.928	-0.11	0.281848	0.464775	103.8	96.2	6.85	12.39	3	3	98.1	105	112.5	97.4	81.9	104.9	1693.5	1812.7	1942.3	1681.6	1413.7	1810.9	1609	1796.2	1942.3	1320.5	867.9	1232.4	36	36	36	36
FALSE	High	Unambiguous	NIIPFDQMTIDDLNEIFPETK	1xTMT6plex [K21]; 1xTMT6plex [N-Term]	1xTMT6plex [K21]; 1xTMT6plex [N-Term]	6.65148e-09	0	3.728	1	1	22	NP_082138	GeneID:71679 Atp5h	NP_082138	0	2951.55	21	0.955	-0.07	0.572946	0.714816	102.3	97.7	7.52	15.65	3	3	94.1	106.4	108.4	101.6	80.1	109.4	3082.9	3484.7	3551.9	3326.9	2624.3	3585.5	2929.1	3453	3551.9	2612.4	1611.1	2440.1	16	16	16	16
FALSE	High	Unambiguous	NLLLSGEQLEASR	1xTMT6plex [N-Term]	1xTMT6plex [N-Term]	1.80815e-08	0	3.531	1	3	2	NP_444427	GeneID:94280 Sfxn3	NP_001171484; NP_001171483; NP_444427	0	1658.93	13	1.346	0.43	0.097492	0.259588	85.2	114.8	8.01	18.59	3	3	82.6	93	80.1	111.3	95.4	137.6	137.7	155	133.5	185.4	159	229.4	130.9	153.6	133.5	145.6	97.6	156.1	2	2	2	2
FALSE	High	Unambiguous	NLILIAGGVGINPLLSILR	1xTMT6plex [N-Term]	1xTMT6plex [N-Term]	9.97142e-12	0	5.009	1	1	2	NP_663435	GeneID:218885 Oxnad1	NP_663435	0	2175.38	19	0.854	-0.23	0.292245	0.475153	107.9	92.1	7.57	20.79	3	3	107.4	100	116.3	111.4	73.1	91.7	157.9	147	171	163.8	107.5	134.7	150	145.7	171	128.6	66	91.7	2	2	2	2
FALSE	High	Unambiguous	NILIDFTKR	1xTMT6plex [K8]; 1xTMT6plex [N-Term]	1xTMT6plex [K8]; 1xTMT6plex [N-Term]	0.000518001	0	1.507	1	1	1	NP_038848	GeneID:15277 Hk2	NP_038848	1	1577.98	9	0.917	-0.13	0.49015	0.649232	104.3	95.7	28.9	30.96	3	3	82.8	100.4	144	118.6	62.3	92	97	117.6	168.7	138.9	73	107.9	92.1	116.6	168.7	109.1	44.8	73.4	1	1	1	1
FALSE	High	Unambiguous	NILIDFTK	1xTMT6plex [K8]; 1xTMT6plex [N-Term]	1xTMT6plex [K8]; 1xTMT6plex [N-Term]	0.000510268	0	1.51	2	3	2	NP_038848; NP_034568	GeneID:15277 Hk2;GeneID:15275 Hk1	NP_038848; NP_034568; NP_001139572	0	1421.88	8	1.135	0.18	0.975897	0.98818	93.7	106.3	10.7	20.59	3	3	89	98.4	110.2	111.7	76.9	113.9	679.3	751.5	841.1	853	587	869.6	645.4	744.7	841.1	669.8	360.4	591.8	2	2	2	2
FALSE	High	Unambiguous	NLLHQDAVDLFR	1xTMT6plex [N-Term]	1xTMT6plex [N-Term]	0.000147621	0	1.756	1	1	2	NP_079568	GeneID:24071 Synj2bp	NP_079568	0	1669.92	12	1.415	0.5	0.274325	0.458682	82.8	117.2	3.68	23.56	3	3	87.5	91.6	85.2	81.7	123.8	130.3	97	101.6	94.5	90.7	137.3	144.6	92.2	100.7	94.5	71.2	84.3	98.4	2	2	2	2
FALSE	High	Unambiguous	NIIHELFLTTLDPK	1xTMT6plex [K14]; 1xTMT6plex [N-Term]	1xTMT6plex [K14]; 1xTMT6plex [N-Term]	2.82647e-08	0	3.443	1	1	4	NP_062710	GeneID:56360 Acot9	NP_062710	0	2112.25	14	1.233	0.3	0.103388	0.267323	89.6	110.4	4.13	9.3	3	3	96.9	91.2	89.7	113.8	95.9	112.5	352.9	332.1	326.5	414.3	349.1	409.5	335.3	329.1	326.5	325.3	214.3	278.7	4	4	4	4
FALSE	High	Unambiguous	NILGGTVFREPIICK	1xCarbamidomethyl [C14]; 1xTMT6plex [K15]; 1xTMT6plex [N-Term]	1xCarbamidomethyl [C14]; 1xTMT6plex [K15]; 1xTMT6plex [N-Term]	1.19499e-07	0	3.159	1	1	2	NP_766599	GeneID:269951 Idh2	NP_766599	1	2175.27	15	0.742	-0.43	0.0344296	0.159283	114.8	85.2	6.07	10.63	3	3	114.1	117.7	104.5	84.7	80.6	98.4	583.5	601.8	534.5	433.2	411.9	503.3	554.4	596.3	534.5	340.2	252.9	342.5	2	2	2	2
FALSE	High	Unambiguous	NLIEVMRR	1xTMT6plex [N-Term]	1xTMT6plex [N-Term]	0.00027622	0	1.632	1	1	1	NP_848729	GeneID:68653 Samm50	NP_848729	1	1259.75	8	1.02	0.03	0.514538	0.668988	99	101	0.59	12.28	3	3	97.1	97.6	96.4	117.1	92.8	99	84.9	85.3	84.3	102.4	81.1	86.5	80.7	84.5	84.3	80.4	49.8	58.9	1	1	1	1
FALSE	High	Unambiguous	NLIEVMR	1xTMT6plex [N-Term]	1xTMT6plex [N-Term]	0.000910343	0	1.394	1	1	3	NP_848729	GeneID:68653 Samm50	NP_848729	0	1103.64	7	1.162	0.22	0.463208	0.625282	92.5	107.5	4.34	13.8	3	3	96.5	99.7	91.5	112.6	87.5	112.2	260.3	269	246.7	303.7	236	302.5	247.3	266.5	246.7	238.5	144.9	205.9	3	3	3	3
FALSE	High	Unambiguous	NILDSVNVAAAEK	1xTMT6plex [K13]; 1xTMT6plex [N-Term]	1xTMT6plex [K13]; 1xTMT6plex [N-Term]	1.05127e-10	0	4.545	1	1	3	NP_077162	GeneID:67414 Mfn1	NP_077162	0	1802.04	13	1.107	0.15	0.439223	0.605304	94.9	105.1	1.96	11.57	3	3	97.5	97.6	94.3	108	90	112.7	144.6	144.7	139.8	160.1	133.4	167.1	137.4	143.4	139.8	125.7	81.9	113.7	3	3	3	3
FALSE	High	Unambiguous	NLLCGCGSGVISK	2xCarbamidomethyl [C4; C6]; 1xTMT6plex [K13]; 1xTMT6plex [N-Term]	2xCarbamidomethyl [C4; C6]; 1xTMT6plex [K13]; 1xTMT6plex [N-Term]	0.000297924	0	1.617	1	3	1	NP_001239313	GeneID:67283 Slc25a19	NP_001239324; NP_001239313; NP_001239325	0	1822.99	13	0.737	-0.44	0.553412	0.699336	115.1	84.9	19.07	33.26	3	3	82.8	118	117.7	128	66.7	86.8	19.2	27.4	27.3	29.7	15.5	20.1	18.2	27.1	27.3	23.3	9.5	13.7	1	1	1	1
FALSE	High	Unambiguous	NLLPLFVGHNLLLVSEEPK	1xTMT6plex [K19]; 1xTMT6plex [N-Term]	1xTMT6plex [K19]; 1xTMT6plex [N-Term]	1.2961e-07	0	3.143	1	1	2	NP_080430	GeneID:107732 Mrpl10	NP_080430	0	2590.54	19	0.982	-0.03	0.526895	0.678879	100.9	99.1	4.77	9.66	3	3	96.7	103.9	105.9	102.1	87	104.4	173.6	186.5	190.2	183.3	156.2	187.5	164.9	184.8	190.2	143.9	95.9	127.6	2	2	2	2
FALSE	High	Unambiguous	NHLPVPNLDPHTYR	1xTMT6plex [N-Term]	1xTMT6plex [N-Term]	1.57803e-05	0	2.197	1	1	1	NP_776094	GeneID:211389 Suox	NP_776094	0	1902.02	14	0.831	-0.27	0.187486	0.368551	109.2	90.8	7.16	19.66	3	3	119.3	107.4	104.4	107.4	89.2	72.2	27.4	24.7	24	24.7	20.5	16.6	26.1	24.5	24	19.4	12.6	11.3	1	1	1	1
FALSE	High	Unambiguous	NHGVVMPDANK	1xOxidation [M6]; 1xTMT6plex [K11]; 1xTMT6plex [N-Term]	1xOxidation [M6]; 1xTMT6plex [K11]; 1xTMT6plex [N-Term]	1.212e-05	0	2.249	1	1	2	NP_598803	GeneID:104776 Aldh6a1	NP_598803	0	1655.89	11	0.841	-0.25	0.186408	0.367954	108.6	91.4	16.19	13.28	3	3	92.8	128.3	108.5	91.3	77.6	101.5	107.5	148.6	125.7	105.7	89.9	117.6	102.1	147.2	125.7	83	55.2	80	2	2	2	2
FALSE	High	Unambiguous	NHGVVMPDANK	1xTMT6plex [K11]; 1xTMT6plex [N-Term]	1xTMT6plex [K11]; 1xTMT6plex [N-Term]	5.74742e-06	0	2.396	1	1	3	NP_598803	GeneID:104776 Aldh6a1	NP_598803	0	1639.9	11	0.793	-0.33	0.0176793	0.128648	111.5	88.5	8.72	4.73	3	3	104.3	123.8	111.4	90	88.4	82.2	86.5	102.6	92.4	74.6	73.3	68.2	82.2	101.7	92.4	58.6	45	46.4	2	2	2	2
FALSE	High	Unambiguous	NEVAALTAAGK	1xTMT6plex [K11]; 1xTMT6plex [N-Term]	1xTMT6plex [K11]; 1xTMT6plex [N-Term]	2.45196e-08	0	3.471	1	2	11	NP_065640	GeneID:11949 Atp5c1	NP_001106209; NP_065640	0	1502.89	11	1.08	0.11	0.814209	0.887379	96.2	103.8	10.86	25.32	3	3	92	98.2	113.4	119.4	70.9	106.1	887.4	947.6	1093.6	1151.2	684.3	1023.1	843.1	938.9	1093.6	904	420.1	696.3	11	11	11	11
FALSE	High	Unambiguous	NETLGGTCLNVGCIPSK	2xCarbamidomethyl [C8; C13]; 1xTMT6plex [K17]; 1xTMT6plex [N-Term]	2xCarbamidomethyl [C8; C13]; 1xTMT6plex [K17]; 1xTMT6plex [N-Term]	2.85781e-10	0	4.348	1	1	7	NP_031887	GeneID:13382 Dld	NP_031887	0	2278.19	17	0.773	-0.37	0.174248	0.354191	112.8	87.2	10.82	21.73	3	3	98.5	119.7	119.3	103.6	66.5	92.3	813.7	989.6	986.3	856.5	549.9	762.6	773.1	980.6	986.3	672.6	337.6	519	6	6	6	6
FALSE	High	Unambiguous	NELLEEFMDTAK	1xTMT6plex [K12]; 1xTMT6plex [N-Term]	1xTMT6plex [K12]; 1xTMT6plex [N-Term]	1.06758e-05	0	2.274	1	1	4	NP_081551	GeneID:69956 Ptcd3	NP_081551	0	1898	12	1.075	0.1	0.279047	0.46218	96.4	103.6	7.44	7.27	3	3	87.9	100.9	99.7	107.1	95.2	109.2	91.5	104.9	103.7	111.4	99	113.6	86.9	104	103.7	87.5	60.8	77.3	3	3	3	3
FALSE	High	Unambiguous	NEILDEVISLSQVTPK	1xTMT6plex [K16]; 1xTMT6plex [N-Term]	1xTMT6plex [K16]; 1xTMT6plex [N-Term]	9.03877e-08	0	3.214	1	2	4	NP_598513	GeneID:74143 Opa1	NP_001186106; NP_598513	0	2243.29	16	0.989	-0.02	0.53352	0.684063	100.5	99.5	10.99	11.03	3	3	104.5	101.5	84.7	115.5	93.3	100.4	96.2	93.4	78	106.3	85.8	92.4	91.4	92.6	78	83.5	52.7	62.9	3	3	3	3
FALSE	High	Unambiguous	NEICYNILVLCLR	2xCarbamidomethyl [C4; C11]; 1xTMT6plex [N-Term]	2xCarbamidomethyl [C4; C11]; 1xTMT6plex [N-Term]	7.33303e-06	0	2.348	1	1	6	NP_075830	GeneID:67426 Adck3	NP_075830	0	1909.02	13	1.164	0.22	0.0743109	0.227514	92.4	107.6	8.63	2.23	3	3	99.3	92.9	83.5	108.1	105.6	110.5	283.8	265.4	238.7	308.9	301.8	315.6	269.6	263	238.7	242.6	185.3	214.8	5	5	5	5
FALSE	High	Unambiguous	NEGENEASLAQYK	1xTMT6plex [K13]; 1xTMT6plex [N-Term]	1xTMT6plex [K13]; 1xTMT6plex [N-Term]	0.000135452	0	1.773	1	1	1	NP_663548	GeneID:232536 Mrps35	NP_663548	0	1910.99	13	1.09	0.12	0.330835	0.510195	95.7	104.3	3.85	11.19	3	3	98.4	91.5	97	105.8	92	115.3	14.8	13.8	14.6	15.9	13.8	17.3	14.1	13.6	14.6	12.5	8.5	11.8	1	1	1	1
FALSE	High	Unambiguous	NEDGSIPATFQIYHMIGWK	1xTMT6plex [K19]; 1xTMT6plex [N-Term]	1xTMT6plex [K19]; 1xTMT6plex [N-Term]	5.53564e-07	0	2.857	1	1	1	NP_081369	GeneID:69487 Ndufaf5	NP_081369	0	2665.38	19	1.202	0.27	0.0564424	0.197851	90.8	109.2	8.05	12.87	3	3	79.4	91	92.2	109.4	99.8	128.2	108.7	124.5	126.1	149.8	136.5	175.4	103.3	123.4	126.1	117.6	83.8	119.4	1	1	1	1
FALSE	High	Unambiguous	NDVITVQTPAFAESVTEGDVRWEK	1xTMT6plex [K24]; 1xTMT6plex [N-Term]	1xTMT6plex [K24]; 1xTMT6plex [N-Term]	6.1897e-07	0	2.835	1	1	1	NP_084501	GeneID:78920 Dlst	NP_084501	1	3149.65	24	0.963	-0.05	0.854792	0.912668	101.9	98.1	10.16	22.33	3	3	89	107.4	105.9	119.9	75.8	102	59.5	71.8	70.8	80.1	50.7	68.2	56.5	71.1	70.8	62.9	31.1	46.4	1	1	1	1
FALSE	High	Unambiguous	NDVITVQTPAFAESVTEGDVR	1xTMT6plex [N-Term]	1xTMT6plex [N-Term]	1.27384e-08	0	3.6	1	1	6	NP_084501	GeneID:78920 Dlst	NP_084501	0	2477.27	21	1.206	0.27	0.0833233	0.239416	90.7	109.3	6.77	11.55	3	3	84.1	96.3	90.5	109.1	97.4	122.7	152.1	174.2	163.6	197.3	176.1	221.9	144.5	172.6	163.6	154.9	108.1	151	4	4	4	4
FALSE	High	Unambiguous	NDPMGAVHNIESLR	1xTMT6plex [N-Term]	1xTMT6plex [N-Term]	4.08215e-07	0	2.917	1	1	1	NP_080060	GeneID:66821 Bcs1l	NP_080060	0	1781.92	14	1.056	0.08	0.714995	0.821648	97.3	102.7	2.36	17.38	3	3	99.4	97.8	94.8	120.2	84.5	103.3	145	142.8	138.4	175.4	123.3	150.8	137.8	141.5	138.4	137.7	75.7	102.6	1	1	1	1
FALSE	High	Unambiguous	NDIYSVSR	1xTMT6plex [N-Term]	1xTMT6plex [N-Term]	7.91814e-05	0	1.879	1	1	1	NP_852088	GeneID:338359 Supv3l1	NP_852088	0	1182.63	8	1.072	0.1	0.984237	0.992251	96.5	103.5	5.3	21.17	3	3	101.3	93.4	103.5	116.8	76.5	108.5	78.7	72.6	80.4	90.8	59.5	84.3	74.8	71.9	80.4	71.3	36.5	57.4	1	1	1	1
FALSE	High	Unambiguous	NDFEQGELYLK	1xTMT6plex [K11]; 1xTMT6plex [N-Term]	1xTMT6plex [K11]; 1xTMT6plex [N-Term]	3.37797e-05	0	2.047	1	1	1	NP_109642	GeneID:80907 Lactb	NP_109642	0	1813.97	11	0.973	-0.04	0.776229	0.864351	101.4	98.6	10.49	15.18	3	3	104.3	103.9	86.3	101.1	86.8	117.7	30.3	30.2	25.1	29.4	25.2	34.2	28.8	30	25.1	23.1	15.5	23.3	1	1	1	1
FALSE	High	Unambiguous	NDEYENLFNMVVEIPR	1xTMT6plex [N-Term]	1xTMT6plex [N-Term]	1.21586e-06	0	2.702	1	1	1	NP_666253	GeneID:74776 Ppa2	NP_666253	0	2211.1	16
FALSE	High	Unambiguous	NDANPETHAFVTSPEIVTALAIAGTLK	1xTMT6plex [K27]; 1xTMT6plex [N-Term]	1xTMT6plex [K27]; 1xTMT6plex [N-Term]	1.27338e-13	0	5.868	1	1	47	NP_542364	GeneID:11429 Aco2	NP_542364	0	3238.77	27	0.965	-0.05	0.777058	0.864719	101.8	98.2	4.78	8.11	3	3	106.2	98.9	97.1	95.4	108.5	93.8	3587.3	3339.7	3280.4	3222.6	3664	3168.5	3408.3	3309.3	3280.4	2530.5	2249.4	2156.3	47	47	47	47
FALSE	High	Unambiguous	NEVDSTLTFR	1xTMT6plex [N-Term]	1xTMT6plex [N-Term]	7.52151e-06	0	2.343	1	1	7	NP_075863	GeneID:67680 Sdhb	NP_075863	0	1410.74	10	0.955	-0.07	0.472549	0.633702	102.3	97.7	5.78	11.03	3	3	96.9	108.8	102.8	107.4	86	98.1	486.5	546.1	516	539.1	431.8	492.7	462.2	541.1	516	423.3	265.1	335.3	6	6	6	6
FALSE	High	Unambiguous	NDALEKVEDDTLQGLK	2xTMT6plex [K6; K16]; 1xTMT6plex [N-Term]	2xTMT6plex [K6; K16]; 1xTMT6plex [N-Term]	4.96547e-08	0	3.332	1	1	3	NP_059062	GeneID:11370 Acadvl	NP_059062	1	2475.39	16	0.635	-0.65	0.075748	0.228967	122.3	77.7	17.73	23.94	3	3	98	123.8	140.5	98.6	60.6	78.6	368	464.9	527.7	370.2	227.7	295.3	349.7	460.7	527.7	290.7	139.8	201	2	2	2	2
FALSE	High	Unambiguous	NCEPVIGLVPILK	1xCarbamidomethyl [C2]; 1xTMT6plex [K13]; 1xTMT6plex [N-Term]	1xCarbamidomethyl [C2]; 1xTMT6plex [K13]; 1xTMT6plex [N-Term]	1.6791e-07	0	3.092	1	1	3	NP_079581	GeneID:50529 Mrps7	NP_079581	0	1910.15	13	1.162	0.22	0.260303	0.445566	92.5	107.5	2.84	12.03	3	3	96	91.1	95.6	115	91.3	111	423	401.8	421.2	507.1	402.3	489.5	401.9	398.1	421.2	398.2	247	333.1	3	3	3	3
FALSE	High	Unambiguous	NAVVVVTGATSGLGR	1xTMT6plex [N-Term]	1xTMT6plex [N-Term]	2.7531e-06	0	2.541	1	2	1	NP_663403	GeneID:216820 Dhrs7b	NP_663403; NP_001165583	0	1629.95	15	1.007	0.01	0.4111	0.581908	99.6	100.4	3.44	17.32	3	3	102.5	109.1	103.3	104.1	76	105.1	35.1	37.4	35.4	35.7	26.1	36	33.4	37	35.4	28	16	24.5	1	1	1	1
FALSE	High	Unambiguous	NAVTQEFGPVPDTAR	1xTMT6plex [N-Term]	1xTMT6plex [N-Term]	8.2987e-10	0	4.138	1	1	13	NP_542364	GeneID:11429 Aco2	NP_542364	0	1830.95	15	0.947	-0.08	0.237566	0.422718	102.7	97.3	5.83	10.76	3	3	101.6	112.2	101.5	104.4	84.1	96.2	1018.8	1124.3	1017.1	1046.6	843.1	964.8	967.9	1114	1017.1	821.8	517.6	656.6	11	11	11	11
FALSE	High	Unambiguous	NAVITVPAYFNDSQR	1xTMT6plex [N-Term]	1xTMT6plex [N-Term]	4.45009e-07	0	2.9	1	1	5	NP_034611	GeneID:15526 Hspa9	NP_034611	0	1924.01	15	0.993	-0.01	0.750196	0.847155	100.3	99.7	3.71	16.22	3	3	97	103.2	103.8	112.4	81.1	102.5	310	329.7	331.8	359	259	327.5	294.6	326.7	331.8	281.9	159	222.9	5	5	5	5
FALSE	High	Unambiguous	NAVIPQYQALFSMDK	1xTMT6plex [K15]; 1xTMT6plex [N-Term]	1xTMT6plex [K15]; 1xTMT6plex [N-Term]	7.1714e-07	0	2.806	1	2	1	NP_035932	GeneID:270166 Clpx	NP_001037854; NP_035932	0	2183.19	15	1.048	0.07	0.906615	0.945133	97.7	102.3	19.76	8.52	3	3	83.3	122.8	97.8	104.5	89.1	102.5	60.8	89.6	71.4	76.3	65	74.8	57.7	88.8	71.4	59.9	39.9	50.9	1	1	1	1
FALSE	High	Unambiguous	NATDAVGVVLK	1xTMT6plex [K11]; 1xTMT6plex [N-Term]	1xTMT6plex [K11]; 1xTMT6plex [N-Term]	5.35834e-08	0	3.317	1	2	2	NP_075370	GeneID:65111 Dap3	NP_075370; NP_001158005	0	1544.94	11	1.14	0.19	0.00174834	0.075455	93.4	106.6	1.55	2.28	3	3	94.8	91.9	93	104.8	109.5	106	284.4	275.8	279	314.7	328.7	318.1	270.2	273.3	279	247.1	201.8	216.5	2	2	2	2
FALSE	High	Unambiguous	NASLAGAPK	1xTMT6plex [K9]; 1xTMT6plex [N-Term]	1xTMT6plex [K9]; 1xTMT6plex [N-Term]	1.41851e-05	0	2.218	1	1	2	NP_598428	GeneID:18604 Pdk2	NP_598428	0	1286.78	9	0.849	-0.24	0.274127	0.458653	108.2	91.8	1.43	21.68	3	3	109.9	109.5	107	110.1	70.6	92.9	324.6	323.3	316.1	325.1	208.7	274.3	308.4	320.3	316.1	255.3	128.1	186.7	2	2	2	2
FALSE	High	Unambiguous	NASDMIDKLTLTFNR	1xTMT6plex [K8]; 1xTMT6plex [N-Term]	1xTMT6plex [K8]; 1xTMT6plex [N-Term]	1.63702e-07	0	3.097	1	2	2	NP_065640	GeneID:11949 Atp5c1	NP_001106209; NP_065640	1	2197.21	15	0.491	-1.03	0.133652	0.305494	134.2	65.8	41.01	22.66	3	3	74.4	138.9	181.7	83.9	53	68.2	294.1	548.8	718	331.7	209.3	269.3	279.5	543.8	718	260.5	128.5	183.3	2	2	2	2
FALSE	High	Unambiguous	NASDMIDK	1xTMT6plex [K8]; 1xTMT6plex [N-Term]	1xTMT6plex [K8]; 1xTMT6plex [N-Term]	6.69857e-05	0	1.912	1	2	10	NP_065640	GeneID:11949 Atp5c1	NP_001106209; NP_065640	0	1351.73	8	1.148	0.2	0.436427	0.602212	93.1	106.9	0.3	12.09	3	3	95.9	96.3	96.5	111.5	89.3	110.5	1278	1282.6	1285.7	1484.9	1189.4	1472.2	1214.2	1270.9	1285.7	1166	730.2	1001.9	10	10	10	10
FALSE	High	Unambiguous	NAPSPAATSSLAISR	1xTMT6plex [N-Term]	1xTMT6plex [N-Term]	1.09502e-05	0	2.269	1	1	2	NP_663418	GeneID:217666 L2hgdh	NP_663418	0	1671.92	15	0.972	-0.04	0.49589	0.653574	101.4	98.6	8.51	15.08	3	3	95.8	113.2	102	99.1	80.6	109.3	80.5	95.1	85.7	83.3	67.8	91.8	76.5	94.2	85.7	65.4	41.6	62.5	2	2	2	2
FALSE	High	Unambiguous	NAPPFLEDPSQLTPK	1xTMT6plex [K15]; 1xTMT6plex [N-Term]	1xTMT6plex [K15]; 1xTMT6plex [N-Term]	0.000671933	0	1.455	1	1	1	NP_035721	GeneID:21855 Timm17b	NP_035721	0	2112.17	15
FALSE	High	Unambiguous	NAPLAGFGYGLPISR	1xTMT6plex [N-Term]	1xTMT6plex [N-Term]	3.69905e-08	0	3.39	1	1	2	NP_038771	GeneID:27273 Pdk4	NP_038771	0	1761.98	15	1.13	0.18	0.96623	0.982834	93.9	106.1	4.29	21.39	3	3	102.3	100.2	94.1	114	76.2	113.3	279.5	273.9	257.2	311.5	208.2	309.6	265.5	271.5	257.2	244.6	127.8	210.7	2	2	2	2
FALSE	High	Unambiguous	NAPENLDEQIKK	2xTMT6plex [K11; K12]; 1xTMT6plex [N-Term]	2xTMT6plex [K11; K12]; 1xTMT6plex [N-Term]	1.42734e-07	0	3.124	1	1	1	NP_766266	GeneID:229211 Acad9	NP_766266	1	2086.21	12	1.18	0.24	0.329091	0.508888	91.7	108.3	7.61	13.82	3	3	86.9	101.2	94.8	111.9	89	116.2	283.2	329.8	309	364.6	290.1	378.7	269	326.8	309	286.3	178.1	257.7	1	1	1	1
FALSE	High	Unambiguous	NAPCILFIDEIDAVGR	1xCarbamidomethyl [C4]; 1xTMT6plex [N-Term]	1xCarbamidomethyl [C4]; 1xTMT6plex [N-Term]	1.8887e-09	0	3.976	1	1	2	NP_081406	GeneID:69597 Afg3l2	NP_081406	0	2032.07	16	1.189	0.25	0.208197	0.391413	91.4	108.6	8.3	8	3	3	89.4	104	91.6	109	95.3	110.7	55.9	65	57.3	68.1	59.6	69.2	53.1	64.4	57.3	53.5	36.6	47.1	1	1	1	1
FALSE	High	Unambiguous	NCWQNYLDFHR	1xCarbamidomethyl [C2]; 1xTMT6plex [N-Term]	1xCarbamidomethyl [C2]; 1xTMT6plex [N-Term]	7.47524e-09	0	3.705	1	1	12	NP_079904	GeneID:110323 Cox6b1	NP_079904	0	1781.84	11	0.666	-0.59	0.0223014	0.136977	120	80	10.33	15.05	3	3	107.3	122.4	132	90.2	66.6	81.6	446.5	509.3	549.3	375.4	277.1	339.4	424.2	504.7	549.3	294.8	170.1	231	7	7	7	7
FALSE	High	Unambiguous	NEWDPVIEWAEK	1xTMT6plex [K12]; 1xTMT6plex [N-Term]	1xTMT6plex [K12]; 1xTMT6plex [N-Term]	6.72681e-06	0	2.365	1	1	3	NP_663402	GeneID:246782 Atpaf2	NP_663402	0	1974.04	12	1.149	0.2	0.0744893	0.227683	93.1	106.9	6.77	8.27	3	3	91.2	99.4	87.1	117.3	100.2	104.7	102.1	111.4	97.6	131.4	112.2	117.3	97	110.3	97.6	103.2	68.9	79.8	3	3	3	3
FALSE	High	Unambiguous	NFAAELAPK	1xTMT6plex [K9]; 1xTMT6plex [N-Term]	1xTMT6plex [K9]; 1xTMT6plex [N-Term]	0.000111747	0	1.811	1	1	2	NP_001033027	GeneID:28200 Dhrs4	NP_001033027	0	1418.84	9	1.003	0	0.420511	0.589206	99.8	100.2	0.86	14.42	3	3	105.1	103.4	103.6	103.9	80	104	677.2	666.8	667.7	669.9	515.7	670.6	643.4	660.8	667.7	526	316.6	456.4	2	2	2	2
FALSE	High	Unambiguous	NFAIGYYLK	1xTMT6plex [K9]; 1xTMT6plex [N-Term]	1xTMT6plex [K9]; 1xTMT6plex [N-Term]	7.83829e-05	0	1.881	2	2	2	NP_001106854; NP_001074550	GeneID:14660 Gls;GeneID:14660 Gls	NP_001106854; NP_001074550	0	1546.9	9	1.046	0.06	0.727048	0.831016	97.8	102.2	6.05	16.45	3	3	102.9	91.2	98.7	118.8	85.1	103.2	309.9	274.8	297.4	358	256.5	311.1	294.5	272.3	297.4	281.1	157.5	211.7	2	2	2	2
FALSE	High	Unambiguous	NGWSYDVEEK	1xTMT6plex [K10]; 1xTMT6plex [N-Term]	1xTMT6plex [K10]; 1xTMT6plex [N-Term]	1.28301e-07	0	3.145	1	1	8	NP_035017	GeneID:17993 Ndufs4	NP_035017	0	1684.86	10	0.635	-0.65	0.0363412	0.162649	122.3	77.7	11.2	18.82	3	3	106.3	131	128.9	90.3	61.7	81.9	972.6	1198.1	1179.1	825.7	564.6	749	924	1187.1	1179.1	648.4	346.6	509.7	8	8	8	8
FALSE	High	Unambiguous	NGVMDTVQFGK	1xTMT6plex [K11]; 1xTMT6plex [N-Term]	1xTMT6plex [K11]; 1xTMT6plex [N-Term]	4.32537e-06	0	2.452	1	1	2	NP_080841	GeneID:68117 Apool	NP_080841	0	1653.9	11	1.291	0.37	0.312602	0.493913	87.3	112.7	10.68	21.6	3	3	79.2	96.8	94.7	122.3	82.4	124.5	228.7	279.6	273.6	353.3	238	359.6	217.3	277.1	273.6	277.4	146.1	244.7	2	2	2	2
FALSE	High	Unambiguous	NGQVELHEFLQLMSAVQK	1xTMT6plex [K18]; 1xTMT6plex [N-Term]	1xTMT6plex [K18]; 1xTMT6plex [N-Term]	1.16606e-09	0	4.071	1	1	18	NP_001139292	GeneID:14571 Gpd2	NP_001139292	0	2529.39	18	1.183	0.24	0.182897	0.364259	91.6	108.4	11.32	14.59	3	3	79.4	99.1	94.4	111.7	92	123.4	1039.3	1297.4	1235.8	1462.5	1204.1	1616	987.4	1285.5	1235.8	1148.4	739.2	1099.8	18	18	18	18
FALSE	High	Unambiguous	NGLTLIELWEGLTVDDIKK	2xTMT6plex [K18; K19]; 1xTMT6plex [N-Term]	2xTMT6plex [K18; K19]; 1xTMT6plex [N-Term]	8.76452e-13	0	5.488	1	1	10	NP_077150	GeneID:67041 Oxct1	NP_077150	1	2844.67	19	0.374	-1.42	0.0307067	0.152833	145.6	54.4	14.45	33.05	3	3	114.2	148.5	148.5	86.5	46.9	55.5	1003.6	1305.2	1305.1	759.9	412.3	487.7	953.5	1293.3	1305.1	596.7	253.1	331.9	9	9	9	9
FALSE	High	Unambiguous	NGLTLIELWEGLTVDDIK	1xTMT6plex [K18]; 1xTMT6plex [N-Term]	1xTMT6plex [K18]; 1xTMT6plex [N-Term]	5.96133e-05	0	1.935	1	1	1	NP_077150	GeneID:67041 Oxct1	NP_077150	0	2487.41	18	0.638	-0.65	0.0249748	0.142651	122.1	77.9	12.56	10.55	3	3	100.4	123.1	128	92.9	78.5	77.1	23.5	28.9	30	21.8	18.4	18.1	22.4	28.6	30	17.1	11.3	12.3	1	1	1	1
FALSE	High	Unambiguous	NGLDVLLK	1xTMT6plex [K8]; 1xTMT6plex [N-Term]	1xTMT6plex [K8]; 1xTMT6plex [N-Term]	0.000413259	0	1.552	1	1	4	NP_077173	GeneID:67863 Slc25a11	NP_077173	0	1329.85	8	1.039	0.06	0.762747	0.854929	98.1	101.9	3.04	21.72	3	3	99.8	93.9	97.4	126.1	81.5	101.2	560.9	527.9	547.7	709.1	458.2	569.1	532.9	523.1	547.7	556.8	281.3	387.3	4	4	4	4
FALSE	High	Unambiguous	NGHNEMDEPMFTQPLMYK	2xOxidation [M10; M16]; 1xTMT6plex [K18]; 1xTMT6plex [N-Term]	2xOxidation [M10; M16]; 1xTMT6plex [K18]; 1xTMT6plex [N-Term]	4.16589e-07	0	2.913	1	4	1	NP_001239216	GeneID:18293 Ogdh	NP_001239212; NP_001239211; NP_001239216; NP_001239217	0	2672.26	18	1.134	0.18	0.168823	0.347743	93.7	106.3	2.91	13.97	3	3	91.1	89.1	94.4	103.3	125.5	96.5	28.9	28.2	29.9	32.7	39.7	30.6	27.4	28	29.9	25.7	24.4	20.8	1	1	1	1
FALSE	High	Unambiguous	NGHNEMDEPMFTQPLMYK	1xOxidation [M]; 1xTMT6plex [K18]; 1xTMT6plex [N-Term]	1xOxidation [M6; M10; M16]; 1xTMT6plex [K18]; 1xTMT6plex [N-Term]	3.30123e-09	0	3.866	1	4	4	NP_001239216	GeneID:18293 Ogdh	NP_001239212; NP_001239211; NP_001239216; NP_001239217	0	2656.26	18	1.081	0.11	0.254082	0.438742	96.1	103.9	2.91	11.5	3	3	91.4	96.2	96.2	104	118.1	94	141.3	148.7	148.7	160.7	182.6	145.3	134.3	147.4	148.7	126.2	112.1	98.9	3	3	3	3
FALSE	High	Unambiguous	NGHNEMDEPMFTQPLMYK	1xTMT6plex [K18]; 1xTMT6plex [N-Term]	1xTMT6plex [K18]; 1xTMT6plex [N-Term]	4.08215e-07	0	2.917	1	4	2	NP_001239216	GeneID:18293 Ogdh	NP_001239212; NP_001239211; NP_001239216; NP_001239217	0	2640.27	18	1.284	0.36	0.0288788	0.150405	87.6	112.4	10.8	12.79	3	3	73.5	90.5	87.4	103.8	112.1	132.7	118	145.3	140.2	166.6	180	212.9	112.1	144	140.2	130.8	110.5	144.9	2	2	2	2
FALSE	High	Unambiguous	NGGLGHMNITLLSDITK	1xOxidation [M7]; 1xTMT6plex [K17]; 1xTMT6plex [N-Term]	1xOxidation [M7]; 1xTMT6plex [K17]; 1xTMT6plex [N-Term]	5.57502e-06	0	2.402	1	1	3	NP_031478	GeneID:11757 Prdx3	NP_031478	0	2258.26	17	0.947	-0.08	0.811522	0.886071	102.7	97.3	2.51	7.15	3	3	102.8	100.9	97.8	107.7	95.2	95.6	191.5	188.1	182.2	200.7	177.4	178.1	181.9	186.3	182.2	157.6	108.9	121.2	3	3	3	3
FALSE	High	Unambiguous	NGGLGHMNITLLSDITK	1xTMT6plex [K17]; 1xTMT6plex [N-Term]	1xTMT6plex [K17]; 1xTMT6plex [N-Term]	8.07373e-11	0	4.597	1	1	7	NP_031478	GeneID:11757 Prdx3	NP_031478	0	2242.26	17	1.032	0.05	0.762876	0.854929	98.4	101.6	1.08	5.95	3	3	100.5	98.3	99.2	105.6	94	102.4	1059.2	1036.7	1046.1	1113.5	991.2	1079.3	1006.4	1027.3	1046.1	874.4	608.5	734.5	6	6	6	6
FALSE	High	Unambiguous	NGDTSVQEPLLNLER	1xTMT6plex [N-Term]	1xTMT6plex [N-Term]	4.86694e-05	0	1.975	1	1	2	NP_075749	GeneID:79044 Mrps34	NP_075749	0	1914.01	15	1.192	0.25	0.202585	0.385493	91.3	108.7	13.15	12.42	3	3	78	96.9	100.4	92.7	115.5	116.5	32.5	40.3	41.8	38.6	48.1	48.5	30.8	40	41.8	30.3	29.5	33	2	2	2	2
FALSE	High	Unambiguous	NFYGGNGIVGAQVPLGAGIALACK	1xCarbamidomethyl [C23]; 1xTMT6plex [K24]; 1xTMT6plex [N-Term]	1xCarbamidomethyl [C23]; 1xTMT6plex [K24]; 1xTMT6plex [N-Term]	6.52917e-13	0	5.546	1	1	9	NP_032836	GeneID:18597 Pdha1	NP_032836	0	2805.55	24	0.988	-0.02	0.611041	0.745015	100.6	99.4	7.05	21.81	3	3	94.9	107.6	107.4	111.3	72.5	106.2	670.1	759.9	758.4	785.9	511.8	749.4	636.7	753	758.4	617.1	314.2	510	9	9	9	9
FALSE	High	Unambiguous	NFYFLEMNTR	1xTMT6plex [N-Term]	1xTMT6plex [N-Term]	0.000272072	0	1.635	1	1	2	NP_659093	GeneID:110821 Pcca	NP_659093	0	1563.78	10	1.004	0.01	0.707315	0.815973	99.8	100.2	7.52	10.51	3	3	94.4	109.5	100.4	100.8	87.3	107.6	41.8	48.5	44.4	44.6	38.6	47.6	39.7	48	44.4	35	23.7	32.4	2	2	2	2
FALSE	High	Unambiguous	NFYDGPEK	1xTMT6plex [K8]; 1xTMT6plex [N-Term]	1xTMT6plex [K8]; 1xTMT6plex [N-Term]	3.46474e-05	0	2.042	1	1	8	NP_079592	GeneID:66046 Ndufb5	NP_079592	0	1427.76	8	0.714	-0.49	0.0156264	0.125066	116.7	83.3	10.05	12.9	3	3	109.1	118.2	133	87.1	68.1	84.5	1116.2	1209.9	1361	891.7	696.8	864.3	1060.5	1198.9	1361	700.2	427.8	588.2	8	8	8	8
FALSE	High	Unambiguous	NFVAPHLAQPVGNQPLPPGAK	1xTMT6plex [K21]; 1xTMT6plex [N-Term]	1xTMT6plex [K21]; 1xTMT6plex [N-Term]	8.31616e-09	0	3.684	1	1	1	NP_598772	GeneID:21379 Tbrg4	NP_598772	0	2610.49	21	1	0	0.743581	0.842754	100	100	10.78	6.7	3	3	88	99.1	109.3	108.8	99.1	95.7	43.4	48.9	53.9	53.6	48.9	47.2	41.2	48.4	53.9	42.1	30	32.1	1	1	1	1
FALSE	High	Unambiguous	NFTDVHPDYGAR	1xTMT6plex [N-Term]	1xTMT6plex [N-Term]	6.6647e-05	0	1.913	1	1	1	NP_033934	GeneID:12359 Cat	NP_033934	0	1620.8	12	0.962	-0.06	0.506828	0.662916	101.9	98.1	6.85	11.44	3	3	100.4	97.1	110.6	86.5	96.6	108.7	62.8	60.8	69.2	54.1	60.4	68	59.7	60.2	69.2	42.5	37.1	46.3	1	1	1	1
FALSE	High	Unambiguous	NFANDATFEIKK	2xTMT6plex [K11; K12]; 1xTMT6plex [N-Term]	2xTMT6plex [K11; K12]; 1xTMT6plex [N-Term]	3.83621e-10	0	4.29	1	1	2	NP_032836	GeneID:18597 Pdha1	NP_032836	1	2085.19	12	1.042	0.06	0.92676	0.957993	97.9	102.1	7.19	15.4	3	3	91.1	101.9	104.5	106.2	83.3	113	435.2	486.9	499.4	507.5	398.3	539.9	413.4	482.5	499.4	398.5	244.5	367.4	2	2	2	2
FALSE	High	Unambiguous	NFDFEDVFVNIPR	1xTMT6plex [N-Term]	1xTMT6plex [N-Term]	1.86407e-08	0	3.525	1	1	13	NP_079634	GeneID:66108 Ndufa9	NP_079634	0	1840.94	13	0.712	-0.49	0.0138361	0.12092	116.8	83.2	6.63	10.45	3	3	108.1	122.1	120.9	86.1	73.2	89.6	1092.5	1233.7	1222.1	870.7	739.7	906	1038	1222.5	1222.1	683.7	454.1	616.6	11	11	11	11
FALSE	High	Unambiguous	NFDSLISSNCTEELENAGVEVLK	1xCarbamidomethyl [C10]; 1xTMT6plex [K23]; 1xTMT6plex [N-Term]	1xCarbamidomethyl [C10]; 1xTMT6plex [K23]; 1xTMT6plex [N-Term]	1.23562e-08	0	3.606	1	1	1	NP_034474	GeneID:14782 Gsr	NP_034474	0	3026.54	23	0.895	-0.16	0.409525	0.580348	105.5	94.5	20.65	13.82	3	3	103.1	130.8	87.1	92.3	80.5	106.1	41.5	52.7	35.1	37.2	32.4	42.8	39.5	52.2	35.1	29.2	19.9	29.1	1	1	1	1
FALSE	High	Unambiguous	NFDVYAIAPGHPLLPDFFLDEHPDAVMEEK	1xTMT6plex [K30]; 1xTMT6plex [N-Term]	1xTMT6plex [K30]; 1xTMT6plex [N-Term]	5.57358e-11	0	4.67	1	1	2	NP_077217	GeneID:72479 Hsdl2	NP_077217	0	3884.96	30	1.206	0.27	0.45938	0.622482	90.7	109.3	2.07	19.09	3	3	96.3	92.6	93.3	122.1	83.2	112.5	127.2	122.3	123.2	161.2	109.9	148.6	120.8	121.2	123.2	126.6	67.5	101.1	2	2	2	2
FALSE	High	Unambiguous	NFHFVHSSADVDSVVSGTLR	1xTMT6plex [N-Term]	1xTMT6plex [N-Term]	3.41049e-08	0	3.406	1	1	1	NP_780647	GeneID:212647 Aldh4a1	NP_780647	0	2403.23	20	1.13	0.18	0.379716	0.556339	93.9	106.1	20.67	71.12	3	3	89.2	68.7	60	72.6	232	77.6	27.4	21.1	18.4	22.3	71.2	23.8	26	20.9	18.4	17.5	43.7	16.2	1	1	1	1
FALSE	High	Unambiguous	NFLASQVPFPSR	1xTMT6plex [N-Term]	1xTMT6plex [N-Term]	6.55824e-06	0	2.37	1	1	2	NP_058043	GeneID:15108 Hsd17b10	NP_058043	0	1591.88	12	1.032	0.05	0.694124	0.806729	98.4	101.6	5.37	17.12	3	3	101.4	107.7	96.8	110.5	79	104.7	194.3	206.3	185.4	211.8	151.3	200.6	184.6	204.4	185.4	166.3	92.9	136.5	2	2	2	2
FALSE	High	Unambiguous	NLSDIDLMAPQPGV	1xOxidation [M8]; 1xTMT6plex [N-Term]	1xOxidation [M8]; 1xTMT6plex [N-Term]	3.4772e-06	0	2.495	1	1	3	NP_001158201	GeneID:66119 Tomm6	NP_001158201	0	1714.89	14	0.904	-0.14	0.0798503	0.235072	105	95	5.45	5.55	3	3	99	110.2	106.7	88.8	98.8	96.5	63.5	70.7	68.4	56.9	63.4	61.9	60.3	70	68.4	44.7	38.9	42.1	2	2	2	2
FALSE	High	Unambiguous	NFLIYVALLR	1xTMT6plex [N-Term]	1xTMT6plex [N-Term]	5.35317e-06	0	2.41	1	2	1	NP_001093145	GeneID:68512 Tomm5	NP_001093145; NP_001128118	0	1450.9	10	1.371	0.46	0.00244749	0.0783031	84.3	115.7	5.97	4.36	3	3	87.7	86	78.3	119.8	110.3	117.9	86.7	85	77.4	118.4	109	116.5	82.4	84.2	77.4	93	66.9	79.3	1	1	1	1
FALSE	High	Unambiguous	NFNLPMCK	1xCarbamidomethyl [C7]; 1xTMT6plex [K8]; 1xTMT6plex [N-Term]	1xCarbamidomethyl [C7]; 1xTMT6plex [K8]; 1xTMT6plex [N-Term]	9.12517e-05	0	1.851	1	1	4	NP_077150	GeneID:67041 Oxct1	NP_077150	0	1481.8	8	0.485	-1.04	0.0500967	0.187736	134.7	65.3	10.09	29.89	3	3	115.2	139.9	135.2	92.6	51.5	65.6	730.7	887.4	858	587.6	326.8	416.1	694.2	879.3	858	461.4	200.6	283.2	4	4	4	4
FALSE	High	Unambiguous	NFQALAHTWWDEYGK	1xTMT6plex [K15]; 1xTMT6plex [N-Term]	1xTMT6plex [K15]; 1xTMT6plex [N-Term]	2.9498e-07	0	2.981	1	1	2	NP_766275	GeneID:230027 Coq3	NP_766275	0	2324.19	15	1.138	0.19	0.3292	0.508888	93.5	106.5	7.44	11.4	3	3	87.3	101	97.5	110.9	91	112.3	160.7	185.9	179.4	204.1	167.4	206.7	152.7	184.2	179.4	160.3	102.8	140.7	2	2	2	2
FALSE	High	Unambiguous	NFQVLNFVETQPTFIGSMIK	1xTMT6plex [K20]; 1xTMT6plex [N-Term]	1xTMT6plex [K20]; 1xTMT6plex [N-Term]	5.48455e-09	0	3.766	1	2	1	NP_001104487	GeneID:321007 Serac1	NP_796285; NP_001104487	0	2771.52	20	0.977	-0.03	0.527406	0.679327	101.1	98.9	6.68	12.71	3	3	95.1	108.1	105.4	103	83	105.5	78.4	89.2	86.9	84.9	68.4	87	74.5	88.3	86.9	66.7	42	59.2	1	1	1	1
FALSE	High	Unambiguous	NFSAIINPPQACILAIGASEDK	1xCarbamidomethyl [C12]; 1xTMT6plex [K22]; 1xTMT6plex [N-Term]	1xCarbamidomethyl [C12]; 1xTMT6plex [K22]; 1xTMT6plex [N-Term]	4.61512e-09	0	3.8	1	1	17	NP_663589	GeneID:235339 Dlat	NP_663589	0	2787.51	22	0.895	-0.16	0.390861	0.566116	105.6	94.4	8.36	22.32	3	3	96.5	112.4	111.4	110.1	70	99.6	1116.5	1301.1	1289.3	1274.8	810.2	1153.3	1060.8	1289.3	1289.3	1001	497.4	784.9	16	16	16	16
FALSE	High	Unambiguous	NFSLRIDEVEEMLTNNR	1xTMT6plex [N-Term]	1xTMT6plex [N-Term]	2.65152e-07	0	3.002	1	1	1	NP_694704	GeneID:226646 Ndufs2	NP_694704	1	2309.18	17	0.721	-0.47	0.0643315	0.210432	116.2	83.8	5.72	15.04	3	3	106.8	114.9	119.7	100.6	82.8	75.3	81.3	87.4	91.1	76.5	63	57.3	77.2	86.6	91.1	60.1	38.7	39	1	1	1	1
FALSE	High	Unambiguous	NFSVNLYK	1xTMT6plex [K8]; 1xTMT6plex [N-Term]	1xTMT6plex [K8]; 1xTMT6plex [N-Term]	0.000104626	0	1.824	1	1	4	NP_848729	GeneID:68653 Samm50	NP_848729	0	1442.84	8	1.061	0.09	0.688195	0.802625	97	103	5.94	24.12	3	3	96.4	108.5	102.7	113	70.4	109	617.8	695.9	658.7	724.4	451.5	699	587	689.5	658.7	568.8	277.2	475.7	4	4	4	4
FALSE	High	Unambiguous	NFNAGGHK	1xTMT6plex [K8]; 1xTMT6plex [N-Term]	1xTMT6plex [K8]; 1xTMT6plex [N-Term]	2.10734e-05	0	2.14	1	2	5	NP_001185927	GeneID:22335 Vdac3	NP_001185927; NP_035826	0	1302.73	8	1.027	0.04	0.852798	0.911684	98.7	101.3	29.85	24.18	3	3	74.3	98.6	135.2	118.6	72.1	101.3	251.4	333.7	457.5	401.4	243.8	342.7	238.9	330.7	457.5	315.2	149.7	233.2	5	5	5	5
FALSE	High	Unambiguous	NLSEFGLIQEK	1xTMT6plex [K11]; 1xTMT6plex [N-Term]	1xTMT6plex [K11]; 1xTMT6plex [N-Term]	1.61563e-06	0	2.646	1	1	3	NP_766266	GeneID:229211 Acad9	NP_766266	0	1736	11	1.285	0.36	0.0625266	0.207893	87.5	112.5	4.37	11.36	3	3	86.3	93.2	86.6	111.3	98.7	123.9	568.6	613.9	571	733.7	650.2	816.8	540.2	608.4	571	576.1	399.2	555.9	3	3	3	3
FALSE	High	Unambiguous	NISELFYYAQK	1xTMT6plex [K11]; 1xTMT6plex [N-Term]	1xTMT6plex [K11]; 1xTMT6plex [N-Term]	6.76683e-05	0	1.91	2	4	2	NP_666111; NP_001156827	GeneID:214952 Rhot2;GeneID:59040 Rhot1	NP_067511; NP_666111; NP_001156826; NP_001156827	0	1834.02	11	1.213	0.28	0.0454181	0.178812	90.4	109.6	4.62	8.68	3	3	85.9	91.6	94.1	111.1	99.3	118.1	119.9	127.8	131.3	155.1	138.6	164.9	113.9	126.7	131.3	121.8	85.1	112.2	2	2	2	2
FALSE	High	Unambiguous	NLSLAVSDCFWK	1xCarbamidomethyl [C9]; 1xTMT6plex [K12]; 1xTMT6plex [N-Term]	1xCarbamidomethyl [C9]; 1xTMT6plex [K12]; 1xTMT6plex [N-Term]	3.9277e-06	0	2.471	1	2	1	NP_598513	GeneID:74143 Opa1	NP_001186106; NP_598513	0	1898.02	12	1.155	0.21	0.573683	0.715452	92.8	107.2	7.71	16.85	3	3	90.5	104.5	93.3	107.7	84.8	119.2	111.3	128.5	114.7	132.4	104.2	146.5	105.7	127.3	114.7	104	64	99.7	1	1	1	1
FALSE	High	Unambiguous	NTSTYTSLK	1xTMT6plex [K9]; 1xTMT6plex [N-Term]	1xTMT6plex [K9]; 1xTMT6plex [N-Term]	1.28811e-05	0	2.237	1	1	1	NP_080440	GeneID:67452 Pnpla8	NP_080440	0	1472.84	9	1.229	0.3	0.817934	0.889532	89.7	110.3	7.83	26.42	3	3	88.8	103.9	96.9	119.4	71.9	119.1	45.4	53.2	49.6	61.1	36.8	61	43.2	52.7	49.6	48	22.6	41.5	1	1	1	1
FALSE	High	Unambiguous	NTSSNRPLSPHLTIYK	1xTMT6plex [K16]; 1xTMT6plex [N-Term]	1xTMT6plex [K16]; 1xTMT6plex [N-Term]	0.000139628	0	1.767	1	1	1	NP_079597	GeneID:66052 Sdhc	NP_079597	0	2286.3	16	1.291	0.37	0.33451	0.514288	87.3	112.7	27.53	75.9	3	3	89.7	55.9	58.8	75.9	247.4	72.3	112.2	69.8	73.5	94.9	309.3	90.4	106.6	69.2	73.5	74.5	189.9	61.5	1	1	1	1
FALSE	High	Unambiguous	NTSELLFKK	2xTMT6plex [K8; K9]; 1xTMT6plex [N-Term]	2xTMT6plex [K8; K9]; 1xTMT6plex [N-Term]	5.93118e-05	0	1.936	1	1	1	NP_663435	GeneID:218885 Oxnad1	NP_663435	1	1767.1	9	1.032	0.05	0.983993	0.992251	98.4	101.6	8.74	13.15	3	3	106.5	102.8	89.9	109.6	85.2	106.1	245	236.5	206.8	252	196	244.1	232.8	234.3	206.8	197.9	120.3	166.1	1	1	1	1
FALSE	High	Unambiguous	NTQIIIQEESGIPK	1xTMT6plex [K14]; 1xTMT6plex [N-Term]	1xTMT6plex [K14]; 1xTMT6plex [N-Term]	1.53566e-06	0	2.656	1	1	2	NP_032676	GeneID:17850 Mut	NP_032676	0	2028.17	14	0.876	-0.19	0.159874	0.336841	106.6	93.4	4.68	11.32	3	3	101.1	110.5	108.8	102.5	81.8	95.3	271.7	296.9	292.4	275.6	219.7	256.1	258.1	294.2	292.4	216.4	134.9	174.3	2	2	2	2
FALSE	High	Unambiguous	NTQLDLMSK	1xTMT6plex [K9]; 1xTMT6plex [N-Term]	1xTMT6plex [K9]; 1xTMT6plex [N-Term]	1.92976e-06	0	2.611	1	1	1	NP_076027	GeneID:69923 Agk	NP_076027	0	1507.86	9	1.063	0.09	0.984218	0.992251	96.9	103.1	0.21	13.32	3	3	99.8	99.5	99.5	110.2	85.2	105.8	100.2	99.9	99.9	110.7	85.5	106.2	95.2	99	99.9	86.9	52.5	72.3	1	1	1	1
FALSE	High	Unambiguous	NTPEFDILVIGGGATGCGCALDAVTR	2xCarbamidomethyl [C17; C19]; 1xTMT6plex [N-Term]	2xCarbamidomethyl [C17; C19]; 1xTMT6plex [N-Term]	6.13794e-11	0	4.651	1	1	15	NP_001139292	GeneID:14571 Gpd2	NP_001139292	0	2893.44	26	1.151	0.2	0.178082	0.359054	93	107	12.77	11.97	3	3	80	103.5	91.9	105.7	96.6	122.2	281.9	364.5	323.6	372.4	340.3	430.2	267.8	361.1	323.6	292.4	208.9	292.8	10	10	10	10
FALSE	High	Unambiguous	NTNAGAPPGTAYQSPLSLSR	1xTMT6plex [N-Term]	1xTMT6plex [N-Term]	1.31715e-09	0	4.047	1	4	4	NP_001239216	GeneID:18293 Ogdh	NP_001239212; NP_001239211; NP_001239216; NP_001239217	0	2231.16	20	0.95	-0.07	0.508117	0.664057	102.6	97.4	4.45	15.34	3	3	98.8	108	103.1	110.9	81.3	97.9	98.3	107.4	102.6	110.4	81	97.4	93.4	106.5	102.6	86.7	49.7	66.3	3	3	3	3
FALSE	High	Unambiguous	NTIVTSYNR	1xTMT6plex [N-Term]	1xTMT6plex [N-Term]	7.91814e-05	0	1.879	1	1	9	NP_542364	GeneID:11429 Aco2	NP_542364	0	1296.71	9	0.885	-0.18	0.320966	0.501557	106.1	93.9	6.66	17.17	3	3	99.1	113.3	106	110	77.8	93.8	545.4	623.2	583.2	605.3	427.9	516.1	518.2	617.6	583.2	475.3	262.7	351.2	9	9	9	9
FALSE	High	Unambiguous	NTFWDVDGSMVPPEWHR	1xOxidation [M10]; 1xTMT6plex [N-Term]	1xOxidation [M10]; 1xTMT6plex [N-Term]	7.91313e-06	0	2.333	1	1	1	NP_079827	GeneID:66414 Ndufa12	NP_079827	0	2318.09	17	1.36	0.44	0.159112	0.336281	84.7	115.3	2.85	16.82	3	3	90	89.7	85.5	89.9	122	122.9	52.6	52.4	50	52.6	71.3	71.9	50	52	50	41.3	43.8	48.9	1	1	1	1
FALSE	High	Unambiguous	NTFWDVDGSMVPPEWHR	1xTMT6plex [N-Term]	1xTMT6plex [N-Term]	2.12894e-10	0	4.406	1	1	7	NP_079827	GeneID:66414 Ndufa12	NP_079827	0	2302.09	17	0.924	-0.11	0.0279192	0.149578	103.9	96.1	3.07	4.16	3	3	108.8	104.7	102.4	90.2	96.7	97.2	327.3	315	308.1	271.3	291.1	292.4	311	312.1	308.1	213	178.7	199	7	7	7	7
FALSE	High	Unambiguous	NTELDPVTTEEQVLDVK	1xTMT6plex [K17]; 1xTMT6plex [N-Term]	1xTMT6plex [K17]; 1xTMT6plex [N-Term]	3.29336e-05	0	2.052	1	1	2	NP_573464	GeneID:170731 Mfn2	NP_573464	0	2388.29	17	0.902	-0.15	0.195811	0.378324	105.1	94.9	2.84	16.5	3	3	105.7	109.5	111.9	100.4	73.7	98.8	18.2	18.9	19.3	17.3	12.7	17	17.3	18.7	19.3	13.6	7.8	11.6	1	1	1	1
FALSE	High	Unambiguous	NTEAVDLVTSLPK	1xTMT6plex [K13]; 1xTMT6plex [N-Term]	1xTMT6plex [K13]; 1xTMT6plex [N-Term]	1.3636e-07	0	3.133	1	1	2	NP_444391	GeneID:94064 Mrpl27	NP_444391	0	1845.07	13	1.014	0.02	0.744316	0.843325	99.3	100.7	7.32	13.33	3	3	94.7	100.1	109.3	110.1	84.3	101.5	146.7	155.3	169.5	170.6	130.6	157.4	139.4	153.8	169.5	134	80.2	107.1	2	2	2	2
FALSE	High	Unambiguous	NTAIFINISR	1xTMT6plex [N-Term]	1xTMT6plex [N-Term]	1.40418e-05	0	2.22	1	1	1	NP_525028	GeneID:76238 Grhpr	NP_525028	0	1377.81	10	1.062	0.09	0.962509	0.980388	97	103	5.41	17.6	3	3	96.3	106	97.1	116.2	81.3	103.1	196.5	216.4	198.2	237.3	166	210.4	186.7	214.4	198.2	186.3	101.9	143.2	1	1	1	1
FALSE	High	Unambiguous	NSSYFVEWIPNNVK	1xTMT6plex [K14]; 1xTMT6plex [N-Term]	1xTMT6plex [K14]; 1xTMT6plex [N-Term]	1.04612e-05	0	2.278	1	1	2	NP_075768	GeneID:22152 Tubb3	NP_075768	0	2155.16	14	1.127	0.17	0.571169	0.713386	94	106	12.39	18.34	3	3	99.6	104.7	82.1	112.2	82.7	118.6	213.9	225	176.5	241.2	177.7	254.9	203.3	222.9	176.5	189.4	109.1	173.5	2	2	2	2
FALSE	High	Unambiguous	NTTPDELLSAVLTAVLQDVR	1xTMT6plex [N-Term]	1xTMT6plex [N-Term]	1.53704e-08	0	3.563	1	1	2	NP_570934	GeneID:113868 Acaa1a	NP_570934	0	2384.32	20
FALSE	High	Unambiguous	NSSVGLIQLNRPK	1xTMT6plex [K13]; 1xTMT6plex [N-Term]	1xTMT6plex [K13]; 1xTMT6plex [N-Term]	2.95239e-09	0	3.888	1	1	3	NP_444349	GeneID:93747 Echs1	NP_444349	0	1884.14	13	0.732	-0.45	0.168969	0.347851	115.4	84.6	8.98	30.08	3	3	106	126.4	120.8	103.3	55	88.5	394.8	471	450.2	384.8	204.9	329.7	375.1	466.7	450.2	302.2	125.8	224.4	3	3	3	3
FALSE	High	Unambiguous	NSQSGNALTAYAMFK	1xTMT6plex [K15]; 1xTMT6plex [N-Term]	1xTMT6plex [K15]; 1xTMT6plex [N-Term]	4.06977e-06	0	2.464	1	1	1	NP_722489	GeneID:108654 Fam210a	NP_722489	0	2061.08	15	1.245	0.32	0.649996	0.774049	89.1	110.9	11.81	23.02	3	3	85.3	107.4	93	121.4	77.1	115.8	161.4	203.3	176	229.9	145.9	219.1	153.3	201.5	176	180.5	89.6	149.1	1	1	1	1
FALSE	High	Unambiguous	NSNYESIQR	1xTMT6plex [N-Term]	1xTMT6plex [N-Term]	0.000138923	0	1.768	1	1	1	NP_796216	GeneID:320717 Pptc7	NP_796216	0	1339.68	9	0.773	-0.37	0.164426	0.341874	112.8	87.2	10.72	18.76	3	3	102.3	123.9	104.8	109	78.9	81	81.5	98.7	83.5	86.9	62.9	64.5	77.4	97.8	83.5	68.2	38.6	43.9	1	1	1	1
FALSE	High	Unambiguous	NSNENLLPGYLKPETMVMMWTPVPNTEMSWDK	2xTMT6plex [K12; K32]; 1xTMT6plex [N-Term]	2xTMT6plex [K12; K32]; 1xTMT6plex [N-Term]	8.52238e-07	0	2.772	1	1	1	NP_109642	GeneID:80907 Lactb	NP_109642	0	4440.24	32	0.824	-0.28	0.326827	0.506919	109.7	90.3	9.22	20.27	3	3	105.6	117.3	97.7	87	78.1	114.3	23.4	25.9	21.6	19.2	17.3	25.3	22.2	25.7	21.6	15.1	10.6	17.2	1	1	1	1
FALSE	High	Unambiguous	NSLILGFR	1xTMT6plex [N-Term]	1xTMT6plex [N-Term]	0.000832488	0	1.412	1	1	1	NP_082509	GeneID:72416 Lrpprc	NP_082509	0	1148.7	8	1.192	0.25	0.201913	0.384588	91.2	108.8	5.62	14.39	3	3	86.3	92.9	96.6	122.1	91.3	110.8	151.7	163.2	169.6	214.5	160.4	194.5	144.1	161.7	169.6	168.4	98.5	132.4	1	1	1	1
FALSE	High	Unambiguous	NSFDCFK	1xCarbamidomethyl [C5]; 1xTMT6plex [K7]; 1xTMT6plex [N-Term]	1xCarbamidomethyl [C5]; 1xTMT6plex [K7]; 1xTMT6plex [N-Term]	0.00088803	0	1.399	1	3	3	NP_766024	GeneID:78830 Slc25a12	NP_766024; NP_001171043; NP_056644	0	1375.71	7	1.245	0.32	0.328037	0.508076	89.1	110.9	5.47	15.28	3	3	89	99.2	92.9	115.8	87.6	115.6	326.5	363.7	340.7	424.8	321.2	424.1	310.2	360.4	340.7	333.6	197.2	288.6	2	2	2	2
FALSE	High	Unambiguous	NSEQIMEVGEELINDYASK	1xTMT6plex [K19]; 1xTMT6plex [N-Term]	1xTMT6plex [K19]; 1xTMT6plex [N-Term]	1.2408e-06	0	2.698	1	1	2	NP_080012	GeneID:66736 Emc2	NP_080012	0	2627.33	19	1.419	0.51	0.114926	0.282271	82.7	117.3	14.34	28.54	3	3	68.2	90.9	79	112.1	91.3	158.5	11.3	15.1	13.1	18.6	15.1	26.3	10.7	14.9	13.1	14.6	9.3	17.9	1	1	1	1
FALSE	High	Unambiguous	NSAEETWMVIHGR	1xTMT6plex [N-Term]	1xTMT6plex [N-Term]	1.13245e-06	0	2.716	1	1	2	NP_079834	GeneID:66427 Cyb5b	NP_079834	0	1758.88	13	1.192	0.25	0.35016	0.5284	91.2	108.8	8.06	15.28	3	3	100.2	96.1	85.5	114.6	87.4	116.2	40.5	38.9	34.6	46.4	35.3	47	38.5	38.5	34.6	36.4	21.7	32	1	1	1	1
FALSE	High	Unambiguous	NRVDTSPTPVSWDVMCK	1xCarbamidomethyl [C16]; 1xTMT6plex [K17]; 1xTMT6plex [N-Term]	1xCarbamidomethyl [C16]; 1xTMT6plex [K17]; 1xTMT6plex [N-Term]	2.75756e-05	0	2.087	1	1	1	NP_080337	GeneID:67264 Ndufb8	NP_080337	1	2450.26	17	0.827	-0.27	0.0317244	0.154309	109.5	90.5	8.54	12.08	3	3	109.8	126.2	108.7	91.2	73.2	90.8	84.7	97.4	83.9	70.4	56.5	70.1	80.5	96.5	83.9	55.3	34.7	47.7	1	1	1	1
FALSE	High	Unambiguous	NRLEEVSPNLVR	1xTMT6plex [N-Term]	1xTMT6plex [N-Term]	2.65943e-08	0	3.455	1	1	3	NP_001153512	GeneID:227197 Ndufs1	NP_001153512	1	1654.94	12	0.755	-0.41	0.0590992	0.203071	114	86	9.92	14.24	3	3	101.1	117.9	122.5	89.1	72.7	96.7	251.5	293.4	304.9	221.6	180.8	240.5	239	290.8	304.9	174	111	163.7	3	3	3	3
FALSE	High	Unambiguous	NRLDYHISVQNMMR	1xOxidation [M]; 1xTMT6plex [N-Term]	1xOxidation [M12; M13]; 1xTMT6plex [N-Term]	0.000975766	0	1.38	1	1	2	NP_033855	GeneID:11950 Atp5f1	NP_033855	1	2022.02	14	0.971	-0.04	0.922028	0.955657	101.5	98.5	10.86	6.99	3	3	87.2	106.1	105.8	102.8	92.4	105.7	38.9	47.4	47.2	45.8	41.2	47.2	37	46.9	47.2	36	25.3	32.1	1	1	1	1
FALSE	High	Unambiguous	NRLDYHISVQNMMR	1xTMT6plex [N-Term]	1xTMT6plex [N-Term]	0.000141049	0	1.765	1	1	10	NP_033855	GeneID:11950 Atp5f1	NP_033855	1	2006.03	14	1.129	0.17	0.227037	0.411903	94	106	0.94	15.45	3	3	92.2	92.9	91.2	93.5	126.2	104	500.8	504.8	495.4	508.1	685.6	565.3	475.8	500.2	495.4	399	420.9	384.7	10	10	10	10
FALSE	High	Unambiguous	NRDVEETLLQVAQDPDCGDVVR	1xCarbamidomethyl [C17]; 1xTMT6plex [N-Term]	1xCarbamidomethyl [C17]; 1xTMT6plex [N-Term]	6.43235e-05	0	1.92	1	1	1	NP_081170	GeneID:68971 Tamm41	NP_081170	1	2757.37	22
FALSE	High	Unambiguous	NQVTATK	1xTMT6plex [K7]; 1xTMT6plex [N-Term]	1xTMT6plex [K7]; 1xTMT6plex [N-Term]	0.000156069	0	1.745	1	1	9	NP_031887	GeneID:13382 Dld	NP_031887	0	1219.74	7	0.762	-0.39	0.168743	0.347651	113.5	86.5	6.63	22.95	3	3	104.7	119.2	115.3	106.3	66.5	87.9	594.2	676.5	654.2	603.1	377.1	498.7	564.5	670.3	654.2	473.6	231.5	339.4	9	9	9	9
FALSE	High	Unambiguous	NQQEFMVTHAR	1xTMT6plex [N-Term]	1xTMT6plex [N-Term]	8.05954e-07	0	2.783	1	1	1	NP_080638	GeneID:67759 Plgrkt	NP_080638	0	1589.81	11	1.227	0.3	0.051508	0.189416	89.8	110.2	10.15	5.11	3	3	97.4	91.7	79.6	104.1	114.8	112.5	22.5	21.2	18.4	24.1	26.6	26	21.4	21	18.4	18.9	16.3	17.7	1	1	1	1
FALSE	High	Unambiguous	NSSQFDWALMR	1xTMT6plex [N-Term]	1xTMT6plex [N-Term]	7.08413e-08	0	3.262	1	1	1	NP_082509	GeneID:72416 Lrpprc	NP_082509	0	1583.78	11	0.973	-0.04	0.906778	0.945202	101.3	98.7	4.4	17.74	3	3	95.2	103.6	101.8	117.9	82.5	99	220.4	239.8	235.5	272.8	190.9	229.2	209.4	237.6	235.5	214.2	117.2	156	1	1	1	1
FALSE	High	Unambiguous	NTVGYLQWR	1xTMT6plex [N-Term]	1xTMT6plex [N-Term]	0.000146876	0	1.757	1	1	2	NP_766292	GeneID:230935 Dnajc11	NP_766292	0	1365.75	9	1.335	0.42	0.0329799	0.156311	85.7	114.3	2.99	9.09	3	3	84.7	89.9	87.4	120.3	101	116.6	178.5	189.5	184.2	253.6	212.9	245.8	169.6	187.8	184.2	199.1	130.7	167.3	2	2	2	2
FALSE	High	Unambiguous	NTVIATGGYGR	1xTMT6plex [N-Term]	1xTMT6plex [N-Term]	1.33219e-06	0	2.684	1	1	6	NP_075770	GeneID:66945 Sdha	NP_075770	0	1337.74	11	0.871	-0.2	0.388901	0.564253	106.9	93.1	9.38	14.76	3	3	93.6	108.9	111.9	109.4	81.3	94.8	321.9	374.5	385	376.3	279.7	326.1	305.8	371.1	385	295.5	171.7	221.9	6	6	6	6
FALSE	High	Unambiguous	NTVILFVPQQEAWVVER	1xTMT6plex [N-Term]	1xTMT6plex [N-Term]	1.12672e-06	0	2.717	1	1	4	NP_075720	GeneID:66592 Stoml2	NP_075720	0	2257.25	17	1.333	0.41	0.12504	0.294522	85.7	114.3	9.83	21.43	3	3	74.8	90.2	88	117.3	90.1	139.6	163.3	196.8	192	256	196.6	304.6	155.2	195	192	201	120.7	207.3	3	3	3	3
FALSE	High	Unambiguous	NVVACESIGR	1xCarbamidomethyl [C5]; 1xTMT6plex [N-Term]	1xCarbamidomethyl [C5]; 1xTMT6plex [N-Term]	5.53564e-07	0	2.857	1	1	1	NP_080586	GeneID:67681 Mrpl18	NP_080586	0	1333.71	10	0.955	-0.07	0.561469	0.70525	102.3	97.7	14.86	17.9	3	3	97.6	121.6	92.8	114.4	80.4	93.2	101.2	126.2	96.3	118.7	83.4	96.7	96.2	125	96.3	93.2	51.2	65.8	1	1	1	1
FALSE	High	Unambiguous	NVTHIDQALQEAHR	1xTMT6plex [N-Term]	1xTMT6plex [N-Term]	6.59161e-06	0	2.369	1	1	5	NP_080780	GeneID:52064 Coq5	NP_080780	0	1860.99	14	1.253	0.33	0.0238565	0.140043	88.8	111.2	9.72	5.65	3	3	91.7	91.2	76.9	106.6	119.4	114.2	64.1	63.7	53.7	74.5	83.4	79.8	60.9	63.1	53.7	58.5	51.2	54.3	2	2	2	2
FALSE	High	Unambiguous	NVTAIQGPGGK	1xTMT6plex [K11]; 1xTMT6plex [N-Term]	1xTMT6plex [K11]; 1xTMT6plex [N-Term]	4.12381e-07	0	2.915	1	1	10	NP_083849	GeneID:67834 Idh3a	NP_083849	0	1499.89	11	0.799	-0.32	0.301054	0.482761	111.2	88.8	21.03	34.39	3	3	94.8	104.1	139.8	118.8	59.3	83.2	678	744.6	999.7	849.5	424	594.8	644.2	737.9	999.7	667.1	260.3	404.8	10	10	10	10
FALSE	High	Unambiguous	NVSSILGFDSNQLPANAPIEDR	1xTMT6plex [N-Term]	1xTMT6plex [N-Term]	1.09159e-09	0	4.084	1	3	1	NP_001091701	GeneID:381511 Pdp1	NP_001028625; NP_001091700; NP_001091701	0	2586.34	22	0.752	-0.41	0.187026	0.368164	114.2	85.8	11.46	21.24	3	3	96.7	119.8	117.8	107.4	69.8	88.5	42.9	53.1	52.2	47.6	30.9	39.2	40.7	52.6	52.2	37.4	19	26.7	1	1	1	1
FALSE	High	Unambiguous	NVQQLAILGAGLMGAGIAQVSVDK	1xOxidation [M13]; 1xTMT6plex [K24]; 1xTMT6plex [N-Term]	1xOxidation [M13]; 1xTMT6plex [K24]; 1xTMT6plex [N-Term]	5.4339e-11	0	4.675	1	1	6	NP_849209	GeneID:97212 Hadha	NP_849209	0	2827.61	24	1.038	0.05	0.849659	0.910026	98.2	101.8	1.7	9.54	3	3	102.4	99.7	99.2	103.5	88.7	106.4	299.9	292.1	290.6	303.1	259.8	311.7	285	289.5	290.6	238	159.5	212.1	6	6	6	6
FALSE	High	Unambiguous	NVQQLAILGAGLMGAGIAQVSVDK	1xTMT6plex [K24]; 1xTMT6plex [N-Term]	1xTMT6plex [K24]; 1xTMT6plex [N-Term]	9.92093e-12	0	5.01	1	1	15	NP_849209	GeneID:97212 Hadha	NP_849209	0	2811.62	24	1.096	0.13	0.805641	0.881879	95.4	104.6	1.51	15.35	3	3	96.9	98.1	99.8	107.6	84	113.5	1085.2	1099.2	1118.4	1205.1	941.2	1271.8	1031.1	1089.1	1118.4	946.3	577.8	865.5	15	15	15	15
FALSE	High	Unambiguous	NVQLLSQFISPFTGCIYGR	1xCarbamidomethyl [C15]; 1xTMT6plex [N-Term]	1xCarbamidomethyl [C15]; 1xTMT6plex [N-Term]	1.57004e-05	0	2.198	1	1	1	NP_081102	GeneID:68735 Mrps18c	NP_081102	0	2429.28	19	0.942	-0.09	0.0658269	0.21302	103	97	3.87	1.66	3	3	100.4	102.3	108.1	94.7	96.5	97.9	101.2	103.2	109	95.5	97.2	98.7	96.2	102.2	109	75	59.7	67.2	1	1	1	1
FALSE	High	Unambiguous	NVQILNMVTR	1xTMT6plex [N-Term]	1xTMT6plex [N-Term]	3.86834e-06	0	2.474	1	1	1	NP_058593	GeneID:53600 Timm23	NP_058593	0	1416.82	10	1.111	0.15	0.678836	0.795746	94.7	105.3	9.74	27.82	3	3	95.8	114.5	98.8	109.8	66	115.1	97.9	117	101	112.2	67.4	117.7	93	116	101	88.1	41.4	80.1	1	1	1	1
FALSE	High	Unambiguous	NVQGIIDILK	1xTMT6plex [K10]; 1xTMT6plex [N-Term]	1xTMT6plex [K10]; 1xTMT6plex [N-Term]	3.15103e-07	0	2.968	1	1	8	NP_082509	GeneID:72416 Lrpprc	NP_082509	0	1570.99	10	0.977	-0.03	0.972402	0.986065	101.2	98.8	6.53	17.5	3	3	92.3	103.1	103.9	117.5	82.5	100.7	969.7	1084	1092.1	1235.4	866.7	1058.9	921.4	1074.2	1092.1	970.1	532.1	720.6	8	8	8	8
FALSE	High	Unambiguous	NVQELWLR	1xTMT6plex [N-Term]	1xTMT6plex [N-Term]	0.000252239	0	1.65	1	1	3	NP_034153	GeneID:13177 Eci1	NP_034153	0	1286.74	8	1.338	0.42	0.0758628	0.228967	85.5	114.5	11.47	12.45	3	3	98.7	87	78.6	116.5	96.2	122.9	362.7	319.7	288.7	427.9	353.5	451.5	344.6	316.8	288.7	336	217	307.3	3	3	3	3
FALSE	High	Unambiguous	NVQAEEMVEFSSGLK	1xOxidation [M7]; 1xTMT6plex [K15]; 1xTMT6plex [N-Term]	1xOxidation [M7]; 1xTMT6plex [K15]; 1xTMT6plex [N-Term]	1.83976e-07	0	3.074	1	1	30	NP_031531	GeneID:11946 Atp5a1	NP_031531	0	2142.12	15	1.038	0.05	0.896712	0.938498	98.2	101.8	2.3	8.31	3	3	97.9	100.3	102.6	105	90.2	104.1	1840.3	1884.6	1927.1	1972.8	1694.7	1955.5	1748.5	1867.5	1927.1	1549.1	1040.4	1330.8	25	25	25	25
FALSE	High	Unambiguous	NVQAEEMVEFSSGLK	1xTMT6plex [K15]; 1xTMT6plex [N-Term]	1xTMT6plex [K15]; 1xTMT6plex [N-Term]	6.28252e-12	0	5.1	1	1	167	NP_031531	GeneID:11946 Atp5a1	NP_031531	0	2126.12	15	1.118	0.16	0.420606	0.589206	94.4	105.6	5.15	12.53	3	3	90.4	97.5	99.9	109	89.3	113.9	15125.4	16310.7	16717.5	18242.1	14937.8	19060.5	14370.7	16162.2	16717.5	14324.5	9170.7	12971.6	154	154	154	154
FALSE	High	Unambiguous	NVPVITGSK	1xTMT6plex [K9]; 1xTMT6plex [N-Term]	1xTMT6plex [K9]; 1xTMT6plex [N-Term]	6.73262e-05	0	1.911	1	1	6	NP_032857	GeneID:18673 Phb	NP_032857	0	1372.86	9	1.032	0.04	0.625893	0.756544	98.4	101.6	10.22	25.47	3	3	92.4	113.4	105.3	112.2	68.1	108.7	627	769.6	715.1	761.4	461.9	737.6	595.7	762.6	715.1	597.9	283.6	502	6	6	6	6
FALSE	High	Unambiguous	NVNAGGHK	1xTMT6plex [K8]; 1xTMT6plex [N-Term]	1xTMT6plex [K8]; 1xTMT6plex [N-Term]	1.39707e-05	0	2.221	1	1	9	NP_035824	GeneID:22333 Vdac1	NP_035824	0	1254.73	8	1.042	0.06	0.878091	0.926238	98	102	24.68	23.45	3	3	75.8	124.1	95.5	126.3	78.8	99.5	12.5	20.5	15.8	20.9	13	16.5	11.9	20.3	15.8	16.4	8	11.2	1	1	1	1
FALSE	High	Unambiguous	NVLYPLYQLGGPQLR	1xTMT6plex [N-Term]	1xTMT6plex [N-Term]	1.25984e-06	0	2.695	1	1	2	NP_035418	GeneID:19935 Mrpl23	NP_035418	0	1960.12	15	1.492	0.58	0.0619915	0.207096	80.3	119.7	12.7	24.93	3	3	66.3	85.6	77.9	96.8	157	116.3	44.2	57	51.9	64.4	104.6	77.4	41.9	56.5	51.9	50.6	64.2	52.7	2	2	2	2
FALSE	High	Unambiguous	NVLPVLNNLLENR	1xTMT6plex [N-Term]	1xTMT6plex [N-Term]	2.65152e-07	0	3.002	1	2	2	NP_082182	GeneID:219189 Vwa8	NP_776119; NP_082182	0	1737.02	13	0.937	-0.09	0.405949	0.577295	103.3	96.7	2.97	23.18	3	3	102.9	108.2	108.6	110.1	69	101.3	631.9	664.3	666.6	676.1	423.5	622.1	600.3	658.3	666.6	530.9	260	423.4	2	2	2	2
FALSE	High	Unambiguous	NVLMYGPPGTGK	1xTMT6plex [K12]; 1xTMT6plex [N-Term]	1xTMT6plex [K12]; 1xTMT6plex [N-Term]	1.13245e-06	0	2.716	1	1	4	NP_849534	GeneID:108888 Atad3a	NP_849534	0	1691.96	12	1.04	0.06	0.925819	0.957428	98	102	9.95	18.36	3	3	88.8	107.1	104.7	111.8	78.7	108.9	243.1	293.3	286.8	306	215.5	298.3	231	290.6	286.8	240.3	132.3	203	4	4	4	4
FALSE	High	Unambiguous	NTYYASIAK	1xTMT6plex [K9]; 1xTMT6plex [N-Term]	1xTMT6plex [K9]; 1xTMT6plex [N-Term]	1.93317e-05	0	2.157	1	1	5	NP_031408	GeneID:11364 Acadm	NP_031408	0	1488.85	9	0.806	-0.31	0.245726	0.431452	110.8	89.2	2.59	22.31	3	3	111.8	110.8	106.4	111	70.7	89.3	839.4	832.1	799.4	833.5	531.2	670.3	797.5	824.5	799.4	654.5	326.1	456.2	5	5	5	5
FALSE	High	Unambiguous	NVCLMTDK	1xCarbamidomethyl [C3]; 1xTMT6plex [K8]; 1xTMT6plex [N-Term]	1xCarbamidomethyl [C3]; 1xTMT6plex [K8]; 1xTMT6plex [N-Term]	4.84233e-05	0	1.976	1	1	1	NP_780445	GeneID:76187 Adhfe1	NP_780445	0	1438.78	8	0.912	-0.13	0.359568	0.537572	104.6	95.4	15.19	10.55	3	3	103.8	122.7	90.8	94.7	84.1	103.9	132	156	115.4	120.3	106.9	132.1	125.4	154.6	115.4	94.5	65.6	89.9	1	1	1	1
FALSE	High	Unambiguous	NVDEAINFINDR	1xTMT6plex [N-Term]	1xTMT6plex [N-Term]	0.000209251	0	1.687	1	1	1	NP_031463	GeneID:11671 Aldh3a2	NP_031463	0	1648.85	12	1.201	0.26	0.197776	0.380195	90.9	109.1	14.56	10.29	3	3	81.9	107.4	87.5	119.9	98.2	105.1	51.7	67.9	55.3	75.8	62.1	66.4	49.1	67.3	55.3	59.5	38.1	45.2	1	1	1	1
FALSE	High	Unambiguous	NVDPFHIYFCNLK	1xCarbamidomethyl [C10]; 1xTMT6plex [K13]; 1xTMT6plex [N-Term]	1xCarbamidomethyl [C10]; 1xTMT6plex [K13]; 1xTMT6plex [N-Term]	1.26625e-06	0	2.694	1	1	1	NP_083368	GeneID:52575 Trmt10c	NP_083368	0	2125.13	13	1.087	0.12	0.414716	0.584792	95.8	104.2	4.42	12.4	3	3	94	93.4	101	117.6	92	102.2	107.2	106.5	115.2	134.1	104.9	116.5	101.8	105.5	115.2	105.3	64.4	79.3	1	1	1	1
FALSE	High	Unambiguous	NVELVDGEEGR	1xTMT6plex [N-Term]	1xTMT6plex [N-Term]	0.000105692	0	1.822	1	1	1	NP_038848	GeneID:15277 Hk2	NP_038848	0	1445.74	11	1.006	0.01	0.983067	0.991859	99.7	100.3	25.14	22.69	3	3	72.8	106.2	122.4	117.6	74.2	106.8	17.7	25.9	29.8	28.7	18.1	26	16.9	25.6	29.8	22.5	11.1	17.7	1	1	1	1
FALSE	High	Unambiguous	NVETMNYADIER	1xTMT6plex [N-Term]	1xTMT6plex [N-Term]	2.87839e-09	0	3.893	1	1	10	NP_084501	GeneID:78920 Dlst	NP_084501	0	1683.82	12	0.952	-0.07	0.427761	0.595022	102.4	97.6	3.42	13.53	3	3	100.8	107.6	102.5	108.7	82.7	97.6	336.8	359.6	342.5	363.2	276.4	326.2	320	356.3	342.5	285.2	169.7	222	6	6	6	6
FALSE	High	Unambiguous	NQPFCDGSHFFQR	1xCarbamidomethyl [C5]; 1xTMT6plex [N-Term]	1xCarbamidomethyl [C5]; 1xTMT6plex [N-Term]	1.31599e-07	0	3.14	1	1	1	NP_001078969	GeneID:217149 Cisd3	NP_001078969	0	1868.87	13	1.045	0.06	0.347029	0.525708	97.8	102.2	6.3	10.49	3	3	90.9	102.7	94.7	96.3	99	116.4	101.5	114.8	105.8	107.6	110.6	130	96.5	113.7	105.8	84.5	67.9	88.5	1	1	1	1
FALSE	High	Unambiguous	NVETMNYADIER	1xOxidation [M5]; 1xTMT6plex [N-Term]	1xOxidation [M5]; 1xTMT6plex [N-Term]	8.75859e-06	0	2.313	1	1	9	NP_084501	GeneID:78920 Dlst	NP_084501	0	1699.82	12	0.948	-0.08	0.560835	0.704825	102.7	97.3	5.1	3.43	3	3	95.2	104.2	104.1	102.3	95.5	98.7	119	130.3	130.2	127.9	119.4	123.4	113.1	129.1	130.2	100.4	73.3	84	3	3	3	3
FALSE	High	Unambiguous	NVFNALVR	1xTMT6plex [N-Term]	1xTMT6plex [N-Term]	0.000407073	0	1.555	1	1	3	NP_077173	GeneID:67863 Slc25a11	NP_077173	0	1161.69	8	0.911	-0.13	0.32382	0.503932	104.6	95.4	6.4	20.49	3	3	100.5	107.4	114.2	108.4	71.5	97.9	516.1	551.6	586.6	556.4	367.3	502.7	490.3	546.6	586.6	436.9	225.5	342.1	3	3	3	3
FALSE	High	Unambiguous	NVFNMTAK	1xTMT6plex [K8]; 1xTMT6plex [N-Term]	1xTMT6plex [K8]; 1xTMT6plex [N-Term]	2.065e-05	0	2.144	1	1	2	NP_084239	GeneID:77721 Mrps5	NP_084239	0	1382.79	8	1.105	0.14	0.940287	0.966408	95	105	8.89	16.1	3	3	90.2	99.6	107.8	110.3	82	110	292.3	322.7	349.4	357.3	265.8	356.5	277.7	319.8	349.4	280.6	163.2	242.6	2	2	2	2
FALSE	High	Unambiguous	NVGTGLVGAPACGDVMK	1xCarbamidomethyl [C12]; 1xTMT6plex [K17]; 1xTMT6plex [N-Term]	1xCarbamidomethyl [C12]; 1xTMT6plex [K17]; 1xTMT6plex [N-Term]	2.32367e-07	0	3.028	1	1	1	NP_079802	GeneID:66383 Iscu	NP_079802	0	2104.13	17	1.057	0.08	0.964821	0.981713	97.2	102.8	3.75	16.79	3	3	96.9	98.5	104	114.8	81.8	104	95.1	96.7	102.1	112.7	80.3	102.1	90.4	95.8	102.1	88.5	49.3	69.5	1	1	1	1
FALSE	High	Unambiguous	NVKDPVEIQALVNK	2xTMT6plex [K3; K14]; 1xTMT6plex [N-Term]	2xTMT6plex [K3; K14]; 1xTMT6plex [N-Term]	8.32343e-11	0	4.591	1	1	3	NP_958746	GeneID:380840 Lyrm4	NP_958746	1	2254.37	14	1.1	0.14	0.44244	0.608712	95.3	104.7	3.16	11.08	3	3	93.1	98.1	98.7	107.8	90.3	111.9	431.6	454.4	457.5	499.7	418.6	518.4	410	450.3	457.5	392.4	257	352.8	3	3	3	3
FALSE	High	Unambiguous	NVLAESAR	1xTMT6plex [N-Term]	1xTMT6plex [N-Term]	0.000162514	0	1.737	1	1	7	NP_613067	GeneID:28295 D10Jhu81e	NP_613067	0	1088.63	8	0.926	-0.11	0.175547	0.355703	103.9	96.1	4.31	11.76	3	3	103.4	112	104.8	101.8	80.9	97	412.2	446.4	417.8	405.7	322.4	386.7	391.6	442.4	417.8	318.6	197.9	263.2	6	6	6	6
FALSE	High	Unambiguous	NVLELTGK	1xTMT6plex [K8]; 1xTMT6plex [N-Term]	1xTMT6plex [K8]; 1xTMT6plex [N-Term]	5.66661e-05	0	1.945	1	1	7	NP_613067	GeneID:28295 D10Jhu81e	NP_613067	0	1331.83	8	0.778	-0.36	0.0892713	0.24889	112.5	87.5	3.38	11.99	3	3	111.7	111.9	105.4	102.4	81.6	86.9	1131.7	1133.7	1067.6	1037.3	826.2	880.3	1075.2	1123.3	1067.6	814.5	507.2	599.1	7	7	7	7
FALSE	High	Unambiguous	NVFDFDSYNNDMR	1xTMT6plex [N-Term]	1xTMT6plex [N-Term]	3.31512e-07	0	2.958	1	2	5	NP_082182	GeneID:219189 Vwa8	NP_776119; NP_082182	0	1865.83	13	1.102	0.14	0.0417597	0.171976	95.1	104.9	2.54	4.19	3	3	97	92.6	96.5	99.7	106.3	108	131.3	125.3	130.5	134.9	143.8	146.1	124.7	124.1	130.5	105.9	88.3	99.4	3	3	3	3
FALSE	High	Unambiguous	NVVSQFVSSMSASADVLAMSK	1xTMT6plex [K21]; 1xTMT6plex [N-Term]	1xTMT6plex [K21]; 1xTMT6plex [N-Term]	4.6999e-10	0	4.25	1	1	24	NP_079986	GeneID:66694 Uqcrfs1	NP_079986	0	2616.38	21	0.93	-0.11	0.30214	0.483927	103.6	96.4	8.83	12.33	3	3	95	107.8	113.1	102.6	81.3	100.2	2063.2	2339.8	2456.4	2228.2	1765.2	2175.3	1960.3	2318.5	2456.4	1749.7	1083.7	1480.4	23	23	23	23
FALSE	High	Unambiguous	NQMYSYFMFTR	1xTMT6plex [N-Term]	1xTMT6plex [N-Term]	1.61228e-07	0	3.1	1	1	1	NP_081451	GeneID:69702 Ndufaf1	NP_081451	0	1716.81	11	1.072	0.1	0.281507	0.464369	96.5	103.5	10.96	6.23	3	3	84	104.5	97.6	104.6	98.2	111.2	71.3	88.8	82.9	88.9	83.4	94.5	67.8	88	82.9	69.8	51.2	64.3	1	1	1	1
FALSE	High	Unambiguous	NQMNGTLTAVESFLTINTGPEGLCIHDGTWK	1xCarbamidomethyl [C24]; 1xTMT6plex [K31]; 1xTMT6plex [N-Term]	1xCarbamidomethyl [C24]; 1xTMT6plex [K31]; 1xTMT6plex [N-Term]	9.59646e-06	0	2.295	1	1	1	NP_848768	GeneID:109232 Sccpdh	NP_848768	0	3862.95	31	1.318	0.4	0.0980255	0.260134	86.3	113.7	14	22.42	3	3	70.4	93.5	84.1	110.8	94.9	146.3	9.6	12.7	11.4	15	12.9	19.8	9.1	12.6	11.4	11.8	7.9	13.5	1	1	1	1
FALSE	High	Unambiguous	NNGYAISTPTSEQYRGDGIAAR	1xTMT6plex [N-Term]	1xTMT6plex [N-Term]	1.22314e-08	0	3.608	1	1	1	NP_031559	GeneID:12039 Bckdha	NP_031559	1	2570.28	22	0.611	-0.71	0.0567736	0.198515	124.2	75.8	19.04	23.77	3	3	97.6	134.4	142	88.9	55	82.1	65.9	90.7	95.8	60	37.1	55.4	62.6	89.9	95.8	47.1	22.8	37.7	1	1	1	1
FALSE	High	Unambiguous	NNGYAISTPTSEQYR	1xTMT6plex [N-Term]	1xTMT6plex [N-Term]	4.56448e-07	0	2.895	1	1	2	NP_031559	GeneID:12039 Bckdha	NP_031559	0	1929.95	15	0.658	-0.6	0.148848	0.32451	120.6	79.4	22.17	23.87	3	3	89.5	141	119.6	105.1	66.1	78.7	53.8	84.7	71.9	63.2	39.7	47.3	51.1	84	71.9	49.6	24.4	32.2	2	2	2	2
FALSE	High	Unambiguous	NNGQNLDEDLGHCEPK	1xCarbamidomethyl [C13]; 1xTMT6plex [K16]; 1xTMT6plex [N-Term]	1xCarbamidomethyl [C13]; 1xTMT6plex [K16]; 1xTMT6plex [N-Term]	0.000112884	0	1.809	1	1	1	NP_077798	GeneID:17713 Grpel1	NP_077798	0	2298.12	16	1.381	0.47	0.0342354	0.15895	84	116	12.13	13.76	3	3	82.4	93.9	73.8	133.9	102.1	113.8	13.4	15.3	12	21.8	16.6	18.5	12.7	15.1	12	17.1	10.2	12.6	1	1	1	1
FALSE	High	Unambiguous	NNGAGYFLEHLAFK	1xTMT6plex [K14]; 1xTMT6plex [N-Term]	1xTMT6plex [K14]; 1xTMT6plex [N-Term]	1.78613e-09	0	3.987	1	1	21	NP_079683	GeneID:22273 Uqcrc1	NP_079683	0	2039.11	14	0.853	-0.23	0.21962	0.404118	107.9	92.1	14.14	23.07	3	3	94.6	116.1	125.5	100.4	64.5	99	2641.7	3241.3	3505.1	2802.7	1802.3	2764.4	2509.9	3211.8	3505.1	2200.8	1106.5	1881.3	21	21	21	21
FALSE	High	Unambiguous	NNFEGEITK	1xTMT6plex [K9]; 1xTMT6plex [N-Term]	1xTMT6plex [K9]; 1xTMT6plex [N-Term]	0.00014837	0	1.755	1	1	5	NP_035162	GeneID:18453 P4hb	NP_035162	0	1509.83	9	1.634	0.71	0.0151478	0.124153	75.9	124.1	14.71	19.86	3	3	58.4	76.4	76.2	124.5	106.9	157.6	260.4	340.7	339.8	555.2	476.4	702.7	247.4	337.6	339.8	436	292.5	478.2	5	5	5	5
FALSE	High	Unambiguous	NNAACYLPEISQLLNHVPR	1xCarbamidomethyl [C5]; 1xTMT6plex [N-Term]	1xCarbamidomethyl [C5]; 1xTMT6plex [N-Term]	6.65887e-06	0	2.367	1	1	1	NP_082381	GeneID:72113 Adck1	NP_082381	0	2438.28	19	1.066	0.09	0.688539	0.802804	96.8	103.2	16.26	14.77	3	3	114.1	82.7	95.3	101.6	88.1	118.3	30.2	21.9	25.2	26.9	23.3	31.3	28.7	21.7	25.2	21.1	14.3	21.3	1	1	1	1
FALSE	High	Unambiguous	NMTFIDENR	1xTMT6plex [N-Term]	1xTMT6plex [N-Term]	5.93118e-05	0	1.936	1	1	1	NP_766299	GeneID:231279 Guf1	NP_766299	0	1368.68	9	0.938	-0.09	0.391784	0.567079	103.2	96.8	11.1	15.36	3	3	105.2	117	93.6	107	78.7	98.6	84.5	94	75.2	86	63.2	79.2	80.3	93.1	75.2	67.5	38.8	53.9	1	1	1	1
FALSE	High	Unambiguous	NMMAACDPR	1xCarbamidomethyl [C6]; 1xTMT6plex [N-Term]	1xCarbamidomethyl [C6]; 1xTMT6plex [N-Term]	0.000216783	0	1.68	1	1	2	NP_075768	GeneID:22152 Tubb3	NP_075768	0	1294.59	9	1.344	0.43	0.371499	0.548508	85.3	114.7	18.42	22.11	3	3	108.1	89.8	74.6	120.8	81.4	125.3	147.7	122.8	102	165	111.3	171.2	140.3	121.6	102	129.6	68.3	116.5	2	2	2	2
FALSE	High	Unambiguous	NMITGTAPLDGCILVVAANDGPMPQTR	1xCarbamidomethyl [C12]; 1xOxidation [M23]; 1xTMT6plex [N-Term]	1xCarbamidomethyl [C12]; 1xOxidation [M23]; 1xTMT6plex [N-Term]	5.28842e-07	0	2.866	1	2	3	NP_766333	GeneID:233870 Tufm	NP_766333; NP_001157185	0	3057.54	27	1.133	0.18	0.359003	0.536972	93.8	106.2	2.24	9.25	3	3	94.9	95.9	99	108.7	109.2	92.3	47.7	48.2	49.8	54.6	54.9	46.4	45.3	47.8	49.8	42.9	33.7	31.6	3	3	3	3
FALSE	High	Unambiguous	NMITGTAPLDGCILVVAANDGPMPQTR	1xCarbamidomethyl [C12]; 1xTMT6plex [N-Term]	1xCarbamidomethyl [C12]; 1xTMT6plex [N-Term]	2.07377e-08	0	3.504	1	2	5	NP_766333	GeneID:233870 Tufm	NP_766333; NP_001157185	0	3041.54	27	1.028	0.04	0.717963	0.824284	98.6	101.4	4.76	18.04	3	3	100.4	107.1	97.7	112.9	78.6	103.2	165.1	176.2	160.7	185.7	129.2	169.7	156.8	174.6	160.7	145.8	79.3	115.5	4	4	4	4
FALSE	High	Unambiguous	NMLLPLSLYIQSWR	1xTMT6plex [N-Term]	1xTMT6plex [N-Term]	4.81191e-06	0	2.431	1	1	2	NP_001078962	GeneID:76947 Ndufaf6	NP_001078962	0	1963.1	14	1.031	0.04	0.825858	0.895074	98.5	101.5	7.92	12.2	3	3	90	101.7	104.8	104.8	87.4	111.3	117.8	133.2	137.3	137.3	114.5	145.8	112	132	137.3	107.8	70.3	99.2	2	2	2	2
FALSE	High	Unambiguous	NMIGQDSDK	1xTMT6plex [K9]; 1xTMT6plex [N-Term]	1xTMT6plex [K9]; 1xTMT6plex [N-Term]	8.24105e-06	0	2.325	1	1	2	NP_082182	GeneID:219189 Vwa8	NP_082182	0	1465.77	9	1.07	0.1	0.96034	0.979705	96.6	103.4	3.38	20	3	3	99.3	102.1	95.5	118.2	78.7	106.2	244.2	251.2	234.8	290.6	193.7	261.3	232	248.9	234.8	228.2	118.9	177.8	2	2	2	2
FALSE	High	Unambiguous	NMGLYGER	1xTMT6plex [N-Term]	1xTMT6plex [N-Term]	0.000495143	0	1.516	1	1	9	NP_034455	GeneID:14719 Got2	NP_034455	0	1168.6	8	0.716	-0.48	0.129534	0.301581	116.5	83.5	4.75	18.2	3	3	114.9	105.5	114.6	106.6	76.3	82.1	925.3	850.1	922.8	858.7	614.9	661.1	879.1	842.4	922.8	674.3	377.5	449.9	9	9	9	9
FALSE	High	Unambiguous	NMEEEVAITR	1xTMT6plex [N-Term]	1xTMT6plex [N-Term]	1.11182e-05	0	2.266	1	4	4	NP_001239216	GeneID:18293 Ogdh	NP_001239212; NP_001239211; NP_001239216; NP_001239217	0	1420.73	10	1.065	0.09	0.32258	0.502878	96.8	103.2	6.29	3.06	3	3	92.1	104.2	96.7	103	98.9	105.1	139.9	158.4	146.9	156.5	150.3	159.7	132.9	157	146.9	122.9	92.3	108.7	2	2	2	2
FALSE	High	Unambiguous	NNIALALEVTYR	1xTMT6plex [N-Term]	1xTMT6plex [N-Term]	1.53247e-07	0	3.11	1	1	15	NP_033855	GeneID:11950 Atp5f1	NP_033855	0	1605.92	12	1.175	0.23	0.412807	0.583277	92	108	3.43	16.19	3	3	90.8	96.5	96.2	117.5	85.9	113	1279.1	1360.2	1356.3	1656.3	1211.4	1593.3	1215.3	1347.8	1356.3	1300.6	743.7	1084.3	11	11	11	11
FALSE	High	Unambiguous	NLVWTDSDQLLYR	1xTMT6plex [N-Term]	1xTMT6plex [N-Term]	3.24362e-05	0	2.055	1	1	1	NP_079776	GeneID:56280 Mrpl37	NP_079776	0	1851.98	13	1.291	0.37	0.0346122	0.159364	87.3	112.7	4.59	9.71	3	3	86.6	92.6	85	101.2	122.9	111.8	56.4	60.4	55.4	66	80.1	72.9	53.6	59.8	55.4	51.8	49.2	49.6	1	1	1	1
FALSE	High	Unambiguous	NIVPALTSK	1xTMT6plex [K9]; 1xTMT6plex [N-Term]	1xTMT6plex [K9]; 1xTMT6plex [N-Term]	4.53337e-05	0	1.989	1	2	2	NP_081271	GeneID:69225 Carkd	NP_081271; NP_001177286	0	1400.89	9	0.757	-0.4	0.197296	0.379982	113.8	86.2	4.11	21.24	3	3	105.4	111.9	114.2	110.4	73.3	84.8	116.1	123.2	125.7	121.5	80.6	93.3	110.3	122.1	125.7	95.4	49.5	63.5	1	1	1	1
FALSE	High	Unambiguous	NIVLSNPR	1xTMT6plex [N-Term]	1xTMT6plex [N-Term]	7.56509e-05	0	1.888	1	1	1	NP_077170	GeneID:67856 Echdc3	NP_077170	0	1141.69	8
FALSE	High	Unambiguous	NIVEEQLVLKR	1xTMT6plex [K10]; 1xTMT6plex [N-Term]	1xTMT6plex [K10]; 1xTMT6plex [N-Term]	0.000181639	0	1.715	1	1	1	NP_766266	GeneID:229211 Acad9	NP_766266	1	1799.12	11	1.222	0.29	0.315885	0.4971	90	110	10.1	11.99	3	3	87.6	105.5	90.7	110.9	90.9	114.3	40.7	49	42.1	51.4	42.2	53	38.6	48.5	42.1	40.4	25.9	36.1	1	1	1	1
FALSE	High	Unambiguous	NLVEELPQPR	1xTMT6plex [N-Term]	1xTMT6plex [N-Term]	0.000297924	0	1.617	1	1	3	NP_081035	GeneID:68537 Mrpl13	NP_081035	0	1423.81	10	1.167	0.22	0.127442	0.29846	92.3	107.7	3.96	8.3	3	3	90.7	98.1	93.6	95.9	112.5	109.1	164.7	178.1	169.8	174.1	204.3	198.1	156.5	176.5	169.8	136.7	125.4	134.8	3	3	3	3
FALSE	High	Unambiguous	NIVCVGR	1xCarbamidomethyl [C4]; 1xTMT6plex [N-Term]	1xCarbamidomethyl [C4]; 1xTMT6plex [N-Term]	0.000362598	0	1.578	1	1	2	NP_075969	GeneID:68636 Fahd1	NP_075969	0	1046.6	7	0.965	-0.05	0.951082	0.974005	101.8	98.2	8.07	18.33	3	3	103.8	105.3	90.7	118.3	81.6	100.2	129.1	130.9	112.7	147.1	101.5	124.6	122.6	129.7	112.7	115.5	62.3	84.8	2	2	2	2
FALSE	High	Unambiguous	NITYLPAGQSVLLQLPQ	1xTMT6plex [N-Term]	1xTMT6plex [N-Term]	1.45965e-06	0	2.666	1	1	5	NP_032857	GeneID:18673 Phb	NP_032857	0	2084.2	17	1.092	0.13	0.6219	0.753895	95.6	104.4	19.41	6.04	3	3	95.5	117	79.3	104.3	95.9	108	99.9	122.4	83	109.1	100.3	113	94.9	121.3	83	85.7	61.6	76.9	5	5	5	5
FALSE	High	Unambiguous	NITQIAVVMGSCTAGGAYVPAMADENIIVQK	1xCarbamidomethyl [C12]; 1xTMT6plex [K31]; 1xTMT6plex [N-Term]	1xCarbamidomethyl [C12]; 1xTMT6plex [K31]; 1xTMT6plex [N-Term]	2.04243e-08	0	3.507	1	1	2	NP_084302	GeneID:78038 Mccc2	NP_084302	0	3679.93	31	0.801	-0.32	0.0418768	0.171976	111.1	88.9	8.53	3.88	3	3	100.2	118.9	110.5	94.2	88.5	87.8	64.9	77	71.6	61	57.3	56.9	61.7	76.3	71.6	47.9	35.2	38.7	2	2	2	2
FALSE	High	Unambiguous	NITLSLVANPSHLEAADPVVMGK	1xOxidation [M21]; 1xTMT6plex [K23]; 1xTMT6plex [N-Term]	1xOxidation [M21]; 1xTMT6plex [K23]; 1xTMT6plex [N-Term]	1.52152e-08	0	3.565	1	4	3	NP_001239216	GeneID:18293 Ogdh	NP_001239212; NP_001239211; NP_001239216; NP_001239217	0	2850.58	23	1.098	0.14	0.53892	0.688648	95.3	104.7	3.07	11.74	3	3	100.2	97.1	94.3	89.3	112.6	106.6	175.2	169.7	164.8	156.1	196.8	186.3	166.5	168.1	164.8	122.6	120.8	126.8	3	3	3	3
FALSE	High	Unambiguous	NITLSLVANPSHLEAADPVVMGK	1xTMT6plex [K23]; 1xTMT6plex [N-Term]	1xTMT6plex [K23]; 1xTMT6plex [N-Term]	3.92657e-11	0	4.739	1	4	26	NP_001239216	GeneID:18293 Ogdh	NP_001239212; NP_001239211; NP_001239216; NP_001239217	0	2834.59	23	1.123	0.17	0.177005	0.357691	94.2	105.8	5.31	11.93	3	3	97.4	94.1	87.7	94.9	120.3	105.7	2285.5	2209.7	2057.9	2227.1	2824.1	2481.2	2171.5	2189.6	2057.9	1748.8	1733.8	1688.6	25	25	25	25
FALSE	High	Unambiguous	NLTLDQMIR	1xTMT6plex [N-Term]	1xTMT6plex [N-Term]	0.000137524	0	1.77	1	1	1	NP_083368	GeneID:52575 Trmt10c	NP_083368	0	1332.75	9	0.935	-0.1	0.73073	0.833075	103.3	96.7	5.16	16.47	3	3	95.5	104.9	104.2	115.2	82.8	97.5	198.6	218.1	216.8	239.5	172.2	202.8	188.7	216.1	216.8	188.1	105.7	138	1	1	1	1
FALSE	High	Unambiguous	NITDIPK	1xTMT6plex [K7]; 1xTMT6plex [N-Term]	1xTMT6plex [K7]; 1xTMT6plex [N-Term]	0.000598968	0	1.478	1	1	4	NP_081018	GeneID:68493 Ndufaf4	NP_081018	0	1258.78	7	1.253	0.33	0.00184839	0.075455	88.8	111.2	3.59	3.18	3	3	87.6	93.5	88.4	110.7	106.4	113.4	337.3	360.1	340.2	426.4	409.8	436.6	320.4	356.8	340.2	334.8	251.6	297.1	3	3	3	3
FALSE	High	Unambiguous	NLSTFAVDGK	1xTMT6plex [K10]; 1xTMT6plex [N-Term]	1xTMT6plex [K10]; 1xTMT6plex [N-Term]	1.35264e-06	0	2.681	1	1	6	NP_613067	GeneID:28295 D10Jhu81e	NP_613067	0	1509.87	10	0.759	-0.4	0.136692	0.309282	113.7	86.3	3.87	18.6	3	3	113	115.7	107.2	105.3	72.8	85.8	1282.1	1312.6	1216.4	1194.7	825.8	973.6	1218.1	1300.7	1216.4	938.1	507	662.6	6	6	6	6
FALSE	High	Unambiguous	NLSQLPPVQIVMDSLSK	1xTMT6plex [K17]; 1xTMT6plex [N-Term]	1xTMT6plex [K17]; 1xTMT6plex [N-Term]	2.81806e-07	0	2.99	1	1	3	NP_780445	GeneID:76187 Adhfe1	NP_780445	0	2327.34	17	0.975	-0.04	0.803103	0.880623	101.3	98.7	11.23	10.84	3	3	91.2	113.6	98.8	96.3	89.5	110.5	124.8	155.4	135.2	131.8	122.5	151.2	118.6	153.9	135.2	103.5	75.2	102.9	3	3	3	3
FALSE	High	Unambiguous	NLSIYDGPEQR	1xTMT6plex [N-Term]	1xTMT6plex [N-Term]	9.64529e-06	0	2.294	1	1	7	NP_080070	GeneID:66841 Etfdh	NP_080070	0	1520.79	11	0.958	-0.06	0.418618	0.58755	102.2	97.8	5.49	12.32	3	3	97.2	108.2	105.3	105.4	82.9	100.9	374.2	416.4	405.3	405.5	319.1	388.2	355.5	412.6	405.3	318.4	195.9	264.2	6	6	6	6
FALSE	High	Unambiguous	NIVVVEGVR	1xTMT6plex [N-Term]	1xTMT6plex [N-Term]	5.58107e-05	0	1.948	1	1	7	NP_001276728	GeneID:231086 Hadhb	NP_001276728	0	1213.75	9	1.072	0.1	0.857844	0.914314	96.5	103.5	7.99	13.84	3	3	101.8	104.8	89.9	109.3	85	109.2	315.7	324.9	278.7	338.9	263.6	338.6	300	322	278.7	266.1	161.8	230.4	5	5	5	5
FALSE	High	Unambiguous	NNIDYEPVHLYK	1xTMT6plex [K12]; 1xTMT6plex [N-Term]	1xTMT6plex [K12]; 1xTMT6plex [N-Term]	1.97936e-06	0	2.606	1	1	1	NP_780540	GeneID:103466 Nt5dc3	NP_780540	0	1963.07	12	1.153	0.21	0.0965354	0.258447	92.9	107.1	5.79	10.84	3	3	85.5	93.4	95.5	107.7	97.2	120.7	136.7	149.3	152.7	172.2	155.4	192.9	129.8	148	152.7	135.2	95.4	131.3	1	1	1	1
FALSE	High	Unambiguous	NNLFSVQFR	1xTMT6plex [N-Term]	1xTMT6plex [N-Term]	8.37206e-05	0	1.868	1	1	2	NP_660113	GeneID:69617 Pitrm1	NP_660113	0	1353.75	9	1.03	0.04	0.607045	0.741616	98.5	101.5	8.36	11.58	3	3	95.3	111.8	99.7	105.8	84.8	102.7	476.1	558.7	498.1	528.6	423.8	513.1	452.4	553.6	498.1	415.1	260.2	349.2	2	2	2	2
FALSE	High	Unambiguous	NNIHCNTIAPNAGSR	1xCarbamidomethyl [C5]; 1xTMT6plex [N-Term]	1xCarbamidomethyl [C5]; 1xTMT6plex [N-Term]	7.68099e-05	0	1.885	1	1	1	NP_032318	GeneID:15488 Hsd17b4	NP_032318	0	1867.94	15
FALSE	High	Unambiguous	NQLLLEFSFWNEPVPRPGPNIYELR	1xTMT6plex [N-Term]	1xTMT6plex [N-Term]	2.93486e-07	0	2.982	1	1	2	NP_032121	GeneID:14467 Gbas	NP_032121	0	3257.73	25	0.953	-0.07	0.4764	0.636404	102.4	97.6	4.43	21.22	3	3	99.6	108.4	106.7	111.2	72.5	101.6	162.4	176.7	173.8	181.2	118.1	165.6	154.3	175.1	173.8	142.3	72.5	112.7	2	2	2	2
FALSE	High	Unambiguous	NQLLAIASSVFVASQLR	1xTMT6plex [N-Term]	1xTMT6plex [N-Term]	1.38573e-09	0	4.037	1	1	3	NP_659093	GeneID:110821 Pcca	NP_659093	0	2046.19	17	0.646	-0.63	0.107483	0.272666	121.5	78.5	8.36	26.29	3	3	107.7	124.5	125.4	102.2	59.7	80.5	96.4	111.4	112.2	91.4	53.4	72	91.5	110.4	112.2	71.8	32.8	49	2	2	2	2
FALSE	High	Unambiguous	NQIDVNEISCHLGK	1xCarbamidomethyl [C10]; 1xTMT6plex [K14]; 1xTMT6plex [N-Term]	1xCarbamidomethyl [C10]; 1xTMT6plex [K14]; 1xTMT6plex [N-Term]	1.59264e-08	0	3.556	1	1	1	NP_082381	GeneID:72113 Adck1	NP_082381	0	2085.12	14	1.279	0.36	0.0242745	0.140422	87.7	112.3	7.7	7.51	3	3	85.1	85.4	97.2	109.3	103.3	119.7	86.7	87	99	111.3	105.2	122	82.4	86.2	99	87.4	64.6	83	1	1	1	1
FALSE	High	Unambiguous	NQGYYDYVKPR	1xTMT6plex [K9]; 1xTMT6plex [N-Term]	1xTMT6plex [K9]; 1xTMT6plex [N-Term]	4.91531e-08	0	3.334	1	4	4	NP_001239216	GeneID:18293 Ogdh	NP_001239212; NP_001239211; NP_001239216; NP_001239217	0	1861	11	1.021	0.03	0.650089	0.774066	98.9	101.1	13.19	25.99	3	3	88.2	108.5	114.2	110.8	67.4	110.8	370.2	455.4	479.5	465.2	283.1	465.1	351.8	451.2	479.5	365.3	173.8	316.5	4	4	4	4
FALSE	High	Unambiguous	NQAADQITK	1xTMT6plex [K9]; 1xTMT6plex [N-Term]	1xTMT6plex [K9]; 1xTMT6plex [N-Term]	2.15055e-05	0	2.136	1	1	2	NP_035637	GeneID:20917 Suclg2	NP_035637	0	1446.83	9	0.892	-0.17	0.386572	0.562271	105.7	94.3	5.58	23.67	3	3	105.4	113.3	101.7	114.9	70.8	94	162.3	174.6	156.6	176.9	109	144.7	154.2	173	156.6	138.9	66.9	98.5	1	1	1	1
FALSE	High	Unambiguous	NPYAPTMHFNYR	1xTMT6plex [N-Term]	1xTMT6plex [N-Term]	3.56659e-06	0	2.49	1	1	1	NP_031783	GeneID:12892 Cpox	NP_031783	0	1739.85	12	0.872	-0.2	0.12251	0.290372	106.9	93.1	6	10.32	3	3	103.1	103.3	114.3	85.3	103.8	90.1	135.7	136	150.5	112.3	136.7	118.6	128.9	134.8	150.5	88.2	83.9	80.7	1	1	1	1
FALSE	High	Unambiguous	NPWVQIMMFK	1xTMT6plex [K10]; 1xTMT6plex [N-Term]	1xTMT6plex [K10]; 1xTMT6plex [N-Term]	8.12134e-05	0	1.874	1	1	2	NP_079854	GeneID:64658 Mrps25	NP_079854	0	1751.97	10	1.138	0.19	0.304972	0.486083	93.5	106.5	10.95	13.15	3	3	82.1	98.3	101.2	111.9	90.2	116.3	159.2	190.5	196.2	216.9	174.9	225.6	151.2	188.8	196.2	170.3	107.4	153.5	2	2	2	2
FALSE	High	Unambiguous	NPVTIFSLATNEMWR	1xOxidation [M13]; 1xTMT6plex [N-Term]	1xOxidation [M13]; 1xTMT6plex [N-Term]	2.32062e-05	0	2.121	1	2	1	NP_997633	GeneID:381760 Ssbp1	NP_082634; NP_997633	0	2024.05	15	0.846	-0.24	0.192511	0.374305	108.3	91.7	12.93	16.15	3	3	97.4	105.3	124.8	106.3	77.1	89.1	24.3	26.2	31.1	26.5	19.2	22.2	23.1	26	31.1	20.8	11.8	15.1	1	1	1	1
FALSE	High	Unambiguous	NPVTIFSLATNEMWR	1xTMT6plex [N-Term]	1xTMT6plex [N-Term]	2.00137e-08	0	3.511	1	2	3	NP_997633	GeneID:381760 Ssbp1	NP_082634; NP_997633	0	2008.05	15	0.931	-0.1	0.244562	0.430175	103.6	96.4	1.91	5.02	3	3	100.4	102.2	104.3	103.4	94.7	95.1	74.4	75.8	77.3	76.7	70.2	70.5	70.7	75.1	77.3	60.2	43.1	48	2	2	2	2
FALSE	High	Unambiguous	NPVNYFAEVEQMAFDPSNMPPGIEPSPDK	1xTMT6plex [K29]; 1xTMT6plex [N-Term]	1xTMT6plex [K29]; 1xTMT6plex [N-Term]	2.19478e-10	0	4.4	1	1	3	NP_033934	GeneID:12359 Cat	NP_033934	0	3678.79	29	0.739	-0.44	0.00929045	0.108673	115	85	4.7	7.4	3	3	117.4	114.9	107.2	94	84.9	81.6	77	75.3	70.3	61.6	55.7	53.5	73.2	74.7	70.3	48.4	34.2	36.4	3	3	3	3
FALSE	High	Unambiguous	NPSQVWEFYHYR	1xTMT6plex [N-Term]	1xTMT6plex [N-Term]	6.9758e-05	0	1.904	1	1	1	NP_849179	GeneID:68346 Sirt5	NP_849179	0	1854.91	12	1.078	0.11	0.786515	0.869807	96.2	103.8	12.32	12.24	3	3	96.9	87.3	111.4	87.8	112.1	104.5	71.3	64.2	81.9	64.6	82.4	76.8	67.7	63.6	81.9	50.7	50.6	52.3	1	1	1	1
FALSE	High	Unambiguous	NPQSILKPHAPTYNDEGL	1xTMT6plex [K7]; 1xTMT6plex [N-Term]	1xTMT6plex [K7]; 1xTMT6plex [N-Term]	5.78271e-05	0	1.941	1	1	1	NP_061376	GeneID:56046 Uqcc1	NP_061376	0	2452.32	18	1.212	0.28	0.101239	0.264412	90.4	109.6	12.22	16.07	3	3	98.3	76.9	87.5	98.4	132.8	106.1	57.7	45.2	51.4	57.8	78	62.3	54.8	44.7	51.4	45.4	47.9	42.4	1	1	1	1
FALSE	High	Unambiguous	NPPVNSLSLECLTEFTISLEK	1xCarbamidomethyl [C11]; 1xTMT6plex [K21]; 1xTMT6plex [N-Term]	1xCarbamidomethyl [C11]; 1xTMT6plex [K21]; 1xTMT6plex [N-Term]	1.43888e-08	0	3.576	1	1	7	NP_034153	GeneID:13177 Eci1	NP_034153	0	2849.54	21	1.091	0.13	0.763894	0.855405	95.6	104.4	1.8	15.38	3	3	97.1	100	96.9	115.3	84.7	105.9	355.8	366.6	355.1	422.7	310.5	388.2	338	363.3	355.1	331.9	190.6	264.2	7	7	7	7
FALSE	High	Unambiguous	NPPVILYDEATSSLDSITEETILGAMR	1xOxidation [M26]; 1xTMT6plex [N-Term]	1xOxidation [M26]; 1xTMT6plex [N-Term]	1.14603e-10	0	4.528	1	1	2	NP_033722	GeneID:11306 Abcb7	NP_033722	0	3180.62	27
FALSE	High	Unambiguous	NPPVILYDEATSSLDSITEETILGAMR	1xTMT6plex [N-Term]	1xTMT6plex [N-Term]	4.92996e-09	0	3.787	1	1	4	NP_033722	GeneID:11306 Abcb7	NP_033722	0	3164.62	27	1.165	0.22	0.00380175	0.0843104	92.4	107.6	3.3	1.93	3	3	88.4	94.4	92.2	107.4	106.8	110.7	318.1	339.6	331.7	386.4	384.2	398.2	302.2	336.5	331.7	303.4	235.9	271	4	4	4	4
FALSE	High	Unambiguous	NPPQDFLPK	1xTMT6plex [K9]; 1xTMT6plex [N-Term]	1xTMT6plex [K9]; 1xTMT6plex [N-Term]	7.52684e-05	0	1.889	1	1	5	NP_080841	GeneID:68117 Apool	NP_080841	0	1513.88	9	1.178	0.24	0.0274104	0.148309	91.8	108.2	5.09	5.52	3	3	89.4	98.1	90.6	106.7	101.8	113.6	406.8	446.3	412.1	485.5	463.1	516.8	386.5	442.3	412.1	381.2	284.3	351.7	5	5	5	5
FALSE	High	Unambiguous	NPLFQELLGLKPHLLVLNK	2xTMT6plex [K11; K19]; 1xTMT6plex [N-Term]	2xTMT6plex [K11; K19]; 1xTMT6plex [N-Term]	3.16707e-07	0	2.967	1	1	1	NP_955005	GeneID:212508 Mtg1	NP_955005	0	2873.79	19	1.124	0.17	0.0643097	0.210432	94.2	105.8	7.38	3.13	3	3	85	96.3	97.4	109.8	108.2	103.3	56.8	64.3	65.1	73.4	72.3	69.1	54	63.7	65.1	57.6	44.4	47	1	1	1	1
FALSE	High	Unambiguous	NNMQSGVNNTK	1xTMT6plex [K11]; 1xTMT6plex [N-Term]	1xTMT6plex [K11]; 1xTMT6plex [N-Term]	8.4363e-07	0	2.774	1	1	6	NP_035017	GeneID:17993 Ndufs4	NP_035017	0	1664.88	11	0.637	-0.65	0.0459588	0.179803	122.1	77.9	8.02	18.91	3	3	109.2	127.2	124.2	79.2	65	95.2	403.4	469.9	458.7	292.4	240.1	351.5	383.2	465.6	458.7	229.6	147.4	239.2	6	6	6	6
FALSE	High	Unambiguous	NNMQSGVNNTK	1xOxidation [M3]; 1xTMT6plex [K11]; 1xTMT6plex [N-Term]	1xOxidation [M3]; 1xTMT6plex [K11]; 1xTMT6plex [N-Term]	1.19749e-06	0	2.705	1	1	6	NP_035017	GeneID:17993 Ndufs4	NP_035017	0	1680.87	11	1.093	0.13	0.511211	0.666694	95.6	104.4	21.74	39.38	3	3	67.8	92.7	105.7	73.3	159.2	101.3	19.6	26.8	30.5	21.1	45.9	29.2	18.6	26.5	30.5	16.6	28.2	19.9	2	2	2	2
FALSE	High	Unambiguous	NNMQSGVNNTKK	2xTMT6plex [K11; K12]; 1xTMT6plex [N-Term]	2xTMT6plex [K11; K12]; 1xTMT6plex [N-Term]	5.46826e-08	0	3.313	1	1	5	NP_035017	GeneID:17993 Ndufs4	NP_035017	1	2022.14	12	0.542	-0.88	0.0416813	0.171976	129.7	70.3	17.52	25.87	3	3	102.9	138.5	144.5	87.7	51.3	75.1	340.5	458.7	478.5	290.2	169.9	248.5	323.5	454.5	478.5	227.9	104.3	169.1	4	4	4	4
FALSE	High	Unambiguous	NNPEPWNK	1xTMT6plex [K8]; 1xTMT6plex [N-Term]	1xTMT6plex [K8]; 1xTMT6plex [N-Term]	0.000495143	0	1.516	1	1	10	NP_035016	GeneID:17992 Ndufa4	NP_035016	0	1456.79	8	0.56	-0.84	0.0310793	0.153146	128.2	71.8	2.92	19.37	3	3	133.2	125.9	127.8	84.5	57	71.6	1222.2	1155.6	1172.9	775.6	523.2	657	1161.3	1145	1172.9	609	321.2	447.1	10	10	10	10
FALSE	High	Unambiguous	NNSIWDELFFNK	1xTMT6plex [K12]; 1xTMT6plex [N-Term]	1xTMT6plex [K12]; 1xTMT6plex [N-Term]	1.66018e-05	0	2.187	1	4	1	NP_659072	GeneID:216739 Acsl6	NP_659072; NP_001028770; NP_001028771; NP_001028769	0	1985.05	12	1.036	0.05	0.910252	0.948018	98.2	101.8	14	25.79	3	3	84.6	104.4	111.7	108.2	70.9	120.3	48.8	60.2	64.4	62.4	40.9	69.4	46.3	59.7	64.4	49	25.1	47.2	1	1	1	1
FALSE	High	Unambiguous	NNTVTPGGKPNK	2xTMT6plex [K9; K12]; 1xTMT6plex [N-Term]	2xTMT6plex [K9; K12]; 1xTMT6plex [N-Term]	0.000149122	0	1.754	1	1	4	NP_067313	GeneID:57808 Rpl35a	NP_067313	0	1914.14	12	0.894	-0.16	0.828563	0.897095	105.6	94.4	20.96	32.68	3	3	77.1	114.5	113.4	128.8	64.8	101.4	178.9	265.8	263.2	299	150.3	235.3	169.9	263.4	263.2	234.8	92.3	160.1	4	4	4	4
FALSE	High	Unambiguous	NQMNLLTLDVK	1xTMT6plex [K11]; 1xTMT6plex [N-Term]	1xTMT6plex [K11]; 1xTMT6plex [N-Term]	1.33619e-07	0	3.137	1	1	2	NP_077162	GeneID:67414 Mfn1	NP_077162	0	1747.02	11	0.893	-0.16	0.280239	0.463425	105.6	94.4	5.93	18.76	3	3	100.4	110.8	112.1	105.2	72.6	98.9	426.4	470.3	476	446.6	308.2	420.1	405.2	466	476	350.7	189.2	285.9	2	2	2	2
FALSE	High	Unambiguous	NPAAHCGIVGFKPSYGLVSR	1xCarbamidomethyl [C6]; 1xTMT6plex [K12]; 1xTMT6plex [N-Term]	1xCarbamidomethyl [C6]; 1xTMT6plex [K12]; 1xTMT6plex [N-Term]	7.06926e-09	0	3.716	1	1	1	NP_001074523	GeneID:76563 Qrsl1	NP_001074523	0	2588.42	20	1.012	0.02	0.440211	0.60641	99.4	100.6	2.89	15.03	3	3	98.8	94.6	93.5	95.7	122.5	94.9	75.3	72.1	71.3	73	93.3	72.3	71.5	71.5	71.3	57.3	57.3	49.2	1	1	1	1
FALSE	High	Unambiguous	NPAMYENDK	1xTMT6plex [K9]; 1xTMT6plex [N-Term]	1xTMT6plex [K9]; 1xTMT6plex [N-Term]	7.91313e-06	0	2.333	1	1	6	NP_079628	GeneID:22272 Uqcrq	NP_079628	0	1539.79	9	0.927	-0.11	0.150016	0.326239	103.8	96.2	4.08	10.74	3	3	102.7	111.4	106.4	98.6	81.6	99.3	448.5	486.4	464.6	430.7	356.6	433.8	426.1	482	464.6	338.2	218.9	295.2	5	5	5	5
FALSE	High	Unambiguous	NPCIFFEPK	1xCarbamidomethyl [C3]; 1xTMT6plex [K9]; 1xTMT6plex [N-Term]	1xCarbamidomethyl [C3]; 1xTMT6plex [K9]; 1xTMT6plex [N-Term]	6.73262e-05	0	1.911	1	1	3	NP_954665	GeneID:12040 Bckdhb	NP_954665	0	1609.88	9	0.906	-0.14	0.112942	0.279648	105	95	3.97	8.46	3	3	108.7	108.5	101.3	98.5	84.7	98.3	299.2	298.6	278.8	271.1	232.9	270.4	284.3	295.9	278.8	212.9	143	184	3	3	3	3
FALSE	High	Unambiguous	NPDFHGYDSDPVVDVWNMR	1xTMT6plex [N-Term]	1xTMT6plex [N-Term]	1.71505e-09	0	3.995	1	1	2	NP_062308	GeneID:104130 Ndufb11	NP_062308	0	2492.15	19	0.961	-0.06	0.817059	0.888822	102	98	8.15	20.47	3	3	96.3	106.5	90.8	87.7	126.1	92.6	59.6	65.9	56.2	54.3	78	57.3	56.6	65.3	56.2	42.6	47.9	39	2	2	2	2
FALSE	High	Unambiguous	NPFGNVGLLMGEAGK	1xTMT6plex [K15]; 1xTMT6plex [N-Term]	1xTMT6plex [K15]; 1xTMT6plex [N-Term]	5.86383e-11	0	4.66	1	1	9	NP_059062	GeneID:11370 Acadvl	NP_059062	0	1962.09	15	1.133	0.18	0.695392	0.807916	93.8	106.2	3.36	12.53	3	3	101.8	96.1	96.2	109.8	87.2	109	1107.6	1044.9	1046.1	1194.2	949	1185.2	1052.3	1035.3	1046.1	937.7	582.6	806.6	9	9	9	9
FALSE	High	Unambiguous	NPFGNVGLLMGEAGK	1xOxidation [M10]; 1xTMT6plex [K15]; 1xTMT6plex [N-Term]	1xOxidation [M10]; 1xTMT6plex [K15]; 1xTMT6plex [N-Term]	2.1424e-07	0	3.044	1	1	4	NP_059062	GeneID:11370 Acadvl	NP_059062	0	1978.08	15	1.073	0.1	0.838531	0.902919	96.5	103.5	6.95	12.51	3	3	108.8	96.4	97	108.5	85.1	104.1	249.4	221	222.3	248.7	195.1	238.6	237	219	222.3	195.3	119.8	162.4	3	3	3	3
FALSE	High	Unambiguous	NPKPIFTEGK	2xTMT6plex [K3; K10]; 1xTMT6plex [N-Term]	2xTMT6plex [K3; K10]; 1xTMT6plex [N-Term]	0.000286146	0	1.625	1	1	2	NP_938050	GeneID:319518 Pdpr	NP_938050	0	1818.11	10	0.765	-0.39	0.0554753	0.196903	113.3	86.7	8	14.41	3	3	104.9	114.5	123.2	97.2	72.7	87.5	372.1	405.8	436.8	344.7	257.7	310.3	353.5	402.1	436.8	270.7	158.2	211.2	2	2	2	2
FALSE	High	Unambiguous	NPAHYAEYWK	1xTMT6plex [K10]; 1xTMT6plex [N-Term]	1xTMT6plex [K10]; 1xTMT6plex [N-Term]	5.88333e-07	0	2.845	1	1	5	NP_034153	GeneID:13177 Eci1	NP_034153	0	1736.92	10	1.285	0.36	0.0559182	0.197473	87.5	112.5	9.71	6.54	3	3	100.8	87.4	84.1	112.2	101.1	114.4	409.8	355.3	342.2	456.4	411.1	465.4	389.4	352.1	342.2	358.4	252.4	316.7	5	5	5	5
FALSE	High	Unambiguous	QQPQPFVQSMLPQKPHFGAVEETFR	1xTMT6plex [K14]; 1xTMT6plex [N-Term]	1xTMT6plex [K14]; 1xTMT6plex [N-Term]	5.44057e-08	0	3.314	1	1	2	NP_077217	GeneID:72479 Hsdl2	NP_077217	0	3384.79	25	1.062	0.09	0.327297	0.50741	97	103	8.5	4.85	3	3	106	90.1	94.4	108.9	100.2	100.3	82.2	69.9	73.2	84.4	77.7	77.7	78.1	69.2	73.2	66.3	47.7	52.9	2	2	2	2
FALSE	High	Unambiguous	ISLLLDPGSFMESDMFVEHR	1xTMT6plex [N-Term]	1xTMT6plex [N-Term]	6.43277e-08	0	3.281	1	1	5	NP_080111	GeneID:66904 Pccb	NP_080111	0	2552.27	20	0.77	-0.38	0.0385101	0.166363	113	87	7.47	10.51	3	3	119.9	111.5	103.2	85.8	98.8	80.8	46.5	43.2	40	33.2	38.3	31.3	44.1	42.8	40	26.1	23.5	21.3	2	2	2	2
FALSE	High	Unambiguous	LSIFADK	1xTMT6plex [K7]; 1xTMT6plex [N-Term]	1xTMT6plex [K7]; 1xTMT6plex [N-Term]	0.00102528	0	1.37	1	1	1	NP_065585	GeneID:57312 Mrps31	NP_065585	0	1251.77	7	1.059	0.08	0.0968812	0.258701	97.1	102.9	5.09	1.63	3	3	90.2	98.3	99	104.1	105.8	102.4	188.3	205.1	206.6	217.3	220.7	213.7	178.9	203.3	206.6	170.6	135.5	145.4	1	1	1	1
FALSE	High	Unambiguous	LGEIVTTIPTIGFNVETVEYK	1xTMT6plex [K21]; 1xTMT6plex [N-Term]	1xTMT6plex [K21]; 1xTMT6plex [N-Term]	9.7437e-06	0	2.292	1	1	3	NP_031506	GeneID:11844 Arf5	NP_031506	0	2781.57	21	1.354	0.44	0.0985702	0.260773	85	115	6.34	27.6	3	3	73.8	83.5	76.8	104	101.1	160.8	30.6	34.6	31.8	43	41.9	66.6	29.1	34.3	31.8	33.8	25.7	45.3	2	2	2	2
FALSE	High	Unambiguous	LGELTGTVK	1xTMT6plex [K9]; 1xTMT6plex [N-Term]	1xTMT6plex [K9]; 1xTMT6plex [N-Term]	1.7466e-05	0	2.177	1	1	4	NP_035722	GeneID:21856 Timm44	NP_035722	0	1375.86	9	1.131	0.18	0.119262	0.287523	93.9	106.1	3.16	7.18	3	3	93.2	93.1	98.3	112.6	97.5	105.4	376.8	376.3	397.6	455.4	394.3	426.1	358	372.9	397.6	357.6	242.1	290	3	3	3	3
FALSE	High	Unambiguous	LGELPSWIMMR	2xOxidation [M9; M10]; 1xTMT6plex [N-Term]	2xOxidation [M9; M10]; 1xTMT6plex [N-Term]	5.55284e-05	0	1.949	1	1	7	NP_065607	GeneID:57423 Atp5j2	NP_065607	0	1593.83	11	0.962	-0.06	0.0710488	0.221801	101.9	98.1	1.73	2.87	3	3	102.5	100.8	104.4	98.6	94.2	99.5	281.6	277.1	286.8	271	259	273.3	267.6	274.5	286.8	212.8	159	186	7	7	7	7
FALSE	High	Unambiguous	LGELPSWIMMR	1xOxidation [M]; 1xTMT6plex [N-Term]	1xOxidation [M9; M10]; 1xTMT6plex [N-Term]	7.41326e-05	0	1.892	1	1	44	NP_065607	GeneID:57423 Atp5j2	NP_065607	0	1577.84	11	1.003	0.01	0.560977	0.704902	99.8	100.2	1.98	5.83	3	3	99.1	101.3	103.1	101.7	92.2	102.6	1869.6	1912.2	1945.1	1918.9	1740.1	1936.8	1776.3	1894.8	1945.1	1506.8	1068.3	1318.1	24	24	24	24
FALSE	High	Unambiguous	LGELPSWIMMR	1xTMT6plex [N-Term]	1xTMT6plex [N-Term]	1.68259e-06	0	2.638	1	1	9	NP_065607	GeneID:57423 Atp5j2	NP_065607	0	1561.84	11	1.13	0.18	0.947363	0.971685	93.9	106.1	15.74	13.37	3	3	86.4	95.6	117	108.2	84.8	108	865.2	957.1	1171.2	1082.8	849.5	1081.5	822	948.4	1171.2	850.3	521.5	736	8	8	8	8
FALSE	High	Unambiguous	LGEIISLDASITVTLAAHQAIGLK	1xTMT6plex [K24]; 1xTMT6plex [N-Term]	1xTMT6plex [K24]; 1xTMT6plex [N-Term]	2.74985e-09	0	3.902	1	1	1	NP_766266	GeneID:229211 Acad9	NP_766266	0	2892.72	24	1.495	0.58	0.0242329	0.140422	80.2	119.8	4.09	11.96	3	3	81.5	84.4	77.8	103.3	121.8	131.3	53.6	55.6	51.2	68	80.1	86.4	50.9	55.1	51.2	53.4	49.2	58.8	1	1	1	1
FALSE	High	Unambiguous	IGEEIVITAHILK	1xTMT6plex [K13]; 1xTMT6plex [N-Term]	1xTMT6plex [K13]; 1xTMT6plex [N-Term]	1.48027e-09	0	4.024	1	1	26	NP_080066	GeneID:66834 Acot13	NP_080066	0	1894.18	13	0.949	-0.08	0.126955	0.297816	102.6	97.4	5.58	2.87	3	3	110.5	100.4	100.4	94	99.3	95.3	2137.6	1943.3	1943.4	1819.1	1921.6	1844.4	2031	1925.7	1943.4	1428.4	1179.7	1255.2	23	23	23	23
FALSE	High	Unambiguous	IGDTIEFR	1xTMT6plex [N-Term]	1xTMT6plex [N-Term]	0.000154498	0	1.747	1	1	2	NP_084063	GeneID:109754 Cyb5r3	NP_084063	0	1179.66	8	1.24	0.31	0.014816	0.123126	89.3	110.7	3.17	6.65	3	3	86.9	92.1	87.7	108.7	105.2	119.4	193.3	205	195.2	242	234.1	265.7	183.7	203.1	195.2	190	143.7	180.8	2	2	2	2
FALSE	High	Unambiguous	LGDQSVETK	1xTMT6plex [K9]; 1xTMT6plex [N-Term]	1xTMT6plex [K9]; 1xTMT6plex [N-Term]	1.96283e-05	0	2.154	1	1	5	NP_001074650	GeneID:68115 9430016H08Rik	NP_001074650	0	1434.82	9	1.189	0.25	0.00684188	0.0985566	91.4	108.6	5.46	4.52	3	3	92.7	91.2	83.6	108.4	107.5	116.6	338.5	333.2	305.4	396.2	392.7	426	321.6	330.2	305.4	311.1	241.1	289.9	4	4	4	4
FALSE	High	Unambiguous	LGDQDVWMLPQVEWQPGETLR	1xTMT6plex [N-Term]	1xTMT6plex [N-Term]	1.67407e-06	0	2.639	1	1	2	NP_075820	GeneID:67308 Mrpl46	NP_075820	0	2726.38	21	1.139	0.19	0.505994	0.662265	93.5	106.5	15.04	20.71	3	3	78.4	106	97.4	110.9	125.2	82.1	17.6	23.7	21.8	24.8	28	18.4	16.7	23.5	21.8	19.5	17.2	12.5	1	1	1	1
FALSE	High	Unambiguous	LGDPAEYAHLVQTIIENPFLNGEVIR	1xTMT6plex [N-Term]	1xTMT6plex [N-Term]	2.88949e-12	0	5.253	1	1	6	NP_058043	GeneID:15108 Hsd17b10	NP_058043	0	3137.68	26	0.857	-0.22	0.37814	0.55494	107.7	92.3	0.78	14.29	3	3	104.5	104.7	103.2	86.4	111.5	89.6	62.9	63	62.1	52	67.1	53.9	59.8	62.4	62.1	40.8	41.2	36.7	3	3	3	3
FALSE	High	Unambiguous	IGDMVEFR	1xTMT6plex [N-Term]	1xTMT6plex [N-Term]	0.00106664	0	1.362	1	1	1	NP_082333	GeneID:72017 Cyb5r1	NP_082333	0	1195.63	8	1.039	0.05	0.279103	0.462189	98.1	101.9	4.18	10.1	3	3	95	92.1	100	116.4	97.8	98.6	203.5	197.5	214.4	249.6	209.6	211.4	193.4	195.7	214.4	196	128.7	143.9	1	1	1	1
FALSE	High	Unambiguous	LGDGVDKDEAK	2xTMT6plex [K7; K11]; 1xTMT6plex [N-Term]	2xTMT6plex [K7; K11]; 1xTMT6plex [N-Term]	0.000116957	0	1.802	1	1	2	NP_081526	GeneID:69893 Coa7	NP_081526	1	1834.05	11	1.002	0	0.402271	0.575134	99.9	100.1	11.64	9.51	3	3	105.4	98.9	83.6	97.6	115.4	99.1	283.9	266.5	225.3	262.8	311	267	269.8	264	225.3	206.4	190.9	181.7	2	2	2	2
FALSE	High	Unambiguous	LGDGLFLQCCR	2xCarbamidomethyl [C9; C10]; 1xTMT6plex [N-Term]	2xCarbamidomethyl [C9; C10]; 1xTMT6plex [N-Term]	1.10969e-06	0	2.72	1	1	10	NP_032349	GeneID:15929 Idh3g	NP_032349	0	1567.79	11	0.912	-0.13	0.20345	0.385777	104.6	95.4	0.31	6.11	3	3	102.8	103.4	103.3	103.6	92.7	94.1	1009.9	1016.1	1014.3	1017.8	910.9	924.8	959.5	1006.9	1014.3	799.2	559.2	629.4	10	10	10	10
FALSE	High	Unambiguous	LGENMILK	1xTMT6plex [K8]; 1xTMT6plex [N-Term]	1xTMT6plex [K8]; 1xTMT6plex [N-Term]	0.000409125	0	1.554	1	1	2	NP_079813	GeneID:66399 Tsfm	NP_079813	0	1375.84	8	0.881	-0.18	0.326876	0.506919	106.3	93.7	7.33	11.33	3	3	108.3	109.2	95.5	106.6	95.5	84.9	441.2	444.8	389.1	434	388.8	345.8	419.1	440.7	389.1	340.8	238.7	235.3	2	2	2	2
FALSE	High	Unambiguous	LGDGLFLQCCEEVAELYPK	2xCarbamidomethyl [C9; C10]; 1xTMT6plex [K19]; 1xTMT6plex [N-Term]	2xCarbamidomethyl [C9; C10]; 1xTMT6plex [K19]; 1xTMT6plex [N-Term]	2.28375e-08	0	3.485	1	1	18	NP_570954	GeneID:170718 Idh3b	NP_570954	0	2699.38	19	0.917	-0.12	0.0947236	0.255626	104.3	95.7	2.8	5.7	3	3	107.2	101.4	104.9	100.6	96.2	89.8	1250.8	1183.1	1224	1174.5	1122.5	1048	1188.4	1172.3	1224	922.3	689.1	713.2	18	18	18	18
FALSE	High	Unambiguous	LGDEVDDVYLIR	1xTMT6plex [N-Term]	1xTMT6plex [N-Term]	6.56411e-05	0	1.916	1	2	3	NP_848815	GeneID:231413 Grsf1	NP_001091946; NP_848815	0	1635.88	12	1.191	0.25	0.692601	0.806009	91.3	108.7	13.18	15.69	3	3	93.4	111.6	86.8	112.8	111.3	84.2	31.3	37.4	29.1	37.8	37.3	28.2	29.8	37.1	29.1	29.7	22.9	19.2	2	2	2	2
FALSE	High	Unambiguous	LGDAVEQGVINNSVLGYFIGR	1xTMT6plex [N-Term]	1xTMT6plex [N-Term]	4.11518e-08	0	3.369	1	1	1	NP_851009	GeneID:353172 Gars	NP_851009	0	2450.32	21
FALSE	High	Unambiguous	LGCTMPMR	1xCarbamidomethyl [C3]; 1xTMT6plex [N-Term]	1xCarbamidomethyl [C3]; 1xTMT6plex [N-Term]	0.000387109	0	1.565	1	1	1	NP_659145	GeneID:229487 Pet112	NP_659145	0	1194.6	8	0.98	-0.03	0.885607	0.931244	101	99	9.58	7.11	3	3	92.6	111.3	97.9	107.5	95.9	94.8	306.6	368.5	324.1	356.1	317.6	313.7	291.3	365.1	324.1	279.6	195	213.5	1	1	1	1
FALSE	High	Unambiguous	LGCQVCLTK	2xCarbamidomethyl [C3; C6]; 1xTMT6plex [K9]; 1xTMT6plex [N-Term]	2xCarbamidomethyl [C3; C6]; 1xTMT6plex [K9]; 1xTMT6plex [N-Term]	5.3321e-05	0	1.957	1	1	3	NP_032022	GeneID:14148 Fdx1	NP_032022	0	1536.86	9	0.979	-0.03	0.481827	0.641149	101	99	5.72	7.82	3	3	100.2	101.8	91.4	111.4	98.2	97.1	159	161.5	145	176.8	155.7	154	151.1	160	145	138.8	95.6	104.8	2	2	2	2
FALSE	High	Unambiguous	LGCQIVLTPELEGVEFALPK	1xCarbamidomethyl [C3]; 1xTMT6plex [K20]; 1xTMT6plex [N-Term]	1xCarbamidomethyl [C3]; 1xTMT6plex [K20]; 1xTMT6plex [N-Term]	1.22205e-06	0	2.701	1	1	4	NP_001034913	GeneID:68165 Fdx1l	NP_001034913	0	2671.51	20	1.062	0.09	0.751059	0.847953	97	103	7.31	9.83	3	3	90.8	104.9	100.3	107.6	89.8	106.5	182.2	210.6	201.4	216	180.3	213.8	173.1	208.7	201.4	169.6	110.7	145.5	4	4	4	4
FALSE	High	Unambiguous	IGCFALSEPGNGSDAGAASTTAREEGDSWVLNGTK	1xCarbamidomethyl [C3]; 1xTMT6plex [K35]; 1xTMT6plex [N-Term]	1xCarbamidomethyl [C3]; 1xTMT6plex [K35]; 1xTMT6plex [N-Term]	9.73346e-09	0	3.653	1	1	1	NP_031409	GeneID:11409 Acads	NP_031409	1	3983.94	35	0.702	-0.51	0.00177067	0.075455	117.5	82.5	4.89	2.67	3	3	121.5	117.8	110.3	85.9	81.7	82.7	99.6	96.5	90.4	70.4	66.9	67.7	94.6	95.7	90.4	55.3	41.1	46.1	1	1	1	1
FALSE	High	Unambiguous	IGCFALSEPGNGSDAGAASTTAR	1xCarbamidomethyl [C3]; 1xTMT6plex [N-Term]	1xCarbamidomethyl [C3]; 1xTMT6plex [N-Term]	4.48058e-11	0	4.713	1	1	6	NP_031409	GeneID:11409 Acads	NP_031409	0	2439.18	23	0.824	-0.28	0.0359291	0.16195	109.6	90.4	2.08	7.35	3	3	112	107.4	109.6	97	90.3	83.7	309.9	297.3	303.4	268.3	250	231.6	294.5	294.6	303.4	210.7	153.5	157.6	6	6	6	6
FALSE	High	Unambiguous	LGAYYVTGK	1xTMT6plex [K9]; 1xTMT6plex [N-Term]	1xTMT6plex [K9]; 1xTMT6plex [N-Term]	1.369e-05	0	2.225	1	1	3	NP_081526	GeneID:69893 Coa7	NP_081526	0	1429.85	9	0.9	-0.15	0.0653742	0.212677	105.3	94.7	5.64	7.06	3	3	113.5	103.8	102.6	99.9	93.4	86.8	404.9	370.1	365.9	356.4	333.1	309.5	384.7	366.7	365.9	279.9	204.5	210.6	3	3	3	3
FALSE	High	Unambiguous	IGAVSVPVHNAHEK	1xTMT6plex [K14]; 1xTMT6plex [N-Term]	1xTMT6plex [K14]; 1xTMT6plex [N-Term]	0.000601971	0	1.477	1	2	1	NP_082182	GeneID:219189 Vwa8	NP_776119; NP_082182	0	1916.11	14	1.06	0.08	0.356046	0.53425	97.1	102.9	7.97	8.76	3	3	87.7	98.9	102.4	104.9	94	112	45.9	51.8	53.6	54.9	49.2	58.6	43.6	51.3	53.6	43.1	30.2	39.9	1	1	1	1
[truncated: 9,413 more rows]
[truncated: 34 more columns]

## Sheet: B. Exported Data_Proteins
Checked	Protein FDR Confidence: Combined	Master	Unique Sequence ID	Protein Group IDs	Accession	Description	Sequence	FASTA Title Lines	Exp. q-value: Combined	Sum PEP Score	# Decoy Protein: Combined	Coverage [%]	# Peptides	# PSMs	# Protein Unique Peptides	# Unique Peptides	# Protein Groups	# AAs	MW [kDa]	calc. pI	Score Sequest HT: Sequest HT	# PSMs (by Search Engine): Sequest HT	# Peptides (by Search Engine): Sequest HT	Abundance Ratio: (PolG) / (WT)	Abundance Ratio (log2): (PolG) / (WT)	Abundance Ratio P-Value: (PolG) / (WT)	Abundance Ratio Adj. P-Value: (PolG) / (WT)	Abundances (Grouped): WT	Abundances (Grouped): PolG	Abundances (Grouped) CV [%]: WT	Abundances (Grouped) CV [%]: PolG	Abundances (Grouped) Count: WT	Abundances (Grouped) Count: PolG	Abundances (Scaled): F1: 126, Sample, WT	Abundances (Scaled): F1: 128, Sample, WT	Abundances (Scaled): F1: 130, Sample, WT	Abundances (Scaled): F1: 127, Sample, PolG	Abundances (Scaled): F1: 129, Sample, PolG	Abundances (Scaled): F1: 131, Sample, PolG	Abundances (Normalized): F1: 126, Sample, WT	Abundances (Normalized): F1: 128, Sample, WT	Abundances (Normalized): F1: 130, Sample, WT	Abundances (Normalized): F1: 127, Sample, PolG	Abundances (Normalized): F1: 129, Sample, PolG	Abundances (Normalized): F1: 131, Sample, PolG	Abundance: F1: 126, Sample, WT	Abundance: F1: 128, Sample, WT	Abundance: F1: 130, Sample, WT	Abundance: F1: 127, Sample, PolG
[truncated: 848 more rows]
[truncated: 24 more columns]

[truncated: 2 more sheets: C. Analyzed Data, D. Heart-SkM Overlap]
